# Supplementary material for: Parameter redundancy in discrete state‐space and integrated models
Source: Biom J. 2016 Jun 30;58(5):1071–90. doi: 10.1002/bimj.201400239 (PMC5031231; doi:10.1002/bimj.201400239)
Supplement: Supplementary file 2 — Code [file BIMJ-58-1071-s002.zip]

Archive with 17 entries (17 files):
- Example7.mw
- readme.txt
- Example8.pdf
- Example1.mw
- Example1.pdf
- Example2.mw
- Example2.pdf
- Example3.mw
- Example3.pdf
- Example4.mw
- Example4.pdf
- Example5.mw
- Example5.pdf
- Example8.mw
- Example7.pdf
- Example6.mw
- Example6.pdf
