# Supplementary material for: Parameter redundancy in discrete state‐space and integrated models
Source: Biom J. 2016 Jun 30;58(5):1071–90. doi: 10.1002/bimj.201400239 (PMC5031231; doi:10.1002/bimj.201400239)
Supplement: Supplementary file 2 — Code [file BIMJ-58-1071-s002.zip › Example7.mw]

<?xml version="1.0" encoding="UTF-8"?>
<Worksheet>
<Version major="14" minor="0"/>
<Label-Scheme value="2" prefix=""/>
<View-Properties presentation="false"></View-Properties>
<MapleNet-Properties elisiondigitsbefore="100" labelling="true" indentamount="4" elisiontermsthreshold="10000" ansi="false" errorbreak="1" useclientjvm="true" echo="1" imaginaryunit="I" labelwidth="20" plotdriver="opengl" elisiondigitsafter="100" plotoutput="terminal" helpbrowser="standard" rtablesize="10" elisiontermsbefore="100" elisiondigitsthreshold="10000" typesetting="standard" plotdevice="inline" verboseproc="1" showassumed="1" errorcursor="false" longdelim="true" plotoptions="" quiet="false" elisiontermsafter="100" screenwidth="79" preplot="" prettyprint="3" displayprecision="-1" warnlevel="3" screenheight="25" latexwidth="6.0" postplot="" prompt="&gt; " ShowLabels="true"/>
<Styles><Font name="Ordered List 1" background="[255,255,255]" bold="false" executable="false" family="Times New Roman" foreground="[0,0,0]" italic="false" opaque="false" readonly="false" size="12" subscript="false" superscript="false" underline="false" placeholder="false"/>
<Font name="Annotation Text" background="[255,255,255]" bold="false" executable="false" family="Times New Roman" foreground="[0,0,0]" italic="false" opaque="false" readonly="false" size="12" subscript="false" superscript="false" underline="false" placeholder="false"/>
<Font name="Ordered List 2" background="[255,255,255]" bold="false" executable="false" family="Times New Roman" foreground="[0,0,0]" italic="false" opaque="false" readonly="false" size="12" subscript="false" superscript="false" underline="false" placeholder="false"/>
<Font name="Ordered List 3" background="[255,255,255]" bold="false" executable="false" family="Times New Roman" foreground="[0,0,0]" italic="false" opaque="false" readonly="false" size="12" subscript="false" superscript="false" underline="false" placeholder="false"/>
<Font name="Ordered List 4" background="[255,255,255]" bold="false" executable="false" family="Times New Roman" foreground="[0,0,0]" italic="false" opaque="false" readonly="false" size="12" subscript="false" superscript="false" underline="false" placeholder="false"/>
<Font name="Ordered List 5" background="[255,255,255]" bold="false" executable="false" family="Times New Roman" foreground="[0,0,0]" italic="false" opaque="false" readonly="false" size="12" subscript="false" superscript="false" underline="false" placeholder="false"/>
<Font name="Author" background="[255,255,255]" bold="false" executable="false" family="Times New Roman" foreground="[0,0,0]" italic="false" opaque="false" readonly="false" size="12" subscript="false" superscript="false" underline="false" placeholder="false"/>
<Font name="Annotation Title" background="[255,255,255]" bold="true" executable="false" family="Times New Roman" foreground="[0,0,0]" italic="false" opaque="false" readonly="false" size="18" subscript="false" superscript="false" underline="false" placeholder="false"/>
<Font name="Warning" background="[255,255,255]" bold="false" executable="false" family="Courier New" foreground="[0,0,255]" italic="false" opaque="false" readonly="true" size="12" subscript="false" superscript="false" underline="false" placeholder="false"/>
<Font name="Caption Reference" background="[255,255,255]" bold="true" executable="false" family="Times New Roman" foreground="[0,0,0]" italic="false" opaque="false" readonly="false" size="12" subscript="false" superscript="false" underline="false" placeholder="false"/>
<Font name="Maple Input Placeholder" background="[255,255,255]" bold="true" executable="true" family="Courier New" foreground="[200,0,200]" italic="false" opaque="false" readonly="false" size="12" subscript="false" superscript="false" underline="false" placeholder="true"/>
<Font name="Maple Plot" background="[255,255,255]" bold="false" executable="false" family="Times New Roman" foreground="[0,0,0]" italic="false" opaque="false" readonly="false" size="12" subscript="false" superscript="false" underline="false" placeholder="false"/>
<Font name="Code" background="[255,255,255]" bold="false" executable="false" family="Courier New" foreground="[255,0,0]" italic="false" opaque="false" readonly="false" size="12" subscript="false" superscript="false" underline="false" placeholder="false"/>
<Font name="Line Printed Output" background="[255,255,255]" bold="false" executable="false" family="Courier New" foreground="[0,0,255]" italic="false" opaque="false" readonly="true" size="12" subscript="false" superscript="false" underline="false" placeholder="false"/>
<Font name="Text Output" background="[255,255,255]" bold="false" executable="false" family="Courier New" foreground="[0,0,255]" italic="false" opaque="false" readonly="true" size="12" subscript="false" superscript="false" underline="false" placeholder="false"/>
<Font name="Diagnostic" background="[255,255,255]" bold="false" executable="false" family="Courier New" foreground="[40,120,40]" italic="false" opaque="false" readonly="true" size="12" subscript="false" superscript="false" underline="false" placeholder="false"/>
<Font name="2D Inert Output" background="[255,255,255]" bold="false" executable="true" family="Times New Roman" foreground="[144,144,144]" italic="false" opaque="false" readonly="false" size="12" subscript="false" superscript="false" underline="false" placeholder="false"/>
<Font name="Normal" background="[255,255,255]" bold="false" executable="false" family="Times New Roman" foreground="[0,0,0]" italic="false" opaque="false" readonly="false" size="12" subscript="false" superscript="false" underline="false" placeholder="false"/>
<Font name="Hyperlink" background="[255,255,255]" bold="false" executable="false" family="Times New Roma" foreground="[0,128,128]" italic="false" opaque="false" readonly="false" size="12" subscript="false" superscript="false" underline="true" placeholder="false"/>
<Font name="Maple Output" background="[255,255,255]" bold="false" executable="false" family="Times New Roman" foreground="[0,0,0]" italic="false" opaque="false" readonly="false" size="12" subscript="false" superscript="false" underline="false" placeholder="false"/>
<Font name="Dash Item" background="[255,255,255]" bold="false" executable="false" family="Times New Roman" foreground="[0,0,0]" italic="false" opaque="false" readonly="false" size="12" subscript="false" superscript="false" underline="false" placeholder="false"/>
<Font name="2D Math" background="[255,255,255]" bold="false" executable="false" family="Times New Roman" foreground="[0,0,0]" italic="false" opaque="false" readonly="false" size="12" subscript="false" superscript="false" underline="false" placeholder="false"/>
<Font name="Maple Input" background="[255,255,255]" bold="true" executable="true" family="Courier New" foreground="[255,0,0]" italic="false" opaque="false" readonly="false" size="12" subscript="false" superscript="false" underline="false" placeholder="false"/>
<Font name="2D Output" background="[255,255,255]" bold="false" executable="false" family="Times New Roman" foreground="[0,0,255]" italic="false" opaque="false" readonly="true" size="12" subscript="false" superscript="false" underline="false" placeholder="false"/>
<Font name="2D Input" background="[255,255,255]" bold="false" executable="true" family="Times New Roman" foreground="[0,0,0]" italic="false" opaque="false" readonly="false" size="12" subscript="false" superscript="false" underline="false" placeholder="false"/>
<Font name="HyperlinkError" background="[255,255,255]" bold="false" executable="false" family="Courier New" foreground="[255,0,255]" italic="false" opaque="false" readonly="true" size="12" subscript="false" superscript="false" underline="true" placeholder="false"/>
<Font name="Header and Footer" background="[255,255,255]" bold="false" executable="false" family="Times New Roman" foreground="[0,0,0]" italic="false" opaque="false" readonly="false" size="10" subscript="false" superscript="false" underline="false" placeholder="false"/>
<Font name="Error" background="[255,255,255]" bold="false" executable="false" family="Courier New" foreground="[255,0,255]" italic="false" opaque="false" readonly="true" size="12" subscript="false" superscript="false" underline="false" placeholder="false"/>
<Font name="Title" background="[255,255,255]" bold="true" executable="false" family="Times New Roman" foreground="[0,0,0]" italic="false" opaque="false" readonly="false" size="18" subscript="false" superscript="false" underline="false" placeholder="false"/>
<Font name="Heading 1" background="[255,255,255]" bold="true" executable="false" family="Times New Roma" foreground="[0,0,0]" italic="false" opaque="false" readonly="false" size="18" subscript="false" superscript="false" underline="false" placeholder="false"/>
<Font name="Text" background="[255,255,255]" bold="false" executable="false" family="Times New Roman" foreground="[0,0,0]" italic="false" opaque="false" readonly="false" size="12" subscript="false" superscript="false" underline="false" placeholder="false"/>
<Font name="Bullet Item" background="[255,255,255]" bold="false" executable="false" family="Times New Roman" foreground="[0,0,0]" italic="false" opaque="false" readonly="false" size="12" subscript="false" superscript="false" underline="false" placeholder="false"/>
<Font name="Heading 4" background="[255,255,255]" bold="false" executable="false" family="Times New Roma" foreground="[0,0,0]" italic="true" opaque="false" readonly="false" size="12" subscript="false" superscript="false" underline="false" placeholder="false"/>
<Font name="Equation Label" background="[255,255,255]" bold="true" executable="false" family="Times New Roman" foreground="[0,0,0]" italic="false" opaque="false" readonly="false" size="12" subscript="false" superscript="false" underline="false" placeholder="false"/>
<Font name="Heading 3" background="[255,255,255]" bold="true" executable="false" family="Times New Roma" foreground="[0,0,0]" italic="true" opaque="false" readonly="false" size="14" subscript="false" superscript="false" underline="false" placeholder="false"/>
<Font name="Heading 2" background="[255,255,255]" bold="true" executable="false" family="Times New Roma" foreground="[0,0,0]" italic="false" opaque="false" readonly="false" size="16" subscript="false" superscript="false" underline="false" placeholder="false"/>
<Font name="HyperlinkWarning" background="[255,255,255]" bold="false" executable="false" family="Courier New" foreground="[0,0,255]" italic="false" opaque="false" readonly="true" size="12" subscript="false" superscript="false" underline="true" placeholder="false"/>
<Font name="Dictionary Hyperlink" background="[255,255,255]" bold="false" executable="false" family="Times New Roma" foreground="[147,0,15]" italic="false" opaque="false" readonly="false" size="12" subscript="false" superscript="false" underline="true" placeholder="false"/>
<Font name="Caption Text" background="[255,255,255]" bold="true" executable="false" family="Times New Roman" foreground="[0,0,0]" italic="false" opaque="false" readonly="false" size="12" subscript="false" superscript="false" underline="false" placeholder="false"/>
<Font name="List Item" background="[255,255,255]" bold="false" executable="false" family="Times New Roman" foreground="[0,0,0]" italic="false" opaque="false" readonly="false" size="12" subscript="false" superscript="false" underline="false" placeholder="false"/>
<Layout name="Ordered List 1" alignment="left" bullet="numeric" firstindent="0" leftmargin="0" rightmargin="0" linespacing="0.0" spaceabove="3" spacebelow="3" linebreak="space" pagebreak-before="false" initial="-1" bulletsuffix=""/>
<Layout name="Ordered List 2" alignment="left" bullet="alphabetic" firstindent="0" leftmargin="36" rightmargin="0" linespacing="0.0" spaceabove="3" spacebelow="3" linebreak="space" pagebreak-before="false" initial="-1" bulletsuffix=""/>
<Layout name="Ordered List 3" alignment="left" bullet="roman" firstindent="0" leftmargin="72" rightmargin="0" linespacing="0.0" spaceabove="3" spacebelow="3" linebreak="space" pagebreak-before="false" initial="-1" bulletsuffix=""/>
<Layout name="Ordered List 4" alignment="left" bullet="ALPHABETIC" firstindent="0" leftmargin="108" rightmargin="0" linespacing="0.0" spaceabove="3" spacebelow="3" linebreak="space" pagebreak-before="false" initial="-1" bulletsuffix=""/>
<Layout name="Ordered List 5" alignment="left" bullet="ROMAN" firstindent="0" leftmargin="144" rightmargin="0" linespacing="0.0" spaceabove="3" spacebelow="3" linebreak="space" pagebreak-before="false" initial="-1" bulletsuffix=""/>
<Layout name="Author" alignment="centred" bullet="none" firstindent="0" leftmargin="0" rightmargin="0" linespacing="0.0" spaceabove="8" spacebelow="8" linebreak="space" pagebreak-before="false" initial="0" bulletsuffix=""/>
<Layout name="Warning" alignment="left" bullet="none" firstindent="0" leftmargin="0" rightmargin="0" linespacing="0.0" spaceabove="0" spacebelow="0" linebreak="space" pagebreak-before="false" initial="0" bulletsuffix=""/>
<Layout name="Annotation Title" alignment="centred" bullet="none" firstindent="0" leftmargin="0" rightmargin="0" linespacing="0.0" spaceabove="12" spacebelow="12" linebreak="space" pagebreak-before="false" initial="0" bulletsuffix=""/>
<Layout name="Maple Plot" alignment="centred" bullet="none" firstindent="0" leftmargin="0" rightmargin="0" linespacing="0.0" spaceabove="0" spacebelow="0" linebreak="space" pagebreak-before="false" initial="0" bulletsuffix=""/>
<Layout name="Line Printed Output" alignment="left" bullet="none" firstindent="0" leftmargin="0" rightmargin="0" linespacing="0.0" spaceabove="0" spacebelow="0" linebreak="any" pagebreak-before="false" initial="0" bulletsuffix=""/>
<Layout name="Text Output" alignment="left" bullet="none" firstindent="0" leftmargin="0" rightmargin="0" linespacing="0.0" spaceabove="0" spacebelow="0" linebreak="newline" pagebreak-before="false" initial="0" bulletsuffix=""/>
<Layout name="Diagnostic" alignment="left" bullet="none" firstindent="0" leftmargin="0" rightmargin="0" linespacing="0.0" spaceabove="0" spacebelow="0" linebreak="any" pagebreak-before="false" initial="0" bulletsuffix=""/>
<Layout name="Normal" alignment="left" bullet="none" firstindent="0" leftmargin="0" rightmargin="0" linespacing="0.0" spaceabove="0" spacebelow="0" linebreak="space" pagebreak-before="false" initial="0" bulletsuffix=""/>
<Layout name="Maple Output" alignment="centred" bullet="none" firstindent="0" leftmargin="0" rightmargin="0" linespacing="0.3" spaceabove="0" spacebelow="0" linebreak="space" pagebreak-before="false" initial="0" bulletsuffix=""/>
<Layout name="Dash Item" alignment="left" bullet="dash" firstindent="0" leftmargin="0" rightmargin="0" linespacing="0.0" spaceabove="3" spacebelow="3" linebreak="space" pagebreak-before="false" initial="0" bulletsuffix=""/>
<Layout name="HyperlinkError" alignment="left" bullet="none" firstindent="0" leftmargin="0" rightmargin="0" linespacing="0.0" spaceabove="0" spacebelow="0" linebreak="space" pagebreak-before="false" initial="0" bulletsuffix=""/>
<Layout name="Error" alignment="left" bullet="none" firstindent="0" leftmargin="0" rightmargin="0" linespacing="0.0" spaceabove="0" spacebelow="0" linebreak="space" pagebreak-before="false" initial="0" bulletsuffix=""/>
<Layout name="Title" alignment="centred" bullet="none" firstindent="0" leftmargin="0" rightmargin="0" linespacing="0.0" spaceabove="12" spacebelow="12" linebreak="space" pagebreak-before="false" initial="0" bulletsuffix=""/>
<Layout name="Heading 1" alignment="left" bullet="none" firstindent="0" leftmargin="0" rightmargin="0" linespacing="0.0" spaceabove="8" spacebelow="4" linebreak="space" pagebreak-before="false" initial="0" bulletsuffix=""/>
<Layout name="Bullet Item" alignment="left" bullet="dot" firstindent="0" leftmargin="0" rightmargin="0" linespacing="0.0" spaceabove="3" spacebelow="3" linebreak="space" pagebreak-before="false" initial="0" bulletsuffix=""/>
<Layout name="Heading 4" alignment="left" bullet="none" firstindent="0" leftmargin="0" rightmargin="0" linespacing="0.0" spaceabove="0" spacebelow="0" linebreak="space" pagebreak-before="false" initial="0" bulletsuffix=""/>
<Layout name="Heading 3" alignment="left" bullet="none" firstindent="0" leftmargin="0" rightmargin="0" linespacing="0.0" spaceabove="0" spacebelow="0" linebreak="space" pagebreak-before="false" initial="0" bulletsuffix=""/>
<Layout name="Heading 2" alignment="left" bullet="none" firstindent="0" leftmargin="0" rightmargin="0" linespacing="0.0" spaceabove="8" spacebelow="2" linebreak="space" pagebreak-before="false" initial="0" bulletsuffix=""/>
<Layout name="HyperlinkWarning" alignment="left" bullet="none" firstindent="0" leftmargin="0" rightmargin="0" linespacing="0.0" spaceabove="0" spacebelow="0" linebreak="space" pagebreak-before="false" initial="0" bulletsuffix=""/>
<Layout name="List Item" alignment="left" bullet="indent" firstindent="0" leftmargin="0" rightmargin="0" linespacing="0.0" spaceabove="3" spacebelow="3" linebreak="space" pagebreak-before="false" initial="0" bulletsuffix=""/>
<Pencil-style name="Pencil 5" pen-color="[255,0,0]" pen-height="5.0" pen-width="5.0" pen-opacity="1.0"/>
<Pencil-style name="Pencil 4" pen-color="[0,0,255]" pen-height="3.0" pen-width="3.0" pen-opacity="1.0"/>
<Pencil-style name="Pencil 3" pen-color="[0,0,0]" pen-height="3.0" pen-width="3.0" pen-opacity="1.0"/>
<Pencil-style name="Pencil 2" pen-color="[0,0,255]" pen-height="1.0" pen-width="1.0" pen-opacity="1.0"/>
<Pencil-style name="Pencil 1" pen-color="[0,0,0]" pen-height="1.0" pen-width="1.0" pen-opacity="1.0"/>
<Highlighter-style name="Highlighter 2" pen-color="[255,204,0]" pen-height="14.0" pen-width="14.0" pen-opacity="0.8"/>
<Highlighter-style name="Highlighter 1" pen-color="[255,153,255]" pen-height="12.0" pen-width="8.0" pen-opacity="0.8"/>
<Highlighter-style name="Highlighter 4" pen-color="[0,255,255]" pen-height="32.0" pen-width="32.0" pen-opacity="0.8"/>
<Highlighter-style name="Highlighter 3" pen-color="[51,255,0]" pen-height="24.0" pen-width="24.0" pen-opacity="0.8"/>
<Highlighter-style name="Highlighter 5" pen-color="[255,255,0]" pen-height="48.0" pen-width="48.0" pen-opacity="0.8"/>
</Styles>
<Task-table>
    <Task-category name="&lt;default&gt;">
    </Task-category>
</Task-table>
<Annotation-table>
    <Annotation-category name="&lt;default&gt;">
    </Annotation-category>
</Annotation-table>
<Task>
</Task><Presentation-Block>
<Group view="code" labelreference="L5798" drawlabel="true">
<Input>
<Text-field prompt="&gt; " style="Maple Input" layout="Normal"><Equation executable="true" style="2D Input" input-equation="" display="LUklbXJvd0c2Iy9JK21vZHVsZW5hbWVHNiJJLFR5cGVzZXR0aW5nR0koX3N5c2xpYkdGJzYmLUkjbW9HRiQ2LVEiI0YnLyUsbWF0aHZhcmlhbnRHUSdub3JtYWxGJy8lJmZlbmNlR1EmZmFsc2VGJy8lKnNlcGFyYXRvckdGNC8lKXN0cmV0Y2h5R0Y0LyUqc3ltbWV0cmljR0Y0LyUobGFyZ2VvcEdGNC8lLm1vdmFibGVsaW1pdHNHRjQvJSdhY2NlbnRHRjQvJSdsc3BhY2VHUSYwLjBlbUYnLyUncnNwYWNlR0ZDLUkjbWlHRiQ2JVFocUV4YW1wbGV+N35vZn5QYXJhbWV0ZXJ+UmVkdW5kYW5jeX5pbn5EaXNjcmV0ZX5TdGF0ZS1TcGFjZX5hbmR+SW50ZWdyYXRlZH5Nb2RlbHN+Ynl+RC5+Si5+Q29sZX5hbmR+Ui5TLn5NY0NyZWFGJy8lJ2l0YWxpY0dGNEYvLyUrZXhlY3V0YWJsZUdGNEYv">LUklbXJvd0c2Iy9JK21vZHVsZW5hbWVHNiJJLFR5cGVzZXR0aW5nR0koX3N5c2xpYkdGJzYkLUkjbW9HRiQ2LVEiI0YnLyUsbWF0aHZhcmlhbnRHUSdub3JtYWxGJy8lJmZlbmNlR1EmZmFsc2VGJy8lKnNlcGFyYXRvckdGNC8lKXN0cmV0Y2h5R0Y0LyUqc3ltbWV0cmljR0Y0LyUobGFyZ2VvcEdGNC8lLm1vdmFibGVsaW1pdHNHRjQvJSdhY2NlbnRHRjQvJSdsc3BhY2VHUSYwLjBlbUYnLyUncnNwYWNlR0ZDLUkjbWlHRiQ2JVFocUV4YW1wbGV+N35vZn5QYXJhbWV0ZXJ+UmVkdW5kYW5jeX5pbn5EaXNjcmV0ZX5TdGF0ZS1TcGFjZX5hbmR+SW50ZWdyYXRlZH5Nb2RlbHN+Ynl+RC5+Si5+Q29sZX5hbmR+Ui5TLn5NY0NyZWFGJy8lJ2l0YWxpY0dGNEYv</Equation></Text-field>
</Input>
</Group>
<Group view="code" labelreference="L2551" drawlabel="true">
<Input>
<Text-field prompt="&gt; " style="Maple Input" layout="Normal"><Equation executable="true" style="2D Input" input-equation="" display="LUklbXJvd0c2Iy9JK21vZHVsZW5hbWVHNiJJLFR5cGVzZXR0aW5nR0koX3N5c2xpYkdGJzYmLUkjbWlHRiQ2JVEocmVzdGFydEYnLyUnaXRhbGljR1EldHJ1ZUYnLyUsbWF0aHZhcmlhbnRHUSdpdGFsaWNGJy1JI21vR0YkNi1RIjtGJy9GM1Enbm9ybWFsRicvJSZmZW5jZUdRJmZhbHNlRicvJSpzZXBhcmF0b3JHRjEvJSlzdHJldGNoeUdGPS8lKnN5bW1ldHJpY0dGPS8lKGxhcmdlb3BHRj0vJS5tb3ZhYmxlbGltaXRzR0Y9LyUnYWNjZW50R0Y9LyUnbHNwYWNlR1EmMC4wZW1GJy8lJ3JzcGFjZUdRLDAuMjc3Nzc3OGVtRicvJStleGVjdXRhYmxlR0Y9Rjk=">LUklbXJvd0c2Iy9JK21vZHVsZW5hbWVHNiJJLFR5cGVzZXR0aW5nR0koX3N5c2xpYkdGJzYkLUkjbWlHRiQ2JVEocmVzdGFydEYnLyUnaXRhbGljR1EldHJ1ZUYnLyUsbWF0aHZhcmlhbnRHUSdpdGFsaWNGJy1JI21vR0YkNi1RIjtGJy9GM1Enbm9ybWFsRicvJSZmZW5jZUdRJmZhbHNlRicvJSpzZXBhcmF0b3JHRjEvJSlzdHJldGNoeUdGPS8lKnN5bW1ldHJpY0dGPS8lKGxhcmdlb3BHRj0vJS5tb3ZhYmxlbGltaXRzR0Y9LyUnYWNjZW50R0Y9LyUnbHNwYWNlR1EmMC4wZW1GJy8lJ3JzcGFjZUdRLDAuMjc3Nzc3OGVtRic=</Equation></Text-field>
</Input>
</Group>
<Group view="code" labelreference="L2549" drawlabel="true">
<Input>
<Text-field prompt="&gt; " style="Maple Input" layout="Normal"><Equation executable="true" style="2D Input" input-equation="with(LinearAlgebra):" display="LUklbXJvd0c2Iy9JK21vZHVsZW5hbWVHNiJJLFR5cGVzZXR0aW5nR0koX3N5c2xpYkdGJzYnLUkjbWlHRiQ2JVEld2l0aEYnLyUnaXRhbGljR1EldHJ1ZUYnLyUsbWF0aHZhcmlhbnRHUSdpdGFsaWNGJy1JKG1mZW5jZWRHRiQ2JC1GIzYlLUYsNiVRLkxpbmVhckFsZ2VicmFGJ0YvRjIvJStleGVjdXRhYmxlR1EmZmFsc2VGJy9GM1Enbm9ybWFsRidGQC1JI21vR0YkNi1RIjpGJ0ZALyUmZmVuY2VHRj8vJSpzZXBhcmF0b3JHRj8vJSlzdHJldGNoeUdGPy8lKnN5bW1ldHJpY0dGPy8lKGxhcmdlb3BHRj8vJS5tb3ZhYmxlbGltaXRzR0Y/LyUnYWNjZW50R0Y/LyUnbHNwYWNlR1EsMC4yNzc3Nzc4ZW1GJy8lJ3JzcGFjZUdGVkY9RkA=">QyQtSSV3aXRoRzYiNiNJLkxpbmVhckFsZ2VicmFHNiQlKnByb3RlY3RlZEdJKF9zeXNsaWJHRiUhIiI=</Equation></Text-field>
</Input>
</Group>
<Group view="code" labelreference="L2546" drawlabel="true">
<Input>
<Text-field prompt="&gt; " style="Maple Input" layout="Normal"><Equation executable="true" style="2D Input" input-equation="Dmat := proc (kappa, pars) local DD1, i, j; description &quot;Form the derivative matrix&quot;; with(LinearAlgebra); DD1 := Matrix(1 .. Dimension(pars), 1 .. Dimension(kappa)); for i to Dimension(pars) do for j to Dimension(kappa) do DD1[i, j] := diff(kappa[j], pars[i]) end do end do; DD1 end proc:" display="LUklbXJvd0c2Iy9JK21vZHVsZW5hbWVHNiJJLFR5cGVzZXR0aW5nR0koX3N5c2xpYkdGJzZmci1JI21pR0YkNiVRJURtYXRGJy8lJ2l0YWxpY0dRJXRydWVGJy8lLG1hdGh2YXJpYW50R1EnaXRhbGljRictSSNtb0dGJDYtUSJ+RicvRjNRJ25vcm1hbEYnLyUmZmVuY2VHUSZmYWxzZUYnLyUqc2VwYXJhdG9yR0Y9LyUpc3RyZXRjaHlHRj0vJSpzeW1tZXRyaWNHRj0vJShsYXJnZW9wR0Y9LyUubW92YWJsZWxpbWl0c0dGPS8lJ2FjY2VudEdGPS8lJ2xzcGFjZUdRJjAuMGVtRicvJSdyc3BhY2VHRkwtRjY2LVEqJmNvbG9uZXE7RidGOUY7Rj5GQEZCRkRGRkZIL0ZLUSwwLjI3Nzc3NzhlbUYnL0ZORlMtRjY2L1ElcHJvY0YnLyUlYm9sZEdGMS9GM1ElYm9sZEYnLyUrZm9udHdlaWdodEdGZW5GO0Y+RkBGQkZERkZGSEZKRk0tSShtZmVuY2VkR0YkNiQtRiM2Jy1GLDYlUSZrYXBwYUYnL0YwRj1GOS1GNjYuUSIsRidGL0YyRjsvRj9GMUZARkJGREZGRkhGSi9GTlEsMC4zMzMzMzMzZW1GJy1GLDYlUSVwYXJzRidGL0YyLyUrZXhlY3V0YWJsZUdGPUY5RjlGNS1JJ21zcGFjZUdGJDYmLyUnaGVpZ2h0R1EmMC4wZXhGJy8lJndpZHRoR0ZMLyUmZGVwdGhHRmFwLyUqbGluZWJyZWFrR1EobmV3bGluZUYnLUZdcDYmRl9wRmJwRmRwL0ZncFElYXV0b0YnLUY2Ni9RJmxvY2FsRidGWEZaRmZuRjtGPkZARkJGREZGRkhGSkZNRjUtRiw2JVEkREQxRidGL0YyLUY2Ni1GY29GOUY7RmRvRkBGQkZERkZGSEZKRmVvRjUtRiw2JVEiaUYnRi9GMkZjcUY1LUYsNiVRImpGJ0YvRjItRjY2LVEiO0YnRjlGO0Zkb0ZARkJGREZGRkhGSkZURlxwRlxwLUY2Ni9RLGRlc2NyaXB0aW9uRidGWEZaRmZuRjtGPkZARkJGREZGRkhGSi9GTlEsMC4yMjIyMjIyZW1GJ0Y1LUkjbXNHRiQ2I1E7Rm9ybX50aGV+ZGVyaXZhdGl2ZX5tYXRyaXhGJ0ZbckZccC1GLDYlUSV3aXRoRidGL0YyLUZpbjYkLUYjNiUtRiw2JVEuTGluZWFyQWxnZWJyYUYnRi9GMkZqb0Y5RjktRjY2LVEiOkYnRjlGO0Y+RkBGQkZERkZGSEZSRlRGXHBGXHBGYHFGNUZPLUYsNiVRJ01hdHJpeEYnRi9GMi1GaW42JC1GIzYtLUkjbW5HRiQ2JFEiMUYnRjktRjY2LVEjLi5GJ0Y5RjtGPkZARkJGREZGRkgvRktGYnJGTS1GLDYlUSpEaW1lbnNpb25GJ0YvRjItRmluNiQtRiM2JUZnb0Zqb0Y5RjlGY3FGW3RGX3RGY3QtRmluNiQtRiM2JUZdb0Zqb0Y5RjlGam9GOUY5RmFzRlxwLUY2Ni9RJGZvckYnRlhGWkZmbkY7Rj5GQEZCRkRGRkZIRkpGYXJGNUZlcUY1LUY2Ni9RJWZyb21GJ0ZYRlpGZm5GO0Y+RkBGQkZERkZGSEZidEZhckY1Rlt0RjUtRjY2L1EjdG9GJ0ZYRlpGZm5GO0Y+RkBGQkZERkZGSEZidEZhckY1RmN0RmZ0RjVGNS1GNjYvUSNkb0YnRlhGWkZmbkY7Rj5GQEZCRkRGRkZIRmJ0RmFyRjVGXHBGNUY1RjVGNUY1RjVGXnVGNUZocUY1RmF1RjVGW3RGNUZkdUY1RmN0Rmp0RjVGZ3VGNUZccEY1RjVGNUY1RjVGNUY1RjVGNUY1RjVGNUZgcS1GaW42Ji1GIzYnRmVxRmNxRmhxRmpvRjlGOS8lJW9wZW5HUSJbRicvJSZjbG9zZUdRIl1GJ0Y1Rk9GNS1GLDYlUSVkaWZmRidGL0YyLUZpbjYkLUYjNilGXW8tRmluNiYtRiM2JUZocUZqb0Y5RjlGXnZGYXZGY3FGZ28tRmluNiYtRiM2JUZlcUZqb0Y5RjlGXnZGYXZGam9GOUY5RjVGXHBGNUY1RjVGNUY1RjUtRjY2L1EkZW5kRidGWEZaRmZuRjtGPkZARkJGREZGRkgvRktGZm9GTUY1Rmd1RlxwRmN3RjVGZ3VGW3JGXHBGYHFGW3JGXHBGaXAtRjY2L0Zld0ZYRlpGZm5GO0Y+RkBGQkZERkZGSEZKRk0tRjY2L0Y4RlhGWkZmbkY7Rj5GQEZCRkRGRkZIRkpGTUZVLUY2Ni9GY3NGWEZaRmZuRjtGPkZARkJGREZGRkhGUkZURmpvRjk=">QyQ+SSVEbWF0RzYiZio2JEkma2FwcGFHRiVJJXBhcnNHRiU2JUkkREQxR0YlSSJpR0YlSSJqR0YlRiVGJUMmLUkld2l0aEc2JCUqcHJvdGVjdGVkR0koX3N5c2xpYkdGJTYjSS5MaW5lYXJBbGdlYnJhR0YxPjgkLUknTWF0cml4R0YlNiQ7IiIiLUkqRGltZW5zaW9uR0YlNiM5JTtGPC1GPjYjOSQ/KDglRjxGPEY9SSV0cnVlR0YyPyg4JkY8RjxGQkZHPiZGNzYkRkZGSS1JJWRpZmZHRjI2JCZGRDYjRkkmRkA2I0ZGRjc2I1E7Rm9ybX50aGV+ZGVyaXZhdGl2ZX5tYXRyaXhGJUYlRiUhIiI=</Equation></Text-field>
</Input>
</Group>
<Group view="code" labelreference="L2550" drawlabel="true">
<Input>
<Text-field prompt="&gt; " style="Maple Input" layout="Normal"><Equation executable="true" style="2D Input" input-equation="Matvec := proc (P) local sizekappa, i, j, kappa, kappaindex; description &quot;Converts a Matrix into a Vector of the matrix's non-zero enteries&quot;; with(LinearAlgebra); sizekappa := 0; for i to Dimension(P)[1] do for j to Dimension(P)[2] do if P[i, j] &lt;&gt; 0 then sizekappa := sizekappa+1 end if end do end do; kappa := Vector(sizekappa); kappaindex := 0; for i to Dimension(P)[1] do for j to Dimension(P)[2] do if P[i, j] &lt;&gt; 0 then kappaindex := kappaindex+1; kappa[kappaindex] := P[i, j] end if end do end do; kappa end proc:" display="LUklbXJvd0c2Iy9JK21vZHVsZW5hbWVHNiJJLFR5cGVzZXR0aW5nR0koX3N5c2xpYkdGJzZmW2wtSSNtaUdGJDYlUSdNYXR2ZWNGJy8lJ2l0YWxpY0dRJXRydWVGJy8lLG1hdGh2YXJpYW50R1EnaXRhbGljRictSSNtb0dGJDYtUSJ+RicvRjNRJ25vcm1hbEYnLyUmZmVuY2VHUSZmYWxzZUYnLyUqc2VwYXJhdG9yR0Y9LyUpc3RyZXRjaHlHRj0vJSpzeW1tZXRyaWNHRj0vJShsYXJnZW9wR0Y9LyUubW92YWJsZWxpbWl0c0dGPS8lJ2FjY2VudEdGPS8lJ2xzcGFjZUdRJjAuMGVtRicvJSdyc3BhY2VHRkwtRjY2LVEqJmNvbG9uZXE7RidGOUY7Rj5GQEZCRkRGRkZIL0ZLUSwwLjI3Nzc3NzhlbUYnL0ZORlMtRjY2L1ElcHJvY0YnLyUlYm9sZEdGMS9GM1ElYm9sZEYnLyUrZm9udHdlaWdodEdGZW5GO0Y+RkBGQkZERkZGSEZKRk0tSShtZmVuY2VkR0YkNiQtRiM2JS1GLDYlUSJQRidGL0YyLyUrZXhlY3V0YWJsZUdGPUY5RjktRiw2I1EhRictSSdtc3BhY2VHRiQ2Ji8lJ2hlaWdodEdRJjAuMGV4RicvJSZ3aWR0aEdGTC8lJmRlcHRoR0Zqby8lKmxpbmVicmVha0dRKG5ld2xpbmVGJ0Y1LUY2Ni9RJmxvY2FsRidGWEZaRmZuRjtGPkZARkJGREZGRkhGSkZNRjUtRiw2JVEqc2l6ZWthcHBhRidGL0YyLUY2Ni1RIixGJ0Y5RjsvRj9GMUZARkJGREZGRkhGSi9GTlEsMC4zMzMzMzMzZW1GJ0Y1LUYsNiVRImlGJ0YvRjJGaHBGNS1GLDYlUSJqRidGL0YyRmhwLUYsNiVRJmthcHBhRicvRjBGPUY5RmhwLUYsNiVRK2thcHBhaW5kZXhGJ0YvRjItRjY2LVEiO0YnRjlGO0ZbcUZARkJGREZGRkhGSkZURmVvRmVvLUY2Ni9RLGRlc2NyaXB0aW9uRidGWEZaRmZuRjtGPkZARkJGREZGRkhGSi9GTlEsMC4yMjIyMjIyZW1GJ0Y1LUkjbXNHRiQ2I1Fcb0NvbnZlcnRzfmF+TWF0cml4fmludG9+YX5WZWN0b3J+b2Z+dGhlfm1hdHJpeCdzfm5vbi16ZXJvfmVudGVyaWVzRidGW3JGZW8tRiw2JVEld2l0aEYnRi9GMi1GaW42JC1GIzYlLUYsNiVRLkxpbmVhckFsZ2VicmFGJ0YvRjJGYG9GOUY5LUY2Ni1RIjpGJ0Y5RjtGPkZARkJGREZGRkhGUkZURjVGNUZlcEY1Rk8tSSNtbkdGJDYkUSIwRidGOUZhc0Zlby1GNjYvUSRmb3JGJ0ZYRlpGZm5GO0Y+RkBGQkZERkZGSEZKRmFyRjVGXnFGNS1GNjYvUSVmcm9tRidGWEZaRmZuRjtGPkZARkJGREZGRkgvRktGYnJGYXJGNS1GZXM2JFEiMUYnRjlGNS1GNjYvUSN0b0YnRlhGWkZmbkY7Rj5GQEZCRkRGRkZIRl50RmFyRjUtRiw2JVEqRGltZW5zaW9uRidGL0YyRmhuLUZpbjYmLUYjNiVGX3RGYG9GOUY5LyUlb3BlbkdRIltGJy8lJmNsb3NlR1EiXUYnRjUtRjY2L1EjZG9GJ0ZYRlpGZm5GO0Y+RkBGQkZERkZGSEZedEZhckZlb0Y1RjVGNUY1RjVGaHNGNUZhcUY1Rlt0RjVGX3RGNUZidEY1RmV0RmhuLUZpbjYmLUYjNiUtRmVzNiRRIjJGJ0Y5RmBvRjlGOUZcdUZfdUY1RmJ1RmVvRjVGNUY1RjVGNUY1RjVGNUY1RjVGNS1GNjYvUSNpZkYnRlhGWkZmbkY7Rj5GQEZCRkRGRkZIRkpGYXJGNS1GaW42JC1GIzYqRl1vLUZpbjYmLUYjNidGXnFGaHBGYXFGYG9GOUY5Rlx1Rl91RjUtRjY2LVErJk5vdEVxdWFsO0YnRjlGO0Y+RkBGQkZERkZGSEZSRlRGNUZkc0Zgb0Y5RjlGNS1GNjYvUSV0aGVuRidGWEZaRmZuRjtGPkZARkJGREZGRkhGSkZNRjVGNUZlcEY1Rk9GNUZlcC1GNjYtUSIrRidGOUY7Rj5GQEZCRkRGRkZIRl50RmFyRl90RmFzRjVGNS1GNjYvUSRlbmRGJ0ZYRlpGZm5GO0Y+RkBGQkZERkZGSEZKRk1GNS1GNjYvRl52RlhGWkZmbkY7Rj5GQEZCRkRGRkZIRkpGTUZhc0Zlb0Y1RjVGNUY1RjUtRjY2L0Zid0ZYRlpGZm5GO0Y+RkBGQkZERkZGSC9GS0ZdcUZNRjVGYnVGZW9GZXdGNUZidUZbckZlby1GLDYlUSgma2FwcGE7RidGZ3FGOUY1Rk9GNS1GLDYlUSdWZWN0b3JGJ0YvRjItRmluNiQtRiM2JUZlcEZgb0Y5RjlGYXNGaHFGNUZPRmRzRmFzRmVvRmhzRjVGXnFGNUZbdEY1Rl90RjVGYnRGNUZldEZobkZodEY1RmJ1RmVvRjVGNUY1RjVGNUZoc0Y1RmFxRjVGW3RGNUZfdEY1RmJ0RjVGZXRGaG5GZXVGNUZidUZlb0Y1RjVGNUY1RjVGNUY1RjVGNUY1RjVGXHZGNUZfdkY1LUY2Ni9GXHdGWEZaRmZuRjtGPkZARkJGREZGRkhGZ3dGTUZlby1GNjYuRjhGL0YyRjtGPkZARkJGREZGRkhGSkZNRmR4RmR4RmR4RmR4RmR4RmR4RmR4RmR4RmR4RmR4RmR4RmR4RmR4RmR4RmhxRmR4LUY2Ni5GUUYvRjJGO0Y+RkBGQkZERkZGSEZSRlRGZHhGZHhGZHhGaHFGXXdGX3RGYXNGNS1GLDYlUScmIzk1NDtGJ0ZncUY5LUZpbjYmLUYjNiVGaHFGYG9GOUY5Rlx1Rl91RjVGT0Zdb0ZjdkZhc0Zlb0Y1RjVGNUY1RjVGNUY1RjVGNUY1RjVGZXdGNUZcdkZhc0Zlb0Y1RjVGNUY1RjVGZXdGNUZidUZhc0Zlb0Zld0Y1RmJ1RmFzRjVGNUZoeEZbckZlb0Zld0Y1RlVGYXNGYG9GOQ==">QyQ+SSdNYXR2ZWNHNiJmKjYjSSJQR0YlNidJKnNpemVrYXBwYUdGJUkiaUdGJUkiakdGJUkma2FwcGFHRiVJK2thcHBhaW5kZXhHRiVGJUYlQyktSSV3aXRoRzYkJSpwcm90ZWN0ZWRHSShfc3lzbGliR0YlNiNJLkxpbmVhckFsZ2VicmFHRjI+OCQiIiE/KDglIiIiRjwmLUkqRGltZW5zaW9uR0YlNiM5JDYjRjxJJXRydWVHRjM/KDgmRjxGPCZGPjYjIiIjRkNAJDAmRkE2JEY7RkVGOT5GOCwmRjhGPEY8Rjw+OCctSSdWZWN0b3JHRiU2I0Y4PjgoRjk/KEY7RjxGPEY9RkM/KEZFRjxGPEZGRkNAJEZKQyQ+RlUsJkZVRjxGPEY8PiZGUDYjRlVGS0ZQNiNRXG9Db252ZXJ0c35hfk1hdHJpeH5pbnRvfmF+VmVjdG9yfm9mfnRoZX5tYXRyaXgnc35ub24temVyb35lbnRlcmllc0YlRiVGJSEiIg==</Equation></Text-field>
</Input>
</Group></Presentation-Block><Presentation-Block>
<Group view="code" labelreference="L2545" drawlabel="true">
<Input>
<Text-field prompt="&gt; " style="Maple Input" layout="Normal"><Equation executable="true" style="2D Input" input-equation="logvector := proc (A) local i, lnA; description &quot;Finds ln of the entries of vector&quot;; with(LinearAlgebra); lnA := Vector(A); for i to Dimension(A) do lnA[i] := ln(A[i]) end do; lnA end proc:" display="LUklbXJvd0c2Iy9JK21vZHVsZW5hbWVHNiJJLFR5cGVzZXR0aW5nR0koX3N5c2xpYkdGJzZpby1JI21pR0YkNiVRKmxvZ3ZlY3RvckYnLyUnaXRhbGljR1EldHJ1ZUYnLyUsbWF0aHZhcmlhbnRHUSdpdGFsaWNGJy1JI21vR0YkNi1RIn5GJy9GM1Enbm9ybWFsRicvJSZmZW5jZUdRJmZhbHNlRicvJSpzZXBhcmF0b3JHRj0vJSlzdHJldGNoeUdGPS8lKnN5bW1ldHJpY0dGPS8lKGxhcmdlb3BHRj0vJS5tb3ZhYmxlbGltaXRzR0Y9LyUnYWNjZW50R0Y9LyUnbHNwYWNlR1EmMC4wZW1GJy8lJ3JzcGFjZUdGTC1GNjYtUSomY29sb25lcTtGJ0Y5RjtGPkZARkJGREZGRkgvRktRLDAuMjc3Nzc3OGVtRicvRk5GUy1GNjYvUSVwcm9jRicvJSVib2xkR0YxL0YzUSVib2xkRicvJStmb250d2VpZ2h0R0ZlbkY7Rj5GQEZCRkRGRkZIRkpGTS1JKG1mZW5jZWRHRiQ2JC1GIzYlLUYsNiVRIkFGJ0YvRjIvJStleGVjdXRhYmxlR0Y9RjlGOS1GLDYjUSFGJy1JJ21zcGFjZUdGJDYmLyUnaGVpZ2h0R1EmMC4wZXhGJy8lJndpZHRoR0ZMLyUmZGVwdGhHRmpvLyUqbGluZWJyZWFrR1EobmV3bGluZUYnLUY2Ni9RJmxvY2FsRidGWEZaRmZuRjtGPkZARkJGREZGRkhGSkZNRjUtRiw2JVEiaUYnRi9GMi1GNjYtUSIsRidGOUY7L0Y/RjFGQEZCRkRGRkZIRkovRk5RLDAuMzMzMzMzM2VtRictRiw2JVEkbG5BRidGL0YyLUY2Ni1RIjtGJ0Y5RjtGW3FGQEZCRkRGRkZIRkpGVEZlby1GNjYvUSxkZXNjcmlwdGlvbkYnRlhGWkZmbkY7Rj5GQEZCRkRGRkZIRkpGTUY1LUkjbXNHRiQ2I1FCRmluZHN+bG5+b2Z+dGhlfmVudHJpZXN+b2Z+dmVjdG9yRidGYXFGZW8tRiw2JVEld2l0aEYnRi9GMi1GaW42JC1GIzYlLUYsNiVRLkxpbmVhckFsZ2VicmFGJ0YvRjJGYG9GOUY5LUY2Ni1RIjpGJ0Y5RjtGPkZARkJGREZGRkhGUkZURmVvRjVGXnFGTy1GLDYlUSdWZWN0b3JGJ0YvRjJGaG5GYXFGZW8tRmZvNiZGaG9GW3BGXXAvRmBwUSVhdXRvRictRjY2L1EkZm9yRidGWEZaRmZuRjtGPkZARkJGREZGRkhGSkZNRjVGZXBGNS1GNjYvUSVmcm9tRidGWEZaRmZuRjtGPkZARkJGREZGRkhGSkZNRjUtSSNtbkdGJDYkUSIxRidGOUY1LUY2Ni9RI3RvRidGWEZaRmZuRjtGPkZARkJGREZGRkhGSkZNRjUtRiw2JVEqRGltZW5zaW9uRidGL0YyRmhuLUY2Ni9RI2RvRidGWEZaRmZuRjtGPkZARkJGREZGRkhGSkZNRmVvRjVGNUY1RjVGNUZecS1GaW42Ji1GIzYlRmVwRmBvRjlGOS8lJW9wZW5HUSJbRicvJSZjbG9zZUdRIl1GJ0Y1Rk8tRiw2JVEjbG5GJy9GMEY9RjktRmluNiQtRiM2JkZdb0ZidEZgb0Y5RjlGZXJGZW9GNS1GNjYvUSRlbmRGJ0ZYRlpGZm5GO0Y+RkBGQkZERkZGSEZKRk1GNUZfdEZlckY1RmVvRjVGXnFGYXFGZW9GZW9GZW9GZHUtRjY2L0Y4RlhGWkZmbkY7Rj5GQEZCRkRGRkZIRkpGTUZVLUY2Ni9GZ3JGWEZaRmZuRjtGPkZARkJGREZGRkhGUkZURmBvRjk=">QyQ+SSpsb2d2ZWN0b3JHNiJmKjYjSSJBR0YlNiRJImlHRiVJJGxuQUdGJUYlRiVDJi1JJXdpdGhHNiQlKnByb3RlY3RlZEdJKF9zeXNsaWJHRiU2I0kuTGluZWFyQWxnZWJyYUdGLz44JS1JJ1ZlY3RvckdGJTYjOSQ/KDgkIiIiRjwtSSpEaW1lbnNpb25HRiVGOEkldHJ1ZUdGMD4mRjU2I0Y7LUkjbG5HRiU2IyZGOUZCRjU2I1FCRmluZHN+bG5+b2Z+dGhlfmVudHJpZXN+b2Z+dmVjdG9yRiVGJUYlISIi</Equation></Text-field>
</Input>
</Group>
<Group view="code" labelreference="L2547" drawlabel="true">
<Input>
<Text-field prompt="&gt; " style="Maple Input" layout="Normal"><Equation executable="true" style="2D Input" input-equation="Estpars := proc (DD1, pars) local r, d, alphapre, alpha, PDE, FF, i, ans; description &quot;Finds the estimable set of parameters&quot;; with(LinearAlgebra); r := Rank(DD1); d := Dimension(pars)-r; alphapre := NullSpace(Transpose(DD1)); alpha := Matrix(d, Dimension(pars)); PDE := Vector(d); FF := f(seq(pars[i], i = 1 .. Dimension(pars))); for i to d do alpha[i, 1 .. Dimension(pars)] := alphapre[i]; PDE[i] := add((diff(FF, pars[j]))*alpha[i, j], j = 1 .. Dimension(pars)) end do; ans := pdsolve({seq(PDE[i] = 0, i = 1 .. d)}) end proc:" display="LUklbXJvd0c2Iy9JK21vZHVsZW5hbWVHNiJJLFR5cGVzZXR0aW5nR0koX3N5c2xpYkdGJzZedC1JI21pR0YkNiVRKEVzdHBhcnNGJy8lJ2l0YWxpY0dRJXRydWVGJy8lLG1hdGh2YXJpYW50R1EnaXRhbGljRictSSNtb0dGJDYtUSJ+RicvRjNRJ25vcm1hbEYnLyUmZmVuY2VHUSZmYWxzZUYnLyUqc2VwYXJhdG9yR0Y9LyUpc3RyZXRjaHlHRj0vJSpzeW1tZXRyaWNHRj0vJShsYXJnZW9wR0Y9LyUubW92YWJsZWxpbWl0c0dGPS8lJ2FjY2VudEdGPS8lJ2xzcGFjZUdRJjAuMGVtRicvJSdyc3BhY2VHRkwtRjY2LVEqJmNvbG9uZXE7RidGOUY7Rj5GQEZCRkRGRkZIL0ZLUSwwLjI3Nzc3NzhlbUYnL0ZORlMtRjY2L1ElcHJvY0YnLyUlYm9sZEdGMS9GM1ElYm9sZEYnLyUrZm9udHdlaWdodEdGZW5GO0Y+RkBGQkZERkZGSEZKRk0tSShtZmVuY2VkR0YkNiQtRiM2Jy1GLDYlUSRERDFGJ0YvRjItRjY2LVEiLEYnRjlGOy9GP0YxRkBGQkZERkZGSEZKL0ZOUSwwLjMzMzMzMzNlbUYnLUYsNiVRJXBhcnNGJ0YvRjIvJStleGVjdXRhYmxlR0Y9RjlGOS1GLDYjUSFGJy1JJ21zcGFjZUdGJDYmLyUnaGVpZ2h0R1EmMC4wZXhGJy8lJndpZHRoR0ZMLyUmZGVwdGhHRmNwLyUqbGluZWJyZWFrR1EobmV3bGluZUYnLUY2Ni9RJmxvY2FsRidGWEZaRmZuRjtGPkZARkJGREZGRkhGSkZNRjUtRiw2JVEickYnRi9GMkZgby1GLDYlUSJkRidGL0YyRmBvLUYsNiVRKWFscGhhcHJlRidGL0YyRmBvLUYsNiVRJmFscGhhRicvRjBGPUY5RmBvLUYsNiVRJFBERUYnRi9GMkZgby1GLDYlUSNGRkYnRi9GMkZgby1GLDYlUSJpRidGL0YyRmBvLUYsNiVRJGFuc0YnRi9GMi1GNjYtUSI7RidGOUY7RmNvRkBGQkZERkZGSEZKRlRGXnAtRjY2L1EsZGVzY3JpcHRpb25GJ0ZYRlpGZm5GO0Y+RkBGQkZERkZGSEZKRk1GNS1JI21zR0YkNiNRRkZpbmRzfnRoZX5lc3RpbWFibGV+c2V0fm9mfnBhcmFtZXRlcnNGJ0ZnckZecC1GLDYlUSV3aXRoRidGL0YyLUZpbjYkLUYjNiUtRiw2JVEuTGluZWFyQWxnZWJyYUYnRi9GMkZpb0Y5RjktRjY2LVEiOkYnRjlGO0Y+RkBGQkZERkZGSEZSRlRGXnAtRiw2JkZgcUYvRmlvRjItRjY2LkZRRmlvRjlGO0Y+RkBGQkZERkZGSEZSRlQtRiw2JlElUmFua0YnRi9GaW9GMi1GaW42JC1GIzYlRl1vRmlvRjlGOUZnckZecC1GLDYmRmNxRi9GaW9GMkZgdC1GLDYmUSpEaW1lbnNpb25GJ0YvRmlvRjItRmluNiUtRiM2JS1GLDYmRmhvRi9GaW9GMkZpb0Y5RmlvRjktRjY2LlEqJnVtaW51czA7RidGaW9GOUY7Rj5GQEZCRkRGRkZIL0ZLUSwwLjIyMjIyMjJlbUYnL0ZORmh1Rl50LUY2Ni5GXXRGaW9GOUY7Rj5GQEZCRkRGRkZIRlJGVEZecEZkcUY1Rk8tRiw2JVEqTnVsbFNwYWNlRidGL0YyLUZpbjYkLUYjNiYtRiw2JVEqVHJhbnNwb3NlRidGL0YyRmV0RmlvRjlGOUZbdEZecC1GLDYlUScmIzk0NTtGJ0ZqcUY5RjVGTy1GLDYlUSdNYXRyaXhGJ0YvRjItRmluNiQtRiM2KEZhcUZgby1GIzYmLUYsNiVGXXVGL0YyLUZpbjYkLUYjNiVGZm9GaW9GOUY5RmlvRjlGW3BGaW9GOUY5Rlt0RjVGW3JGNUZPRjUtRiw2JVEnVmVjdG9yRidGL0YyLUZpbjYkLUYjNiVGYXFGaW9GOUY5Rlt0Rl5wRl5yRjVGTy1GLDYlUSJmRidGL0YyLUZpbjYkLUYjNiYtRiw2JVEkc2VxRidGL0YyLUZpbjYkLUYjNi1GZm8tRmluNiYtRiM2JUZhckZpb0Y5RjkvJSVvcGVuR1EiW0YnLyUmY2xvc2VHUSJdRidGYG9GYXItRjY2LVEiPUYnRjlGO0Y+RkBGQkZERkZGSEZSRlQtSSNtbkdGJDYkUSIxRidGOS1GNjYtUSMuLkYnRjlGO0Y+RkBGQkZERkZGSEZndUZNRmJ3RmR3RmlvRjlGOUZpb0Y5RjlGW3RGXnAtRjY2L1EkZm9yRidGWEZaRmZuRjtGPkZARkJGREZGRkhGSkZpdUY1RmFyRjUtRjY2L1ElZnJvbUYnRlhGWkZmbkY7Rj5GQEZCRkRGRkZIRmd1Rml1RjVGanlGNS1GNjYvUSN0b0YnRlhGWkZmbkY7Rj5GQEZCRkRGRkZIRmd1Rml1RjVGYXFGNS1GNjYvUSNkb0YnRlhGWkZmbkY7Rj5GQEZCRkRGRkZIRmd1Rml1Rl5wRjVGNUY1RjVGNUY1RjVGNUY1LUYsNiVRKCZhbHBoYTtGJ0ZqcUY5LUZpbjYmLUYjNipGYXJGYG9GanlGXnpGYHdGW3BGaW9GOUY5RmF5RmR5RjVGT0ZkcUZdeUZbdEZecEY1RjVGNUY1RjVGNUY1RjVGNUZbckZdeUY1Rk9GNS1GLDYlUSRhZGRGJ0YvRjItRmluNiQtRiM2MC1GLDYlUSVkaWZmRidGL0YyLUZpbjYkLUYjNihGXnJGYG9GZm8tRmluNiYtRiM2JS1GLDYlUSJqRidGL0YyRmlvRjlGOUZheUZkeUZpb0Y5RjktRjY2LVEnJnNkb3Q7RidGOUY7Rj5GQEZCRkRGRkZIRkpGTUZmdi1GaW42Ji1GIzYnRmFyRmBvRmZcbEZpb0Y5RjlGYXlGZHlGYG9GZlxsRmd5Rmp5Rl56RmJ3RmR3RmlvRjlGOUZbdEZecC1GNjYvUSRlbmRGJ0ZYRlpGZm5GO0Y+RkBGQkZERkZGSC9GS0Zlb0ZNRjVGanpGW3RGXnAtRjY2LkY4RmlvRjlGO0Y+RkBGQkZERkZGSEZKRk1GZHJGNUZPLUYsNiVRKHBkc29sdmVGJ0YvRjItRmluNiQtRiM2JS1GaW42Ji1GIzYmRmZ4LUZpbjYkLUYjNi5GW3JGXXlGZ3ktRlt6NiRRIjBGJ0Y5RmBvRmFyRmd5Rmp5Rl56RmFxRmlvRjlGOUZpb0Y5RjkvRmJ5USJ8ZnJGJy9GZXlRInxockYnRmlvRjlGOUZnckZecEZgXWwtRjY2L0Y4RlhGWkZmbkY7Rj5GQEZCRkRGRkZIRkpGTUZVLUY2Ni9GXXRGWEZaRmZuRjtGPkZARkJGREZGRkhGUkZURmlvRjk=">QyQ+SShFc3RwYXJzRzYiZio2JEkkREQxR0YlSSVwYXJzR0YlNipJInJHRiVJImRHRiVJKWFscGhhcHJlR0YlSSZhbHBoYUdGJUkkUERFR0YlSSNGRkdGJUkiaUdGJUkkYW5zR0YlRiVGJUMrLUkld2l0aEc2JCUqcHJvdGVjdGVkR0koX3N5c2xpYkdGJTYjSS5MaW5lYXJBbGdlYnJhR0Y2PjgkLUklUmFua0dGJTYjOSQ+OCUsJi1JKkRpbWVuc2lvbkdGJTYjOSUiIiJGPCEiIj44Ji1JKk51bGxTcGFjZUdGJTYjLUkqVHJhbnNwb3NlR0YlRj8+OCctSSdNYXRyaXhHRiU2JEZCRkQ+OCgtSSdWZWN0b3JHRiU2I0ZCPjgpLUkiZkdGJTYjLUkkc2VxR0Y3NiQmRkc2IzgqL0ZfbztGSEZEPyhGX29GSEZIRkJJJXRydWVHRjdDJD4mRlI2JEZfb0ZhbyZGS0Zebz4mRldGXm8tSSRhZGRHRjc2JComLUklZGlmZkdGNzYkRmZuJkZHNiNJImpHRiVGSCZGUjYkRl9vRmRwRkgvRmRwRmFvPjgrLUkocGRzb2x2ZUdGJTYjPCMtRltvNiQvRmpvIiIhL0ZfbztGSEZCNiNRRkZpbmRzfnRoZX5lc3RpbWFibGV+c2V0fm9mfnBhcmFtZXRlcnNGJUYlRiVGSQ==</Equation></Text-field>
</Input>
</Group></Presentation-Block>
<Group labelreference="L2548" drawlabel="true">
<Input>
<Text-field prompt="&gt; " style="Maple Input" layout="Normal"><Equation executable="true" style="2D Input" input-equation="ringmod2 := proc (y, z, r, c) local i, j, P, aa, b; description &quot;Finds P-array for y/z ring-recovery models.  y survival, z reporting probability. 1=constant(C), 2=time(T), 3=age(A), 4=A,T &quot;; with(LinearAlgebra); P := Matrix(r, c); if y = 1 then for i to c do for j to c do aa[i, j] := phi end do end do elif y = 2 then for i to c do for j to c do aa[i, j] := phi[j] end do end do elif y = 3 then for i to c do for j to c do aa[i, j] := phi[i] end do end do else for i to c do for j to c do aa[i, j] := phi[i, j] end do end do end if; if z = 1 then for i to c do for j to c do b[i, j] := lambda end do end do elif z = 2 then for i to c do for j to c do b[i, j] := lambda[j] end do end do elif z = 3 then for i to c do for j to c do b[i, j] := lambda[i] end do end do else for i to c do for j to c do b[i, j] := lambda[i, j] end do end do end if; for i to Dimension(P)[1] do for j from i to Dimension(P)[2] do P[i, j] := (product(aa[k-i+1, k], k = i .. j-1))*(1-aa[j-i+1, j])*b[j-i+1, j] end do end do; P end proc:" display="LUklbXJvd0c2Iy9JK21vZHVsZW5hbWVHNiJJLFR5cGVzZXR0aW5nR0koX3N5c2xpYkdGJzZlXG8tSSNtaUdGJDYlUSlyaW5nbW9kMkYnLyUnaXRhbGljR1EldHJ1ZUYnLyUsbWF0aHZhcmlhbnRHUSdpdGFsaWNGJy1JI21vR0YkNi1RKiZjb2xvbmVxO0YnL0YzUSdub3JtYWxGJy8lJmZlbmNlR1EmZmFsc2VGJy8lKnNlcGFyYXRvckdGPS8lKXN0cmV0Y2h5R0Y9LyUqc3ltbWV0cmljR0Y9LyUobGFyZ2VvcEdGPS8lLm1vdmFibGVsaW1pdHNHRj0vJSdhY2NlbnRHRj0vJSdsc3BhY2VHUSwwLjI3Nzc3NzhlbUYnLyUncnNwYWNlR0ZMLUY2Ni9RJXByb2NGJy8lJWJvbGRHRjEvRjNRJWJvbGRGJy8lK2ZvbnR3ZWlnaHRHRlVGO0Y+RkBGQkZERkZGSC9GS1EmMC4wZW1GJy9GTkZZLUkobWZlbmNlZEdGJDYkLUYjNistRiw2JVEieUYnL0YwRj1GOS1GNjYtUSIsRidGOUY7L0Y/RjFGQEZCRkRGRkZIRlgvRk5RLDAuMzMzMzMzM2VtRictRiw2JVEiekYnRl1vRjlGXm8tRiw2JVEickYnRi9GMkZeby1GLDYlUSJjRidGL0YyLyUrZXhlY3V0YWJsZUdGPUY5RjktRiw2I1EhRictSSdtc3BhY2VHRiQ2Ji8lJ2hlaWdodEdRJjAuMGV4RicvJSZ3aWR0aEdGWS8lJmRlcHRoR0ZncC8lKmxpbmVicmVha0dRKG5ld2xpbmVGJy1GNjYtUSJ+RidGOUY7Rj5GQEZCRkRGRkZIRlhGWi1GNjYvUSZsb2NhbEYnRlJGVEZWRjtGPkZARkJGREZGRkhGWEZaRl9xLUYsNiVRImlGJ0YvRjJGXm8tRiw2JVEiakYnRi9GMkZeby1GLDYlUSJQRidGL0YyRl5vLUYsNiVRI2FhRidGXW9GOUZeby1GLDYlUSJiRidGXW9GOS1GNjYtUSI7RidGOUY7RmFvRkBGQkZERkZGSEZYRk1GYnAtRjY2L1EsZGVzY3JpcHRpb25GJ0ZSRlRGVkY7Rj5GQEZCRkRGRkZIRlhGWkZfcS1JI21zR0YkNiNRZ3JGaW5kc35QLWFycmF5fmZvcn55L3p+cmluZy1yZWNvdmVyeX5tb2RlbHMufn55fnN1cnZpdmFsLH56fnJlcG9ydGluZ35wcm9iYWJpbGl0eS5+MT1jb25zdGFudChDKSx+Mj10aW1lKFQpLH4zPWFnZShBKSx+ND1BLFR+RidGZHJGYnAtRiw2JVEld2l0aEYnRi9GMi1GZm42JC1GIzYlLUYsNiVRLkxpbmVhckFsZ2VicmFGJ0YvRjJGXXBGOUY5LUY2Ni1RIjpGJ0Y5RjtGPkZARkJGREZGRkhGSkZNRmJwLUZjcDYmRmVwRmhwRmpwL0ZdcVElYXV0b0YnRltyRjUtRiw2JVEnTWF0cml4RidGL0YyLUZmbjYkLUYjNictRiw2JUZpb0Zdb0Y5Rl5vLUYsNiVGXHBGXW9GOUZdcEY5RjlGaHNGX3FGYnBGX3EtRjY2L1EjaWZGJ0ZSRlRGVkY7Rj5GQEZCRkRGRkZIRlhGWkZfcS1GLDYlRlxvRi9GMi1GNjYtUSI9RidGOUY7Rj5GQEZCRkRGRkZIRkpGTS1JI21uR0YkNiRRIjFGJ0Y5Rl9xLUY2Ni9RJXRoZW5GJ0ZSRlRGVkY7Rj5GQEZCRkRGRkZIRlhGWkZfcUZfcUZfcUZfcUZfcUZfcUZicEZfcUZfcUZfcUZfcUZfcUZfcS1GNjYvUSRmb3JGJ0ZSRlRGVkY7Rj5GQEZCRkRGRkZIRlhGWkZfcS1GLDYlRmdxRl1vRjlGX3EtRjY2L1ElZnJvbUYnRlJGVEZWRjtGPkZARkJGREZGRkhGWEZaRl9xRmJ1Rl9xLUY2Ni9RI3RvRidGUkZURlZGO0Y+RkBGQkZERkZGSEZYRlpGX3FGaHRGX3EtRjY2L1EjZG9GJ0ZSRlRGVkY7Rj5GQEZCRkRGRkZIRlhGWkZicEZfcUZfcUZfcUZfcUZfcUZfcUZfcUZfcUZfcUZfcUZfcUZpdUZfcUZocUZfcUZedkZfcUZidUZfcUZhdkZfcUZqb0ZfcUZkdkZbdEZicEZfcUZfcUZfcUZfcUZfcUZfcUZfcUZfcUZfcUZfcUZfcUZfcUZfcUZfcUZfcUZfcUZfcUZfcUZfcUZeci1GZm42Ji1GIzYnRlx2Rl5vLUYsNiVGanFGXW9GOUZdcEY5RjkvJSVvcGVuR1EiW0YnLyUmY2xvc2VHUSJdRidGNS1GLDYlUSRwaGlGJ0Zdb0Y5RmhzRmJwRl9xRl9xRl9xRl9xRl9xRl9xRl9xRl9xRl9xRl9xRl9xLUY2Ni9RJGVuZEYnRlJGVEZWRjtGPkZARkJGREZGRkhGWEZaRl9xRmR2RmhzRmJwRl9xRl9xRl9xRl9xRl9xRl9xRmZ3Rl9xRmR2RmhzRmJwRl9xLUY2Ni9RJWVsaWZGJ0ZSRlRGVkY7Rj5GQEZCRkRGRkZIRlhGWkZfcUZddUZfdS1GY3U2JFEiMkYnRjlGX3FGZnVGX3FGX3FGX3FGX3FGYnBGX3FGX3FGX3FGX3FGX3FGX3FGX3FGaXVGX3FGZXFGX3FGXnZGX3FGYnVGX3FGYXZGX3FGam9GX3FGZHZGYnBGX3FGX3FGX3FGX3FGX3FGX3FGX3FGX3FGX3FGX3FGX3FGaXVGX3FGaHFGX3FGXnZGX3FGYnVGX3FGYXZGX3FGam9GX3FGZHZGW3RGYnBGX3FGX3FGX3FGX3FGX3FGX3FGX3FGX3FGX3FGX3FGX3FGX3FGX3FGX3FGX3FGX3FGX3FGX3FGX3FGXnJGZ3ZGNUZjdy1GZm42Ji1GIzYlRlt3Rl1wRjlGOUZdd0Zgd0Zoc0ZicEZfcUZfcUZfcUZfcUZfcUZfcUZfcUZfcUZfcUZfcUZfcUZmd0ZfcUZkdkZoc0ZicEZfcUZfcUZfcUZfcUZfcUZfcUZmd0ZfcUZkdkZoc0ZicEZfcUZpd0ZfcUZddUZfdS1GY3U2JFEiM0YnRjlGX3FGZnVGX3FGX3FGX3FGX3FGYnBGX3FGX3FGX3FGX3FGX3FGX3FGX3FGaXVGX3FGZXFGX3FGXnZGX3FGYnVGX3FGYXZGX3FGam9GX3FGZHZGYnBGX3FGX3FGX3FGX3FGX3FGX3FGX3FGX3FGX3FGX3FGX3FGaXVGX3FGaHFGX3FGXnZGX3FGYnVGX3FGYXZGX3FGam9GX3FGZHZGW3RGYnBGX3FGX3FGX3FGX3FGX3FGX3FGX3FGX3FGX3FGX3FGX3FGX3FGX3FGX3FGX3FGX3FGX3FGX3FGX3EtRiw2JUZgckYvRjJGZ3ZGNUZjdy1GZm42Ji1GIzYlRlx2Rl1wRjlGOUZdd0Zgd0Zoc0ZicEZfcUZfcUZfcUZfcUZfcUZfcUZfcUZfcUZfcUZfcUZfcUZmd0ZfcUZkdkZoc0ZicEZfcUZfcUZfcUZfcUZfcUZfcUZmd0ZfcUZkdkZoc0ZicEZfcS1GNjYvUSVlbHNlRidGUkZURlZGO0Y+RkBGQkZERkZGSEZYRlpGX3FGX3FGX3FGX3FGX3FGX3FGYnBGX3FGX3FGX3FGX3FGX3FGX3FGaXVGX3FGZXFGX3FGXnZGX3FGYnVGX3FGYXZGX3FGam9GX3FGZHZGYnBGX3FGX3FGX3FGX3FGX3FGX3FGX3FGX3FGX3FGX3FGX3FGaXVGX3FGaHFGX3FGXnZGX3FGYnVGX3FGYXZGX3FGam9GX3FGZHZGW3RGYnBGX3FGX3FGX3FGX3FGX3FGX3FGX3FGX3FGX3FGX3FGX3FGX3FGX3FGX3FGX3FGX3FGX3FGX3FGX3FGZnhGZ3ZGNUZjd0ZndkZoc0ZicEZfcUZfcUZfcUZfcUZfcUZfcUZfcUZfcUZfcUZfcUZfcUZmd0ZfcUZkdkZoc0ZicEZfcUZfcUZfcUZfcUZfcUZfcUZmd0ZfcUZkdkZoc0ZicEZicEZicEZicEZfcUZmd0ZfcUZqdEZoc0ZicEZfcUZfcUZqdEZfcS1GLDYlRmZvRi9GMkZfdUZidUZfcUZmdUZfcUZfcUZfcUZfcUZfcUZfcUZicEZfcUZfcUZfcUZfcUZfcUZfcUZpdUZfcUZlcUZfcUZedkZfcUZidUZfcUZhdkZfcUZqb0ZfcUZkdkZicEZfcUZfcUZfcUZfcUZfcUZfcUZfcUZfcUZfcUZfcUZfcUZpdUZfcUZocUZfcUZedkZfcUZidUZfcUZhdkZfcUZqb0ZfcUZkdkZbdEZicEZfcUZfcUZfcUZfcUZfcUZfcUZfcUZfcUZfcUZfcUZfcUZfcUZfcUZfcUZfcUZfcUZfcUZfcUZfcUZhckZndkY1LUYsNiVRJ2xhbWJkYUYnRl1vRjlGaHNGYnBGX3FGX3FGX3FGX3FGX3FGX3FGX3FGX3FGX3FGX3FGX3FGZndGX3FGZHZGaHNGYnBGX3FGX3FGX3FGX3FGX3FGX3FGZndGX3FGZHZGaHNGYnBGX3FGaXdGX3FGX3lGX3VGXHhGX3FGZnVGX3FGX3FGX3FGX3FGYnBGX3FGX3FGX3FGX3FGX3FGX3FGX3FGaXVGX3FGZXFGX3FGXnZGX3FGYnVGX3FGYXZGX3FGam9GX3FGZHZGYnBGX3FGX3FGX3FGX3FGX3FGX3FGX3FGX3FGX3FGX3FGX3FGaXVGX3FGaHFGX3FGXnZGX3FGYnVGX3FGYXZGX3FGam9GX3FGZHZGW3RGYnBGX3FGX3FGX3FGX3FGX3FGX3FGX3FGX3FGX3FGX3FGX3FGX3FGX3FGX3FGX3FGX3FGX3FGX3FGX3FGYXJGZ3ZGNUZheUZfeEZoc0ZicEZfcUZfcUZfcUZfcUZfcUZfcUZfcUZfcUZfcUZfcUZfcUZmd0ZfcUZkdkZoc0ZicEZfcUZfcUZfcUZfcUZfcUZfcUZmd0ZfcUZkdkZoc0ZicEZfcUZpd0ZfcUZkb0ZfdUZjeEZfcUZmdUZfcUZfcUZfcUZfcUZicEZfcUZfcUZfcUZfcUZfcUZfcUZfcUZpdUZfcUZlcUZfcUZedkZfcUZidUZfcUZhdkZfcUZodEZfcUZkdkZicEZfcUZfcUZfcUZfcUZfcUZfcUZfcUZfcUZfcUZfcUZfcUZpdUZfcUZocUZfcUZedkZfcUZidUZfcUZhdkZfcUZqb0ZfcUZkdkZbdEZicEZfcUZfcUZfcUZfcUZfcUZfcUZfcUZfcUZfcUZfcUZfcUZfcUZfcUZfcUZfcUZfcUZfcUZfcUZfcUZhckZndkY1RmF5LUZmbjYmLUYjNiVGZXFGXXBGOUY5Rl13RmB3RmhzRmJwRl9xRl9xRl9xRl9xRl9xRl9xRl9xRl9xRl9xRl9xRl9xRmZ3Rl9xRmR2RmhzRmJwRl9xRl9xRl9xRl9xRl9xRl9xRmZ3Rl9xRmR2RmhzRmJwRlt0Rlx5Rl9xRl9xRl9xRl9xRl9xRl9xRmJwRl9xRl9xRl9xRl9xRl9xRl9xRml1Rl9xRmVxRl9xRl52Rl9xRmJ1Rl9xRmF2Rl9xRmpvRl9xRmR2RmJwRl9xRl9xRl9xRl9xRl9xRl9xRl9xRl9xRl9xRl9xRl9xRml1Rl9xRmhxRl9xRl52Rl9xRmJ1Rl9xRmF2Rl9xRmpvRl9xRmR2Rlt0RmJwRl9xRl9xRl9xRl9xRl9xRl9xRl9xRl9xRl9xRl9xRl9xRl9xRl9xRl9xRl9xRl9xRl9xRl9xRl9xLUYsNiVGY3JGL0YyRmd2RjVGYXlGZ3ZGaHNGYnBGX3FGX3FGX3FGX3FGX3FGX3FGX3FGX3FGX3FGX3FGX3FGZndGX3FGZHZGaHNGYnBGX3FGX3FGX3FGX3FGX3FGX3FGZndGX3FGZHZGaHNGYnBGYnBGYnBGYnBGX3FGZndGX3FGanRGaHNGYnBGX3FGX3FGX3FGX3FGX3FGX3FGYnBGX3FGaXVGX3FGZXFGX3FGXnZGX3FGYnVGX3FGYXZGX3EtRiw2JVEqRGltZW5zaW9uRidGL0YyLUZmbjYkLUYjNiVGW3JGXXBGOUY5LUZmbjYmLUYjNiVGYnVGXXBGOUY5Rl13RmB3Rl9xRmR2RmJwRl9xRl9xRl9xRl9xRl9xRl9xRml1Rl9xRmhxRl9xRl52Rl9xRlx2Rl9xRmF2Rl9xRmp5Rl16LUZmbjYmLUYjNiVGXHhGXXBGOUY5Rl13RmB3Rl9xRmR2RmJwRl9xRl9xRl9xRl9xRl9xRl9xRl9xRl9xRl9xRl9xRl9xRl9xRl9xRltyLUZmbjYmLUYjNidGZXFGXm9GaHFGXXBGOUY5Rl13RmB3RjUtRiw2JVEocHJvZHVjdEYnRi9GMi1GZm42JC1GIzYvRl5yLUZmbjYmLUYjNistRiw2JVEia0YnRl1vRjktRjY2LVEoJm1pbnVzO0YnRjlGO0Y+RkBGQkZERkZGSC9GS1EsMC4yMjIyMjIyZW1GJy9GTkZfXGxGXHYtRjY2LVEiK0YnRjlGO0Y+RkBGQkZERkZGSEZeXGxGYFxsRmJ1Rl5vRmhbbEZdcEY5RjlGXXdGYHdGXm8tRiw2JUZqW2xGL0YyRl91Rl9xRlx2LUY2Ni1RIy4uRidGOUY7Rj5GQEZCRkRGRkZIRl5cbEZaRlt3RltcbEZidUZdcEY5RjktRjY2LVEnJnNkb3Q7RidGOUY7Rj5GQEZCRkRGRkZIRlhGWi1GZm42JC1GIzYoRmJ1RltcbEZmeC1GZm42Ji1GIzYrRmhxRltcbEZlcUZhXGxGYnVGXm9GaHFGXXBGOUY5Rl13RmB3Rl1wRjlGOUZpXGxGYXJGYF1sRmRyRmJwRl9xRl9xRl9xRl9xRl9xRl9xRmZ3Rl9xRmR2RmhzRmJwRl9xRmZ3Rl9xRmR2RmhzRmJwRl9xRltyRmRyRmJwRl9xRmZ3Rl9xRk9GaHNGXXBGOQ==">QyQ+SSlyaW5nbW9kMkc2ImYqNiZJInlHRiVJInpHRiVJInJHRiVJImNHRiU2J0kiaUdGJUkiakdGJUkiUEdGJUkjYWFHRiVJImJHRiVGJUYlQygtSSV3aXRoRzYkJSpwcm90ZWN0ZWRHSShfc3lzbGliR0YlNiNJLkxpbmVhckFsZ2VicmFHRjU+OCYtSSdNYXRyaXhHRiU2JDkmOSdAKS85JCIiIj8oOCRGREZERkBJJXRydWVHRjY/KDglRkRGREZARkc+JjgnNiRGRkZJSSRwaGlHRiUvRkMiIiM/KEZGRkRGREZARkc/KEZJRkRGREZARkc+RksmRk42I0ZJL0ZDIiIkPyhGRkZERkRGQEZHPyhGSUZERkRGQEZHPkZLJkZONiNGRj8oRkZGREZERkBGRz8oRklGREZERkBGRz5GSyZGTkZNQCkvOSVGRD8oRkZGREZERkBGRz8oRklGREZERkBGRz4mOChGTUknbGFtYmRhR0YlL0Zdb0ZQPyhGRkZERkRGQEZHPyhGSUZERkRGQEZHPkZhbyZGY29GVS9GXW9GVz8oRkZGREZERkBGRz8oRklGREZERkBGRz5GYW8mRmNvRmZuPyhGRkZERkRGQEZHPyhGSUZERkRGQEZHPkZhbyZGY29GTT8oRkZGREZEJi1JKkRpbWVuc2lvbkdGJTYjRjs2I0ZERkc/KEZJRkZGRCZGZHA2I0ZQRkc+JkY7Rk0qKC1JKHByb2R1Y3RHRiU2JCZGTDYkLChJImtHRiVGREZGISIiRkRGREZkcS9GZHE7RkYsJkZJRkRGZXFGREZELCZGREZEJkZMNiQsKEZJRkRGRkZlcUZERkRGSUZlcUZEJkZib0ZbckZERjs2I1FnckZpbmRzflAtYXJyYXl+Zm9yfnkven5yaW5nLXJlY292ZXJ5fm1vZGVscy5+fnl+c3Vydml2YWwsfnp+cmVwb3J0aW5nfnByb2JhYmlsaXR5Ln4xPWNvbnN0YW50KEMpLH4yPXRpbWUoVCksfjM9YWdlKEEpLH40PUEsVH5GJUYlRiVGZXE=</Equation></Text-field>
</Input>
</Group><Presentation-Block>
<Group view="code" labelreference="L4186" drawlabel="true">
<Input>
<Text-field prompt="&gt; " style="Maple Input" layout="Normal"><Equation executable="true" style="2D Input" input-equation="" display="LUklbXJvd0c2Iy9JK21vZHVsZW5hbWVHNiJJLFR5cGVzZXR0aW5nR0koX3N5c2xpYkdGJzYmLUkjbW9HRiQ2LVEiI0YnLyUsbWF0aHZhcmlhbnRHUSdub3JtYWxGJy8lJmZlbmNlR1EmZmFsc2VGJy8lKnNlcGFyYXRvckdGNC8lKXN0cmV0Y2h5R0Y0LyUqc3ltbWV0cmljR0Y0LyUobGFyZ2VvcEdGNC8lLm1vdmFibGVsaW1pdHNHRjQvJSdhY2NlbnRHRjQvJSdsc3BhY2VHUSYwLjBlbUYnLyUncnNwYWNlR0ZDLUkjbWlHRiQ2JVEpTWV0aG9kfkFGJy8lJ2l0YWxpY0dGNEYvLyUrZXhlY3V0YWJsZUdGNEYv">NiI=</Equation></Text-field>
</Input>
</Group>
<Group view="code" labelreference="L5800" drawlabel="true">
<Input>
<Text-field prompt="&gt; " style="Maple Input" layout="Normal"><Equation executable="true" style="2D Input" input-equation="" display="LUklbXJvd0c2Iy9JK21vZHVsZW5hbWVHNiJJLFR5cGVzZXR0aW5nR0koX3N5c2xpYkdGJzYmLUkjbW9HRiQ2LVEiI0YnLyUsbWF0aHZhcmlhbnRHUSdub3JtYWxGJy8lJmZlbmNlR1EmZmFsc2VGJy8lKnNlcGFyYXRvckdGNC8lKXN0cmV0Y2h5R0Y0LyUqc3ltbWV0cmljR0Y0LyUobGFyZ2VvcEdGNC8lLm1vdmFibGVsaW1pdHNHRjQvJSdhY2NlbnRHRjQvJSdsc3BhY2VHUSYwLjBlbUYnLyUncnNwYWNlR0ZDLUkjbWlHRiQ2JVFmcX5UaGV+YmlyZHN+YXJlfmp1dmVuaWxlfmZvcn4xfnllYXJ+KEo9MSl+dGhlcmV+YXJlfjN+eWVhcn5vZn5yaW5naW5nfihuMT0zKX5hbmR+M355ZWFyc35vZn5yZWNvdmVyeX4objI9Myk6RicvJSdpdGFsaWNHRjRGLy8lK2V4ZWN1dGFibGVHRjRGLw==">NiI=</Equation></Text-field>
</Input>
</Group>
<Group view="code" labelreference="L4184" drawlabel="true">
<Input>
<Text-field prompt="&gt; " style="Maple Input" layout="Normal"><Equation executable="true" style="2D Input" input-equation="J := 1:" display="LUklbXJvd0c2Iy9JK21vZHVsZW5hbWVHNiJJLFR5cGVzZXR0aW5nR0koX3N5c2xpYkdGJzYwLUkjbWlHRiQ2JVEiSkYnLyUnaXRhbGljR1EldHJ1ZUYnLyUsbWF0aHZhcmlhbnRHUSdpdGFsaWNGJy1JI21vR0YkNi1RKiZjb2xvbmVxO0YnL0YzUSdub3JtYWxGJy8lJmZlbmNlR1EmZmFsc2VGJy8lKnNlcGFyYXRvckdGPS8lKXN0cmV0Y2h5R0Y9LyUqc3ltbWV0cmljR0Y9LyUobGFyZ2VvcEdGPS8lLm1vdmFibGVsaW1pdHNHRj0vJSdhY2NlbnRHRj0vJSdsc3BhY2VHUSwwLjI3Nzc3NzhlbUYnLyUncnNwYWNlR0ZMLUkjbW5HRiQ2JFEiMUYnRjktRjY2LVEiOkYnRjlGO0Y+RkBGQkZERkZGSEZKRk0tRiw2JVEjbjFGJ0YvRjJGNS1GUDYkUSIzRidGOUZTLUYsNiVRI24yRidGL0YyRjVGWUZTLyUrZXhlY3V0YWJsZUdGPUY5">Qyg+SSJKRzYiIiIiISIiPkkjbjFHRiUiIiRGJz5JI24yR0YlRipGJw==</Equation></Text-field>
</Input>
</Group>
<Group view="code" labelreference="L5799" drawlabel="true">
<Input>
<Text-field prompt="&gt; " style="Maple Input" layout="Normal"><Equation executable="true" style="2D Input" input-equation="" display="LUklbXJvd0c2Iy9JK21vZHVsZW5hbWVHNiJJLFR5cGVzZXR0aW5nR0koX3N5c2xpYkdGJzYmLUkjbW9HRiQ2LVEiI0YnLyUsbWF0aHZhcmlhbnRHUSdub3JtYWxGJy8lJmZlbmNlR1EmZmFsc2VGJy8lKnNlcGFyYXRvckdGNC8lKXN0cmV0Y2h5R0Y0LyUqc3ltbWV0cmljR0Y0LyUobGFyZ2VvcEdGNC8lLm1vdmFibGVsaW1pdHNHRjQvJSdhY2NlbnRHRjQvJSdsc3BhY2VHUSYwLjBlbUYnLyUncnNwYWNlR0ZDLUkjbWlHRiQ2JVFWflRoZX5wcm9iYWJpbGl0aWVzfm9mfnJlY292ZXJ5fmZvcn50aGV+anV2ZW5pbGVzfmFyZTpGJy8lJ2l0YWxpY0dGNEYvLyUrZXhlY3V0YWJsZUdGNEYv">NiI=</Equation></Text-field>
</Input>
</Group>
<Group labelreference="L4183" drawlabel="true">
<Input>
<Text-field prompt="&gt; " style="Maple Input" layout="Normal"><Equation executable="true" style="2D Input" input-equation="P := eval(ringmod2(3, 3, n1, n2), {seq(phi[i] = phi[a], i = J+1 .. 10), seq(lambda[i] = lambda[a], i = J+1 .. 30)});" display="LUklbXJvd0c2Iy9JK21vZHVsZW5hbWVHNiJJLFR5cGVzZXR0aW5nR0koX3N5c2xpYkdGJzYpLUkjbWlHRiQ2JVEiUEYnLyUnaXRhbGljR1EldHJ1ZUYnLyUsbWF0aHZhcmlhbnRHUSdpdGFsaWNGJy1JI21vR0YkNi1RKiZjb2xvbmVxO0YnL0YzUSdub3JtYWxGJy8lJmZlbmNlR1EmZmFsc2VGJy8lKnNlcGFyYXRvckdGPS8lKXN0cmV0Y2h5R0Y9LyUqc3ltbWV0cmljR0Y9LyUobGFyZ2VvcEdGPS8lLm1vdmFibGVsaW1pdHNHRj0vJSdhY2NlbnRHRj0vJSdsc3BhY2VHUSwwLjI3Nzc3NzhlbUYnLyUncnNwYWNlR0ZMLUYsNiVRJWV2YWxGJ0YvRjItSShtZmVuY2VkR0YkNiQtRiM2KC1GLDYlUSlyaW5nbW9kMkYnRi9GMi1GUzYkLUYjNistSSNtbkdGJDYkUSIzRidGOS1GNjYtUSIsRidGOUY7L0Y/RjFGQEZCRkRGRkZIL0ZLUSYwLjBlbUYnL0ZOUSwwLjMzMzMzMzNlbUYnRmhuRlxvLUYsNiVRI24xRicvRjBGPUY5RlxvLUYsNiVRI24yRidGZ29GOS8lK2V4ZWN1dGFibGVHRj1GOUY5RlxvLUZTNiYtRiM2KS1GLDYlUSRzZXFGJ0YvRjItRlM2JC1GIzYxLUYsNiVRJHBoaUYnRmdvRjktRlM2Ji1GIzYlLUYsNiVRImlGJ0YvRjJGW3BGOUY5LyUlb3BlbkdRIltGJy8lJmNsb3NlR1EiXUYnLUY2Ni1RIj1GJ0Y5RjtGPkZARkJGREZGRkhGSkZNRmhwLUZTNiYtRiM2JS1GLDYlUSJhRidGL0YyRltwRjlGOUZicUZlcUZcb0ZfcUZocS1GLDYlUSJKRidGZ29GOS1GNjYtUSIrRidGOUY7Rj5GQEZCRkRGRkZIL0ZLUSwwLjIyMjIyMjJlbUYnL0ZORmlyLUZpbjYkUSIxRidGOS1GNjYtUSMuLkYnRjlGO0Y+RkBGQkZERkZGSEZoci9GTkZhby1GaW42JFEjMTBGJ0Y5RltwRjlGOUZcb0ZhcC1GUzYkLUYjNi8tSSVtc3ViR0YkNiUtRiw2JVEnJiM5NTU7RidGZ29GOS1GIzYlRl9xRi9GMi8lL3N1YnNjcmlwdHNoaWZ0R1EiMEYnRmhxLUZqczYlRlx0LUYjNiVGX3JGL0YyRmF0RlxvRl9xRmhxLUYsNiVGZHJGL0YyRmVyRltzRl5zLUZpbjYkUSMzMEYnRjlGW3BGOUY5RltwRjlGOS9GY3FRInxmckYnL0ZmcVEifGhyRidGW3BGOUY5LUY2Ni1RIjtGJ0Y5RjtGX29GQEZCRkRGRkZIRmBvRk1GW3BGOQ==">QyQ+SSJQRzYiLUklZXZhbEclKnByb3RlY3RlZEc2JC1JKXJpbmdtb2QyR0YlNiYiIiRGLUkjbjFHRiVJI24yR0YlPCQtSSRzZXFHRig2JC8mSSRwaGlHRiU2I0kiaUdGJSZGNjYjSSJhR0YlL0Y4OywmSSJKR0YlIiIiRkBGQCIjNS1GMjYkLyZJJ2xhbWJkYUdGJUY3JkZGRjovRjg7Rj4iI0lGQA==</Equation></Text-field>
</Input>
<Output>
<Text-field style="2D Output" layout="Maple Output"><Equation executable="false" style="2D Output" display="LUklbXJvd0c2Iy9JK21vZHVsZW5hbWVHNiJJLFR5cGVzZXR0aW5nR0koX3N5c2xpYkdGJzYoLUkjbWlHRiQ2JVEiUEYnLyUnaXRhbGljR1EldHJ1ZUYnLyUsbWF0aHZhcmlhbnRHUSdpdGFsaWNGJy1JI21vR0YkNi1RIzo9RicvRjNRJ25vcm1hbEYnLyUmZmVuY2VHUSZmYWxzZUYnLyUqc2VwYXJhdG9yR0Y9LyUpc3RyZXRjaHlHRj0vJSpzeW1tZXRyaWNHRj0vJShsYXJnZW9wR0Y9LyUubW92YWJsZWxpbWl0c0dGPS8lJ2FjY2VudEdGPS8lJ2xzcGFjZUdRLDAuMjc3Nzc3OGVtRicvJSdyc3BhY2VHRkwtSShtYWN0aW9uR0YkNiUtSShtZmVuY2VkR0YkNigtRiM2Ji1JJ210YWJsZUdGJDY3LUkkbXRyR0YkNigtSSRtdGRHRiQ2KC1GIzYmLUZTNiQtRiM2Ji1JI21uR0YkNiRRIjFGJ0Y5LUY2Ni1RKCZtaW51cztGJ0Y5RjtGPkZARkJGREZGRkgvRktRLDAuMjIyMjIyMmVtRicvRk5GaG8tSSVtc3ViR0YkNiUtRiw2JVEnJiM5NjY7RicvRjBGPUY5LUYjNiZGYG8vJStmb3JlZ3JvdW5kR1EoWzAsMCwwXUYnLyUpcmVhZG9ubHlHRj1GOS8lL3N1YnNjcmlwdHNoaWZ0R1EiMEYnRjlGOS1GNjYtUTEmSW52aXNpYmxlVGltZXM7RidGOUY7Rj5GQEZCRkRGRkZIL0ZLUSYwLjBlbUYnL0ZORl9xLUZbcDYlLUYsNiVRJyYjOTU1O0YnRmBwRjlGYXBGaHBGOS8lKXJvd2FsaWduR1EhRicvJSxjb2x1bW5hbGlnbkdGaHEvJStncm91cGFsaWduR0ZocS8lKHJvd3NwYW5HRmNvLyUrY29sdW1uc3BhbkdGY28tRmhuNigtRiM2KEZqb0ZbcS1GUzYkLUYjNiZGYG9GZG8tRltwNiVGXXAtRiM2Ji1GLDYlUSJhRidGL0YyRmNwRmZwRjlGaHBGOUY5RltxLUZbcDYlRmNxRltzRmhwRjlGZnFGaXFGW3JGXXJGX3ItRmhuNigtRiM2KkZqb0ZbcUZpckZbcUZlckZbcUZgc0Y5RmZxRmlxRltyRl1yRl9yRmZxRmlxRltyLUZlbjYoLUZobjYoLUZhbzYkRmpwRjlGZnFGaXFGW3JGXXJGX3JGZ25GYXJGZnFGaXFGW3ItRmVuNihGaHNGaHNGZ25GZnFGaXFGW3IvJSZhbGlnbkdRJWF4aXNGJy9GZ3FRKWJhc2VsaW5lRicvRmpxUSdjZW50ZXJGJy9GXHJRJ3xmcmxlZnR8aHJGJy8lL2FsaWdubWVudHNjb3BlR0YxLyUsY29sdW1ud2lkdGhHUSVhdXRvRicvJSZ3aWR0aEdGW3UvJStyb3dzcGFjaW5nR1EmMS4wZXhGJy8lLmNvbHVtbnNwYWNpbmdHUSYwLjhlbUYnLyUpcm93bGluZXNHUSVub25lRicvJSxjb2x1bW5saW5lc0dGZnUvJSZmcmFtZUdGZnUvJS1mcmFtZXNwYWNpbmdHUSwwLjRlbX4wLjVleEYnLyUqZXF1YWxyb3dzR0Y9LyUtZXF1YWxjb2x1bW5zR0Y9LyUtZGlzcGxheXN0eWxlR0Y9LyUlc2lkZUdRJnJpZ2h0RicvJTBtaW5sYWJlbHNwYWNpbmdHRmN1RmNwRmZwRjlGOS9JK21zZW1hbnRpY3NHRiRRJ01hdHJpeEYnLyUlb3BlbkdRIltGJy8lJmNsb3NlR1EiXUYnRml2LyUrYWN0aW9udHlwZUdRLnJ0YWJsZWFkZHJlc3NGJy8lKXJ0YWJsZWlkR1EqMTAzODI4OTE2RidGY3BGZnBGOQ==">LUknTWF0cml4RzYkJSpwcm90ZWN0ZWRHSShfc3lzbGliRzYiNiMvSSQlaWRHRiciKjsqR1E1</Equation></Text-field>
</Output>
</Group>
<Group view="code" labelreference="L5801" drawlabel="true">
<Input>
<Text-field prompt="&gt; " style="Maple Input" layout="Normal"><Equation executable="true" style="2D Input" input-equation="" display="LUklbXJvd0c2Iy9JK21vZHVsZW5hbWVHNiJJLFR5cGVzZXR0aW5nR0koX3N5c2xpYkdGJzYpLUkjbW9HRiQ2LVEiI0YnLyUsbWF0aHZhcmlhbnRHUSdub3JtYWxGJy8lJmZlbmNlR1EmZmFsc2VGJy8lKnNlcGFyYXRvckdGNC8lKXN0cmV0Y2h5R0Y0LyUqc3ltbWV0cmljR0Y0LyUobGFyZ2VvcEdGNC8lLm1vdmFibGVsaW1pdHNHRjQvJSdhY2NlbnRHRjQvJSdsc3BhY2VHUSYwLjBlbUYnLyUncnNwYWNlR0ZDLUklbXN1YkdGJDYlLUkjbWlHRiQ2JVE+VGhlfmV4aHVhc3RpdmV+c3VtbWFyeX4mIzk1NDtGJy8lJ2l0YWxpY0dGNEYvLUYjNiQtSSNtbkdGJDYkUSIxRidGL0YvLyUvc3Vic2NyaXB0c2hpZnRHUSIwRictRiw2LVEifkYnRi9GMkY1RjdGOUY7Rj1GP0ZBRkQtRko2JVEjaXNGJ0ZNRi8tRiw2LVEiOkYnRi9GMkY1RjdGOUY7Rj1GPy9GQlEsMC4yNzc3Nzc4ZW1GJy9GRUZcby8lK2V4ZWN1dGFibGVHRjRGLw==">NiI=</Equation></Text-field>
</Input>
</Group>
<Group view="code" labelreference="L4217" drawlabel="true">
<Input>
<Text-field prompt="&gt; " style="Maple Input" layout="Normal"><Equation executable="true" style="2D Input" input-equation="kappa1 := logvector(Matvec(P));" display="LUklbXJvd0c2Iy9JK21vZHVsZW5hbWVHNiJJLFR5cGVzZXR0aW5nR0koX3N5c2xpYkdGJzYpLUkjbWlHRiQ2JVEna2FwcGExRicvJSdpdGFsaWNHUSV0cnVlRicvJSxtYXRodmFyaWFudEdRJ2l0YWxpY0YnLUkjbW9HRiQ2LVEqJmNvbG9uZXE7RicvRjNRJ25vcm1hbEYnLyUmZmVuY2VHUSZmYWxzZUYnLyUqc2VwYXJhdG9yR0Y9LyUpc3RyZXRjaHlHRj0vJSpzeW1tZXRyaWNHRj0vJShsYXJnZW9wR0Y9LyUubW92YWJsZWxpbWl0c0dGPS8lJ2FjY2VudEdGPS8lJ2xzcGFjZUdRLDAuMjc3Nzc3OGVtRicvJSdyc3BhY2VHRkwtRiw2JVEqbG9ndmVjdG9yRidGL0YyLUkobWZlbmNlZEdGJDYkLUYjNiUtRiw2JVEnTWF0dmVjRidGL0YyLUZTNiQtRiM2JC1GLDYlUSJQRicvRjBGPUY5RjlGOUY5RjktRjY2LVEiO0YnRjlGOy9GP0YxRkBGQkZERkZGSC9GS1EmMC4wZW1GJ0ZNLyUrZXhlY3V0YWJsZUdGPUY5">QyQ+SSdrYXBwYTFHNiItSSpsb2d2ZWN0b3JHRiU2Iy1JJ01hdHZlY0dGJTYjSSJQR0YlIiIi</Equation></Text-field>
</Input>
<Output>
<Text-field style="2D Output" layout="Maple Output"><Equation executable="false" style="2D Output" display="LUklbXJvd0c2Iy9JK21vZHVsZW5hbWVHNiJJLFR5cGVzZXR0aW5nR0koX3N5c2xpYkdGJzYoLUkjbWlHRiQ2JVEoJiM5NTQ7MUYnLyUnaXRhbGljR1EldHJ1ZUYnLyUsbWF0aHZhcmlhbnRHUSdpdGFsaWNGJy1JI21vR0YkNi1RIzo9RicvRjNRJ25vcm1hbEYnLyUmZmVuY2VHUSZmYWxzZUYnLyUqc2VwYXJhdG9yR0Y9LyUpc3RyZXRjaHlHRj0vJSpzeW1tZXRyaWNHRj0vJShsYXJnZW9wR0Y9LyUubW92YWJsZWxpbWl0c0dGPS8lJ2FjY2VudEdGPS8lJ2xzcGFjZUdRLDAuMjc3Nzc3OGVtRicvJSdyc3BhY2VHRkwtSShtYWN0aW9uR0YkNiUtSShtZmVuY2VkR0YkNigtRiM2Ji1JJ210YWJsZUdGJDY6LUkkbXRyR0YkNiYtSSRtdGRHRiQ2KC1GIzYoLUYsNiVRI2xuRicvRjBGPUY5LUY2Ni1RMCZBcHBseUZ1bmN0aW9uO0YnRjlGO0Y+RkBGQkZERkZGSC9GS1EmMC4wZW1GJy9GTkZkby1GUzYkLUYjNiYtRiM2Ji1GUzYkLUYjNiYtSSNtbkdGJDYkUSIxRidGOS1GNjYtUSgmbWludXM7RidGOUY7Rj5GQEZCRkRGRkZIL0ZLUSwwLjIyMjIyMjJlbUYnL0ZORmhwLUklbXN1YkdGJDYlLUYsNiVRJyYjOTY2O0YnRl9vRjktRiM2JkZgcC8lK2ZvcmVncm91bmRHUShbMCwwLDBdRicvJSlyZWFkb25seUdGPUY5LyUvc3Vic2NyaXB0c2hpZnRHUSIwRidGOUY5LUY2Ni1RMSZJbnZpc2libGVUaW1lcztGJ0Y5RjtGPkZARkJGREZGRkhGY29GZW8tRltxNiUtRiw2JVEnJiM5NTU7RidGX29GOUZgcUZncUY5RmJxRmVxRjlGOUZicUZlcUY5LyUpcm93YWxpZ25HUSFGJy8lLGNvbHVtbmFsaWduR0Zkci8lK2dyb3VwYWxpZ25HRmRyLyUocm93c3BhbkdGY3AvJStjb2x1bW5zcGFuR0ZjcEZickZlckZnci1GZW42Ji1GaG42KC1GIzYoRlxvRmBvLUZTNiQtRiM2Ji1GIzYoRmpwRmpxLUZTNiQtRiM2JkZgcEZkcC1GW3E2JUZdcS1GIzYmLUYsNiVRImFGJ0YvRjJGYnFGZXFGOUZncUY5RjlGanEtRltxNiVGX3JGX3RGZ3FGOUZicUZlcUY5RjlGYnFGZXFGOUZickZlckZnckZpckZbc0ZickZlckZnci1GZW42Ji1GaG42KC1GIzYoRlxvRmBvLUZTNiQtRiM2Ji1GIzYqRmpwRmpxRl10RmpxRmlzRmpxRmR0RjlGYnFGZXFGOUY5RmJxRmVxRjlGYnJGZXJGZ3JGaXJGW3NGYnJGZXJGZ3JGWkZdc0ZaLyUmYWxpZ25HUSVheGlzRicvRmNyUSliYXNlbGluZUYnL0ZmclEnY2VudGVyRicvRmhyUSd8ZnJsZWZ0fGhyRicvJS9hbGlnbm1lbnRzY29wZUdGMS8lLGNvbHVtbndpZHRoR1ElYXV0b0YnLyUmd2lkdGhHRl92LyUrcm93c3BhY2luZ0dRJjEuMGV4RicvJS5jb2x1bW5zcGFjaW5nR1EmMC44ZW1GJy8lKXJvd2xpbmVzR1Elbm9uZUYnLyUsY29sdW1ubGluZXNHRmp2LyUmZnJhbWVHRmp2LyUtZnJhbWVzcGFjaW5nR1EsMC40ZW1+MC41ZXhGJy8lKmVxdWFscm93c0dGPS8lLWVxdWFsY29sdW1uc0dGPS8lLWRpc3BsYXlzdHlsZUdGPS8lJXNpZGVHUSZyaWdodEYnLyUwbWlubGFiZWxzcGFjaW5nR0ZndkZicUZlcUY5RjkvSSttc2VtYW50aWNzR0YkUSpDb2xWZWN0b3JGJy8lJW9wZW5HUSJbRicvJSZjbG9zZUdRIl1GJ0ZdeC8lK2FjdGlvbnR5cGVHUS5ydGFibGVhZGRyZXNzRicvJSlydGFibGVpZEdRKjExNDYzMzIwNEYnRmJxRmVxRjk=">LSZJJ1ZlY3Rvckc2JCUqcHJvdGVjdGVkR0koX3N5c2xpYkc2IjYjSSdjb2x1bW5HRig2Iy9JJCVpZEdGKCIqL0tqOSI=</Equation></Text-field>
</Output>
</Group>
<Group view="code" labelreference="L5802" drawlabel="true">
<Input>
<Text-field prompt="&gt; " style="Maple Input" layout="Normal"><Equation executable="true" style="2D Input" input-equation="" display="LUklbXJvd0c2Iy9JK21vZHVsZW5hbWVHNiJJLFR5cGVzZXR0aW5nR0koX3N5c2xpYkdGJzYmLUkjbW9HRiQ2LVEiI0YnLyUsbWF0aHZhcmlhbnRHUSdub3JtYWxGJy8lJmZlbmNlR1EmZmFsc2VGJy8lKnNlcGFyYXRvckdGNC8lKXN0cmV0Y2h5R0Y0LyUqc3ltbWV0cmljR0Y0LyUobGFyZ2VvcEdGNC8lLm1vdmFibGVsaW1pdHNHRjQvJSdhY2NlbnRHRjQvJSdsc3BhY2VHUSYwLjBlbUYnLyUncnNwYWNlR0ZDLUkjbWlHRiQ2JVFTflRoZX5wcm9iYWJpbGl0aWVzfm9mfnJlY292ZXJ5fmZvcn50aGV+YWR1bHRzfmFyZTpGJy8lJ2l0YWxpY0dGNEYvLyUrZXhlY3V0YWJsZUdGNEYv">NiI=</Equation></Text-field>
</Input>
</Group>
<Group labelreference="L4185" drawlabel="true">
<Input>
<Text-field prompt="&gt; " style="Maple Input" layout="Normal"><Equation executable="true" style="2D Input" input-equation="P2 := eval(ringmod2(3, 1, n1, n2), {seq(phi[i] = phi[a], i = 1 .. 10), lambda = lambda[a]});" display="LUklbXJvd0c2Iy9JK21vZHVsZW5hbWVHNiJJLFR5cGVzZXR0aW5nR0koX3N5c2xpYkdGJzYpLUkjbWlHRiQ2JVEjUDJGJy8lJ2l0YWxpY0dRJXRydWVGJy8lLG1hdGh2YXJpYW50R1EnaXRhbGljRictSSNtb0dGJDYtUSomY29sb25lcTtGJy9GM1Enbm9ybWFsRicvJSZmZW5jZUdRJmZhbHNlRicvJSpzZXBhcmF0b3JHRj0vJSlzdHJldGNoeUdGPS8lKnN5bW1ldHJpY0dGPS8lKGxhcmdlb3BHRj0vJS5tb3ZhYmxlbGltaXRzR0Y9LyUnYWNjZW50R0Y9LyUnbHNwYWNlR1EsMC4yNzc3Nzc4ZW1GJy8lJ3JzcGFjZUdGTC1GLDYlUSVldmFsRidGL0YyLUkobWZlbmNlZEdGJDYkLUYjNigtRiw2JVEpcmluZ21vZDJGJ0YvRjItRlM2JC1GIzYqLUkjbW5HRiQ2JFEiM0YnRjktRjY2LVEiLEYnRjlGOy9GP0YxRkBGQkZERkZGSC9GS1EmMC4wZW1GJy9GTlEsMC4zMzMzMzMzZW1GJy1GaW42JFEiMUYnRjlGXG8tRiw2JVEjbjFGJ0YvRjJGXG8tRiw2JVEjbjJGJ0YvRjJGOUY5RlxvLUYjNiUtRiw2I1EhRictRlM2Ji1GIzYpLUYsNiVRJ2xhbWJkYUYnL0YwRj1GOS1GNjYtUSI9RidGOUY7Rj5GQEZCRkRGRkZIRkpGTS1JJW1zdWJHRiQ2JS1GLDYlUScmIzk1NTtGJ0ZpcEY5LUYjNiUtRiw2JVEiYUYnRi9GMkYvRjIvJS9zdWJzY3JpcHRzaGlmdEdRIjBGJ0Zcby1GLDYlUSRzZXFGJ0YvRjItRlM2JC1GIzYuLUYsNiVRJHBoaUYnRmlwRjktRlM2Ji1GIzYkLUYsNiVRImlGJ0YvRjJGOUY5LyUlb3BlbkdRIltGJy8lJmNsb3NlR1EiXUYnRmpwRmJyLUZTNiYtRiM2JEZlcUY5RjlGXHNGX3NGXG9GaXJGanBGZG8tRjY2LVEjLi5GJ0Y5RjtGPkZARkJGREZGRkgvRktRLDAuMjIyMjIyMmVtRicvRk5GYW8tRmluNiRRIzEwRidGOUY5RjlGOUY5L0Zdc1EifGZyRicvRmBzUSJ8aHJGJ0Y5Rl9wRjlGOS1GNjYtUSI7RidGOUY7Rl9vRkBGQkZERkZGSEZgb0ZNLyUrZXhlY3V0YWJsZUdGPUY5">QyQ+SSNQMkc2Ii1JJWV2YWxHJSpwcm90ZWN0ZWRHNiQtSSlyaW5nbW9kMkdGJTYmIiIkIiIiSSNuMUdGJUkjbjJHRiU8JC1JJHNlcUdGKDYkLyZJJHBoaUdGJTYjSSJpR0YlJkY3NiNJImFHRiUvRjk7Ri4iIzUvSSdsYW1iZGFHRiUmRkFGO0Yu</Equation></Text-field>
</Input>
<Output>
<Text-field style="2D Output" layout="Maple Output"><Equation executable="false" style="2D Output" display="LUklbXJvd0c2Iy9JK21vZHVsZW5hbWVHNiJJLFR5cGVzZXR0aW5nR0koX3N5c2xpYkdGJzYoLUkjbWlHRiQ2JVEjUDJGJy8lJ2l0YWxpY0dRJXRydWVGJy8lLG1hdGh2YXJpYW50R1EnaXRhbGljRictSSNtb0dGJDYtUSM6PUYnL0YzUSdub3JtYWxGJy8lJmZlbmNlR1EmZmFsc2VGJy8lKnNlcGFyYXRvckdGPS8lKXN0cmV0Y2h5R0Y9LyUqc3ltbWV0cmljR0Y9LyUobGFyZ2VvcEdGPS8lLm1vdmFibGVsaW1pdHNHRj0vJSdhY2NlbnRHRj0vJSdsc3BhY2VHUSwwLjI3Nzc3NzhlbUYnLyUncnNwYWNlR0ZMLUkobWFjdGlvbkdGJDYlLUkobWZlbmNlZEdGJDYoLUYjNiYtSSdtdGFibGVHRiQ2Ny1JJG10ckdGJDYoLUkkbXRkR0YkNigtRiM2Ji1GUzYkLUYjNiYtSSNtbkdGJDYkUSIxRidGOS1GNjYtUSgmbWludXM7RidGOUY7Rj5GQEZCRkRGRkZIL0ZLUSwwLjIyMjIyMjJlbUYnL0ZORmhvLUklbXN1YkdGJDYlLUYsNiVRJyYjOTY2O0YnL0YwRj1GOS1GIzYmLUYsNiVRImFGJ0YvRjIvJStmb3JlZ3JvdW5kR1EoWzAsMCwwXUYnLyUpcmVhZG9ubHlHRj1GOS8lL3N1YnNjcmlwdHNoaWZ0R1EiMEYnRjlGOS1GNjYtUTEmSW52aXNpYmxlVGltZXM7RidGOUY7Rj5GQEZCRkRGRkZIL0ZLUSYwLjBlbUYnL0ZORmJxLUZbcDYlLUYsNiVRJyYjOTU1O0YnRmBwRjlGYXBGW3FGOS8lKXJvd2FsaWduR1EhRicvJSxjb2x1bW5hbGlnbkdGW3IvJStncm91cGFsaWduR0Zbci8lKHJvd3NwYW5HRmNvLyUrY29sdW1uc3BhbkdGY28tRmhuNigtRiM2KEZqb0ZecUZcb0ZecUZkcUY5RmlxRlxyRl5yRmByRmJyLUZobjYoLUYjNigtSShtc3Vic3VwR0YkNidGXXBGYXAtRmFvNiRRIjJGJ0Y5LyUxc3VwZXJzY3JpcHRzaGlmdEdGXXFGW3FGXnFGXG9GXnFGZHFGOUZpcUZcckZeckZgckZickZpcUZcckZeci1GZW42KC1GaG42KC1GYW82JEZdcUY5RmlxRlxyRl5yRmByRmJyRmduRmRyRmlxRlxyRl5yLUZlbjYoRmZzRmZzRmduRmlxRlxyRl5yLyUmYWxpZ25HUSVheGlzRicvRmpxUSliYXNlbGluZUYnL0ZdclEnY2VudGVyRicvRl9yUSd8ZnJsZWZ0fGhyRicvJS9hbGlnbm1lbnRzY29wZUdGMS8lLGNvbHVtbndpZHRoR1ElYXV0b0YnLyUmd2lkdGhHRml0LyUrcm93c3BhY2luZ0dRJjEuMGV4RicvJS5jb2x1bW5zcGFjaW5nR1EmMC44ZW1GJy8lKXJvd2xpbmVzR1Elbm9uZUYnLyUsY29sdW1ubGluZXNHRmR1LyUmZnJhbWVHRmR1LyUtZnJhbWVzcGFjaW5nR1EsMC40ZW1+MC41ZXhGJy8lKmVxdWFscm93c0dGPS8lLWVxdWFsY29sdW1uc0dGPS8lLWRpc3BsYXlzdHlsZUdGPS8lJXNpZGVHUSZyaWdodEYnLyUwbWlubGFiZWxzcGFjaW5nR0ZhdUZmcEZpcEY5RjkvSSttc2VtYW50aWNzR0YkUSdNYXRyaXhGJy8lJW9wZW5HUSJbRicvJSZjbG9zZUdRIl1GJ0Zndi8lK2FjdGlvbnR5cGVHUS5ydGFibGVhZGRyZXNzRicvJSlydGFibGVpZEdRKjEwMzgyNzg0NEYnRmZwRmlwRjk=">LUknTWF0cml4RzYkJSpwcm90ZWN0ZWRHSShfc3lzbGliRzYiNiMvSSQlaWRHRiciKld5I1E1</Equation></Text-field>
</Output>
</Group></Presentation-Block><Presentation-Block>
<Group view="code" labelreference="L5803" drawlabel="true">
<Input>
<Text-field prompt="&gt; " style="Maple Input" layout="Normal"><Equation executable="true" style="2D Input" input-equation="" display="LUklbXJvd0c2Iy9JK21vZHVsZW5hbWVHNiJJLFR5cGVzZXR0aW5nR0koX3N5c2xpYkdGJzYpLUkjbW9HRiQ2LVEiI0YnLyUsbWF0aHZhcmlhbnRHUSdub3JtYWxGJy8lJmZlbmNlR1EmZmFsc2VGJy8lKnNlcGFyYXRvckdGNC8lKXN0cmV0Y2h5R0Y0LyUqc3ltbWV0cmljR0Y0LyUobGFyZ2VvcEdGNC8lLm1vdmFibGVsaW1pdHNHRjQvJSdhY2NlbnRHRjQvJSdsc3BhY2VHUSYwLjBlbUYnLyUncnNwYWNlR0ZDLUklbXN1YkdGJDYlLUkjbWlHRiQ2JVE/VGhlfmV4aHVhc3RpdmV+c3VtbWFyeX4ma2FwcGE7RicvJSdpdGFsaWNHRjRGLy1GIzYkLUkjbW5HRiQ2JFEiMkYnRi9GLy8lL3N1YnNjcmlwdHNoaWZ0R1EiMEYnLUYsNi1RIn5GJ0YvRjJGNUY3RjlGO0Y9Rj9GQUZELUZKNiVRI2lzRidGTUYvLUYsNi1RIjpGJ0YvRjJGNUY3RjlGO0Y9Rj8vRkJRLDAuMjc3Nzc3OGVtRicvRkVGXG8vJStleGVjdXRhYmxlR0Y0Ri8=">NiI=</Equation></Text-field>
</Input>
</Group>
<Group view="code" labelreference="L4216" drawlabel="true">
<Input>
<Text-field prompt="&gt; " style="Maple Input" layout="Normal"><Equation executable="true" style="2D Input" input-equation="kappa2 := logvector(Matvec(P2));" display="LUklbXJvd0c2Iy9JK21vZHVsZW5hbWVHNiJJLFR5cGVzZXR0aW5nR0koX3N5c2xpYkdGJzYpLUkjbWlHRiQ2JVEna2FwcGEyRicvJSdpdGFsaWNHUSV0cnVlRicvJSxtYXRodmFyaWFudEdRJ2l0YWxpY0YnLUkjbW9HRiQ2LVEqJmNvbG9uZXE7RicvRjNRJ25vcm1hbEYnLyUmZmVuY2VHUSZmYWxzZUYnLyUqc2VwYXJhdG9yR0Y9LyUpc3RyZXRjaHlHRj0vJSpzeW1tZXRyaWNHRj0vJShsYXJnZW9wR0Y9LyUubW92YWJsZWxpbWl0c0dGPS8lJ2FjY2VudEdGPS8lJ2xzcGFjZUdRLDAuMjc3Nzc3OGVtRicvJSdyc3BhY2VHRkwtRiw2JVEqbG9ndmVjdG9yRidGL0YyLUkobWZlbmNlZEdGJDYkLUYjNiYtRiw2JVEnTWF0dmVjRidGL0YyLUZTNiQtRiM2JS1GLDYlUSNQMkYnRi9GMi8lK2V4ZWN1dGFibGVHRj1GOUY5RltvRjlGOS1GNjYtUSI7RidGOUY7L0Y/RjFGQEZCRkRGRkZIL0ZLUSYwLjBlbUYnRk1GW29GOQ==">QyQ+SSdrYXBwYTJHNiItSSpsb2d2ZWN0b3JHRiU2Iy1JJ01hdHZlY0dGJTYjSSNQMkdGJSIiIg==</Equation></Text-field>
</Input>
<Output>
<Text-field style="2D Output" layout="Maple Output"><Equation executable="false" style="2D Output" display="LUklbXJvd0c2Iy9JK21vZHVsZW5hbWVHNiJJLFR5cGVzZXR0aW5nR0koX3N5c2xpYkdGJzYoLUkjbWlHRiQ2JVEoJiM5NTQ7MkYnLyUnaXRhbGljR1EldHJ1ZUYnLyUsbWF0aHZhcmlhbnRHUSdpdGFsaWNGJy1JI21vR0YkNi1RIzo9RicvRjNRJ25vcm1hbEYnLyUmZmVuY2VHUSZmYWxzZUYnLyUqc2VwYXJhdG9yR0Y9LyUpc3RyZXRjaHlHRj0vJSpzeW1tZXRyaWNHRj0vJShsYXJnZW9wR0Y9LyUubW92YWJsZWxpbWl0c0dGPS8lJ2FjY2VudEdGPS8lJ2xzcGFjZUdRLDAuMjc3Nzc3OGVtRicvJSdyc3BhY2VHRkwtSShtYWN0aW9uR0YkNiUtSShtZmVuY2VkR0YkNigtRiM2Ji1JJ210YWJsZUdGJDY6LUkkbXRyR0YkNiYtSSRtdGRHRiQ2KC1GIzYoLUYsNiVRI2xuRicvRjBGPUY5LUY2Ni1RMCZBcHBseUZ1bmN0aW9uO0YnRjlGO0Y+RkBGQkZERkZGSC9GS1EmMC4wZW1GJy9GTkZkby1GUzYkLUYjNiYtRiM2Ji1GUzYkLUYjNiYtSSNtbkdGJDYkUSIxRidGOS1GNjYtUSgmbWludXM7RidGOUY7Rj5GQEZCRkRGRkZIL0ZLUSwwLjIyMjIyMjJlbUYnL0ZORmhwLUklbXN1YkdGJDYlLUYsNiVRJyYjOTY2O0YnRl9vRjktRiM2Ji1GLDYlUSJhRidGL0YyLyUrZm9yZWdyb3VuZEdRKFswLDAsMF1GJy8lKXJlYWRvbmx5R0Y9RjkvJS9zdWJzY3JpcHRzaGlmdEdRIjBGJ0Y5RjktRjY2LVExJkludmlzaWJsZVRpbWVzO0YnRjlGO0Y+RkBGQkZERkZGSEZjb0Zlby1GW3E2JS1GLDYlUScmIzk1NTtGJ0Zfb0Y5RmBxRmpxRjlGZXFGaHFGOUY5RmVxRmhxRjkvJSlyb3dhbGlnbkdRIUYnLyUsY29sdW1uYWxpZ25HRmdyLyUrZ3JvdXBhbGlnbkdGZ3IvJShyb3dzcGFuR0ZjcC8lK2NvbHVtbnNwYW5HRmNwRmVyRmhyRmpyLUZlbjYmLUZobjYoLUYjNihGXG9GYG8tRlM2JC1GIzYmLUYjNihGanBGXXJGXHBGXXJGYHJGOUZlcUZocUY5RjlGZXFGaHFGOUZlckZockZqckZcc0Zec0ZlckZockZqci1GZW42Ji1GaG42KC1GIzYoRlxvRmBvLUZTNiQtRiM2Ji1GIzYoLUkobXN1YnN1cEdGJDYnRl1xRmBxLUZhcDYkUSIyRidGOS8lMXN1cGVyc2NyaXB0c2hpZnRHRlxyRmpxRl1yRlxwRl1yRmByRjlGZXFGaHFGOUY5RmVxRmhxRjlGZXJGaHJGanJGXHNGXnNGZXJGaHJGanJGWkZgc0ZaLyUmYWxpZ25HUSVheGlzRicvRmZyUSliYXNlbGluZUYnL0ZpclEnY2VudGVyRicvRltzUSd8ZnJsZWZ0fGhyRicvJS9hbGlnbm1lbnRzY29wZUdGMS8lLGNvbHVtbndpZHRoR1ElYXV0b0YnLyUmd2lkdGhHRl12LyUrcm93c3BhY2luZ0dRJjEuMGV4RicvJS5jb2x1bW5zcGFjaW5nR1EmMC44ZW1GJy8lKXJvd2xpbmVzR1Elbm9uZUYnLyUsY29sdW1ubGluZXNHRmh2LyUmZnJhbWVHRmh2LyUtZnJhbWVzcGFjaW5nR1EsMC40ZW1+MC41ZXhGJy8lKmVxdWFscm93c0dGPS8lLWVxdWFsY29sdW1uc0dGPS8lLWRpc3BsYXlzdHlsZUdGPS8lJXNpZGVHUSZyaWdodEYnLyUwbWlubGFiZWxzcGFjaW5nR0ZldkZlcUZocUY5RjkvSSttc2VtYW50aWNzR0YkUSpDb2xWZWN0b3JGJy8lJW9wZW5HUSJbRicvJSZjbG9zZUdRIl1GJ0ZbeC8lK2FjdGlvbnR5cGVHUS5ydGFibGVhZGRyZXNzRicvJSlydGFibGVpZEdRKjEwMzgyNjA4NEYnRmVxRmhxRjk=">LSZJJ1ZlY3Rvckc2JCUqcHJvdGVjdGVkR0koX3N5c2xpYkc2IjYjSSdjb2x1bW5HRig2Iy9JJCVpZEdGKCIqJTNFUTU=</Equation></Text-field>
</Output>
</Group>
<Group view="code" labelreference="L5804" drawlabel="true">
<Input>
<Text-field prompt="&gt; " style="Maple Input" layout="Normal"><Equation executable="true" style="2D Input" input-equation="" display="LUklbXJvd0c2Iy9JK21vZHVsZW5hbWVHNiJJLFR5cGVzZXR0aW5nR0koX3N5c2xpYkdGJzYmLUkjbW9HRiQ2LVEiI0YnLyUsbWF0aHZhcmlhbnRHUSdub3JtYWxGJy8lJmZlbmNlR1EmZmFsc2VGJy8lKnNlcGFyYXRvckdGNC8lKXN0cmV0Y2h5R0Y0LyUqc3ltbWV0cmljR0Y0LyUobGFyZ2VvcEdGNC8lLm1vdmFibGVsaW1pdHNHRjQvJSdhY2NlbnRHRjQvJSdsc3BhY2VHUSYwLjBlbUYnLyUncnNwYWNlR0ZDLUkjbWlHRiQ2JVFmdlRoZX5mb2xsb3dpbmd+Y29kZX5maW5kc350aGV+am9pbnR+ZXhoYXVzdGl2ZX5zdW1hbWFyeX4oa2FwcGEpfmlkZW50aWZpZXN+dGhlfnBhcmFtZXRlcnN+KHBhcnMpLn5UaGVufmZpbmRzfnRoZX5kZXZpdmF0aXZlfm1hdHJpeH4oRDEpfmFuZH5jYWxjdWxhdGVzfml0c35yYW5rfihyKX5hbmR+dGhlfm1vZGVsfmRlZmljZW5jeS5GJy8lJ2l0YWxpY0dGNEYvLyUrZXhlY3V0YWJsZUdGNEYv">NiI=</Equation></Text-field>
</Input>
</Group>
<Group labelreference="L4182" drawlabel="true">
<Input>
<Text-field prompt="&gt; " style="Maple Input" layout="Normal"><Equation executable="true" style="2D Input" input-equation="kappa := convert(`&lt;,&gt;`(kappa1, kappa2), Vector):" display="LUklbXJvd0c2Iy9JK21vZHVsZW5hbWVHNiJJLFR5cGVzZXR0aW5nR0koX3N5c2xpYkdGJzYpLUkjbWlHRiQ2JVEma2FwcGFGJy8lJ2l0YWxpY0dRJmZhbHNlRicvJSxtYXRodmFyaWFudEdRJ25vcm1hbEYnLUkjbW9HRiQ2LVEqJmNvbG9uZXE7RidGMi8lJmZlbmNlR0YxLyUqc2VwYXJhdG9yR0YxLyUpc3RyZXRjaHlHRjEvJSpzeW1tZXRyaWNHRjEvJShsYXJnZW9wR0YxLyUubW92YWJsZWxpbWl0c0dGMS8lJ2FjY2VudEdGMS8lJ2xzcGFjZUdRLDAuMjc3Nzc3OGVtRicvJSdyc3BhY2VHRkktRiw2JVEoY29udmVydEYnL0YwUSV0cnVlRicvRjNRJ2l0YWxpY0YnLUkobWZlbmNlZEdGJDYkLUYjNiYtRlQ2Ji1GIzYmLUYsNiVRJ2thcHBhMUYnRk9GUS1GNjYtUSIsRidGMkY5L0Y8RlBGPUY/RkFGQ0ZFL0ZIUSYwLjBlbUYnL0ZLUSwwLjMzMzMzMzNlbUYnLUYsNiVRJ2thcHBhMkYnRk9GUUYyRjIvJSVvcGVuR1EnJmxhbmc7RicvJSZjbG9zZUdRJyZyYW5nO0YnRmluLUYsNiVRJ1ZlY3RvckYnRk9GUUYyRjItRjY2LVEiOkYnRjJGOUY7Rj1GP0ZBRkNGRUZHRkovJStleGVjdXRhYmxlR0YxRjI=">QyQ+SSZrYXBwYUc2Ii1JKGNvbnZlcnRHJSpwcm90ZWN0ZWRHNiQtSSQ8LD5HRiU2JEkna2FwcGExR0YlSSdrYXBwYTJHRiVJJ1ZlY3Rvckc2JEYoSShfc3lzbGliR0YlISIi</Equation></Text-field>
</Input>
</Group>
<Group view="code" labelreference="L4180" drawlabel="true">
<Input>
<Text-field prompt="&gt; " style="Maple Input" layout="Normal"><Equation executable="true" style="2D Input" input-equation="pars := `&lt;,&gt;`(seq(op(i, indets(Matvec(`&lt;,&gt;`(P, P2)))), i = 1 .. nops(indets(Matvec(`&lt;,&gt;`(P, P2)))))):" display="LUklbXJvd0c2Iy9JK21vZHVsZW5hbWVHNiJJLFR5cGVzZXR0aW5nR0koX3N5c2xpYkdGJzYoLUkjbWlHRiQ2JVElcGFyc0YnLyUnaXRhbGljR1EldHJ1ZUYnLyUsbWF0aHZhcmlhbnRHUSdpdGFsaWNGJy1JI21vR0YkNi1RKiZjb2xvbmVxO0YnL0YzUSdub3JtYWxGJy8lJmZlbmNlR1EmZmFsc2VGJy8lKnNlcGFyYXRvckdGPS8lKXN0cmV0Y2h5R0Y9LyUqc3ltbWV0cmljR0Y9LyUobGFyZ2VvcEdGPS8lLm1vdmFibGVsaW1pdHNHRj0vJSdhY2NlbnRHRj0vJSdsc3BhY2VHUSwwLjI3Nzc3NzhlbUYnLyUncnNwYWNlR0ZMLUkobWZlbmNlZEdGJDYmLUYjNiYtRiw2JVEkc2VxRidGL0YyLUZQNiQtRiM2LS1GLDYlUSNvcEYnRi9GMi1GUDYkLUYjNigtRiw2JVEiaUYnRi9GMi1GNjYtUSIsRidGOUY7L0Y/RjFGQEZCRkRGRkZIL0ZLUSYwLjBlbUYnL0ZOUSwwLjMzMzMzMzNlbUYnLUYsNiVRJ2luZGV0c0YnRi9GMi1GUDYkLUYjNictRiw2I1EhRictRiM2JS1GLDYlUSdNYXR2ZWNGJ0YvRjItRlA2JC1GIzYkLUZQNiYtRiM2Ji1GLDYlUSJQRidGL0YyRl9vLUYsNiVRI1AyRidGL0YyRjlGOS8lJW9wZW5HUScmbGFuZztGJy8lJmNsb3NlR1EnJnJhbmc7RidGOUY5RjlGXnAvJStleGVjdXRhYmxlR0Y9RjlGOUZqcUY5RjlGX29GXG8tRjY2LVEiPUYnRjlGO0Y+RkBGQkZERkZGSEZKRk0tSSNtbkdGJDYkUSIxRidGOS1GNjYtUSMuLkYnRjlGO0Y+RkBGQkZERkZGSC9GS1EsMC4yMjIyMjIyZW1GJy9GTkZkby1GLDYlUSVub3BzRidGL0YyLUZQNiQtRiM2JkZnb0Zqb0ZqcUY5RjlGanFGOUY5RmpxRjlGOUZkcUZncS1GNjYtUSI6RidGOUY7Rj5GQEZCRkRGRkZIRkpGTUZqcUY5">QyQ+SSVwYXJzRzYiLUkkPCw+R0koX3N5c2xpYkdGJTYjLUkkc2VxRyUqcHJvdGVjdGVkRzYkLUkjb3BHRiw2JEkiaUdGJS1JJ2luZGV0c0dGLDYjLUknTWF0dmVjR0YlNiMtRic2JEkiUEdGJUkjUDJHRiUvRjE7IiIiLUklbm9wc0dGLDYjRjIhIiI=</Equation></Text-field>
</Input>
</Group>
<Group labelreference="L4181" drawlabel="true">
<Input>
<Text-field prompt="&gt; " style="Maple Input" layout="Normal"><Equation executable="true" style="2D Input" input-equation="D1 := Dmat(kappa, pars):" display="LUklbXJvd0c2Iy9JK21vZHVsZW5hbWVHNiJJLFR5cGVzZXR0aW5nR0koX3N5c2xpYkdGJzYpLUkjbWlHRiQ2JVEjRDFGJy8lJ2l0YWxpY0dRJXRydWVGJy8lLG1hdGh2YXJpYW50R1EnaXRhbGljRictSSNtb0dGJDYtUSomY29sb25lcTtGJy9GM1Enbm9ybWFsRicvJSZmZW5jZUdRJmZhbHNlRicvJSpzZXBhcmF0b3JHRj0vJSlzdHJldGNoeUdGPS8lKnN5bW1ldHJpY0dGPS8lKGxhcmdlb3BHRj0vJS5tb3ZhYmxlbGltaXRzR0Y9LyUnYWNjZW50R0Y9LyUnbHNwYWNlR1EsMC4yNzc3Nzc4ZW1GJy8lJ3JzcGFjZUdGTC1GLDYlUSVEbWF0RidGL0YyLUkobWZlbmNlZEdGJDYkLUYjNictRiw2JVEma2FwcGFGJy9GMEY9RjktRjY2LVEiLEYnRjlGOy9GP0YxRkBGQkZERkZGSC9GS1EmMC4wZW1GJy9GTlEsMC4zMzMzMzMzZW1GJy1GLDYlUSVwYXJzRidGL0YyLyUrZXhlY3V0YWJsZUdGPUY5RjktRjY2LVEiOkYnRjlGO0Y+RkBGQkZERkZGSEZKRk1GYG9GOQ==">QyQ+SSNEMUc2Ii1JJURtYXRHRiU2JEkma2FwcGFHRiVJJXBhcnNHRiUhIiI=</Equation></Text-field>
</Input>
</Group>
<Group labelreference="L4179" drawlabel="true">
<Input>
<Text-field prompt="&gt; " style="Maple Input" layout="Normal"><Equation executable="true" style="2D Input" input-equation="r := Rank(D1);" display="LUklbXJvd0c2Iy9JK21vZHVsZW5hbWVHNiJJLFR5cGVzZXR0aW5nR0koX3N5c2xpYkdGJzYxLUkjbWlHRiQ2JVEickYnLyUnaXRhbGljR1EldHJ1ZUYnLyUsbWF0aHZhcmlhbnRHUSdpdGFsaWNGJy1JI21vR0YkNi1RKiZjb2xvbmVxO0YnL0YzUSdub3JtYWxGJy8lJmZlbmNlR1EmZmFsc2VGJy8lKnNlcGFyYXRvckdGPS8lKXN0cmV0Y2h5R0Y9LyUqc3ltbWV0cmljR0Y9LyUobGFyZ2VvcEdGPS8lLm1vdmFibGVsaW1pdHNHRj0vJSdhY2NlbnRHRj0vJSdsc3BhY2VHUSwwLjI3Nzc3NzhlbUYnLyUncnNwYWNlR0ZMLUYsNiVRJVJhbmtGJ0YvRjItSShtZmVuY2VkR0YkNiQtRiM2JS1GLDYlUSNEMUYnRi9GMi8lK2V4ZWN1dGFibGVHRj1GOUY5LUY2Ni1RIjtGJ0Y5RjsvRj9GMUZARkJGREZGRkgvRktRJjAuMGVtRidGTS1GNjYtUSJ+RidGOUY7Rj5GQEZCRkRGRkZIRmpuL0ZORltvLUYsNiVRImRGJ0YvRjJGNS1GLDYlUSpEaW1lbnNpb25GJ0YvRjItRlM2JC1GIzYlLUYsNiVRJXBhcnNGJ0YvRjJGWkY5RjktRjY2LVEoJm1pbnVzO0YnRjlGO0Y+RkBGQkZERkZGSC9GS1EsMC4yMjIyMjIyZW1GJy9GTkZhcEYrRmZuRlpGOQ==">QyY+SSJyRzYiLUklUmFua0dGJTYjSSNEMUdGJSIiIj5JImRHRiUsJi1JKkRpbWVuc2lvbkdGJTYjSSVwYXJzR0YlRipGJCEiIkYq</Equation></Text-field>
</Input>
<Output>
<Text-field style="2D Output" layout="Maple Output"><Equation executable="false" style="2D Output" display="LUklbXJvd0c2Iy9JK21vZHVsZW5hbWVHNiJJLFR5cGVzZXR0aW5nR0koX3N5c2xpYkdGJzYoLUkjbWlHRiQ2JVEickYnLyUnaXRhbGljR1EldHJ1ZUYnLyUsbWF0aHZhcmlhbnRHUSdpdGFsaWNGJy1JI21vR0YkNi1RIzo9RicvRjNRJ25vcm1hbEYnLyUmZmVuY2VHUSZmYWxzZUYnLyUqc2VwYXJhdG9yR0Y9LyUpc3RyZXRjaHlHRj0vJSpzeW1tZXRyaWNHRj0vJShsYXJnZW9wR0Y9LyUubW92YWJsZWxpbWl0c0dGPS8lJ2FjY2VudEdGPS8lJ2xzcGFjZUdRLDAuMjc3Nzc3OGVtRicvJSdyc3BhY2VHRkwtSSNtbkdGJDYkUSI0RidGOS8lK2ZvcmVncm91bmRHUShbMCwwLDBdRicvJSlyZWFkb25seUdGPUY5">IiIl</Equation></Text-field>
</Output>
<Output>
<Text-field style="2D Output" layout="Maple Output"><Equation executable="false" style="2D Output" display="LUklbXJvd0c2Iy9JK21vZHVsZW5hbWVHNiJJLFR5cGVzZXR0aW5nR0koX3N5c2xpYkdGJzYoLUkjbWlHRiQ2JVEiZEYnLyUnaXRhbGljR1EldHJ1ZUYnLyUsbWF0aHZhcmlhbnRHUSdpdGFsaWNGJy1JI21vR0YkNi1RIzo9RicvRjNRJ25vcm1hbEYnLyUmZmVuY2VHUSZmYWxzZUYnLyUqc2VwYXJhdG9yR0Y9LyUpc3RyZXRjaHlHRj0vJSpzeW1tZXRyaWNHRj0vJShsYXJnZW9wR0Y9LyUubW92YWJsZWxpbWl0c0dGPS8lJ2FjY2VudEdGPS8lJ2xzcGFjZUdRLDAuMjc3Nzc3OGVtRicvJSdyc3BhY2VHRkwtSSNtbkdGJDYkUSIwRidGOS8lK2ZvcmVncm91bmRHUShbMCwwLDBdRicvJSlyZWFkb25seUdGPUY5">IiIh</Equation></Text-field>
</Output>
</Group></Presentation-Block>
<Group labelreference="L5805" drawlabel="true">
<Input>
<Text-field prompt="&gt; " style="Maple Input" layout="Normal"><Equation executable="true" style="2D Input" input-equation="" display="LUklbXJvd0c2Iy9JK21vZHVsZW5hbWVHNiJJLFR5cGVzZXR0aW5nR0koX3N5c2xpYkdGJzYmLUkjbW9HRiQ2LVEiI0YnLyUsbWF0aHZhcmlhbnRHUSdub3JtYWxGJy8lJmZlbmNlR1EmZmFsc2VGJy8lKnNlcGFyYXRvckdGNC8lKXN0cmV0Y2h5R0Y0LyUqc3ltbWV0cmljR0Y0LyUobGFyZ2VvcEdGNC8lLm1vdmFibGVsaW1pdHNHRjQvJSdhY2NlbnRHRjQvJSdsc3BhY2VHUSYwLjBlbUYnLyUncnNwYWNlR0ZDLUkjbWlHRiQ2JVFbc35UaGV+bW9kZWx+cmFua35pc340fmFuZH50aGV+ZGVmaWNlbmN5fmlzfjAsfnRoZXJlZm9yZX50aGV+bW9kZWx+aXN+ZnVsbH5yYW5rfmFuZH5pdH5pc35wb3NzaWJsZX50b35lc3RpbWF0ZX5hbGx+dGhlfnBhcmFtZXRlcnMuRicvJSdpdGFsaWNHRjRGLy8lK2V4ZWN1dGFibGVHRjRGLw==">NiI=</Equation></Text-field>
</Input>
</Group>
<Group labelreference="L1" drawlabel="true">
<Input>
<Text-field prompt="&gt; " style="Maple Input" layout="Normal"><Equation executable="true" style="2D Input" input-equation="" display="LUklbXJvd0c2Iy9JK21vZHVsZW5hbWVHNiJJLFR5cGVzZXR0aW5nR0koX3N5c2xpYkdGJzYmLUkjbW9HRiQ2LVEiI0YnLyUsbWF0aHZhcmlhbnRHUSdub3JtYWxGJy8lJmZlbmNlR1EmZmFsc2VGJy8lKnNlcGFyYXRvckdGNC8lKXN0cmV0Y2h5R0Y0LyUqc3ltbWV0cmljR0Y0LyUobGFyZ2VvcEdGNC8lLm1vdmFibGVsaW1pdHNHRjQvJSdhY2NlbnRHRjQvJSdsc3BhY2VHUSYwLjBlbUYnLyUncnNwYWNlR0ZDLUkjbWlHRiQ2JVFdeH5BZGRpbmd+MX5leHRyYX55ZWFyfm9mfnJpbmdpbmd+b3J+MX5leHRyYX55ZWFyfm9mfnJlY292ZXJ5fmFkZHN+bm9+ZXh0cmF+cGFyYW1ldGVycyx+dGhlcmVmb3JlfmJ5fmF+dHJpdnVhbH5hcHBsaWNhdGlvbn5vZn50aGV+ZXh0ZW5zaW9ufnRoZW9yZW1+KENhdGNocG9sZX5hbmR+TW9yZ2FuLH4xOTk3KX50aGV+bW9kZWx+d2lsbH5hbHdheXN+YmV+ZnVsbH5yYW5rLkYnLyUnaXRhbGljR0Y0Ri8vJStleGVjdXRhYmxlR0Y0Ri8=">NiI=</Equation></Text-field>
</Input>
</Group>
<Group labelreference="L4187" drawlabel="true">
<Input>
<Text-field prompt="&gt; " style="Maple Input" layout="Normal"><Equation executable="true" style="2D Input" input-equation="" display="LUklbXJvd0c2Iy9JK21vZHVsZW5hbWVHNiJJLFR5cGVzZXR0aW5nR0koX3N5c2xpYkdGJzYlLUkjbWlHRiQ2I1EhRicvJStleGVjdXRhYmxlR1EmZmFsc2VGJy8lLG1hdGh2YXJpYW50R1Enbm9ybWFsRic=">LUklbXJvd0c2Iy9JK21vZHVsZW5hbWVHNiJJLFR5cGVzZXR0aW5nR0koX3N5c2xpYkdGJzYjLUkjbWlHRiQ2I1EhRic=</Equation></Text-field>
</Input>
</Group>
<Group labelreference="L4206" drawlabel="true">
<Input>
<Text-field prompt="&gt; " style="Maple Input" layout="Normal"><Equation executable="true" style="2D Input" input-equation="" display="LUklbXJvd0c2Iy9JK21vZHVsZW5hbWVHNiJJLFR5cGVzZXR0aW5nR0koX3N5c2xpYkdGJzYmLUkjbW9HRiQ2LVEiI0YnLyUsbWF0aHZhcmlhbnRHUSdub3JtYWxGJy8lJmZlbmNlR1EmZmFsc2VGJy8lKnNlcGFyYXRvckdGNC8lKXN0cmV0Y2h5R0Y0LyUqc3ltbWV0cmljR0Y0LyUobGFyZ2VvcEdGNC8lLm1vdmFibGVsaW1pdHNHRjQvJSdhY2NlbnRHRjQvJSdsc3BhY2VHUSYwLjBlbUYnLyUncnNwYWNlR0ZDLUkjbWlHRiQ2JVEpTWV0aG9kfkJGJy8lJ2l0YWxpY0dRJXRydWVGJy9GMFEnaXRhbGljRicvJStleGVjdXRhYmxlR0Y0Ri8=">NiI=</Equation></Text-field>
</Input>
</Group><Presentation-Block>
<Group view="code" labelreference="L4208" drawlabel="true">
<Input>
<Text-field prompt="&gt; " style="Maple Input" layout="Normal"><Equation executable="true" style="2D Input" input-equation="J := 1:" display="LUklbXJvd0c2Iy9JK21vZHVsZW5hbWVHNiJJLFR5cGVzZXR0aW5nR0koX3N5c2xpYkdGJzYwLUkjbWlHRiQ2JVEiSkYnLyUnaXRhbGljR1EldHJ1ZUYnLyUsbWF0aHZhcmlhbnRHUSdpdGFsaWNGJy1JI21vR0YkNi1RKiZjb2xvbmVxO0YnL0YzUSdub3JtYWxGJy8lJmZlbmNlR1EmZmFsc2VGJy8lKnNlcGFyYXRvckdGPS8lKXN0cmV0Y2h5R0Y9LyUqc3ltbWV0cmljR0Y9LyUobGFyZ2VvcEdGPS8lLm1vdmFibGVsaW1pdHNHRj0vJSdhY2NlbnRHRj0vJSdsc3BhY2VHUSwwLjI3Nzc3NzhlbUYnLyUncnNwYWNlR0ZMLUkjbW5HRiQ2JFEiMUYnRjktRjY2LVEiOkYnRjlGO0Y+RkBGQkZERkZGSEZKRk0tRiw2JVEjbjFGJ0YvRjJGNS1GUDYkUSIzRidGOUZTLUYsNiVRI24yRidGL0YyRjVGWUZTLyUrZXhlY3V0YWJsZUdGPUY5">Qyg+SSJKRzYiIiIiISIiPkkjbjFHRiUiIiRGJz5JI24yR0YlRipGJw==</Equation></Text-field>
</Input>
</Group>
<Group labelreference="L4209" drawlabel="true">
<Input>
<Text-field prompt="&gt; " style="Maple Input" layout="Normal"><Equation executable="true" style="2D Input" input-equation="P := eval(ringmod2(3, 3, n1, n2), {seq(phi[i] = phi[a], i = J+1 .. 10), seq(lambda[i] = lambda[a], i = J+1 .. 30)}):" display="LUklbXJvd0c2Iy9JK21vZHVsZW5hbWVHNiJJLFR5cGVzZXR0aW5nR0koX3N5c2xpYkdGJzYpLUkjbWlHRiQ2JVEiUEYnLyUnaXRhbGljR1EldHJ1ZUYnLyUsbWF0aHZhcmlhbnRHUSdpdGFsaWNGJy1JI21vR0YkNi1RKiZjb2xvbmVxO0YnL0YzUSdub3JtYWxGJy8lJmZlbmNlR1EmZmFsc2VGJy8lKnNlcGFyYXRvckdGPS8lKXN0cmV0Y2h5R0Y9LyUqc3ltbWV0cmljR0Y9LyUobGFyZ2VvcEdGPS8lLm1vdmFibGVsaW1pdHNHRj0vJSdhY2NlbnRHRj0vJSdsc3BhY2VHUSwwLjI3Nzc3NzhlbUYnLyUncnNwYWNlR0ZMLUYsNiVRJWV2YWxGJ0YvRjItSShtZmVuY2VkR0YkNiQtRiM2KC1GLDYlUSlyaW5nbW9kMkYnRi9GMi1GUzYkLUYjNistSSNtbkdGJDYkUSIzRidGOS1GNjYtUSIsRidGOUY7L0Y/RjFGQEZCRkRGRkZIL0ZLUSYwLjBlbUYnL0ZOUSwwLjMzMzMzMzNlbUYnRmhuRlxvLUYsNiVRI24xRicvRjBGPUY5RlxvLUYsNiVRI24yRidGZ29GOS8lK2V4ZWN1dGFibGVHRj1GOUY5RlxvLUZTNiYtRiM2KS1GLDYlUSRzZXFGJ0YvRjItRlM2JC1GIzYxLUYsNiVRJHBoaUYnRmdvRjktRlM2Ji1GIzYlLUYsNiVRImlGJ0YvRjJGW3BGOUY5LyUlb3BlbkdRIltGJy8lJmNsb3NlR1EiXUYnLUY2Ni1RIj1GJ0Y5RjtGPkZARkJGREZGRkhGSkZNRmhwLUZTNiYtRiM2JS1GLDYlUSJhRidGL0YyRltwRjlGOUZicUZlcUZcb0ZfcUZocS1GLDYlUSJKRidGZ29GOS1GNjYtUSIrRidGOUY7Rj5GQEZCRkRGRkZIL0ZLUSwwLjIyMjIyMjJlbUYnL0ZORmlyLUZpbjYkUSIxRidGOS1GNjYtUSMuLkYnRjlGO0Y+RkBGQkZERkZGSEZoci9GTkZhby1GaW42JFEjMTBGJ0Y5RltwRjlGOUZcb0ZhcC1GUzYkLUYjNi8tSSVtc3ViR0YkNiUtRiw2JVEnJiM5NTU7RidGZ29GOS1GIzYlRl9xRi9GMi8lL3N1YnNjcmlwdHNoaWZ0R1EiMEYnRmhxLUZqczYlRlx0LUYjNiVGX3JGL0YyRmF0RlxvRl9xRmhxLUYsNiVGZHJGL0YyRmVyRltzRl5zLUZpbjYkUSMzMEYnRjlGW3BGOUY5RltwRjlGOS9GY3FRInxmckYnL0ZmcVEifGhyRidGW3BGOUY5LUY2Ni1RIjpGJ0Y5RjtGPkZARkJGREZGRkhGSkZNRltwRjk=">QyQ+SSJQRzYiLUklZXZhbEclKnByb3RlY3RlZEc2JC1JKXJpbmdtb2QyR0YlNiYiIiRGLUkjbjFHRiVJI24yR0YlPCQtSSRzZXFHRig2JC8mSSRwaGlHRiU2I0kiaUdGJSZGNjYjSSJhR0YlL0Y4OywmSSJKR0YlIiIiRkBGQCIjNS1GMjYkLyZJJ2xhbWJkYUdGJUY3JkZGRjovRjg7Rj4iI0khIiI=</Equation></Text-field>
</Input>
</Group></Presentation-Block><Presentation-Block>
<Group labelreference="L4210" drawlabel="true">
<Input>
<Text-field prompt="&gt; " style="Maple Input" layout="Normal"><Equation executable="true" style="2D Input" input-equation="kappa1 := logvector(Matvec(P));" display="LUklbXJvd0c2Iy9JK21vZHVsZW5hbWVHNiJJLFR5cGVzZXR0aW5nR0koX3N5c2xpYkdGJzYpLUkjbWlHRiQ2JVEna2FwcGExRicvJSdpdGFsaWNHUSV0cnVlRicvJSxtYXRodmFyaWFudEdRJ2l0YWxpY0YnLUkjbW9HRiQ2LVEqJmNvbG9uZXE7RicvRjNRJ25vcm1hbEYnLyUmZmVuY2VHUSZmYWxzZUYnLyUqc2VwYXJhdG9yR0Y9LyUpc3RyZXRjaHlHRj0vJSpzeW1tZXRyaWNHRj0vJShsYXJnZW9wR0Y9LyUubW92YWJsZWxpbWl0c0dGPS8lJ2FjY2VudEdGPS8lJ2xzcGFjZUdRLDAuMjc3Nzc3OGVtRicvJSdyc3BhY2VHRkwtRiw2JVEqbG9ndmVjdG9yRidGL0YyLUkobWZlbmNlZEdGJDYkLUYjNiYtRiw2JVEnTWF0dmVjRidGL0YyLUZTNiQtRiM2JS1GLDYlUSJQRicvRjBGPUY5LyUrZXhlY3V0YWJsZUdGPUY5RjlGXG9GOUY5LUY2Ni1RIjtGJ0Y5RjsvRj9GMUZARkJGREZGRkgvRktRJjAuMGVtRidGTUZcb0Y5">QyQ+SSdrYXBwYTFHNiItSSpsb2d2ZWN0b3JHRiU2Iy1JJ01hdHZlY0dGJTYjSSJQR0YlIiIi</Equation></Text-field>
</Input>
<Output>
<Text-field style="2D Output" layout="Maple Output"><Equation executable="false" style="2D Output" display="LUklbXJvd0c2Iy9JK21vZHVsZW5hbWVHNiJJLFR5cGVzZXR0aW5nR0koX3N5c2xpYkdGJzYoLUkjbWlHRiQ2JVEoJiM5NTQ7MUYnLyUnaXRhbGljR1EldHJ1ZUYnLyUsbWF0aHZhcmlhbnRHUSdpdGFsaWNGJy1JI21vR0YkNi1RIzo9RicvRjNRJ25vcm1hbEYnLyUmZmVuY2VHUSZmYWxzZUYnLyUqc2VwYXJhdG9yR0Y9LyUpc3RyZXRjaHlHRj0vJSpzeW1tZXRyaWNHRj0vJShsYXJnZW9wR0Y9LyUubW92YWJsZWxpbWl0c0dGPS8lJ2FjY2VudEdGPS8lJ2xzcGFjZUdRLDAuMjc3Nzc3OGVtRicvJSdyc3BhY2VHRkwtSShtYWN0aW9uR0YkNiUtSShtZmVuY2VkR0YkNigtRiM2Ji1JJ210YWJsZUdGJDY6LUkkbXRyR0YkNiYtSSRtdGRHRiQ2KC1GIzYoLUYsNiVRI2xuRicvRjBGPUY5LUY2Ni1RMCZBcHBseUZ1bmN0aW9uO0YnRjlGO0Y+RkBGQkZERkZGSC9GS1EmMC4wZW1GJy9GTkZkby1GUzYkLUYjNiYtRiM2Ji1GUzYkLUYjNiYtSSNtbkdGJDYkUSIxRidGOS1GNjYtUSgmbWludXM7RidGOUY7Rj5GQEZCRkRGRkZIL0ZLUSwwLjIyMjIyMjJlbUYnL0ZORmhwLUklbXN1YkdGJDYlLUYsNiVRJyYjOTY2O0YnRl9vRjktRiM2JkZgcC8lK2ZvcmVncm91bmRHUShbMCwwLDBdRicvJSlyZWFkb25seUdGPUY5LyUvc3Vic2NyaXB0c2hpZnRHUSIwRidGOUY5LUY2Ni1RMSZJbnZpc2libGVUaW1lcztGJ0Y5RjtGPkZARkJGREZGRkhGY29GZW8tRltxNiUtRiw2JVEnJiM5NTU7RidGX29GOUZgcUZncUY5RmJxRmVxRjlGOUZicUZlcUY5LyUpcm93YWxpZ25HUSFGJy8lLGNvbHVtbmFsaWduR0Zkci8lK2dyb3VwYWxpZ25HRmRyLyUocm93c3BhbkdGY3AvJStjb2x1bW5zcGFuR0ZjcEZickZlckZnci1GZW42Ji1GaG42KC1GIzYoRlxvRmBvLUZTNiQtRiM2Ji1GIzYoRmpwRmpxLUZTNiQtRiM2JkZgcEZkcC1GW3E2JUZdcS1GIzYmLUYsNiVRImFGJ0YvRjJGYnFGZXFGOUZncUY5RjlGanEtRltxNiVGX3JGX3RGZ3FGOUZicUZlcUY5RjlGYnFGZXFGOUZickZlckZnckZpckZbc0ZickZlckZnci1GZW42Ji1GaG42KC1GIzYoRlxvRmBvLUZTNiQtRiM2Ji1GIzYqRmpwRmpxRl10RmpxRmlzRmpxRmR0RjlGYnFGZXFGOUY5RmJxRmVxRjlGYnJGZXJGZ3JGaXJGW3NGYnJGZXJGZ3JGWkZdc0ZaLyUmYWxpZ25HUSVheGlzRicvRmNyUSliYXNlbGluZUYnL0ZmclEnY2VudGVyRicvRmhyUSd8ZnJsZWZ0fGhyRicvJS9hbGlnbm1lbnRzY29wZUdGMS8lLGNvbHVtbndpZHRoR1ElYXV0b0YnLyUmd2lkdGhHRl92LyUrcm93c3BhY2luZ0dRJjEuMGV4RicvJS5jb2x1bW5zcGFjaW5nR1EmMC44ZW1GJy8lKXJvd2xpbmVzR1Elbm9uZUYnLyUsY29sdW1ubGluZXNHRmp2LyUmZnJhbWVHRmp2LyUtZnJhbWVzcGFjaW5nR1EsMC40ZW1+MC41ZXhGJy8lKmVxdWFscm93c0dGPS8lLWVxdWFsY29sdW1uc0dGPS8lLWRpc3BsYXlzdHlsZUdGPS8lJXNpZGVHUSZyaWdodEYnLyUwbWlubGFiZWxzcGFjaW5nR0ZndkZicUZlcUY5RjkvSSttc2VtYW50aWNzR0YkUSpDb2xWZWN0b3JGJy8lJW9wZW5HUSJbRicvJSZjbG9zZUdRIl1GJ0ZdeC8lK2FjdGlvbnR5cGVHUS5ydGFibGVhZGRyZXNzRicvJSlydGFibGVpZEdRKjEyNDIyNTY3NkYnRmJxRmVxRjk=">LSZJJ1ZlY3Rvckc2JCUqcHJvdGVjdGVkR0koX3N5c2xpYkc2IjYjSSdjb2x1bW5HRig2Iy9JJCVpZEdGKCIqd2NBQyI=</Equation></Text-field>
</Output>
</Group>
<Group view="code" labelreference="L4212" drawlabel="true">
<Input>
<Text-field prompt="&gt; " style="Maple Input" layout="Normal"><Equation executable="true" style="2D Input" input-equation="pars := `&lt;,&gt;`(seq(op(i, indets(Matvec(P))), i = 1 .. nops(indets(Matvec(P))))):" display="LUklbXJvd0c2Iy9JK21vZHVsZW5hbWVHNiJJLFR5cGVzZXR0aW5nR0koX3N5c2xpYkdGJzYoLUkjbWlHRiQ2JVElcGFyc0YnLyUnaXRhbGljR1EldHJ1ZUYnLyUsbWF0aHZhcmlhbnRHUSdpdGFsaWNGJy1JI21vR0YkNi1RKiZjb2xvbmVxO0YnL0YzUSdub3JtYWxGJy8lJmZlbmNlR1EmZmFsc2VGJy8lKnNlcGFyYXRvckdGPS8lKXN0cmV0Y2h5R0Y9LyUqc3ltbWV0cmljR0Y9LyUobGFyZ2VvcEdGPS8lLm1vdmFibGVsaW1pdHNHRj0vJSdhY2NlbnRHRj0vJSdsc3BhY2VHUSwwLjI3Nzc3NzhlbUYnLyUncnNwYWNlR0ZMLUkobWZlbmNlZEdGJDYmLUYjNiYtRiw2JVEkc2VxRidGL0YyLUZQNiQtRiM2LS1GLDYlUSNvcEYnRi9GMi1GUDYkLUYjNigtRiw2JVEiaUYnRi9GMi1GNjYtUSIsRidGOUY7L0Y/RjFGQEZCRkRGRkZIL0ZLUSYwLjBlbUYnL0ZOUSwwLjMzMzMzMzNlbUYnLUYsNiVRJ2luZGV0c0YnRi9GMi1GUDYkLUYjNictRiw2I1EhRictRiM2JS1GLDYlUSdNYXR2ZWNGJ0YvRjItRlA2JC1GIzYkLUYsNiVRIlBGJy9GMEY9RjlGOUY5RjlGXnAvJStleGVjdXRhYmxlR0Y9RjlGOUZecUY5RjlGX29GXG8tRjY2LVEiPUYnRjlGO0Y+RkBGQkZERkZGSEZKRk0tSSNtbkdGJDYkUSIxRidGOS1GNjYtUSMuLkYnRjlGO0Y+RkBGQkZERkZGSC9GS1EsMC4yMjIyMjIyZW1GJy9GTkZkby1GLDYlUSVub3BzRidGL0YyLUZQNiQtRiM2JkZnb0Zqb0ZecUY5RjlGXnFGOUY5Rl5xRjlGOS8lJW9wZW5HUScmbGFuZztGJy8lJmNsb3NlR1EnJnJhbmc7RictRjY2LVEiOkYnRjlGO0Y+RkBGQkZERkZGSEZKRk1GXnFGOQ==">QyQ+SSVwYXJzRzYiLUkkPCw+R0koX3N5c2xpYkdGJTYjLUkkc2VxRyUqcHJvdGVjdGVkRzYkLUkjb3BHRiw2JEkiaUdGJS1JJ2luZGV0c0dGLDYjLUknTWF0dmVjR0YlNiNJIlBHRiUvRjE7IiIiLUklbm9wc0dGLDYjRjIhIiI=</Equation></Text-field>
</Input>
</Group>
<Group labelreference="L4211" drawlabel="true">
<Input>
<Text-field prompt="&gt; " style="Maple Input" layout="Normal"><Equation executable="true" style="2D Input" input-equation="D1 := Dmat(kappa1, pars):" display="LUklbXJvd0c2Iy9JK21vZHVsZW5hbWVHNiJJLFR5cGVzZXR0aW5nR0koX3N5c2xpYkdGJzYpLUkjbWlHRiQ2JVEjRDFGJy8lJ2l0YWxpY0dRJXRydWVGJy8lLG1hdGh2YXJpYW50R1EnaXRhbGljRictSSNtb0dGJDYtUSomY29sb25lcTtGJy9GM1Enbm9ybWFsRicvJSZmZW5jZUdRJmZhbHNlRicvJSpzZXBhcmF0b3JHRj0vJSlzdHJldGNoeUdGPS8lKnN5bW1ldHJpY0dGPS8lKGxhcmdlb3BHRj0vJS5tb3ZhYmxlbGltaXRzR0Y9LyUnYWNjZW50R0Y9LyUnbHNwYWNlR1EsMC4yNzc3Nzc4ZW1GJy8lJ3JzcGFjZUdGTC1GLDYlUSVEbWF0RidGL0YyLUkobWZlbmNlZEdGJDYkLUYjNictRiw2JVEna2FwcGExRidGL0YyLUY2Ni1RIixGJ0Y5RjsvRj9GMUZARkJGREZGRkgvRktRJjAuMGVtRicvRk5RLDAuMzMzMzMzM2VtRictRiw2JVElcGFyc0YnRi9GMi8lK2V4ZWN1dGFibGVHRj1GOUY5LUY2Ni1RIjpGJ0Y5RjtGPkZARkJGREZGRkhGSkZNRl9vRjk=">QyQ+SSNEMUc2Ii1JJURtYXRHRiU2JEkna2FwcGExR0YlSSVwYXJzR0YlISIi</Equation></Text-field>
</Input>
</Group>
<Group labelreference="L4213" drawlabel="true">
<Input>
<Text-field prompt="&gt; " style="Maple Input" layout="Normal"><Equation executable="true" style="2D Input" input-equation="r := Rank(D1);" display="LUklbXJvd0c2Iy9JK21vZHVsZW5hbWVHNiJJLFR5cGVzZXR0aW5nR0koX3N5c2xpYkdGJzYxLUkjbWlHRiQ2JVEickYnLyUnaXRhbGljR1EldHJ1ZUYnLyUsbWF0aHZhcmlhbnRHUSdpdGFsaWNGJy1JI21vR0YkNi1RKiZjb2xvbmVxO0YnL0YzUSdub3JtYWxGJy8lJmZlbmNlR1EmZmFsc2VGJy8lKnNlcGFyYXRvckdGPS8lKXN0cmV0Y2h5R0Y9LyUqc3ltbWV0cmljR0Y9LyUobGFyZ2VvcEdGPS8lLm1vdmFibGVsaW1pdHNHRj0vJSdhY2NlbnRHRj0vJSdsc3BhY2VHUSwwLjI3Nzc3NzhlbUYnLyUncnNwYWNlR0ZMLUYsNiVRJVJhbmtGJ0YvRjItSShtZmVuY2VkR0YkNiQtRiM2JS1GLDYlUSNEMUYnRi9GMi8lK2V4ZWN1dGFibGVHRj1GOUY5LUY2Ni1RIjtGJ0Y5RjsvRj9GMUZARkJGREZGRkgvRktRJjAuMGVtRidGTS1GNjYtUSJ+RidGOUY7Rj5GQEZCRkRGRkZIRmpuL0ZORltvLUYsNiVRImRGJ0YvRjJGNS1GLDYlUSpEaW1lbnNpb25GJ0YvRjItRlM2JC1GIzYlLUYsNiVRJXBhcnNGJ0YvRjJGWkY5RjktRjY2LVEoJm1pbnVzO0YnRjlGO0Y+RkBGQkZERkZGSC9GS1EsMC4yMjIyMjIyZW1GJy9GTkZhcEYrRmZuRlpGOQ==">QyY+SSJyRzYiLUklUmFua0dGJTYjSSNEMUdGJSIiIj5JImRHRiUsJi1JKkRpbWVuc2lvbkdGJTYjSSVwYXJzR0YlRipGJCEiIkYq</Equation></Text-field>
</Input>
<Output>
<Text-field style="2D Output" layout="Maple Output"><Equation executable="false" style="2D Output" display="LUklbXJvd0c2Iy9JK21vZHVsZW5hbWVHNiJJLFR5cGVzZXR0aW5nR0koX3N5c2xpYkdGJzYoLUkjbWlHRiQ2JVEickYnLyUnaXRhbGljR1EldHJ1ZUYnLyUsbWF0aHZhcmlhbnRHUSdpdGFsaWNGJy1JI21vR0YkNi1RIzo9RicvRjNRJ25vcm1hbEYnLyUmZmVuY2VHUSZmYWxzZUYnLyUqc2VwYXJhdG9yR0Y9LyUpc3RyZXRjaHlHRj0vJSpzeW1tZXRyaWNHRj0vJShsYXJnZW9wR0Y9LyUubW92YWJsZWxpbWl0c0dGPS8lJ2FjY2VudEdGPS8lJ2xzcGFjZUdRLDAuMjc3Nzc3OGVtRicvJSdyc3BhY2VHRkwtSSNtbkdGJDYkUSIzRidGOS8lK2ZvcmVncm91bmRHUShbMCwwLDBdRicvJSlyZWFkb25seUdGPUY5">IiIk</Equation></Text-field>
</Output>
<Output>
<Text-field style="2D Output" layout="Maple Output"><Equation executable="false" style="2D Output" display="LUklbXJvd0c2Iy9JK21vZHVsZW5hbWVHNiJJLFR5cGVzZXR0aW5nR0koX3N5c2xpYkdGJzYoLUkjbWlHRiQ2JVEiZEYnLyUnaXRhbGljR1EldHJ1ZUYnLyUsbWF0aHZhcmlhbnRHUSdpdGFsaWNGJy1JI21vR0YkNi1RIzo9RicvRjNRJ25vcm1hbEYnLyUmZmVuY2VHUSZmYWxzZUYnLyUqc2VwYXJhdG9yR0Y9LyUpc3RyZXRjaHlHRj0vJSpzeW1tZXRyaWNHRj0vJShsYXJnZW9wR0Y9LyUubW92YWJsZWxpbWl0c0dGPS8lJ2FjY2VudEdGPS8lJ2xzcGFjZUdRLDAuMjc3Nzc3OGVtRicvJSdyc3BhY2VHRkwtSSNtbkdGJDYkUSIxRidGOS8lK2ZvcmVncm91bmRHUShbMCwwLDBdRicvJSlyZWFkb25seUdGPUY5">IiIi</Equation></Text-field>
</Output>
</Group></Presentation-Block>
<Group labelreference="L4207" drawlabel="true">
<Input>
<Text-field prompt="&gt; " style="Maple Input" layout="Normal"><Equation executable="true" style="2D Input" input-equation="Estpars(D1, pars)" display="LUklbXJvd0c2Iy9JK21vZHVsZW5hbWVHNiJJLFR5cGVzZXR0aW5nR0koX3N5c2xpYkdGJzYmLUkjbWlHRiQ2JVEoRXN0cGFyc0YnLyUnaXRhbGljR1EldHJ1ZUYnLyUsbWF0aHZhcmlhbnRHUSdpdGFsaWNGJy1JKG1mZW5jZWRHRiQ2JC1GIzYnLUYsNiVRI0QxRidGL0YyLUkjbW9HRiQ2LVEiLEYnL0YzUSdub3JtYWxGJy8lJmZlbmNlR1EmZmFsc2VGJy8lKnNlcGFyYXRvckdGMS8lKXN0cmV0Y2h5R0ZFLyUqc3ltbWV0cmljR0ZFLyUobGFyZ2VvcEdGRS8lLm1vdmFibGVsaW1pdHNHRkUvJSdhY2NlbnRHRkUvJSdsc3BhY2VHUSYwLjBlbUYnLyUncnNwYWNlR1EsMC4zMzMzMzMzZW1GJy1GLDYlUSVwYXJzRidGL0YyLyUrZXhlY3V0YWJsZUdGRUZBRkFGZW5GQQ==">LUkoRXN0cGFyc0c2IjYkSSNEMUdGJEklcGFyc0dGJA==</Equation></Text-field>
</Input>
<Output>
<Text-field style="2D Output" layout="Maple Output"><Equation executable="false" style="2D Output" display="LUkobWZlbmNlZEc2Iy9JK21vZHVsZW5hbWVHNiJJLFR5cGVzZXR0aW5nR0koX3N5c2xpYkdGJzYmLUklbXJvd0dGJDYmLUYsNigtRiw2KC1JI21pR0YkNiVRImZGJy8lJ2l0YWxpY0dRJXRydWVGJy8lLG1hdGh2YXJpYW50R1EnaXRhbGljRictSSNtb0dGJDYtUTAmQXBwbHlGdW5jdGlvbjtGJy9GOlEnbm9ybWFsRicvJSZmZW5jZUdRJmZhbHNlRicvJSpzZXBhcmF0b3JHRkQvJSlzdHJldGNoeUdGRC8lKnN5bW1ldHJpY0dGRC8lKGxhcmdlb3BHRkQvJS5tb3ZhYmxlbGltaXRzR0ZELyUnYWNjZW50R0ZELyUnbHNwYWNlR1EmMC4wZW1GJy8lJ3JzcGFjZUdGUy1GIzYkLUYsNiwtSSVtc3ViR0YkNiUtRjM2JVEnJiM5NjY7RicvRjdGREZALUYsNiYtSSNtbkdGJDYkUSIxRidGQC8lK2ZvcmVncm91bmRHUShbMCwwLDBdRicvJSlyZWFkb25seUdGREZALyUvc3Vic2NyaXB0c2hpZnRHUSIwRictRj02LVEiLEYnRkBGQi9GRkY4RkdGSUZLRk1GT0ZRL0ZVUSwwLjMzMzMzMzNlbUYnLUZlbjYlRmduLUYsNiYtRjM2JVEiYUYnRjZGOUZhb0Zkb0ZARmZvRmlvLUZlbjYlLUYzNiVRJyYjOTU1O0YnRmpuRkBGW29GZm9GaW8tRmVuNiVGaHBGYXBGZm9GYW9GZG9GQEZARmFvRmRvRkAtRj02LVEiPUYnRkBGQkZFRkdGSUZLRk1GTy9GUlEsMC4yNzc3Nzc4ZW1GJy9GVUZhcS1GLDYoLUYzNiVRJF9GMUYnRjZGOUY8LUYjNiQtRiw2KkZfcEZpby1GLDYmRmZwLUY9Ni1RMSZJbnZpc2libGVUaW1lcztGJ0ZARkJGRUZHRklGS0ZNRk9GUUZULUYjNiQtRiw2Jy1GPTYtUSomdW1pbnVzMDtGJ0ZARkJGRUZHRklGS0ZNRk8vRlJRLDAuMjIyMjIyMmVtRicvRlVGaXJGXW8tRj02LVEiK0YnRkBGQkZFRkdGSUZLRk1GT0ZockZqckZaRkBGQEZARmlvLUYsNiZGWkZeckZbcUZARmFvRmRvRkBGQEZhb0Zkb0ZARmFvRmRvRkBGYW9GZG9GQEZALyUlb3BlbkdRInxmckYnLyUmY2xvc2VHUSJ8aHJGJw==">PCMvLUkiZkc2IjYmJkkkcGhpRzYiNiMiIiImSSRwaGlHNiI2I0kiYUc2IiZJJ2xhbWJkYUc2IjYjIiIiJkknbGFtYmRhRzYiNiNJImFHNiItSSRfRjFHNiI2JSZJJHBoaUc2IjYjSSJhRzYiKiYmSSdsYW1iZGFHNiI2IyIiIiIiIiwmISIiIiIiJkkkcGhpRzYiNiMiIiIiIiIiIiIqJiZJJHBoaUc2IjYjIiIiIiIiJkknbGFtYmRhRzYiNiNJImFHNiIiIiI=</Equation></Text-field>
</Output>
</Group>
<Group labelreference="L4220" drawlabel="true">
<Input>
<Text-field prompt="&gt; " style="Maple Input" layout="Normal"><Equation executable="true" style="2D Input" input-equation="" display="LUklbXJvd0c2Iy9JK21vZHVsZW5hbWVHNiJJLFR5cGVzZXR0aW5nR0koX3N5c2xpYkdGJzYmLUkjbW9HRiQ2LVEiI0YnLyUsbWF0aHZhcmlhbnRHUSdub3JtYWxGJy8lJmZlbmNlR1EmZmFsc2VGJy8lKnNlcGFyYXRvckdGNC8lKXN0cmV0Y2h5R0Y0LyUqc3ltbWV0cmljR0Y0LyUobGFyZ2VvcEdGNC8lLm1vdmFibGVsaW1pdHNHRjQvJSdhY2NlbnRHRjQvJSdsc3BhY2VHUSYwLjBlbUYnLyUncnNwYWNlR0ZDLUkjbWlHRiQ2JVE2UmVwYXJhbWV0ZXJpc2V+a2FwcGExRicvJSdpdGFsaWNHUSV0cnVlRicvRjBRJ2l0YWxpY0YnLyUrZXhlY3V0YWJsZUdGNEYv">NiI=</Equation></Text-field>
</Input>
</Group>
<Group labelreference="L4222" drawlabel="true">
<Input>
<Text-field prompt="&gt; " style="Maple Input" layout="Normal"><Equation executable="true" style="2D Input" input-equation="s := `&lt;,&gt;`(phi[a], (1-phi[1])*lambda[1], phi[1]*lambda[a]):" display="LUklbXJvd0c2Iy9JK21vZHVsZW5hbWVHNiJJLFR5cGVzZXR0aW5nR0koX3N5c2xpYkdGJzYoLUkjbWlHRiQ2JVEic0YnLyUnaXRhbGljR1EldHJ1ZUYnLyUsbWF0aHZhcmlhbnRHUSdpdGFsaWNGJy1JI21vR0YkNi1RKiZjb2xvbmVxO0YnL0YzUSdub3JtYWxGJy8lJmZlbmNlR1EmZmFsc2VGJy8lKnNlcGFyYXRvckdGPS8lKXN0cmV0Y2h5R0Y9LyUqc3ltbWV0cmljR0Y9LyUobGFyZ2VvcEdGPS8lLm1vdmFibGVsaW1pdHNHRj0vJSdhY2NlbnRHRj0vJSdsc3BhY2VHUSwwLjI3Nzc3NzhlbUYnLyUncnNwYWNlR0ZMLUkobWZlbmNlZEdGJDYmLUYjNi0tSSVtc3ViR0YkNiUtRiw2JVEnJiM5NjY7RicvRjBGPUY5LUYjNigtRiw2JVEiYUYnRi9GMi8lK2ZvcmVncm91bmRHUSpbMCwwLDI1NV1GJy8lK2V4ZWN1dGFibGVHRj0vJSlyZWFkb25seUdGMS8lMGZvbnRfc3R5bGVfbmFtZUdRKjJEfk91dHB1dEYnRjkvJS9zdWJzY3JpcHRzaGlmdEdRIjBGJy1GNjYtUSIsRidGOUY7L0Y/RjFGQEZCRkRGRkZIL0ZLUSYwLjBlbUYnL0ZOUSwwLjMzMzMzMzNlbUYnLUZVNiUtRiw2JVEpJmxhbWJkYTtGJ0ZaRjktRiM2KC1JI21uR0YkNiRRIjFGJ0Y5RmpuRl1vRl9vRmFvRjlGZG8tRjY2LVExJkludmlzaWJsZVRpbWVzO0YnRjlGO0Y+RkBGQkZERkZGSEZbcC9GTkZccC1GUDYkLUYjNitGZnAtRjY2LVEqJnVtaW51czA7RidGOUY7Rj5GQEZCRkRGRkZIL0ZLUSwwLjIyMjIyMjJlbUYnL0ZORmZxLUY2Ni1RIn5GJ0Y5RjtGPkZARkJGREZGRkhGW3BGXXEtRlU2JUZXRmRwRmRvRmpuRl1vRl9vRmFvRjlGOUZnby1GVTYlLUYsNiVRJiZwaGk7RidGWkY5RmRwRmRvRmpwLUZVNiVGYXBGZW5GZG9GXW9GOUY5LyUlb3BlbkdRJyZsYW5nO0YnLyUmY2xvc2VHUScmcmFuZztGJy1GNjYtUSI6RidGOUY7Rj5GQEZCRkRGRkZIRkpGTUZdb0Y5">QyQ+SSJzRzYiLUkkPCw+R0koX3N5c2xpYkdGJTYlJkkkcGhpR0YlNiNJImFHRiUqJiwmIiIiRjAmRis2I0YwISIiRjAmSSdsYW1iZGFHRiVGMkYwKiZGMUYwJkY1RixGMEYz</Equation></Text-field>
</Input>
</Group><Presentation-Block>
<Group view="code" labelreference="L5778" drawlabel="true">
<Input>
<Text-field prompt="&gt; " style="Maple Input" layout="Normal"><Equation executable="true" style="2D Input" input-equation="" display="LUklbXJvd0c2Iy9JK21vZHVsZW5hbWVHNiJJLFR5cGVzZXR0aW5nR0koX3N5c2xpYkdGJzYmLUkjbW9HRiQ2LVEiI0YnLyUsbWF0aHZhcmlhbnRHUSdub3JtYWxGJy8lJmZlbmNlR1EmZmFsc2VGJy8lKnNlcGFyYXRvckdGNC8lKXN0cmV0Y2h5R0Y0LyUqc3ltbWV0cmljR0Y0LyUobGFyZ2VvcEdGNC8lLm1vdmFibGVsaW1pdHNHRjQvJSdhY2NlbnRHRjQvJSdsc3BhY2VHUSYwLjBlbUYnLyUncnNwYWNlR0ZDLUkjbWlHRiQ2JVE3Y2hlY2t+KHNob3VsZH5iZX56ZXJvKUYnLyUnaXRhbGljR0Y0Ri8vJStleGVjdXRhYmxlR0Y0Ri8=">NiI=</Equation></Text-field>
</Input>
</Group>
<Group view="code" labelreference="L5774" drawlabel="true">
<Input>
<Text-field prompt="&gt; " style="Maple Input" layout="Normal"><Equation executable="true" style="2D Input" input-equation="Dimension(s)-Rank(Dmat(s, pars));" display="LUklbXJvd0c2Iy9JK21vZHVsZW5hbWVHNiJJLFR5cGVzZXR0aW5nR0koX3N5c2xpYkdGJzYpLUkjbWlHRiQ2JVEqRGltZW5zaW9uRicvJSdpdGFsaWNHUSV0cnVlRicvJSxtYXRodmFyaWFudEdRJ2l0YWxpY0YnLUkobWZlbmNlZEdGJDYkLUYjNiQtRiw2JVEic0YnRi9GMi9GM1Enbm9ybWFsRidGPS1JI21vR0YkNi1RKCZtaW51cztGJ0Y9LyUmZmVuY2VHUSZmYWxzZUYnLyUqc2VwYXJhdG9yR0ZFLyUpc3RyZXRjaHlHRkUvJSpzeW1tZXRyaWNHRkUvJShsYXJnZW9wR0ZFLyUubW92YWJsZWxpbWl0c0dGRS8lJ2FjY2VudEdGRS8lJ2xzcGFjZUdRLDAuMjIyMjIyMmVtRicvJSdyc3BhY2VHRlQtRiw2JVElUmFua0YnRi9GMi1GNjYkLUYjNiUtRiw2JVElRG1hdEYnRi9GMi1GNjYkLUYjNiZGOi1GQDYtUSIsRidGPUZDL0ZHRjFGSEZKRkxGTkZQL0ZTUSYwLjBlbUYnL0ZWUSwwLjMzMzMzMzNlbUYnLUYsNiVRJXBhcnNGJ0YvRjJGPUY9Rj1GPS1GQDYtUSI7RidGPUZDRmJvRkhGSkZMRk5GUEZjby9GVlEsMC4yNzc3Nzc4ZW1GJ0Y9">QyQsJi1JKkRpbWVuc2lvbkc2IjYjSSJzR0YmIiIiLUklUmFua0dGJjYjLUklRG1hdEdGJjYkRihJJXBhcnNHRiYhIiJGKQ==</Equation><Equation executable="true" style="2D Input" input-equation="" display="LUklbXJvd0c2Iy9JK21vZHVsZW5hbWVHNiJJLFR5cGVzZXR0aW5nR0koX3N5c2xpYkdGJzYlLUkjbWlHRiQ2I1EhRicvJStleGVjdXRhYmxlR1EmZmFsc2VGJy8lLG1hdGh2YXJpYW50R1Enbm9ybWFsRic=">LUklbXJvd0c2Iy9JK21vZHVsZW5hbWVHNiJJLFR5cGVzZXR0aW5nR0koX3N5c2xpYkdGJzYjLUkjbWlHRiQ2I1EhRic=</Equation></Text-field>
</Input>
<Output>
<Text-field style="2D Output" layout="Maple Output"><Equation executable="false" style="2D Output">IiIh</Equation></Text-field>
</Output>
</Group></Presentation-Block><Presentation-Block>
<Group view="presentation" hide-input="false" hide-output="true" inline-output="false" labelreference="L5777" drawlabel="true">
<Input>
<Text-field style="Text" layout="Normal"><Equation executable="false" style="2D Math" input-equation="" display="LUklbXJvd0c2Iy9JK21vZHVsZW5hbWVHNiJJLFR5cGVzZXR0aW5nR0koX3N5c2xpYkdGJzYkLUkjbWlHRiQ2I1EhRicvJSxtYXRodmFyaWFudEdRJ25vcm1hbEYn">JSFH</Equation></Text-field>
</Input>
</Group></Presentation-Block><Presentation-Block>
<Group view="code" labelreference="L5772" drawlabel="true">
<Input>
<Text-field prompt="&gt; " style="Maple Input" layout="Normal"><Equation executable="true" style="2D Input" input-equation="A := solve({seq(s[i] = ss[i], i = 1 .. Dimension(s))}, {seq(pars[i], i = 1 .. Dimension(pars))}):" display="LUklbXJvd0c2Iy9JK21vZHVsZW5hbWVHNiJJLFR5cGVzZXR0aW5nR0koX3N5c2xpYkdGJzYoLUkjbWlHRiQ2JVEiQUYnLyUnaXRhbGljR1EldHJ1ZUYnLyUsbWF0aHZhcmlhbnRHUSdpdGFsaWNGJy1JI21vR0YkNi1RKiZjb2xvbmVxO0YnL0YzUSdub3JtYWxGJy8lJmZlbmNlR1EmZmFsc2VGJy8lKnNlcGFyYXRvckdGPS8lKXN0cmV0Y2h5R0Y9LyUqc3ltbWV0cmljR0Y9LyUobGFyZ2VvcEdGPS8lLm1vdmFibGVsaW1pdHNHRj0vJSdhY2NlbnRHRj0vJSdsc3BhY2VHUSwwLjI3Nzc3NzhlbUYnLyUncnNwYWNlR0ZMLUYsNiVRJnNvbHZlRidGL0YyLUkobWZlbmNlZEdGJDYkLUYjNiYtRlM2Ji1GIzYlLUYsNiVRJHNlcUYnRi9GMi1GUzYkLUYjNi8tRiw2JVEic0YnRi9GMi1GUzYmLUYjNiQtRiw2JVEiaUYnRi9GMkY5RjkvJSVvcGVuR1EiW0YnLyUmY2xvc2VHUSJdRictRjY2LVEiPUYnRjlGO0Y+RkBGQkZERkZGSEZKRk0tRiw2JVEjc3NGJ0YvRjJGX28tRjY2LVEiLEYnRjlGOy9GP0YxRkBGQkZERkZGSC9GS1EmMC4wZW1GJy9GTlEsMC4zMzMzMzMzZW1GJ0Zjb0ZccC1JI21uR0YkNiRRIjFGJ0Y5LUY2Ni1RIy4uRidGOUY7Rj5GQEZCRkRGRkZIL0ZLUSwwLjIyMjIyMjJlbUYnL0ZORmdwLUYsNiVRKkRpbWVuc2lvbkYnRi9GMi1GUzYkLUYjNiRGXG9GOUY5RjlGOUY5RjkvRmdvUSJ8ZnJGJy9Gam9RInxockYnRmJwLUZTNiYtRiM2JUZlbi1GUzYkLUYjNiwtRiw2JVElcGFyc0YnRi9GMkZfb0ZicEZjb0ZccEZqcEZecUZkcS1GUzYkLUYjNiRGZ3JGOUY5RjlGOUY5RjlGW3JGXXJGOUY5LUY2Ni1RIjpGJ0Y5RjtGPkZARkJGREZGRkhGSkZNRjk=">QyQ+SSJBRzYiLUkmc29sdmVHNiQlKnByb3RlY3RlZEdJKF9zeXNsaWJHRiU2JDwjLUkkc2VxR0YpNiQvJkkic0dGJTYjSSJpR0YlJkkjc3NHRiVGMy9GNDsiIiItSSpEaW1lbnNpb25HRiU2I0YyPCMtRi42JCZJJXBhcnNHRiVGMy9GNDtGOS1GOzYjRkEhIiI=</Equation></Text-field>
</Input>
</Group></Presentation-Block><Presentation-Block>
<Group view="code" labelreference="L5773" drawlabel="true">
<Input>
<Text-field prompt="&gt; " style="Maple Input" layout="Normal"><Equation executable="true" style="2D Input" input-equation="kappa12 := Vector(kappa1):" display="LUklbXJvd0c2Iy9JK21vZHVsZW5hbWVHNiJJLFR5cGVzZXR0aW5nR0koX3N5c2xpYkdGJzZNLUkjbWlHRiQ2JVEpJiM5NTQ7MTJGJy8lJ2l0YWxpY0dRJXRydWVGJy8lLG1hdGh2YXJpYW50R1EnaXRhbGljRictSSNtb0dGJDYtUSomY29sb25lcTtGJy9GM1Enbm9ybWFsRicvJSZmZW5jZUdRJmZhbHNlRicvJSpzZXBhcmF0b3JHRj0vJSlzdHJldGNoeUdGPS8lKnN5bW1ldHJpY0dGPS8lKGxhcmdlb3BHRj0vJS5tb3ZhYmxlbGltaXRzR0Y9LyUnYWNjZW50R0Y9LyUnbHNwYWNlR1EsMC4yNzc3Nzc4ZW1GJy8lJ3JzcGFjZUdGTC1GLDYlUSdWZWN0b3JGJ0YvRjItSShtZmVuY2VkR0YkNiQtRiM2JS1GLDYlUSdrYXBwYTFGJ0YvRjIvJStleGVjdXRhYmxlR0Y9RjlGOS1GNjYtUSI6RidGOUY7Rj5GQEZCRkRGRkZIRkpGTS1JJ21zcGFjZUdGJDYmLyUnaGVpZ2h0R1EmMC4wZXhGJy8lJndpZHRoR1EmMC4wZW1GJy8lJmRlcHRoR0Zeby8lKmxpbmVicmVha0dRKG5ld2xpbmVGJy1GNjYtUSJ+RidGOUY7Rj5GQEZCRkRGRkZIL0ZLRmFvL0ZORmFvLUY2Ni9RJGZvckYnLyUlYm9sZEdGMS9GM1ElYm9sZEYnLyUrZm9udHdlaWdodEdGYnBGO0Y+RkBGQkZERkZGSEZqb0ZbcEZnby1GLDYlUSJpRidGL0YyRmdvLUY2Ni9RJWZyb21GJ0ZfcEZhcEZjcEY7Rj5GQEZCRkRGRkZIRmpvRltwRmdvLUkjbW5HRiQ2JFEiMUYnRjlGZ28tRjY2L1EjdG9GJ0ZfcEZhcEZjcEY7Rj5GQEZCRkRGRkZIRmpvRltwRmdvLUYsNiVRKkRpbWVuc2lvbkYnRi9GMkZSRmdvLUY2Ni9RI2RvRidGX3BGYXBGY3BGO0Y+RkBGQkZERkZGSEZqb0ZbcEZpbkZnb0Znb0Znb0Znb0Znb0Znb0Znby1GLDYlRi4vRjBGPUY5LUZTNiYtRiM2JS1GLDYlRmdwRmpxRjlGWkY5RjkvJSVvcGVuR1EiW0YnLyUmY2xvc2VHUSJdRidGNS1GLDYlUSlzaW1wbGlmeUYnRi9GMi1GUzYkLUYjNiYtRiw2JVEqYXBwbHlydWxlRidGanFGOS1GUzYkLUYjNigtRlM2Ji1GIzYmLUYsNiVRJHNlcUYnRi9GMi1GUzYkLUYjNi0tRiw2JVEjb3BGJ0YvRjItRlM2JC1GIzYnRmVwLUY2Ni1RIixGJ0Y5RjsvRj9GMUZARkJGREZGRkhGam8vRk5RLDAuMzMzMzMzM2VtRictRiw2JVEiQUYnRi9GMkZaRjlGOUZndEZlcC1GNjYtUSI9RidGOUY7Rj5GQEZCRkRGRkZIRkpGTUZbcS1GNjYtUSMuLkYnRjlGO0Y+RkBGQkZERkZGSC9GS1EsMC4yMjIyMjIyZW1GJ0ZbcC1GLDYlUSVub3BzRidGL0YyLUZTNiQtRiM2JUZddUZaRjlGOUZaRjlGOUZaRjlGOUZhckZkckZndEZXLUZTNiYtRiM2JUZlcEZaRjlGOUZhckZkckZaRjlGOUZaRjlGOS1GNjYtUSI7RidGOUY7Rmp0RkBGQkZERkZGSEZqb0ZNRmluRmdvLUY2Ni9RJGVuZEYnRl9wRmFwRmNwRjtGPkZARkJGREZGRkhGam9GW3BGZ29GZXFGY3ZGWkY5">QyY+SShrYXBwYTEyRzYiLUknVmVjdG9yRzYkJSpwcm90ZWN0ZWRHSShfc3lzbGliR0YlNiNJJ2thcHBhMUdGJSEiIj8oSSJpR0YlIiIiRjAtSSpEaW1lbnNpb25HRiVGK0kldHJ1ZUdGKT4mRiQ2I0YvLUkpc2ltcGxpZnlHRig2Iy1JKmFwcGx5cnVsZUdGJTYkNyMtSSRzZXFHRik2JC1JI29wR0YpNiRGL0kiQUdGJS9GLztGMC1JJW5vcHNHRik2I0ZEJkYsRjZGMA==</Equation></Text-field>
</Input>
<Output>
<Text-field style="2D Output" layout="Maple Output"><Equation executable="false" style="2D Output" display="LUklbXJvd0c2Iy9JK21vZHVsZW5hbWVHNiJJLFR5cGVzZXR0aW5nR0koX3N5c2xpYkdGJzYoLUklbXN1YkdGJDYlLUkjbWlHRiQ2JVEpJiM5NTQ7MTJGJy8lJ2l0YWxpY0dRJXRydWVGJy8lLG1hdGh2YXJpYW50R1EnaXRhbGljRictRiM2Ji1JI21uR0YkNiRRIjFGJy9GNlEnbm9ybWFsRicvJStmb3JlZ3JvdW5kR1EoWzAsMCwwXUYnLyUpcmVhZG9ubHlHUSZmYWxzZUYnRj4vJS9zdWJzY3JpcHRzaGlmdEdRIjBGJy1JI21vR0YkNi1RIzo9RidGPi8lJmZlbmNlR0ZFLyUqc2VwYXJhdG9yR0ZFLyUpc3RyZXRjaHlHRkUvJSpzeW1tZXRyaWNHRkUvJShsYXJnZW9wR0ZFLyUubW92YWJsZWxpbWl0c0dGRS8lJ2FjY2VudEdGRS8lJ2xzcGFjZUdRLDAuMjc3Nzc3OGVtRicvJSdyc3BhY2VHRmduLUYjNigtRi82JVEjbG5GJy9GM0ZFRj4tRko2LVEwJkFwcGx5RnVuY3Rpb247RidGPkZNRk9GUUZTRlVGV0ZZL0ZmblEmMC4wZW1GJy9GaW5GZG8tSShtZmVuY2VkR0YkNiQtRiM2Ji1GLDYlLUYvNiVRI3NzRidGMkY1LUYjNiYtRjs2JFEiMkYnRj5GQEZDRj5GRkZARkNGPkY+RkBGQ0Y+RkBGQ0Y+">LUkjbG5HNiQlKnByb3RlY3RlZEdJKF9zeXNsaWJHNiI2IyZJI3NzR0YnNiMiIiM=</Equation></Text-field>
</Output>
<Output>
<Text-field style="2D Output" layout="Maple Output"><Equation executable="false" style="2D Output" display="LUklbXJvd0c2Iy9JK21vZHVsZW5hbWVHNiJJLFR5cGVzZXR0aW5nR0koX3N5c2xpYkdGJzYoLUklbXN1YkdGJDYlLUkjbWlHRiQ2JVEpJiM5NTQ7MTJGJy8lJ2l0YWxpY0dRJXRydWVGJy8lLG1hdGh2YXJpYW50R1EnaXRhbGljRictRiM2Ji1JI21uR0YkNiRRIjJGJy9GNlEnbm9ybWFsRicvJStmb3JlZ3JvdW5kR1EoWzAsMCwwXUYnLyUpcmVhZG9ubHlHUSZmYWxzZUYnRj4vJS9zdWJzY3JpcHRzaGlmdEdRIjBGJy1JI21vR0YkNi1RIzo9RidGPi8lJmZlbmNlR0ZFLyUqc2VwYXJhdG9yR0ZFLyUpc3RyZXRjaHlHRkUvJSpzeW1tZXRyaWNHRkUvJShsYXJnZW9wR0ZFLyUubW92YWJsZWxpbWl0c0dGRS8lJ2FjY2VudEdGRS8lJ2xzcGFjZUdRLDAuMjc3Nzc3OGVtRicvJSdyc3BhY2VHRmduLUYjNigtRi82JVEjbG5GJy9GM0ZFRj4tRko2LVEwJkFwcGx5RnVuY3Rpb247RidGPkZNRk9GUUZTRlVGV0ZZL0ZmblEmMC4wZW1GJy9GaW5GZG8tSShtZmVuY2VkR0YkNiQtRiM2Ji1GIzYnLUZKNi1RKiZ1bWludXMwO0YnRj5GTUZPRlFGU0ZVRldGWS9GZm5RLDAuMjIyMjIyMmVtRicvRmluRmFwLUYjNiYtRmdvNiQtRiM2J0ZdcC1GOzYkUSIxRidGPi1GSjYtUSIrRidGPkZNRk9GUUZTRlVGV0ZZRmBwRmJwLUYsNiUtRi82JVEjc3NGJ0YyRjUtRiM2JkZpcEZARkNGPkZGRj5GPi1GSjYtUTEmSW52aXNpYmxlVGltZXM7RidGPkZNRk9GUUZTRlVGV0ZZRmNvRmVvLUYsNiVGYXEtRiM2Ji1GOzYkUSIzRidGPkZARkNGPkZGRj5GQEZDRj5GQEZDRj5GPkZARkNGPkZARkNGPg==">LUkjbG5HNiQlKnByb3RlY3RlZEdJKF9zeXNsaWJHNiI2IywkKiYsJiEiIiIiIiZJI3NzR0YnNiNGLUYtRi0mRi82IyIiJEYtRiw=</Equation></Text-field>
</Output>
<Output>
<Text-field style="2D Output" layout="Maple Output"><Equation executable="false" style="2D Output" display="LUklbXJvd0c2Iy9JK21vZHVsZW5hbWVHNiJJLFR5cGVzZXR0aW5nR0koX3N5c2xpYkdGJzYoLUklbXN1YkdGJDYlLUkjbWlHRiQ2JVEpJiM5NTQ7MTJGJy8lJ2l0YWxpY0dRJXRydWVGJy8lLG1hdGh2YXJpYW50R1EnaXRhbGljRictRiM2Ji1JI21uR0YkNiRRIjNGJy9GNlEnbm9ybWFsRicvJStmb3JlZ3JvdW5kR1EoWzAsMCwwXUYnLyUpcmVhZG9ubHlHUSZmYWxzZUYnRj4vJS9zdWJzY3JpcHRzaGlmdEdRIjBGJy1JI21vR0YkNi1RIzo9RidGPi8lJmZlbmNlR0ZFLyUqc2VwYXJhdG9yR0ZFLyUpc3RyZXRjaHlHRkUvJSpzeW1tZXRyaWNHRkUvJShsYXJnZW9wR0ZFLyUubW92YWJsZWxpbWl0c0dGRS8lJ2FjY2VudEdGRS8lJ2xzcGFjZUdRLDAuMjc3Nzc3OGVtRicvJSdyc3BhY2VHRmduLUYjNigtRi82JVEjbG5GJy9GM0ZFRj4tRko2LVEwJkFwcGx5RnVuY3Rpb247RidGPkZNRk9GUUZTRlVGV0ZZL0ZmblEmMC4wZW1GJy9GaW5GZG8tSShtZmVuY2VkR0YkNiQtRiM2Ji1GIzYnLUZKNi1RKiZ1bWludXMwO0YnRj5GTUZPRlFGU0ZVRldGWS9GZm5RLDAuMjIyMjIyMmVtRicvRmluRmFwLUYjNigtRiw2JS1GLzYlUSNzc0YnRjJGNS1GIzYmLUY7NiRRIjFGJ0Y+RkBGQ0Y+RkYtRko2LVExJkludmlzaWJsZVRpbWVzO0YnRj5GTUZPRlFGU0ZVRldGWUZjb0Zlby1GZ282JC1GIzYnRl1wRlxxLUZKNi1RIitGJ0Y+Rk1GT0ZRRlNGVUZXRllGYHBGYnBGZXBGPkY+Rl9xLUYsNiVGZ3BGOEZGRj5GQEZDRj5GQEZDRj5GPkZARkNGPkZARkNGPg==">LUkjbG5HNiQlKnByb3RlY3RlZEdJKF9zeXNsaWJHNiI2IywkKigmSSNzc0dGJzYjIiIiRi4sJiEiIkYuRitGLkYuJkYsNiMiIiRGLkYw</Equation></Text-field>
</Output>
<Output>
<Text-field style="2D Output" layout="Maple Output"><Equation executable="false" style="2D Output" display="LUklbXJvd0c2Iy9JK21vZHVsZW5hbWVHNiJJLFR5cGVzZXR0aW5nR0koX3N5c2xpYkdGJzYoLUklbXN1YkdGJDYlLUkjbWlHRiQ2JVEpJiM5NTQ7MTJGJy8lJ2l0YWxpY0dRJXRydWVGJy8lLG1hdGh2YXJpYW50R1EnaXRhbGljRictRiM2Ji1JI21uR0YkNiRRIjRGJy9GNlEnbm9ybWFsRicvJStmb3JlZ3JvdW5kR1EoWzAsMCwwXUYnLyUpcmVhZG9ubHlHUSZmYWxzZUYnRj4vJS9zdWJzY3JpcHRzaGlmdEdRIjBGJy1JI21vR0YkNi1RIzo9RidGPi8lJmZlbmNlR0ZFLyUqc2VwYXJhdG9yR0ZFLyUpc3RyZXRjaHlHRkUvJSpzeW1tZXRyaWNHRkUvJShsYXJnZW9wR0ZFLyUubW92YWJsZWxpbWl0c0dGRS8lJ2FjY2VudEdGRS8lJ2xzcGFjZUdRLDAuMjc3Nzc3OGVtRicvJSdyc3BhY2VHRmduLUYjNigtRi82JVEjbG5GJy9GM0ZFRj4tRko2LVEwJkFwcGx5RnVuY3Rpb247RidGPkZNRk9GUUZTRlVGV0ZZL0ZmblEmMC4wZW1GJy9GaW5GZG8tSShtZmVuY2VkR0YkNiQtRiM2Ji1GLDYlLUYvNiVRI3NzRidGMkY1LUYjNiYtRjs2JFEiMkYnRj5GQEZDRj5GRkZARkNGPkY+RkBGQ0Y+RkBGQ0Y+">LUkjbG5HNiQlKnByb3RlY3RlZEdJKF9zeXNsaWJHNiI2IyZJI3NzR0YnNiMiIiM=</Equation></Text-field>
</Output>
<Output>
<Text-field style="2D Output" layout="Maple Output"><Equation executable="false" style="2D Output" display="LUklbXJvd0c2Iy9JK21vZHVsZW5hbWVHNiJJLFR5cGVzZXR0aW5nR0koX3N5c2xpYkdGJzYoLUklbXN1YkdGJDYlLUkjbWlHRiQ2JVEpJiM5NTQ7MTJGJy8lJ2l0YWxpY0dRJXRydWVGJy8lLG1hdGh2YXJpYW50R1EnaXRhbGljRictRiM2Ji1JI21uR0YkNiRRIjVGJy9GNlEnbm9ybWFsRicvJStmb3JlZ3JvdW5kR1EoWzAsMCwwXUYnLyUpcmVhZG9ubHlHUSZmYWxzZUYnRj4vJS9zdWJzY3JpcHRzaGlmdEdRIjBGJy1JI21vR0YkNi1RIzo9RidGPi8lJmZlbmNlR0ZFLyUqc2VwYXJhdG9yR0ZFLyUpc3RyZXRjaHlHRkUvJSpzeW1tZXRyaWNHRkUvJShsYXJnZW9wR0ZFLyUubW92YWJsZWxpbWl0c0dGRS8lJ2FjY2VudEdGRS8lJ2xzcGFjZUdRLDAuMjc3Nzc3OGVtRicvJSdyc3BhY2VHRmduLUYjNigtRi82JVEjbG5GJy9GM0ZFRj4tRko2LVEwJkFwcGx5RnVuY3Rpb247RidGPkZNRk9GUUZTRlVGV0ZZL0ZmblEmMC4wZW1GJy9GaW5GZG8tSShtZmVuY2VkR0YkNiQtRiM2Ji1GIzYnLUZKNi1RKiZ1bWludXMwO0YnRj5GTUZPRlFGU0ZVRldGWS9GZm5RLDAuMjIyMjIyMmVtRicvRmluRmFwLUYjNiYtRmdvNiQtRiM2J0ZdcC1GOzYkUSIxRidGPi1GSjYtUSIrRidGPkZNRk9GUUZTRlVGV0ZZRmBwRmJwLUYsNiUtRi82JVEjc3NGJ0YyRjUtRiM2JkZpcEZARkNGPkZGRj5GPi1GSjYtUTEmSW52aXNpYmxlVGltZXM7RidGPkZNRk9GUUZTRlVGV0ZZRmNvRmVvLUYsNiVGYXEtRiM2Ji1GOzYkUSIzRidGPkZARkNGPkZGRj5GQEZDRj5GQEZDRj5GPkZARkNGPkZARkNGPg==">LUkjbG5HNiQlKnByb3RlY3RlZEdJKF9zeXNsaWJHNiI2IywkKiYsJiEiIiIiIiZJI3NzR0YnNiNGLUYtRi0mRi82IyIiJEYtRiw=</Equation></Text-field>
</Output>
<Output>
<Text-field style="2D Output" layout="Maple Output"><Equation executable="false" style="2D Output" display="LUklbXJvd0c2Iy9JK21vZHVsZW5hbWVHNiJJLFR5cGVzZXR0aW5nR0koX3N5c2xpYkdGJzYoLUklbXN1YkdGJDYlLUkjbWlHRiQ2JVEpJiM5NTQ7MTJGJy8lJ2l0YWxpY0dRJXRydWVGJy8lLG1hdGh2YXJpYW50R1EnaXRhbGljRictRiM2Ji1JI21uR0YkNiRRIjZGJy9GNlEnbm9ybWFsRicvJStmb3JlZ3JvdW5kR1EoWzAsMCwwXUYnLyUpcmVhZG9ubHlHUSZmYWxzZUYnRj4vJS9zdWJzY3JpcHRzaGlmdEdRIjBGJy1JI21vR0YkNi1RIzo9RidGPi8lJmZlbmNlR0ZFLyUqc2VwYXJhdG9yR0ZFLyUpc3RyZXRjaHlHRkUvJSpzeW1tZXRyaWNHRkUvJShsYXJnZW9wR0ZFLyUubW92YWJsZWxpbWl0c0dGRS8lJ2FjY2VudEdGRS8lJ2xzcGFjZUdRLDAuMjc3Nzc3OGVtRicvJSdyc3BhY2VHRmduLUYjNigtRi82JVEjbG5GJy9GM0ZFRj4tRko2LVEwJkFwcGx5RnVuY3Rpb247RidGPkZNRk9GUUZTRlVGV0ZZL0ZmblEmMC4wZW1GJy9GaW5GZG8tSShtZmVuY2VkR0YkNiQtRiM2Ji1GLDYlLUYvNiVRI3NzRidGMkY1LUYjNiYtRjs2JFEiMkYnRj5GQEZDRj5GRkZARkNGPkY+RkBGQ0Y+RkBGQ0Y+">LUkjbG5HNiQlKnByb3RlY3RlZEdJKF9zeXNsaWJHNiI2IyZJI3NzR0YnNiMiIiM=</Equation></Text-field>
</Output>
</Group></Presentation-Block><Presentation-Block>
<Group view="code" labelreference="L5780" drawlabel="true">
<Input>
<Text-field prompt="&gt; " style="Maple Input" layout="Normal"><Equation executable="true" style="2D Input" input-equation="" display="LUklbXJvd0c2Iy9JK21vZHVsZW5hbWVHNiJJLFR5cGVzZXR0aW5nR0koX3N5c2xpYkdGJzYmLUkjbW9HRiQ2LVEiI0YnLyUsbWF0aHZhcmlhbnRHUSdub3JtYWxGJy8lJmZlbmNlR1EmZmFsc2VGJy8lKnNlcGFyYXRvckdGNC8lKXN0cmV0Y2h5R0Y0LyUqc3ltbWV0cmljR0Y0LyUobGFyZ2VvcEdGNC8lLm1vdmFibGVsaW1pdHNHRjQvJSdhY2NlbnRHRjQvJSdsc3BhY2VHUSYwLjBlbUYnLyUncnNwYWNlR0ZDLUkjbWlHRiQ2JVE3Y2hlY2t+c2hvdWxkfmhhdmV+ZD0wOkYnLyUnaXRhbGljR0Y0Ri8vJStleGVjdXRhYmxlR0Y0Ri8=">NiI=</Equation></Text-field>
</Input>
</Group>
<Group view="code" labelreference="L5775" drawlabel="true">
<Input>
<Text-field prompt="&gt; " style="Maple Input" layout="Normal"><Equation executable="true" style="2D Input" input-equation="parss := `&lt;,&gt;`(seq(ss[i], i = 1 .. Dimension(s))):" display="LUklbXJvd0c2Iy9JK21vZHVsZW5hbWVHNiJJLFR5cGVzZXR0aW5nR0koX3N5c2xpYkdGJzY7LUkjbWlHRiQ2JVEmcGFyc3NGJy8lJ2l0YWxpY0dRJXRydWVGJy8lLG1hdGh2YXJpYW50R1EnaXRhbGljRictSSNtb0dGJDYtUSomY29sb25lcTtGJy9GM1Enbm9ybWFsRicvJSZmZW5jZUdRJmZhbHNlRicvJSpzZXBhcmF0b3JHRj0vJSlzdHJldGNoeUdGPS8lKnN5bW1ldHJpY0dGPS8lKGxhcmdlb3BHRj0vJS5tb3ZhYmxlbGltaXRzR0Y9LyUnYWNjZW50R0Y9LyUnbHNwYWNlR1EsMC4yNzc3Nzc4ZW1GJy8lJ3JzcGFjZUdGTC1JKG1mZW5jZWRHRiQ2Ji1GIzYmLUYsNiVRJHNlcUYnRi9GMi1GUDYkLUYjNi0tRiw2JVEjc3NGJ0YvRjItRlA2Ji1GIzYlLUYsNiVRImlGJ0YvRjIvJStleGVjdXRhYmxlR0Y9RjlGOS8lJW9wZW5HUSJbRicvJSZjbG9zZUdRIl1GJy1GNjYtUSIsRidGOUY7L0Y/RjFGQEZCRkRGRkZIL0ZLUSYwLjBlbUYnL0ZOUSwwLjMzMzMzMzNlbUYnRlxvLUY2Ni1RIj1GJ0Y5RjtGPkZARkJGREZGRkhGSkZNLUkjbW5HRiQ2JFEiMUYnRjktRjY2LVEjLi5GJ0Y5RjtGPkZARkJGREZGRkgvRktRLDAuMjIyMjIyMmVtRicvRk5GXHAtRiw2JVEqRGltZW5zaW9uRidGL0YyLUZQNiQtRiM2JS1GLDYlUSJzRidGL0YyRl9vRjlGOUZfb0Y5RjlGX29GOUY5L0Zib1EnJmxhbmc7RicvRmVvUScmcmFuZztGJy1GNjYtUSI6RidGOUY7Rj5GQEZCRkRGRkZIRkpGTS1GNjYtUSJ+RidGOUY7Rj5GQEZCRkRGRkZIRltwRltxLUYsNiVRI0RzRidGL0YyRjUtRiw2JVElRG1hdEYnRi9GMi1GUDYkLUYjNiYtRiw2JVEpJiM5NTQ7MTJGJ0YvRjJGZ29GK0Y5RjlGanEtRiw2JVEickYnRi9GMkY1LUYsNiVRJVJhbmtGJ0YvRjItRlA2JC1GIzYkRmByRjlGOS1GNjYtUSI7RidGOUY7RmpvRkBGQkZERkZGSEZbcEZNRl1yLUYsNiVRImRGJ0YvRjJGNUZccS1GUDYkLUYjNiRGK0Y5RjktRjY2LVEoJm1pbnVzO0YnRjlGO0Y+RkBGQkZERkZGSEZpcC9GTkZqcEZdc0Znc0Zfb0Y5">Qyo+SSZwYXJzc0c2Ii1JJDwsPkdJKF9zeXNsaWJHRiU2Iy1JJHNlcUclKnByb3RlY3RlZEc2JCZJI3NzR0YlNiNJImlHRiUvRjE7IiIiLUkqRGltZW5zaW9uR0YlNiNJInNHRiUhIiI+SSNEc0dGJS1JJURtYXRHRiU2JEkoa2FwcGExMkdGJUYkRjk+SSJyR0YlLUklUmFua0dGJTYjRjtGND5JImRHRiUsJi1GNjYjRiRGNEZBRjlGNA==</Equation></Text-field>
</Input>
<Output>
<Text-field style="2D Output" layout="Maple Output"><Equation executable="false" style="2D Output" display="LUklbXJvd0c2Iy9JK21vZHVsZW5hbWVHNiJJLFR5cGVzZXR0aW5nR0koX3N5c2xpYkdGJzYoLUkjbWlHRiQ2JVEickYnLyUnaXRhbGljR1EldHJ1ZUYnLyUsbWF0aHZhcmlhbnRHUSdpdGFsaWNGJy1JI21vR0YkNi1RIzo9RicvRjNRJ25vcm1hbEYnLyUmZmVuY2VHUSZmYWxzZUYnLyUqc2VwYXJhdG9yR0Y9LyUpc3RyZXRjaHlHRj0vJSpzeW1tZXRyaWNHRj0vJShsYXJnZW9wR0Y9LyUubW92YWJsZWxpbWl0c0dGPS8lJ2FjY2VudEdGPS8lJ2xzcGFjZUdRLDAuMjc3Nzc3OGVtRicvJSdyc3BhY2VHRkwtSSNtbkdGJDYkUSIzRidGOS8lK2ZvcmVncm91bmRHUShbMCwwLDBdRicvJSlyZWFkb25seUdGPUY5">IiIk</Equation></Text-field>
</Output>
<Output>
<Text-field style="2D Output" layout="Maple Output"><Equation executable="false" style="2D Output" display="LUklbXJvd0c2Iy9JK21vZHVsZW5hbWVHNiJJLFR5cGVzZXR0aW5nR0koX3N5c2xpYkdGJzYoLUkjbWlHRiQ2JVEiZEYnLyUnaXRhbGljR1EldHJ1ZUYnLyUsbWF0aHZhcmlhbnRHUSdpdGFsaWNGJy1JI21vR0YkNi1RIzo9RicvRjNRJ25vcm1hbEYnLyUmZmVuY2VHUSZmYWxzZUYnLyUqc2VwYXJhdG9yR0Y9LyUpc3RyZXRjaHlHRj0vJSpzeW1tZXRyaWNHRj0vJShsYXJnZW9wR0Y9LyUubW92YWJsZWxpbWl0c0dGPS8lJ2FjY2VudEdGPS8lJ2xzcGFjZUdRLDAuMjc3Nzc3OGVtRicvJSdyc3BhY2VHRkwtSSNtbkdGJDYkUSIwRidGOS8lK2ZvcmVncm91bmRHUShbMCwwLDBdRicvJSlyZWFkb25seUdGPUY5">IiIh</Equation></Text-field>
</Output>
</Group></Presentation-Block>
<Group labelreference="L4214" drawlabel="true">
<Input>
<Text-field prompt="&gt; " style="Maple Input" layout="Normal"><Equation executable="true" style="2D Input" input-equation="" display="LUklbXJvd0c2Iy9JK21vZHVsZW5hbWVHNiJJLFR5cGVzZXR0aW5nR0koX3N5c2xpYkdGJzYmLUkjbW9HRiQ2LVEiI0YnLyUsbWF0aHZhcmlhbnRHUSdub3JtYWxGJy8lJmZlbmNlR1EmZmFsc2VGJy8lKnNlcGFyYXRvckdGNC8lKXN0cmV0Y2h5R0Y0LyUqc3ltbWV0cmljR0Y0LyUobGFyZ2VvcEdGNC8lLm1vdmFibGVsaW1pdHNHRjQvJSdhY2NlbnRHRjQvJSdsc3BhY2VHUSYwLjBlbUYnLyUncnNwYWNlR0ZDLUkjbWlHRiQ2JVE2UmVwYXJhbWV0ZXJpc2V+a2FwcGEyRicvJSdpdGFsaWNHRjRGLy8lK2V4ZWN1dGFibGVHRjRGLw==">NiI=</Equation></Text-field>
</Input>
</Group><Presentation-Block>
<Group labelreference="L4219" drawlabel="true">
<Input>
<Text-field prompt="&gt; " style="Maple Input" layout="Normal"><Equation executable="true" style="2D Input" input-equation="P2 := eval(ringmod2(3, 1, n1, n2), {seq(phi[i] = phi[a], i = 1 .. 10), lambda = lambda[a]}):" display="LUklbXJvd0c2Iy9JK21vZHVsZW5hbWVHNiJJLFR5cGVzZXR0aW5nR0koX3N5c2xpYkdGJzYpLUkjbWlHRiQ2JVEjUDJGJy8lJ2l0YWxpY0dRJXRydWVGJy8lLG1hdGh2YXJpYW50R1EnaXRhbGljRictSSNtb0dGJDYtUSomY29sb25lcTtGJy9GM1Enbm9ybWFsRicvJSZmZW5jZUdRJmZhbHNlRicvJSpzZXBhcmF0b3JHRj0vJSlzdHJldGNoeUdGPS8lKnN5bW1ldHJpY0dGPS8lKGxhcmdlb3BHRj0vJS5tb3ZhYmxlbGltaXRzR0Y9LyUnYWNjZW50R0Y9LyUnbHNwYWNlR1EsMC4yNzc3Nzc4ZW1GJy8lJ3JzcGFjZUdGTC1GLDYlUSVldmFsRidGL0YyLUkobWZlbmNlZEdGJDYkLUYjNigtRiw2JVEpcmluZ21vZDJGJ0YvRjItRlM2JC1GIzYqLUkjbW5HRiQ2JFEiM0YnRjktRjY2LVEiLEYnRjlGOy9GP0YxRkBGQkZERkZGSC9GS1EmMC4wZW1GJy9GTlEsMC4zMzMzMzMzZW1GJy1GaW42JFEiMUYnRjlGXG8tRiw2JVEjbjFGJ0YvRjJGXG8tRiw2JVEjbjJGJ0YvRjJGOUY5RlxvLUYjNiUtRiw2I1EhRictRlM2Ji1GIzYpLUYsNiVRJ2xhbWJkYUYnL0YwRj1GOS1GNjYtUSI9RidGOUY7Rj5GQEZCRkRGRkZIRkpGTS1JJW1zdWJHRiQ2JS1GLDYlUScmIzk1NTtGJ0ZpcEY5LUYjNiUtRiw2JVEiYUYnRi9GMkYvRjIvJS9zdWJzY3JpcHRzaGlmdEdRIjBGJ0Zcby1GLDYlUSRzZXFGJ0YvRjItRlM2JC1GIzYuLUYsNiVRJHBoaUYnRmlwRjktRlM2Ji1GIzYkLUYsNiVRImlGJ0YvRjJGOUY5LyUlb3BlbkdRIltGJy8lJmNsb3NlR1EiXUYnRmpwRmJyLUZTNiYtRiM2JEZlcUY5RjlGXHNGX3NGXG9GaXJGanBGZG8tRjY2LVEjLi5GJ0Y5RjtGPkZARkJGREZGRkgvRktRLDAuMjIyMjIyMmVtRicvRk5GYW8tRmluNiRRIzEwRidGOUY5RjlGOUY5L0Zdc1EifGZyRicvRmBzUSJ8aHJGJ0Y5Rl9wRjlGOS1GNjYtUSI6RidGOUY7Rj5GQEZCRkRGRkZIRkpGTS8lK2V4ZWN1dGFibGVHRj1GOQ==">QyQ+SSNQMkc2Ii1JJWV2YWxHJSpwcm90ZWN0ZWRHNiQtSSlyaW5nbW9kMkdGJTYmIiIkIiIiSSNuMUdGJUkjbjJHRiU8JC1JJHNlcUdGKDYkLyZJJHBoaUdGJTYjSSJpR0YlJkY3NiNJImFHRiUvRjk7Ri4iIzUvSSdsYW1iZGFHRiUmRkFGOyEiIg==</Equation></Text-field>
</Input>
</Group></Presentation-Block><Presentation-Block>
<Group view="code" labelreference="L4218" drawlabel="true">
<Input>
<Text-field prompt="&gt; " style="Maple Input" layout="Normal"><Equation executable="true" style="2D Input" input-equation="kappa2 := logvector(Matvec(P2));" display="LUklbXJvd0c2Iy9JK21vZHVsZW5hbWVHNiJJLFR5cGVzZXR0aW5nR0koX3N5c2xpYkdGJzYpLUkjbWlHRiQ2JVEna2FwcGEyRicvJSdpdGFsaWNHUSV0cnVlRicvJSxtYXRodmFyaWFudEdRJ2l0YWxpY0YnLUkjbW9HRiQ2LVEqJmNvbG9uZXE7RicvRjNRJ25vcm1hbEYnLyUmZmVuY2VHUSZmYWxzZUYnLyUqc2VwYXJhdG9yR0Y9LyUpc3RyZXRjaHlHRj0vJSpzeW1tZXRyaWNHRj0vJShsYXJnZW9wR0Y9LyUubW92YWJsZWxpbWl0c0dGPS8lJ2FjY2VudEdGPS8lJ2xzcGFjZUdRLDAuMjc3Nzc3OGVtRicvJSdyc3BhY2VHRkwtRiw2JVEqbG9ndmVjdG9yRidGL0YyLUkobWZlbmNlZEdGJDYkLUYjNiYtRiw2JVEnTWF0dmVjRidGL0YyLUZTNiQtRiM2JS1GLDYlUSNQMkYnRi9GMi8lK2V4ZWN1dGFibGVHRj1GOUY5RltvRjlGOS1GNjYtUSI7RidGOUY7L0Y/RjFGQEZCRkRGRkZIL0ZLUSYwLjBlbUYnRk1GW29GOQ==">QyQ+SSdrYXBwYTJHNiItSSpsb2d2ZWN0b3JHRiU2Iy1JJ01hdHZlY0dGJTYjSSNQMkdGJSIiIg==</Equation></Text-field>
</Input>
<Output>
<Text-field style="2D Output" layout="Maple Output"><Equation executable="false" style="2D Output" display="LUklbXJvd0c2Iy9JK21vZHVsZW5hbWVHNiJJLFR5cGVzZXR0aW5nR0koX3N5c2xpYkdGJzYoLUkjbWlHRiQ2JVEoJiM5NTQ7MkYnLyUnaXRhbGljR1EldHJ1ZUYnLyUsbWF0aHZhcmlhbnRHUSdpdGFsaWNGJy1JI21vR0YkNi1RIzo9RicvRjNRJ25vcm1hbEYnLyUmZmVuY2VHUSZmYWxzZUYnLyUqc2VwYXJhdG9yR0Y9LyUpc3RyZXRjaHlHRj0vJSpzeW1tZXRyaWNHRj0vJShsYXJnZW9wR0Y9LyUubW92YWJsZWxpbWl0c0dGPS8lJ2FjY2VudEdGPS8lJ2xzcGFjZUdRLDAuMjc3Nzc3OGVtRicvJSdyc3BhY2VHRkwtSShtYWN0aW9uR0YkNiUtSShtZmVuY2VkR0YkNigtRiM2Ji1JJ210YWJsZUdGJDY6LUkkbXRyR0YkNiYtSSRtdGRHRiQ2KC1GIzYoLUYsNiVRI2xuRicvRjBGPUY5LUY2Ni1RMCZBcHBseUZ1bmN0aW9uO0YnRjlGO0Y+RkBGQkZERkZGSC9GS1EmMC4wZW1GJy9GTkZkby1GUzYkLUYjNiYtRiM2Ji1GUzYkLUYjNiYtSSNtbkdGJDYkUSIxRidGOS1GNjYtUSgmbWludXM7RidGOUY7Rj5GQEZCRkRGRkZIL0ZLUSwwLjIyMjIyMjJlbUYnL0ZORmhwLUklbXN1YkdGJDYlLUYsNiVRJyYjOTY2O0YnRl9vRjktRiM2Ji1GLDYlUSJhRidGL0YyLyUrZm9yZWdyb3VuZEdRKFswLDAsMF1GJy8lKXJlYWRvbmx5R0Y9RjkvJS9zdWJzY3JpcHRzaGlmdEdRIjBGJ0Y5RjktRjY2LVExJkludmlzaWJsZVRpbWVzO0YnRjlGO0Y+RkBGQkZERkZGSEZjb0Zlby1GW3E2JS1GLDYlUScmIzk1NTtGJ0Zfb0Y5RmBxRmpxRjlGZXFGaHFGOUY5RmVxRmhxRjkvJSlyb3dhbGlnbkdRIUYnLyUsY29sdW1uYWxpZ25HRmdyLyUrZ3JvdXBhbGlnbkdGZ3IvJShyb3dzcGFuR0ZjcC8lK2NvbHVtbnNwYW5HRmNwRmVyRmhyRmpyLUZlbjYmLUZobjYoLUYjNihGXG9GYG8tRlM2JC1GIzYmLUYjNihGanBGXXJGXHBGXXJGYHJGOUZlcUZocUY5RjlGZXFGaHFGOUZlckZockZqckZcc0Zec0ZlckZockZqci1GZW42Ji1GaG42KC1GIzYoRlxvRmBvLUZTNiQtRiM2Ji1GIzYoLUkobXN1YnN1cEdGJDYnRl1xRmBxLUZhcDYkUSIyRidGOS8lMXN1cGVyc2NyaXB0c2hpZnRHRlxyRmpxRl1yRlxwRl1yRmByRjlGZXFGaHFGOUY5RmVxRmhxRjlGZXJGaHJGanJGXHNGXnNGZXJGaHJGanJGWkZgc0ZaLyUmYWxpZ25HUSVheGlzRicvRmZyUSliYXNlbGluZUYnL0ZpclEnY2VudGVyRicvRltzUSd8ZnJsZWZ0fGhyRicvJS9hbGlnbm1lbnRzY29wZUdGMS8lLGNvbHVtbndpZHRoR1ElYXV0b0YnLyUmd2lkdGhHRl12LyUrcm93c3BhY2luZ0dRJjEuMGV4RicvJS5jb2x1bW5zcGFjaW5nR1EmMC44ZW1GJy8lKXJvd2xpbmVzR1Elbm9uZUYnLyUsY29sdW1ubGluZXNHRmh2LyUmZnJhbWVHRmh2LyUtZnJhbWVzcGFjaW5nR1EsMC40ZW1+MC41ZXhGJy8lKmVxdWFscm93c0dGPS8lLWVxdWFsY29sdW1uc0dGPS8lLWRpc3BsYXlzdHlsZUdGPS8lJXNpZGVHUSZyaWdodEYnLyUwbWlubGFiZWxzcGFjaW5nR0ZldkZlcUZocUY5RjkvSSttc2VtYW50aWNzR0YkUSpDb2xWZWN0b3JGJy8lJW9wZW5HUSJbRicvJSZjbG9zZUdRIl1GJ0ZbeC8lK2FjdGlvbnR5cGVHUS5ydGFibGVhZGRyZXNzRicvJSlydGFibGVpZEdRKjEyNzE5NTYxMkYnRmVxRmhxRjk=">LSZJJ1ZlY3Rvckc2JCUqcHJvdGVjdGVkR0koX3N5c2xpYkc2IjYjSSdjb2x1bW5HRig2Iy9JJCVpZEdGKCIqN2M+RiI=</Equation></Text-field>
</Output>
</Group></Presentation-Block>
<Group labelreference="L4215" drawlabel="true">
<Input>
<Text-field prompt="&gt; " style="Maple Input" layout="Normal"><Equation executable="true" style="2D Input" input-equation="kappa22 := Vector(kappa2):" display="LUklbXJvd0c2Iy9JK21vZHVsZW5hbWVHNiJJLFR5cGVzZXR0aW5nR0koX3N5c2xpYkdGJzZNLUkjbWlHRiQ2JVEpJiM5NTQ7MjJGJy8lJ2l0YWxpY0dRJXRydWVGJy8lLG1hdGh2YXJpYW50R1EnaXRhbGljRictSSNtb0dGJDYtUSomY29sb25lcTtGJy9GM1Enbm9ybWFsRicvJSZmZW5jZUdRJmZhbHNlRicvJSpzZXBhcmF0b3JHRj0vJSlzdHJldGNoeUdGPS8lKnN5bW1ldHJpY0dGPS8lKGxhcmdlb3BHRj0vJS5tb3ZhYmxlbGltaXRzR0Y9LyUnYWNjZW50R0Y9LyUnbHNwYWNlR1EsMC4yNzc3Nzc4ZW1GJy8lJ3JzcGFjZUdGTC1GLDYlUSdWZWN0b3JGJ0YvRjItSShtZmVuY2VkR0YkNiQtRiM2JC1GLDYlUSdrYXBwYTJGJ0YvRjJGOUY5LUY2Ni1RIjpGJ0Y5RjtGPkZARkJGREZGRkhGSkZNLUknbXNwYWNlR0YkNiYvJSdoZWlnaHRHUSYwLjBleEYnLyUmd2lkdGhHUSYwLjBlbUYnLyUmZGVwdGhHRlxvLyUqbGluZWJyZWFrR1EobmV3bGluZUYnLUY2Ni1RIn5GJ0Y5RjtGPkZARkJGREZGRkgvRktGX28vRk5GX28tRjY2L1EkZm9yRicvJSVib2xkR0YxL0YzUSVib2xkRicvJStmb250d2VpZ2h0R0ZgcEY7Rj5GQEZCRkRGRkZIRmhvRmlvRmVvLUYsNiVRImlGJ0YvRjJGZW8tRjY2L1ElZnJvbUYnRl1wRl9wRmFwRjtGPkZARkJGREZGRkhGaG9GaW9GZW8tSSNtbkdGJDYkUSIxRidGOUZlby1GNjYvUSN0b0YnRl1wRl9wRmFwRjtGPkZARkJGREZGRkhGaG9GaW9GZW8tRiw2JVEqRGltZW5zaW9uRidGL0YyRlJGZW8tRjY2L1EjZG9GJ0ZdcEZfcEZhcEY7Rj5GQEZCRkRGRkZIRmhvRmlvRmduRmVvRmVvRmVvRmVvRmVvRmVvRmVvLUYsNiVGLi9GMEY9RjktRlM2Ji1GIzYkLUYsNiVGZXBGaHFGOUY5RjkvJSVvcGVuR1EiW0YnLyUmY2xvc2VHUSJdRidGNS1GLDYlUSlzaW1wbGlmeUYnRi9GMi1GUzYkLUYjNiUtRiw2JVEqYXBwbHlydWxlRidGaHFGOS1GUzYkLUYjNictRlM2Ji1GIzYlLUYsNiVRJHNlcUYnRi9GMi1GUzYkLUYjNiwtRiw2JVEjb3BGJ0YvRjItRlM2JC1GIzYmRmNwLUY2Ni1RIixGJ0Y5RjsvRj9GMUZARkJGREZGRkhGaG8vRk5RLDAuMzMzMzMzM2VtRictRiw2JVEiQUYnRi9GMkY5RjlGZXRGY3AtRjY2LVEiPUYnRjlGO0Y+RkBGQkZERkZGSEZKRk1GaXAtRjY2LVEjLi5GJ0Y5RjtGPkZARkJGREZGRkgvRktRLDAuMjIyMjIyMmVtRidGaW8tRiw2JVElbm9wc0YnRi9GMi1GUzYkLUYjNiRGW3VGOUY5RjlGOUY5RjlGX3JGYnJGZXRGVy1GUzYmLUYjNiRGY3BGOUY5Rl9yRmJyRjlGOUY5RjktRjY2LVEiO0YnRjlGO0ZodEZARkJGREZGRkhGaG9GTUZnbkZlby1GNjYvUSRlbmRGJ0ZdcEZfcEZhcEY7Rj5GQEZCRkRGRkZIRmhvRmlvRmVvRmNxRmF2LyUrZXhlY3V0YWJsZUdGPUY5">QyY+SShrYXBwYTIyRzYiLUknVmVjdG9yRzYkJSpwcm90ZWN0ZWRHSShfc3lzbGliR0YlNiNJJ2thcHBhMkdGJSEiIj8oSSJpR0YlIiIiRjAtSSpEaW1lbnNpb25HRiVGK0kldHJ1ZUdGKT4mRiQ2I0YvLUkpc2ltcGxpZnlHRig2Iy1JKmFwcGx5cnVsZUdGKDYkNyMtSSRzZXFHRik2JC1JI29wR0YpNiRGL0kiQUdGJS9GLztGMC1JJW5vcHNHRik2I0ZEJkYsRjZGMA==</Equation></Text-field>
</Input>
<Output>
<Text-field style="2D Output" layout="Maple Output"><Equation executable="false" style="2D Output" display="LUklbXJvd0c2Iy9JK21vZHVsZW5hbWVHNiJJLFR5cGVzZXR0aW5nR0koX3N5c2xpYkdGJzYoLUklbXN1YkdGJDYlLUkjbWlHRiQ2JVEpJiM5NTQ7MjJGJy8lJ2l0YWxpY0dRJXRydWVGJy8lLG1hdGh2YXJpYW50R1EnaXRhbGljRictRiM2Ji1JI21uR0YkNiRRIjFGJy9GNlEnbm9ybWFsRicvJStmb3JlZ3JvdW5kR1EoWzAsMCwwXUYnLyUpcmVhZG9ubHlHUSZmYWxzZUYnRj4vJS9zdWJzY3JpcHRzaGlmdEdRIjBGJy1JI21vR0YkNi1RIzo9RidGPi8lJmZlbmNlR0ZFLyUqc2VwYXJhdG9yR0ZFLyUpc3RyZXRjaHlHRkUvJSpzeW1tZXRyaWNHRkUvJShsYXJnZW9wR0ZFLyUubW92YWJsZWxpbWl0c0dGRS8lJ2FjY2VudEdGRS8lJ2xzcGFjZUdRLDAuMjc3Nzc3OGVtRicvJSdyc3BhY2VHRmduLUYjNigtRi82JVEjbG5GJy9GM0ZFRj4tRko2LVEwJkFwcGx5RnVuY3Rpb247RidGPkZNRk9GUUZTRlVGV0ZZL0ZmblEmMC4wZW1GJy9GaW5GZG8tSShtZmVuY2VkR0YkNiQtRiM2Ji1JJm1mcmFjR0YkNigtRiM2Ki1GZ282JC1GIzYnLUZKNi1RKiZ1bWludXMwO0YnRj5GTUZPRlFGU0ZVRldGWS9GZm5RLDAuMjIyMjIyMmVtRicvRmluRmhwRjotRko2LVEiK0YnRj5GTUZPRlFGU0ZVRldGWUZncEZpcC1GLDYlLUYvNiVRI3NzRidGMkY1RjhGRkY+Rj4tRko2LVExJkludmlzaWJsZVRpbWVzO0YnRj5GTUZPRlFGU0ZVRldGWUZjb0Zlby1GLDYlRl9xLUYjNiYtRjs2JFEiM0YnRj5GQEZDRj5GRkZicS1GLDYlLUYvNiVRJyYjOTU1O0YnRl9vRj5GOEZGRkBGQ0Y+LUYjNiYtRiM2J0ZkcEZcckZqcC1GLDYlRl9xLUYjNiYtRjs2JFEiMkYnRj5GQEZDRj5GRkY+RkBGQ0Y+LyUubGluZXRoaWNrbmVzc0dGPS8lK2Rlbm9tYWxpZ25HUSdjZW50ZXJGJy8lKW51bWFsaWduR0Zgcy8lKWJldmVsbGVkR0ZFRkBGQ0Y+Rj5GQEZDRj5GQEZDRj4=">LUkjbG5HNiQlKnByb3RlY3RlZEdJKF9zeXNsaWJHNiI2IyoqLCYhIiIiIiImSSNzc0dGJzYjRixGLEYsJkYuNiMiIiRGLCZJJ2xhbWJkYUdGJ0YvRiwsJkYzRismRi42IyIiI0YsRis=</Equation></Text-field>
</Output>
<Output>
<Text-field style="2D Output" layout="Maple Output"><Equation executable="false" style="2D Output" display="LUklbXJvd0c2Iy9JK21vZHVsZW5hbWVHNiJJLFR5cGVzZXR0aW5nR0koX3N5c2xpYkdGJzYoLUklbXN1YkdGJDYlLUkjbWlHRiQ2JVEpJiM5NTQ7MjJGJy8lJ2l0YWxpY0dRJXRydWVGJy8lLG1hdGh2YXJpYW50R1EnaXRhbGljRictRiM2Ji1JI21uR0YkNiRRIjJGJy9GNlEnbm9ybWFsRicvJStmb3JlZ3JvdW5kR1EoWzAsMCwwXUYnLyUpcmVhZG9ubHlHUSZmYWxzZUYnRj4vJS9zdWJzY3JpcHRzaGlmdEdRIjBGJy1JI21vR0YkNi1RIzo9RidGPi8lJmZlbmNlR0ZFLyUqc2VwYXJhdG9yR0ZFLyUpc3RyZXRjaHlHRkUvJSpzeW1tZXRyaWNHRkUvJShsYXJnZW9wR0ZFLyUubW92YWJsZWxpbWl0c0dGRS8lJ2FjY2VudEdGRS8lJ2xzcGFjZUdRLDAuMjc3Nzc3OGVtRicvJSdyc3BhY2VHRmduLUYjNigtRi82JVEjbG5GJy9GM0ZFRj4tRko2LVEwJkFwcGx5RnVuY3Rpb247RidGPkZNRk9GUUZTRlVGV0ZZL0ZmblEmMC4wZW1GJy9GaW5GZG8tSShtZmVuY2VkR0YkNiQtRiM2Ji1JJm1mcmFjR0YkNigtRiM2LC1GLDYlLUYvNiVRI3NzRidGMkY1LUYjNiYtRjs2JFEiMUYnRj5GQEZDRj5GRi1GSjYtUTEmSW52aXNpYmxlVGltZXM7RidGPkZNRk9GUUZTRlVGV0ZZRmNvRmVvLUZnbzYkLUYjNictRko2LVEqJnVtaW51czA7RidGPkZNRk9GUUZTRlVGV0ZZL0ZmblEsMC4yMjIyMjIyZW1GJy9GaW5GZXFGZ3AtRko2LVEiK0YnRj5GTUZPRlFGU0ZVRldGWUZkcUZmcUZgcEY+Rj5GanAtRiw2JUZicC1GIzYmLUY7NiRRIjNGJ0Y+RkBGQ0Y+RkZGanAtRiw2JS1GLzYlUScmIzk1NTtGJ0Zfb0Y+RmVwRkZGQEZDRj4tRiM2Ji1GIzYnRmFxRmFyRmdxLUYsNiVGYnBGOEZGRj5GQEZDRj4vJS5saW5ldGhpY2tuZXNzR0ZpcC8lK2Rlbm9tYWxpZ25HUSdjZW50ZXJGJy8lKW51bWFsaWduR0Zgcy8lKWJldmVsbGVkR0ZFRkBGQ0Y+Rj5GQEZDRj5GQEZDRj4=">LUkjbG5HNiQlKnByb3RlY3RlZEdJKF9zeXNsaWJHNiI2IyosJkkjc3NHRic2IyIiIkYtLCYhIiJGLUYqRi1GLSZGKzYjIiIkRi0mSSdsYW1iZGFHRidGLEYtLCZGM0YvJkYrNiMiIiNGLUYv</Equation></Text-field>
</Output>
<Output>
<Text-field style="2D Output" layout="Maple Output"><Equation executable="false" style="2D Output" display="LUklbXJvd0c2Iy9JK21vZHVsZW5hbWVHNiJJLFR5cGVzZXR0aW5nR0koX3N5c2xpYkdGJzYoLUklbXN1YkdGJDYlLUkjbWlHRiQ2JVEpJiM5NTQ7MjJGJy8lJ2l0YWxpY0dRJXRydWVGJy8lLG1hdGh2YXJpYW50R1EnaXRhbGljRictRiM2Ji1JI21uR0YkNiRRIjNGJy9GNlEnbm9ybWFsRicvJStmb3JlZ3JvdW5kR1EoWzAsMCwwXUYnLyUpcmVhZG9ubHlHUSZmYWxzZUYnRj4vJS9zdWJzY3JpcHRzaGlmdEdRIjBGJy1JI21vR0YkNi1RIzo9RidGPi8lJmZlbmNlR0ZFLyUqc2VwYXJhdG9yR0ZFLyUpc3RyZXRjaHlHRkUvJSpzeW1tZXRyaWNHRkUvJShsYXJnZW9wR0ZFLyUubW92YWJsZWxpbWl0c0dGRS8lJ2FjY2VudEdGRS8lJ2xzcGFjZUdRLDAuMjc3Nzc3OGVtRicvJSdyc3BhY2VHRmduLUYjNigtRi82JVEjbG5GJy9GM0ZFRj4tRko2LVEwJkFwcGx5RnVuY3Rpb247RidGPkZNRk9GUUZTRlVGV0ZZL0ZmblEmMC4wZW1GJy9GaW5GZG8tSShtZmVuY2VkR0YkNiQtRiM2Ji1JJm1mcmFjR0YkNigtRiM2LC1JKG1zdWJzdXBHRiQ2Jy1GLzYlUSNzc0YnRjJGNS1GIzYmLUY7NiRRIjFGJ0Y+RkBGQ0Y+LUY7NiRRIjJGJ0Y+LyUxc3VwZXJzY3JpcHRzaGlmdEdGSEZGLUZKNi1RMSZJbnZpc2libGVUaW1lcztGJ0Y+Rk1GT0ZRRlNGVUZXRllGY29GZW8tRmdvNiQtRiM2Jy1GSjYtUSomdW1pbnVzMDtGJ0Y+Rk1GT0ZRRlNGVUZXRlkvRmZuUSwwLjIyMjIyMjJlbUYnL0ZpbkZbckZocC1GSjYtUSIrRidGPkZNRk9GUUZTRlVGV0ZZRmpxRlxyLUYsNiVGY3BGZnBGRkY+Rj5GYHEtRiw2JUZjcEY4RkZGYHEtRiw2JS1GLzYlUScmIzk1NTtGJ0Zfb0Y+RmZwRkZGQEZDRj4tRiM2Ji1GIzYnRmdxRmRyRl1yLUYsNiVGY3AtRiM2JkZbcUZARkNGPkZGRj5GQEZDRj4vJS5saW5ldGhpY2tuZXNzR0ZqcC8lK2Rlbm9tYWxpZ25HUSdjZW50ZXJGJy8lKW51bWFsaWduR0Zlcy8lKWJldmVsbGVkR0ZFRkBGQ0Y+Rj5GQEZDRj5GQEZDRj4=">LUkjbG5HNiQlKnByb3RlY3RlZEdJKF9zeXNsaWJHNiI2IyosJkkjc3NHRic2IyIiIiIiIywmISIiRi1GKkYtRi0mRis2IyIiJEYtJkknbGFtYmRhR0YnRixGLSwmRjRGMCZGKzYjRi5GLUYw</Equation></Text-field>
</Output>
<Output>
<Text-field style="2D Output" layout="Maple Output"><Equation executable="false" style="2D Output" display="LUklbXJvd0c2Iy9JK21vZHVsZW5hbWVHNiJJLFR5cGVzZXR0aW5nR0koX3N5c2xpYkdGJzYoLUklbXN1YkdGJDYlLUkjbWlHRiQ2JVEpJiM5NTQ7MjJGJy8lJ2l0YWxpY0dRJXRydWVGJy8lLG1hdGh2YXJpYW50R1EnaXRhbGljRictRiM2Ji1JI21uR0YkNiRRIjRGJy9GNlEnbm9ybWFsRicvJStmb3JlZ3JvdW5kR1EoWzAsMCwwXUYnLyUpcmVhZG9ubHlHUSZmYWxzZUYnRj4vJS9zdWJzY3JpcHRzaGlmdEdRIjBGJy1JI21vR0YkNi1RIzo9RidGPi8lJmZlbmNlR0ZFLyUqc2VwYXJhdG9yR0ZFLyUpc3RyZXRjaHlHRkUvJSpzeW1tZXRyaWNHRkUvJShsYXJnZW9wR0ZFLyUubW92YWJsZWxpbWl0c0dGRS8lJ2FjY2VudEdGRS8lJ2xzcGFjZUdRLDAuMjc3Nzc3OGVtRicvJSdyc3BhY2VHRmduLUYjNigtRi82JVEjbG5GJy9GM0ZFRj4tRko2LVEwJkFwcGx5RnVuY3Rpb247RidGPkZNRk9GUUZTRlVGV0ZZL0ZmblEmMC4wZW1GJy9GaW5GZG8tSShtZmVuY2VkR0YkNiQtRiM2Ji1JJm1mcmFjR0YkNigtRiM2Ki1GZ282JC1GIzYnLUZKNi1RKiZ1bWludXMwO0YnRj5GTUZPRlFGU0ZVRldGWS9GZm5RLDAuMjIyMjIyMmVtRicvRmluRmhwLUY7NiRRIjFGJ0Y+LUZKNi1RIitGJ0Y+Rk1GT0ZRRlNGVUZXRllGZ3BGaXAtRiw2JS1GLzYlUSNzc0YnRjJGNS1GIzYmRmpwRkBGQ0Y+RkZGPkY+LUZKNi1RMSZJbnZpc2libGVUaW1lcztGJ0Y+Rk1GT0ZRRlNGVUZXRllGY29GZW8tRiw2JUZicS1GIzYmLUY7NiRRIjNGJ0Y+RkBGQ0Y+RkZGZ3EtRiw2JS1GLzYlUScmIzk1NTtGJ0Zfb0Y+RmVxRkZGQEZDRj4tRiM2Ji1GIzYnRmRwRmFyRl1xLUYsNiVGYnEtRiM2Ji1GOzYkUSIyRidGPkZARkNGPkZGRj5GQEZDRj4vJS5saW5ldGhpY2tuZXNzR0ZccS8lK2Rlbm9tYWxpZ25HUSdjZW50ZXJGJy8lKW51bWFsaWduR0Zlcy8lKWJldmVsbGVkR0ZFRkBGQ0Y+Rj5GQEZDRj5GQEZDRj4=">LUkjbG5HNiQlKnByb3RlY3RlZEdJKF9zeXNsaWJHNiI2IyoqLCYhIiIiIiImSSNzc0dGJzYjRixGLEYsJkYuNiMiIiRGLCZJJ2xhbWJkYUdGJ0YvRiwsJkYzRismRi42IyIiI0YsRis=</Equation></Text-field>
</Output>
<Output>
<Text-field style="2D Output" layout="Maple Output"><Equation executable="false" style="2D Output" display="LUklbXJvd0c2Iy9JK21vZHVsZW5hbWVHNiJJLFR5cGVzZXR0aW5nR0koX3N5c2xpYkdGJzYoLUklbXN1YkdGJDYlLUkjbWlHRiQ2JVEpJiM5NTQ7MjJGJy8lJ2l0YWxpY0dRJXRydWVGJy8lLG1hdGh2YXJpYW50R1EnaXRhbGljRictRiM2Ji1JI21uR0YkNiRRIjVGJy9GNlEnbm9ybWFsRicvJStmb3JlZ3JvdW5kR1EoWzAsMCwwXUYnLyUpcmVhZG9ubHlHUSZmYWxzZUYnRj4vJS9zdWJzY3JpcHRzaGlmdEdRIjBGJy1JI21vR0YkNi1RIzo9RidGPi8lJmZlbmNlR0ZFLyUqc2VwYXJhdG9yR0ZFLyUpc3RyZXRjaHlHRkUvJSpzeW1tZXRyaWNHRkUvJShsYXJnZW9wR0ZFLyUubW92YWJsZWxpbWl0c0dGRS8lJ2FjY2VudEdGRS8lJ2xzcGFjZUdRLDAuMjc3Nzc3OGVtRicvJSdyc3BhY2VHRmduLUYjNigtRi82JVEjbG5GJy9GM0ZFRj4tRko2LVEwJkFwcGx5RnVuY3Rpb247RidGPkZNRk9GUUZTRlVGV0ZZL0ZmblEmMC4wZW1GJy9GaW5GZG8tSShtZmVuY2VkR0YkNiQtRiM2Ji1JJm1mcmFjR0YkNigtRiM2LC1GLDYlLUYvNiVRI3NzRidGMkY1LUYjNiYtRjs2JFEiMUYnRj5GQEZDRj5GRi1GSjYtUTEmSW52aXNpYmxlVGltZXM7RidGPkZNRk9GUUZTRlVGV0ZZRmNvRmVvLUZnbzYkLUYjNictRko2LVEqJnVtaW51czA7RidGPkZNRk9GUUZTRlVGV0ZZL0ZmblEsMC4yMjIyMjIyZW1GJy9GaW5GZXFGZ3AtRko2LVEiK0YnRj5GTUZPRlFGU0ZVRldGWUZkcUZmcUZgcEY+Rj5GanAtRiw2JUZicC1GIzYmLUY7NiRRIjNGJ0Y+RkBGQ0Y+RkZGanAtRiw2JS1GLzYlUScmIzk1NTtGJ0Zfb0Y+RmVwRkZGQEZDRj4tRiM2Ji1GIzYnRmFxRmFyRmdxLUYsNiVGYnAtRiM2Ji1GOzYkUSIyRidGPkZARkNGPkZGRj5GQEZDRj4vJS5saW5ldGhpY2tuZXNzR0ZpcC8lK2Rlbm9tYWxpZ25HUSdjZW50ZXJGJy8lKW51bWFsaWduR0Zlcy8lKWJldmVsbGVkR0ZFRkBGQ0Y+Rj5GQEZDRj5GQEZDRj4=">LUkjbG5HNiQlKnByb3RlY3RlZEdJKF9zeXNsaWJHNiI2IyosJkkjc3NHRic2IyIiIkYtLCYhIiJGLUYqRi1GLSZGKzYjIiIkRi0mSSdsYW1iZGFHRidGLEYtLCZGM0YvJkYrNiMiIiNGLUYv</Equation></Text-field>
</Output>
<Output>
<Text-field style="2D Output" layout="Maple Output"><Equation executable="false" style="2D Output" display="LUklbXJvd0c2Iy9JK21vZHVsZW5hbWVHNiJJLFR5cGVzZXR0aW5nR0koX3N5c2xpYkdGJzYoLUklbXN1YkdGJDYlLUkjbWlHRiQ2JVEpJiM5NTQ7MjJGJy8lJ2l0YWxpY0dRJXRydWVGJy8lLG1hdGh2YXJpYW50R1EnaXRhbGljRictRiM2Ji1JI21uR0YkNiRRIjZGJy9GNlEnbm9ybWFsRicvJStmb3JlZ3JvdW5kR1EoWzAsMCwwXUYnLyUpcmVhZG9ubHlHUSZmYWxzZUYnRj4vJS9zdWJzY3JpcHRzaGlmdEdRIjBGJy1JI21vR0YkNi1RIzo9RidGPi8lJmZlbmNlR0ZFLyUqc2VwYXJhdG9yR0ZFLyUpc3RyZXRjaHlHRkUvJSpzeW1tZXRyaWNHRkUvJShsYXJnZW9wR0ZFLyUubW92YWJsZWxpbWl0c0dGRS8lJ2FjY2VudEdGRS8lJ2xzcGFjZUdRLDAuMjc3Nzc3OGVtRicvJSdyc3BhY2VHRmduLUYjNigtRi82JVEjbG5GJy9GM0ZFRj4tRko2LVEwJkFwcGx5RnVuY3Rpb247RidGPkZNRk9GUUZTRlVGV0ZZL0ZmblEmMC4wZW1GJy9GaW5GZG8tSShtZmVuY2VkR0YkNiQtRiM2Ji1JJm1mcmFjR0YkNigtRiM2Ki1GZ282JC1GIzYnLUZKNi1RKiZ1bWludXMwO0YnRj5GTUZPRlFGU0ZVRldGWS9GZm5RLDAuMjIyMjIyMmVtRicvRmluRmhwLUY7NiRRIjFGJ0Y+LUZKNi1RIitGJ0Y+Rk1GT0ZRRlNGVUZXRllGZ3BGaXAtRiw2JS1GLzYlUSNzc0YnRjJGNS1GIzYmRmpwRkBGQ0Y+RkZGPkY+LUZKNi1RMSZJbnZpc2libGVUaW1lcztGJ0Y+Rk1GT0ZRRlNGVUZXRllGY29GZW8tRiw2JUZicS1GIzYmLUY7NiRRIjNGJ0Y+RkBGQ0Y+RkZGZ3EtRiw2JS1GLzYlUScmIzk1NTtGJ0Zfb0Y+RmVxRkZGQEZDRj4tRiM2Ji1GIzYnRmRwRmFyRl1xLUYsNiVGYnEtRiM2Ji1GOzYkUSIyRidGPkZARkNGPkZGRj5GQEZDRj4vJS5saW5ldGhpY2tuZXNzR0ZccS8lK2Rlbm9tYWxpZ25HUSdjZW50ZXJGJy8lKW51bWFsaWduR0Zlcy8lKWJldmVsbGVkR0ZFRkBGQ0Y+Rj5GQEZDRj5GQEZDRj4=">LUkjbG5HNiQlKnByb3RlY3RlZEdJKF9zeXNsaWJHNiI2IyoqLCYhIiIiIiImSSNzc0dGJzYjRixGLEYsJkYuNiMiIiRGLCZJJ2xhbWJkYUdGJ0YvRiwsJkYzRismRi42IyIiI0YsRis=</Equation></Text-field>
</Output>
</Group>
<Group labelreference="L5781" drawlabel="true">
<Input>
<Text-field prompt="&gt; " style="Maple Input" layout="Normal"><Equation executable="true" style="2D Input" input-equation="" display="LUklbXJvd0c2Iy9JK21vZHVsZW5hbWVHNiJJLFR5cGVzZXR0aW5nR0koX3N5c2xpYkdGJzY6LUkjbW9HRiQ2LVEiI0YnLyUsbWF0aHZhcmlhbnRHUSdub3JtYWxGJy8lJmZlbmNlR1EmZmFsc2VGJy8lKnNlcGFyYXRvckdGNC8lKXN0cmV0Y2h5R0Y0LyUqc3ltbWV0cmljR0Y0LyUobGFyZ2VvcEdGNC8lLm1vdmFibGVsaW1pdHNHRjQvJSdhY2NlbnRHRjQvJSdsc3BhY2VHUSYwLjBlbUYnLyUncnNwYWNlR0ZDLUkjbWlHRiQ2JVE5fk9ubHl+MX5leHRyYX5wYXJhbWV0ZXJ+RicvJSdpdGFsaWNHRjRGLy1JJW1zdWJHRiQ2JS1GRzYlUSkmbGFtYmRhO0YnRkpGLy1GIzYoLUkjbW5HRiQ2JFEiMUYnRi8vJStmb3JlZ3JvdW5kR1EqWzAsMCwyNTVdRicvJStleGVjdXRhYmxlR0Y0LyUpcmVhZG9ubHlHUSV0cnVlRicvJTBmb250X3N0eWxlX25hbWVHUSoyRH5PdXRwdXRGJ0YvLyUvc3Vic2NyaXB0c2hpZnRHUSIwRictRiw2LVEifkYnRi9GMkY1RjdGOUY7Rj1GP0ZBRkQtRkc2JVEjc29GJ0ZKRi9GYG8tRiw2LlEjYnlGJy8lJWJvbGRHRjRGL0YyRjVGN0Y5RjtGPUY/RkFGREZgby1GRzYlUSdyZW1hcmtGJ0ZKRi9GYG8tRlU2JFEiM0YnRi9GYG8tRkc2JVEmbW9kZWxGJ0ZKRi9GYG8tRkc2JVEjaXNGJ0ZKRi9GYG8tRkc2JVEqdHJpdnVhbGx5RidGSkYvRmBvLUZHNiVRJWZ1bGxGJ0ZKRi9GYG8tRkc2JVElcmFua0YnRkpGLy1GLDYtUSIuRidGL0YyRjVGN0Y5RjtGPUY/RkFGREZlbkYv">LUklbXJvd0c2Iy9JK21vZHVsZW5hbWVHNiJJLFR5cGVzZXR0aW5nR0koX3N5c2xpYkdGJzY6LUkjbW9HRiQ2LVEiI0YnLyUsbWF0aHZhcmlhbnRHUSdub3JtYWxGJy8lJmZlbmNlR1EmZmFsc2VGJy8lKnNlcGFyYXRvckdGNC8lKXN0cmV0Y2h5R0Y0LyUqc3ltbWV0cmljR0Y0LyUobGFyZ2VvcEdGNC8lLm1vdmFibGVsaW1pdHNHRjQvJSdhY2NlbnRHRjQvJSdsc3BhY2VHUSYwLjBlbUYnLyUncnNwYWNlR0ZDLUkjbWlHRiQ2JVE5fk9ubHl+MX5leHRyYX5wYXJhbWV0ZXJ+RicvJSdpdGFsaWNHRjRGLy1JJW1zdWJHRiQ2JS1GRzYlUSkmbGFtYmRhO0YnRkpGLy1GIzYoLUkjbW5HRiQ2JFEiMUYnRi8vJStmb3JlZ3JvdW5kR1EqWzAsMCwyNTVdRicvJStleGVjdXRhYmxlR0Y0LyUpcmVhZG9ubHlHUSV0cnVlRicvJTBmb250X3N0eWxlX25hbWVHUSoyRH5PdXRwdXRGJ0YvLyUvc3Vic2NyaXB0c2hpZnRHUSIwRictRiw2LVEifkYnRi9GMkY1RjdGOUY7Rj1GP0ZBRkQtRkc2JVEjc29GJ0ZKRi9GYG8tRiw2LlEjYnlGJy8lJWJvbGRHRjRGL0YyRjVGN0Y5RjtGPUY/RkFGREZgby1GRzYlUSdyZW1hcmtGJ0ZKRi9GYG8tRlU2JFEiM0YnRi9GYG8tRkc2JVEmbW9kZWxGJ0ZKRi9GYG8tRkc2JVEjaXNGJ0ZKRi9GYG8tRkc2JVEqdHJpdnVhbGx5RidGSkYvRmBvLUZHNiVRJWZ1bGxGJ0ZKRi9GYG8tRkc2JVElcmFua0YnRkpGLy1GLDYtUSIuRidGL0YyRjVGN0Y5RjtGPUY/RkFGREZlbkYv</Equation></Text-field>
</Input>
</Group>
<Group labelreference="L5782" drawlabel="true">
<Input>
<Text-field prompt="&gt; " style="Maple Input" layout="Normal"><Equation executable="true" style="2D Input" input-equation="" display="LUklbXJvd0c2Iy9JK21vZHVsZW5hbWVHNiJJLFR5cGVzZXR0aW5nR0koX3N5c2xpYkdGJzYtLUkjbW9HRiQ2LVEiI0YnLyUsbWF0aHZhcmlhbnRHUSdub3JtYWxGJy8lJmZlbmNlR1EmZmFsc2VGJy8lKnNlcGFyYXRvckdGNC8lKXN0cmV0Y2h5R0Y0LyUqc3ltbWV0cmljR0Y0LyUobGFyZ2VvcEdGNC8lLm1vdmFibGVsaW1pdHNHRjQvJSdhY2NlbnRHRjQvJSdsc3BhY2VHUSYwLjBlbUYnLyUncnNwYWNlR0ZDLUklbXN1YkdGJDYlLUkjbWlHRiQ2JVFjcn5BZGRpbmd+MX5leHRyYX55ZWFyfm9mfnJpbmdpbmd+b3J+MX5leHRyYX55ZWFyfm9mfnJlY292ZXJ5fmFkZHN+bm9+ZXh0cmF+cGFyYW1ldGVycy5+VGhlfmVzdGltYWJsZX5wYXJhbWV0ZXJzfm9mfiYjOTU0O0YnLyUnaXRhbGljR0Y0Ri8tRiM2JC1JI21uR0YkNiRRIjFGJ0YvRi8vJS9zdWJzY3JpcHRzaGlmdEdRIjBGJy1GLDYtUSJ+RidGL0YyRjVGN0Y5RjtGPUY/RkFGRC1GSjYlUSdyZW1haW5GJ0ZNRi9GWC1GSjYlUSR0aGVGJ0ZNRi9GWC1GSjYlUSVzYW1lRidGTUYvLUYsNi1RIi5GJ0YvRjJGNUY3RjlGO0Y9Rj9GQUZELyUrZXhlY3V0YWJsZUdGNEYv">NiI=</Equation></Text-field>
</Input>
</Group>
<Group labelreference="L5797" drawlabel="true">
<Input>
<Text-field prompt="&gt; " style="Maple Input" layout="Normal"><Equation executable="true" style="2D Input" input-equation="" display="LUklbXJvd0c2Iy9JK21vZHVsZW5hbWVHNiJJLFR5cGVzZXR0aW5nR0koX3N5c2xpYkdGJzYlLUkjbWlHRiQ2I1EhRicvJStleGVjdXRhYmxlR1EmZmFsc2VGJy8lLG1hdGh2YXJpYW50R1Enbm9ybWFsRic=">LUklbXJvd0c2Iy9JK21vZHVsZW5hbWVHNiJJLFR5cGVzZXR0aW5nR0koX3N5c2xpYkdGJzYjLUkjbWlHRiQ2I1EhRic=</Equation></Text-field>
</Input>
</Group><Presentation-Block>
<Group view="presentation" hide-input="false" hide-output="true" inline-output="false" labelreference="L5806" drawlabel="true">
<Input>
<Text-field style="Text" layout="Normal"><Equation executable="false" style="2D Math" input-equation="" display="LUklbXJvd0c2Iy9JK21vZHVsZW5hbWVHNiJJLFR5cGVzZXR0aW5nR0koX3N5c2xpYkdGJzYkLUkjbWlHRiQ2I1EhRicvJSxtYXRodmFyaWFudEdRJ25vcm1hbEYn">JSFH</Equation></Text-field>
</Input>
</Group></Presentation-Block><RTable handle="103828916">TTdSMApJNlJUQUJMRV9TQVZFLzEwMzgyODkxNlgsJSlhbnl0aGluZ0c2IkYlW2dsISIlISEhIyoiJCIkKiYsJiIiIkYoJiUkcGhpRzYjRighIiJGKCYlJ2xhbWJkYUdGK0YoIiIhRi8qKEYpRigsJkYoRigmRio2IyUiYUdGLEYoJkYuRjNGKEYmRi8qKkYpRihGMkYoRjFGKEY1RihGMEYmRiU=</RTable><RTable handle="114633204">TTdSMApJNlJUQUJMRV9TQVZFLzExNDYzMzIwNFgqJSlhbnl0aGluZ0c2IkYlW2dsISMlISEhIiciJy0lI2xuRzYjKiYsJiIiIkYrJiUkcGhpRzYjRishIiJGKyYlJ2xhbWJkYUdGLkYrLUYnNiMqKEYsRissJkYrRismRi02IyUiYUdGL0YrJkYxRjdGKy1GJzYjKipGLEYrRjZGK0Y1RitGOUYrRiZGMkYmRiU=</RTable><RTable handle="103827844">TTdSMApJNlJUQUJMRV9TQVZFLzEwMzgyNzg0NFgsJSlhbnl0aGluZ0c2IkYlW2dsISIlISEhIyoiJCIkKiYsJiIiIkYoJiUkcGhpRzYjJSJhRyEiIkYoJiUnbGFtYmRhR0YrRigiIiFGMCooRilGKEYnRihGLkYoRiZGMCooRikiIiNGJ0YoRi5GKEYxRiZGJQ==</RTable><RTable handle="103826084">TTdSMApJNlJUQUJMRV9TQVZFLzEwMzgyNjA4NFgqJSlhbnl0aGluZ0c2IkYlW2dsISMlISEhIiciJy0lI2xuRzYjKiYsJiIiIkYrJiUkcGhpRzYjJSJhRyEiIkYrJiUnbGFtYmRhR0YuRistRic2IyooRixGK0YqRitGMUYrLUYnNiMqKEYsIiIjRipGK0YxRitGJkYzRiZGJQ==</RTable><RTable handle="124225676">TTdSMApJNlJUQUJMRV9TQVZFLzEyNDIyNTY3NlgqJSlhbnl0aGluZ0c2IkYlW2dsISMlISEhIiciJy0lI2xuRzYjKiYsJiIiIkYrJiUkcGhpRzYjRishIiJGKyYlJ2xhbWJkYUdGLkYrLUYnNiMqKEYsRissJkYrRismRi02IyUiYUdGL0YrJkYxRjdGKy1GJzYjKipGLEYrRjZGK0Y1RitGOUYrRiZGMkYmRiU=</RTable><RTable handle="127195612">TTdSMApJNlJUQUJMRV9TQVZFLzEyNzE5NTYxMlgqJSlhbnl0aGluZ0c2IkYlW2dsISMlISEhIiciJy0lI2xuRzYjKiYsJiIiIkYrJiUkcGhpRzYjJSJhRyEiIkYrJiUnbGFtYmRhR0YuRistRic2IyooRixGK0YqRitGMUYrLUYnNiMqKEYsIiIjRipGK0YxRitGJkYzRiZGJQ==</RTable>
</Worksheet>
