# Supplementary material for: Parameter redundancy in discrete state‐space and integrated models
Source: Biom J. 2016 Jun 30;58(5):1071–90. doi: 10.1002/bimj.201400239 (PMC5031231; doi:10.1002/bimj.201400239)
Supplement: Supplementary file 2 — Code [file BIMJ-58-1071-s002.zip › readme.txt]

This zip file contains the Maple code for the paper Parameter Redundancy in Discrete State-Space and Integrated Models by D. J. Cole and R.S. McCrea.

The code is given for examples 1-8 as both a Maple file and a pdf file. The Maple file can be run in Maple to reproduce the examples in the paper. Alternatively the pdf file can be read without access to Maple.

Version 18 of Maple has been used to run the code.

The files contained are as follows:
Example1.mw - Maple code for example 1
Example1.pdf - pdf version of Example1.mw
Example2.mw - Maple code for example 2
Example2.pdf - pdf version of Example2.mw
Example3.mw - Maple code for example 3
Example3.pdf - pdf version of Example3.mw
Example4.mw - Maple code for example 4
Example4.pdf - pdf version of Example4.mw
Example5.mw - Maple code for example 5
Example5.pdf - pdf version of Example5.mw
Example6.mw - Maple code for example 6
Example6.pdf - pdf version of Example6.mw
Example7.mw - Maple code for example 7
Example7.pdf - pdf version of Example7.mw
Example8.mw - Maple code for example 8
Example8.pdf - pdf version of Example8.mw
