# Supplementary material for: Parameter redundancy in discrete state‐space and integrated models
Source: Biom J. 2016 Jun 30;58(5):1071–90. doi: 10.1002/bimj.201400239 (PMC5031231; doi:10.1002/bimj.201400239)
Supplement: Supplementary file 2 — Code [file BIMJ-58-1071-s002.zip › Example1.mw]

<?xml version="1.0" encoding="UTF-8"?>
<Worksheet>
<Version major="14" minor="0"/>
<Label-Scheme value="2" prefix=""/>
<View-Properties presentation="false"></View-Properties>
<MapleNet-Properties elisiondigitsbefore="100" labelling="true" indentamount="4" elisiontermsthreshold="10000" ansi="false" errorbreak="1" useclientjvm="true" echo="1" imaginaryunit="I" labelwidth="20" plotdriver="opengl" elisiondigitsafter="100" plotoutput="terminal" helpbrowser="standard" rtablesize="10" elisiontermsbefore="100" elisiondigitsthreshold="10000" typesetting="standard" plotdevice="inline" verboseproc="1" showassumed="1" errorcursor="false" longdelim="true" plotoptions="" quiet="false" elisiontermsafter="100" screenwidth="79" preplot="" prettyprint="3" displayprecision="-1" warnlevel="3" screenheight="25" latexwidth="6.0" postplot="" prompt="&gt; " ShowLabels="true"/>
<Styles><Font name="Ordered List 1" background="[255,255,255]" bold="false" executable="false" family="Times New Roman" foreground="[0,0,0]" italic="false" opaque="false" readonly="false" size="12" subscript="false" superscript="false" underline="false" placeholder="false"/>
<Font name="Annotation Text" background="[255,255,255]" bold="false" executable="false" family="Times New Roman" foreground="[0,0,0]" italic="false" opaque="false" readonly="false" size="12" subscript="false" superscript="false" underline="false" placeholder="false"/>
<Font name="Ordered List 2" background="[255,255,255]" bold="false" executable="false" family="Times New Roman" foreground="[0,0,0]" italic="false" opaque="false" readonly="false" size="12" subscript="false" superscript="false" underline="false" placeholder="false"/>
<Font name="Ordered List 3" background="[255,255,255]" bold="false" executable="false" family="Times New Roman" foreground="[0,0,0]" italic="false" opaque="false" readonly="false" size="12" subscript="false" superscript="false" underline="false" placeholder="false"/>
<Font name="Ordered List 4" background="[255,255,255]" bold="false" executable="false" family="Times New Roman" foreground="[0,0,0]" italic="false" opaque="false" readonly="false" size="12" subscript="false" superscript="false" underline="false" placeholder="false"/>
<Font name="Ordered List 5" background="[255,255,255]" bold="false" executable="false" family="Times New Roman" foreground="[0,0,0]" italic="false" opaque="false" readonly="false" size="12" subscript="false" superscript="false" underline="false" placeholder="false"/>
<Font name="Author" background="[255,255,255]" bold="false" executable="false" family="Times New Roman" foreground="[0,0,0]" italic="false" opaque="false" readonly="false" size="12" subscript="false" superscript="false" underline="false" placeholder="false"/>
<Font name="Annotation Title" background="[255,255,255]" bold="true" executable="false" family="Times New Roman" foreground="[0,0,0]" italic="false" opaque="false" readonly="false" size="18" subscript="false" superscript="false" underline="false" placeholder="false"/>
<Font name="Warning" background="[255,255,255]" bold="false" executable="false" family="Courier New" foreground="[0,0,255]" italic="false" opaque="false" readonly="true" size="12" subscript="false" superscript="false" underline="false" placeholder="false"/>
<Font name="Caption Reference" background="[255,255,255]" bold="true" executable="false" family="Times New Roman" foreground="[0,0,0]" italic="false" opaque="false" readonly="false" size="12" subscript="false" superscript="false" underline="false" placeholder="false"/>
<Font name="Maple Input Placeholder" background="[255,255,255]" bold="true" executable="true" family="Courier New" foreground="[200,0,200]" italic="false" opaque="false" readonly="false" size="12" subscript="false" superscript="false" underline="false" placeholder="true"/>
<Font name="Maple Plot" background="[255,255,255]" bold="false" executable="false" family="Times New Roman" foreground="[0,0,0]" italic="false" opaque="false" readonly="false" size="12" subscript="false" superscript="false" underline="false" placeholder="false"/>
<Font name="Code" background="[255,255,255]" bold="false" executable="false" family="Courier New" foreground="[255,0,0]" italic="false" opaque="false" readonly="false" size="12" subscript="false" superscript="false" underline="false" placeholder="false"/>
<Font name="Line Printed Output" background="[255,255,255]" bold="false" executable="false" family="Courier New" foreground="[0,0,255]" italic="false" opaque="false" readonly="true" size="12" subscript="false" superscript="false" underline="false" placeholder="false"/>
<Font name="Text Output" background="[255,255,255]" bold="false" executable="false" family="Courier New" foreground="[0,0,255]" italic="false" opaque="false" readonly="true" size="12" subscript="false" superscript="false" underline="false" placeholder="false"/>
<Font name="Diagnostic" background="[255,255,255]" bold="false" executable="false" family="Courier New" foreground="[40,120,40]" italic="false" opaque="false" readonly="true" size="12" subscript="false" superscript="false" underline="false" placeholder="false"/>
<Font name="2D Inert Output" background="[255,255,255]" bold="false" executable="true" family="Times New Roman" foreground="[144,144,144]" italic="false" opaque="false" readonly="false" size="12" subscript="false" superscript="false" underline="false" placeholder="false"/>
<Font name="Normal" background="[255,255,255]" bold="false" executable="false" family="Times New Roman" foreground="[0,0,0]" italic="false" opaque="false" readonly="false" size="12" subscript="false" superscript="false" underline="false" placeholder="false"/>
<Font name="Hyperlink" background="[255,255,255]" bold="false" executable="false" family="Times New Roma" foreground="[0,128,128]" italic="false" opaque="false" readonly="false" size="12" subscript="false" superscript="false" underline="true" placeholder="false"/>
<Font name="Maple Output" background="[255,255,255]" bold="false" executable="false" family="Times New Roman" foreground="[0,0,0]" italic="false" opaque="false" readonly="false" size="12" subscript="false" superscript="false" underline="false" placeholder="false"/>
<Font name="Dash Item" background="[255,255,255]" bold="false" executable="false" family="Times New Roman" foreground="[0,0,0]" italic="false" opaque="false" readonly="false" size="12" subscript="false" superscript="false" underline="false" placeholder="false"/>
<Font name="2D Math" background="[255,255,255]" bold="false" executable="false" family="Times New Roman" foreground="[0,0,0]" italic="false" opaque="false" readonly="false" size="12" subscript="false" superscript="false" underline="false" placeholder="false"/>
<Font name="Maple Input" background="[255,255,255]" bold="true" executable="true" family="Courier New" foreground="[255,0,0]" italic="false" opaque="false" readonly="false" size="12" subscript="false" superscript="false" underline="false" placeholder="false"/>
<Font name="2D Output" background="[255,255,255]" bold="false" executable="false" family="Times New Roman" foreground="[0,0,255]" italic="false" opaque="false" readonly="true" size="12" subscript="false" superscript="false" underline="false" placeholder="false"/>
<Font name="2D Input" background="[255,255,255]" bold="false" executable="true" family="Times New Roman" foreground="[0,0,0]" italic="false" opaque="false" readonly="false" size="12" subscript="false" superscript="false" underline="false" placeholder="false"/>
<Font name="HyperlinkError" background="[255,255,255]" bold="false" executable="false" family="Courier New" foreground="[255,0,255]" italic="false" opaque="false" readonly="true" size="12" subscript="false" superscript="false" underline="true" placeholder="false"/>
<Font name="Header and Footer" background="[255,255,255]" bold="false" executable="false" family="Times New Roman" foreground="[0,0,0]" italic="false" opaque="false" readonly="false" size="10" subscript="false" superscript="false" underline="false" placeholder="false"/>
<Font name="Error" background="[255,255,255]" bold="false" executable="false" family="Courier New" foreground="[255,0,255]" italic="false" opaque="false" readonly="true" size="12" subscript="false" superscript="false" underline="false" placeholder="false"/>
<Font name="Title" background="[255,255,255]" bold="true" executable="false" family="Times New Roman" foreground="[0,0,0]" italic="false" opaque="false" readonly="false" size="18" subscript="false" superscript="false" underline="false" placeholder="false"/>
<Font name="Heading 1" background="[255,255,255]" bold="true" executable="false" family="Times New Roma" foreground="[0,0,0]" italic="false" opaque="false" readonly="false" size="18" subscript="false" superscript="false" underline="false" placeholder="false"/>
<Font name="Text" background="[255,255,255]" bold="false" executable="false" family="Times New Roman" foreground="[0,0,0]" italic="false" opaque="false" readonly="false" size="12" subscript="false" superscript="false" underline="false" placeholder="false"/>
<Font name="Bullet Item" background="[255,255,255]" bold="false" executable="false" family="Times New Roman" foreground="[0,0,0]" italic="false" opaque="false" readonly="false" size="12" subscript="false" superscript="false" underline="false" placeholder="false"/>
<Font name="Heading 4" background="[255,255,255]" bold="false" executable="false" family="Times New Roma" foreground="[0,0,0]" italic="true" opaque="false" readonly="false" size="12" subscript="false" superscript="false" underline="false" placeholder="false"/>
<Font name="Equation Label" background="[255,255,255]" bold="true" executable="false" family="Times New Roman" foreground="[0,0,0]" italic="false" opaque="false" readonly="false" size="12" subscript="false" superscript="false" underline="false" placeholder="false"/>
<Font name="Heading 3" background="[255,255,255]" bold="true" executable="false" family="Times New Roma" foreground="[0,0,0]" italic="true" opaque="false" readonly="false" size="14" subscript="false" superscript="false" underline="false" placeholder="false"/>
<Font name="Heading 2" background="[255,255,255]" bold="true" executable="false" family="Times New Roma" foreground="[0,0,0]" italic="false" opaque="false" readonly="false" size="16" subscript="false" superscript="false" underline="false" placeholder="false"/>
<Font name="HyperlinkWarning" background="[255,255,255]" bold="false" executable="false" family="Courier New" foreground="[0,0,255]" italic="false" opaque="false" readonly="true" size="12" subscript="false" superscript="false" underline="true" placeholder="false"/>
<Font name="Dictionary Hyperlink" background="[255,255,255]" bold="false" executable="false" family="Times New Roma" foreground="[147,0,15]" italic="false" opaque="false" readonly="false" size="12" subscript="false" superscript="false" underline="true" placeholder="false"/>
<Font name="Caption Text" background="[255,255,255]" bold="true" executable="false" family="Times New Roman" foreground="[0,0,0]" italic="false" opaque="false" readonly="false" size="12" subscript="false" superscript="false" underline="false" placeholder="false"/>
<Font name="List Item" background="[255,255,255]" bold="false" executable="false" family="Times New Roman" foreground="[0,0,0]" italic="false" opaque="false" readonly="false" size="12" subscript="false" superscript="false" underline="false" placeholder="false"/>
<Layout name="Ordered List 1" alignment="left" bullet="numeric" firstindent="0" leftmargin="0" rightmargin="0" linespacing="0.0" spaceabove="3" spacebelow="3" linebreak="space" pagebreak-before="false" initial="-1" bulletsuffix=""/>
<Layout name="Ordered List 2" alignment="left" bullet="alphabetic" firstindent="0" leftmargin="36" rightmargin="0" linespacing="0.0" spaceabove="3" spacebelow="3" linebreak="space" pagebreak-before="false" initial="-1" bulletsuffix=""/>
<Layout name="Ordered List 3" alignment="left" bullet="roman" firstindent="0" leftmargin="72" rightmargin="0" linespacing="0.0" spaceabove="3" spacebelow="3" linebreak="space" pagebreak-before="false" initial="-1" bulletsuffix=""/>
<Layout name="Ordered List 4" alignment="left" bullet="ALPHABETIC" firstindent="0" leftmargin="108" rightmargin="0" linespacing="0.0" spaceabove="3" spacebelow="3" linebreak="space" pagebreak-before="false" initial="-1" bulletsuffix=""/>
<Layout name="Ordered List 5" alignment="left" bullet="ROMAN" firstindent="0" leftmargin="144" rightmargin="0" linespacing="0.0" spaceabove="3" spacebelow="3" linebreak="space" pagebreak-before="false" initial="-1" bulletsuffix=""/>
<Layout name="Author" alignment="centred" bullet="none" firstindent="0" leftmargin="0" rightmargin="0" linespacing="0.0" spaceabove="8" spacebelow="8" linebreak="space" pagebreak-before="false" initial="0" bulletsuffix=""/>
<Layout name="Warning" alignment="left" bullet="none" firstindent="0" leftmargin="0" rightmargin="0" linespacing="0.0" spaceabove="0" spacebelow="0" linebreak="space" pagebreak-before="false" initial="0" bulletsuffix=""/>
<Layout name="Annotation Title" alignment="centred" bullet="none" firstindent="0" leftmargin="0" rightmargin="0" linespacing="0.0" spaceabove="12" spacebelow="12" linebreak="space" pagebreak-before="false" initial="0" bulletsuffix=""/>
<Layout name="Maple Plot" alignment="centred" bullet="none" firstindent="0" leftmargin="0" rightmargin="0" linespacing="0.0" spaceabove="0" spacebelow="0" linebreak="space" pagebreak-before="false" initial="0" bulletsuffix=""/>
<Layout name="Line Printed Output" alignment="left" bullet="none" firstindent="0" leftmargin="0" rightmargin="0" linespacing="0.0" spaceabove="0" spacebelow="0" linebreak="any" pagebreak-before="false" initial="0" bulletsuffix=""/>
<Layout name="Text Output" alignment="left" bullet="none" firstindent="0" leftmargin="0" rightmargin="0" linespacing="0.0" spaceabove="0" spacebelow="0" linebreak="newline" pagebreak-before="false" initial="0" bulletsuffix=""/>
<Layout name="Diagnostic" alignment="left" bullet="none" firstindent="0" leftmargin="0" rightmargin="0" linespacing="0.0" spaceabove="0" spacebelow="0" linebreak="any" pagebreak-before="false" initial="0" bulletsuffix=""/>
<Layout name="Normal" alignment="left" bullet="none" firstindent="0" leftmargin="0" rightmargin="0" linespacing="0.0" spaceabove="0" spacebelow="0" linebreak="space" pagebreak-before="false" initial="0" bulletsuffix=""/>
<Layout name="Maple Output" alignment="centred" bullet="none" firstindent="0" leftmargin="0" rightmargin="0" linespacing="0.3" spaceabove="0" spacebelow="0" linebreak="space" pagebreak-before="false" initial="0" bulletsuffix=""/>
<Layout name="Dash Item" alignment="left" bullet="dash" firstindent="0" leftmargin="0" rightmargin="0" linespacing="0.0" spaceabove="3" spacebelow="3" linebreak="space" pagebreak-before="false" initial="0" bulletsuffix=""/>
<Layout name="HyperlinkError" alignment="left" bullet="none" firstindent="0" leftmargin="0" rightmargin="0" linespacing="0.0" spaceabove="0" spacebelow="0" linebreak="space" pagebreak-before="false" initial="0" bulletsuffix=""/>
<Layout name="Error" alignment="left" bullet="none" firstindent="0" leftmargin="0" rightmargin="0" linespacing="0.0" spaceabove="0" spacebelow="0" linebreak="space" pagebreak-before="false" initial="0" bulletsuffix=""/>
<Layout name="Title" alignment="centred" bullet="none" firstindent="0" leftmargin="0" rightmargin="0" linespacing="0.0" spaceabove="12" spacebelow="12" linebreak="space" pagebreak-before="false" initial="0" bulletsuffix=""/>
<Layout name="Heading 1" alignment="left" bullet="none" firstindent="0" leftmargin="0" rightmargin="0" linespacing="0.0" spaceabove="8" spacebelow="4" linebreak="space" pagebreak-before="false" initial="0" bulletsuffix=""/>
<Layout name="Bullet Item" alignment="left" bullet="dot" firstindent="0" leftmargin="0" rightmargin="0" linespacing="0.0" spaceabove="3" spacebelow="3" linebreak="space" pagebreak-before="false" initial="0" bulletsuffix=""/>
<Layout name="Heading 4" alignment="left" bullet="none" firstindent="0" leftmargin="0" rightmargin="0" linespacing="0.0" spaceabove="0" spacebelow="0" linebreak="space" pagebreak-before="false" initial="0" bulletsuffix=""/>
<Layout name="Heading 3" alignment="left" bullet="none" firstindent="0" leftmargin="0" rightmargin="0" linespacing="0.0" spaceabove="0" spacebelow="0" linebreak="space" pagebreak-before="false" initial="0" bulletsuffix=""/>
<Layout name="Heading 2" alignment="left" bullet="none" firstindent="0" leftmargin="0" rightmargin="0" linespacing="0.0" spaceabove="8" spacebelow="2" linebreak="space" pagebreak-before="false" initial="0" bulletsuffix=""/>
<Layout name="HyperlinkWarning" alignment="left" bullet="none" firstindent="0" leftmargin="0" rightmargin="0" linespacing="0.0" spaceabove="0" spacebelow="0" linebreak="space" pagebreak-before="false" initial="0" bulletsuffix=""/>
<Layout name="List Item" alignment="left" bullet="indent" firstindent="0" leftmargin="0" rightmargin="0" linespacing="0.0" spaceabove="3" spacebelow="3" linebreak="space" pagebreak-before="false" initial="0" bulletsuffix=""/>
<Pencil-style name="Pencil 5" pen-color="[255,0,0]" pen-height="5.0" pen-width="5.0" pen-opacity="1.0"/>
<Pencil-style name="Pencil 4" pen-color="[0,0,255]" pen-height="3.0" pen-width="3.0" pen-opacity="1.0"/>
<Pencil-style name="Pencil 3" pen-color="[0,0,0]" pen-height="3.0" pen-width="3.0" pen-opacity="1.0"/>
<Pencil-style name="Pencil 2" pen-color="[0,0,255]" pen-height="1.0" pen-width="1.0" pen-opacity="1.0"/>
<Pencil-style name="Pencil 1" pen-color="[0,0,0]" pen-height="1.0" pen-width="1.0" pen-opacity="1.0"/>
<Highlighter-style name="Highlighter 2" pen-color="[255,204,0]" pen-height="14.0" pen-width="14.0" pen-opacity="0.8"/>
<Highlighter-style name="Highlighter 1" pen-color="[255,153,255]" pen-height="12.0" pen-width="8.0" pen-opacity="0.8"/>
<Highlighter-style name="Highlighter 4" pen-color="[0,255,255]" pen-height="32.0" pen-width="32.0" pen-opacity="0.8"/>
<Highlighter-style name="Highlighter 3" pen-color="[51,255,0]" pen-height="24.0" pen-width="24.0" pen-opacity="0.8"/>
<Highlighter-style name="Highlighter 5" pen-color="[255,255,0]" pen-height="48.0" pen-width="48.0" pen-opacity="0.8"/>
</Styles>
<Task-table>
    <Task-category name="&lt;default&gt;">
    </Task-category>
</Task-table>
<Annotation-table>
    <Annotation-category name="&lt;default&gt;">
    </Annotation-category>
</Annotation-table>
<Task>
</Task>
<Group labelreference="L6435" drawlabel="true">
<Input>
<Text-field prompt="&gt; " style="Maple Input" layout="Normal"><Equation executable="true" style="2D Input" input-equation="" display="LUklbXJvd0c2Iy9JK21vZHVsZW5hbWVHNiJJLFR5cGVzZXR0aW5nR0koX3N5c2xpYkdGJzYmLUkjbW9HRiQ2LVEiI0YnLyUsbWF0aHZhcmlhbnRHUSdub3JtYWxGJy8lJmZlbmNlR1EmZmFsc2VGJy8lKnNlcGFyYXRvckdGNC8lKXN0cmV0Y2h5R0Y0LyUqc3ltbWV0cmljR0Y0LyUobGFyZ2VvcEdGNC8lLm1vdmFibGVsaW1pdHNHRjQvJSdhY2NlbnRHRjQvJSdsc3BhY2VHUSYwLjBlbUYnLyUncnNwYWNlR0ZDLUkjbWlHRiQ2JVFocUV4YW1wbGV+MX5vZn5QYXJhbWV0ZXJ+UmVkdW5kYW5jeX5pbn5EaXNjcmV0ZX5TdGF0ZS1TcGFjZX5hbmR+SW50ZWdyYXRlZH5Nb2RlbHN+Ynl+RC5+Si5+Q29sZX5hbmR+Ui5TLn5NY0NyZWFGJy8lJ2l0YWxpY0dGNEYvLyUrZXhlY3V0YWJsZUdGNEYv">LUklbXJvd0c2Iy9JK21vZHVsZW5hbWVHNiJJLFR5cGVzZXR0aW5nR0koX3N5c2xpYkdGJzYmLUkjbW9HRiQ2LVEiI0YnLyUsbWF0aHZhcmlhbnRHUSdub3JtYWxGJy8lJmZlbmNlR1EmZmFsc2VGJy8lKnNlcGFyYXRvckdGNC8lKXN0cmV0Y2h5R0Y0LyUqc3ltbWV0cmljR0Y0LyUobGFyZ2VvcEdGNC8lLm1vdmFibGVsaW1pdHNHRjQvJSdhY2NlbnRHRjQvJSdsc3BhY2VHUSYwLjBlbUYnLyUncnNwYWNlR0ZDLUkjbWlHRiQ2JVFocUV4YW1wbGV+MX5vZn5QYXJhbWV0ZXJ+UmVkdW5kYW5jeX5pbn5EaXNjcmV0ZX5TdGF0ZS1TcGFjZX5hbmR+SW50ZWdyYXRlZH5Nb2RlbHN+Ynl+RC5+Si5+Q29sZX5hbmR+Ui5TLn5NY0NyZWFGJy8lJ2l0YWxpY0dGNEYvLyUrZXhlY3V0YWJsZUdGNEYv</Equation></Text-field>
</Input>
</Group>
<Group labelreference="L6436" drawlabel="true">
<Input>
<Text-field prompt="&gt; " style="Maple Input" layout="Normal"><Equation executable="true" style="2D Input" input-equation="" display="LUklbXJvd0c2Iy9JK21vZHVsZW5hbWVHNiJJLFR5cGVzZXR0aW5nR0koX3N5c2xpYkdGJzYmLUkjbWlHRiQ2JVEocmVzdGFydEYnLyUnaXRhbGljR1EldHJ1ZUYnLyUsbWF0aHZhcmlhbnRHUSdpdGFsaWNGJy1JI21vR0YkNi1RIjtGJy9GM1Enbm9ybWFsRicvJSZmZW5jZUdRJmZhbHNlRicvJSpzZXBhcmF0b3JHRjEvJSlzdHJldGNoeUdGPS8lKnN5bW1ldHJpY0dGPS8lKGxhcmdlb3BHRj0vJS5tb3ZhYmxlbGltaXRzR0Y9LyUnYWNjZW50R0Y9LyUnbHNwYWNlR1EmMC4wZW1GJy8lJ3JzcGFjZUdRLDAuMjc3Nzc3OGVtRicvJStleGVjdXRhYmxlR0Y9Rjk=">LUklbXJvd0c2Iy9JK21vZHVsZW5hbWVHNiJJLFR5cGVzZXR0aW5nR0koX3N5c2xpYkdGJzYmLUkjbWlHRiQ2JVEocmVzdGFydEYnLyUnaXRhbGljR1EldHJ1ZUYnLyUsbWF0aHZhcmlhbnRHUSdpdGFsaWNGJy1JI21vR0YkNi1RIjtGJy9GM1Enbm9ybWFsRicvJSZmZW5jZUdRJmZhbHNlRicvJSpzZXBhcmF0b3JHRjEvJSlzdHJldGNoeUdGPS8lKnN5bW1ldHJpY0dGPS8lKGxhcmdlb3BHRj0vJS5tb3ZhYmxlbGltaXRzR0Y9LyUnYWNjZW50R0Y9LyUnbHNwYWNlR1EmMC4wZW1GJy8lJ3JzcGFjZUdRLDAuMjc3Nzc3OGVtRicvJStleGVjdXRhYmxlR0Y9Rjk=</Equation></Text-field>
</Input>
</Group>
<Group labelreference="L6161" drawlabel="true">
<Input>
<Text-field prompt="&gt; " style="Maple Input" layout="Normal"><Equation executable="true" style="2D Input" input-equation="" display="LUklbXJvd0c2Iy9JK21vZHVsZW5hbWVHNiJJLFR5cGVzZXR0aW5nR0koX3N5c2xpYkdGJzYnLUkjbWlHRiQ2JVEld2l0aEYnLyUnaXRhbGljR1EldHJ1ZUYnLyUsbWF0aHZhcmlhbnRHUSdpdGFsaWNGJy1JKG1mZW5jZWRHRiQ2JC1GIzYkLUYsNiVRLkxpbmVhckFsZ2VicmFGJ0YvRjIvRjNRJ25vcm1hbEYnRj0tSSNtb0dGJDYtUSI6RidGPS8lJmZlbmNlR1EmZmFsc2VGJy8lKnNlcGFyYXRvckdGRS8lKXN0cmV0Y2h5R0ZFLyUqc3ltbWV0cmljR0ZFLyUobGFyZ2VvcEdGRS8lLm1vdmFibGVsaW1pdHNHRkUvJSdhY2NlbnRHRkUvJSdsc3BhY2VHUSwwLjI3Nzc3NzhlbUYnLyUncnNwYWNlR0ZULyUrZXhlY3V0YWJsZUdGRUY9">LUklbXJvd0c2Iy9JK21vZHVsZW5hbWVHNiJJLFR5cGVzZXR0aW5nR0koX3N5c2xpYkdGJzYnLUkjbWlHRiQ2JVEld2l0aEYnLyUnaXRhbGljR1EldHJ1ZUYnLyUsbWF0aHZhcmlhbnRHUSdpdGFsaWNGJy1JKG1mZW5jZWRHRiQ2JC1GIzYkLUYsNiVRLkxpbmVhckFsZ2VicmFGJ0YvRjIvRjNRJ25vcm1hbEYnRj0tSSNtb0dGJDYtUSI6RidGPS8lJmZlbmNlR1EmZmFsc2VGJy8lKnNlcGFyYXRvckdGRS8lKXN0cmV0Y2h5R0ZFLyUqc3ltbWV0cmljR0ZFLyUobGFyZ2VvcEdGRS8lLm1vdmFibGVsaW1pdHNHRkUvJSdhY2NlbnRHRkUvJSdsc3BhY2VHUSwwLjI3Nzc3NzhlbUYnLyUncnNwYWNlR0ZULyUrZXhlY3V0YWJsZUdGRUY9</Equation></Text-field>
</Input>
</Group>
<Group labelreference="L6159" drawlabel="true">
<Input>
<Text-field prompt="&gt; " style="Maple Input" layout="Normal"><Equation executable="true" style="2D Input" input-equation="" display="LUklbXJvd0c2Iy9JK21vZHVsZW5hbWVHNiJJLFR5cGVzZXR0aW5nR0koX3N5c2xpYkdGJzZmci1JI21pR0YkNiVRJURtYXRGJy8lJ2l0YWxpY0dRJXRydWVGJy8lLG1hdGh2YXJpYW50R1EnaXRhbGljRictSSNtb0dGJDYtUSJ+RicvRjNRJ25vcm1hbEYnLyUmZmVuY2VHUSZmYWxzZUYnLyUqc2VwYXJhdG9yR0Y9LyUpc3RyZXRjaHlHRj0vJSpzeW1tZXRyaWNHRj0vJShsYXJnZW9wR0Y9LyUubW92YWJsZWxpbWl0c0dGPS8lJ2FjY2VudEdGPS8lJ2xzcGFjZUdRJjAuMGVtRicvJSdyc3BhY2VHRkwtRjY2LVEqJmNvbG9uZXE7RidGOUY7Rj5GQEZCRkRGRkZIL0ZLUSwwLjI3Nzc3NzhlbUYnL0ZORlMtRjY2L1ElcHJvY0YnLyUlYm9sZEdGMS9GM1ElYm9sZEYnLyUrZm9udHdlaWdodEdGZW5GO0Y+RkBGQkZERkZGSEZKRk0tSShtZmVuY2VkR0YkNiQtRiM2Jy1GLDYlUSNzZUYnRi9GMi1GNjYuUSIsRidGL0YyRjsvRj9GMUZARkJGREZGRkhGSi9GTlEsMC4zMzMzMzMzZW1GJy1GLDYlUSVwYXJzRidGL0YyLyUrZXhlY3V0YWJsZUdGPUY5RjlGNS1JJ21zcGFjZUdGJDYmLyUnaGVpZ2h0R1EmMC4wZXhGJy8lJndpZHRoR0ZMLyUmZGVwdGhHRmBwLyUqbGluZWJyZWFrR1EobmV3bGluZUYnLUZccDYmRl5wRmFwRmNwL0ZmcFElYXV0b0YnLUY2Ni9RJmxvY2FsRidGWEZaRmZuRjtGPkZARkJGREZGRkhGSkZNRjUtRiw2JVEkREQxRidGL0YyLUY2Ni1GYm9GOUY7RmNvRkBGQkZERkZGSEZKRmRvRjUtRiw2JVEiaUYnRi9GMkZicUY1LUYsNiVRImpGJ0YvRjItRjY2LVEiO0YnRjlGO0Zjb0ZARkJGREZGRkhGSkZURltwRltwLUY2Ni9RLGRlc2NyaXB0aW9uRidGWEZaRmZuRjtGPkZARkJGREZGRkhGSi9GTlEsMC4yMjIyMjIyZW1GJ0Y1LUkjbXNHRiQ2I1E7Rm9ybX50aGV+ZGVyaXZhdGl2ZX5tYXRyaXhGJ0ZqcUZbcC1GLDYlUSV3aXRoRidGL0YyLUZpbjYkLUYjNiUtRiw2JVEuTGluZWFyQWxnZWJyYUYnRi9GMkZpb0Y5RjktRjY2LVEiOkYnRjlGO0Y+RkBGQkZERkZGSEZSRlRGW3BGW3BGX3FGNUZPLUYsNiVRJ01hdHJpeEYnRi9GMi1GaW42JC1GIzYtLUkjbW5HRiQ2JFEiMUYnRjktRjY2LVEjLi5GJ0Y5RjtGPkZARkJGREZGRkgvRktGYXJGTS1GLDYlUSpEaW1lbnNpb25GJ0YvRjItRmluNiQtRiM2JUZmb0Zpb0Y5RjlGYnFGanNGXnRGYnQtRmluNiQtRiM2JUZdb0Zpb0Y5RjlGaW9GOUY5RmBzRltwLUY2Ni9RJGZvckYnRlhGWkZmbkY7Rj5GQEZCRkRGRkZIRkpGYHJGNUZkcUY1LUY2Ni9RJWZyb21GJ0ZYRlpGZm5GO0Y+RkBGQkZERkZGSEZhdEZgckY1RmpzRjUtRjY2L1EjdG9GJ0ZYRlpGZm5GO0Y+RkBGQkZERkZGSEZhdEZgckY1RmJ0RmV0RjVGNS1GNjYvUSNkb0YnRlhGWkZmbkY7Rj5GQEZCRkRGRkZIRmF0RmByRjVGW3BGNUY1RjVGNUY1RjVGXXVGNUZncUY1RmB1RjVGanNGNUZjdUY1RmJ0Rml0RjVGZnVGNUZbcEY1RjVGNUY1RjVGNUY1RjVGNUY1RjVGNUZfcS1GaW42Ji1GIzYnRmRxRmJxRmdxRmlvRjlGOS8lJW9wZW5HUSJbRicvJSZjbG9zZUdRIl1GJ0Y1Rk9GNS1GLDYlUSVkaWZmRidGL0YyLUZpbjYkLUYjNilGXW8tRmluNiYtRiM2JUZncUZpb0Y5RjlGXXZGYHZGYnFGZm8tRmluNiYtRiM2JUZkcUZpb0Y5RjlGXXZGYHZGaW9GOUY5RjVGW3BGNUY1RjVGNUY1RjUtRjY2L1EkZW5kRidGWEZaRmZuRjtGPkZARkJGREZGRkgvRktGZW9GTUY1RmZ1RltwRmJ3RjVGZnVGanFGW3BGX3FGanFGW3AtRjY2L0Y4RlhGWkZmbkY7Rj5GQEZCRkRGRkZIRkpGTS1GNjYvRmR3RlhGWkZmbkY7Rj5GQEZCRkRGRkZIRkpGTUZmd0ZVLUY2Ni9GYnNGWEZaRmZuRjtGPkZARkJGREZGRkhGUkZURmlvRjk=">LUklbXJvd0c2Iy9JK21vZHVsZW5hbWVHNiJJLFR5cGVzZXR0aW5nR0koX3N5c2xpYkdGJzZmci1JI21pR0YkNiVRJURtYXRGJy8lJ2l0YWxpY0dRJXRydWVGJy8lLG1hdGh2YXJpYW50R1EnaXRhbGljRictSSNtb0dGJDYtUSJ+RicvRjNRJ25vcm1hbEYnLyUmZmVuY2VHUSZmYWxzZUYnLyUqc2VwYXJhdG9yR0Y9LyUpc3RyZXRjaHlHRj0vJSpzeW1tZXRyaWNHRj0vJShsYXJnZW9wR0Y9LyUubW92YWJsZWxpbWl0c0dGPS8lJ2FjY2VudEdGPS8lJ2xzcGFjZUdRJjAuMGVtRicvJSdyc3BhY2VHRkwtRjY2LVEqJmNvbG9uZXE7RidGOUY7Rj5GQEZCRkRGRkZIL0ZLUSwwLjI3Nzc3NzhlbUYnL0ZORlMtRjY2L1ElcHJvY0YnLyUlYm9sZEdGMS9GM1ElYm9sZEYnLyUrZm9udHdlaWdodEdGZW5GO0Y+RkBGQkZERkZGSEZKRk0tSShtZmVuY2VkR0YkNiQtRiM2Jy1GLDYlUSNzZUYnRi9GMi1GNjYuUSIsRidGL0YyRjsvRj9GMUZARkJGREZGRkhGSi9GTlEsMC4zMzMzMzMzZW1GJy1GLDYlUSVwYXJzRidGL0YyLyUrZXhlY3V0YWJsZUdGPUY5RjlGNS1JJ21zcGFjZUdGJDYmLyUnaGVpZ2h0R1EmMC4wZXhGJy8lJndpZHRoR0ZMLyUmZGVwdGhHRmBwLyUqbGluZWJyZWFrR1EobmV3bGluZUYnLUZccDYmRl5wRmFwRmNwL0ZmcFElYXV0b0YnLUY2Ni9RJmxvY2FsRidGWEZaRmZuRjtGPkZARkJGREZGRkhGSkZNRjUtRiw2JVEkREQxRidGL0YyLUY2Ni1GYm9GOUY7RmNvRkBGQkZERkZGSEZKRmRvRjUtRiw2JVEiaUYnRi9GMkZicUY1LUYsNiVRImpGJ0YvRjItRjY2LVEiO0YnRjlGO0Zjb0ZARkJGREZGRkhGSkZURltwRltwLUY2Ni9RLGRlc2NyaXB0aW9uRidGWEZaRmZuRjtGPkZARkJGREZGRkhGSi9GTlEsMC4yMjIyMjIyZW1GJ0Y1LUkjbXNHRiQ2I1E7Rm9ybX50aGV+ZGVyaXZhdGl2ZX5tYXRyaXhGJ0ZqcUZbcC1GLDYlUSV3aXRoRidGL0YyLUZpbjYkLUYjNiUtRiw2JVEuTGluZWFyQWxnZWJyYUYnRi9GMkZpb0Y5RjktRjY2LVEiOkYnRjlGO0Y+RkBGQkZERkZGSEZSRlRGW3BGW3BGX3FGNUZPLUYsNiVRJ01hdHJpeEYnRi9GMi1GaW42JC1GIzYtLUkjbW5HRiQ2JFEiMUYnRjktRjY2LVEjLi5GJ0Y5RjtGPkZARkJGREZGRkgvRktGYXJGTS1GLDYlUSpEaW1lbnNpb25GJ0YvRjItRmluNiQtRiM2JUZmb0Zpb0Y5RjlGYnFGanNGXnRGYnQtRmluNiQtRiM2JUZdb0Zpb0Y5RjlGaW9GOUY5RmBzRltwLUY2Ni9RJGZvckYnRlhGWkZmbkY7Rj5GQEZCRkRGRkZIRkpGYHJGNUZkcUY1LUY2Ni9RJWZyb21GJ0ZYRlpGZm5GO0Y+RkBGQkZERkZGSEZhdEZgckY1RmpzRjUtRjY2L1EjdG9GJ0ZYRlpGZm5GO0Y+RkBGQkZERkZGSEZhdEZgckY1RmJ0RmV0RjVGNS1GNjYvUSNkb0YnRlhGWkZmbkY7Rj5GQEZCRkRGRkZIRmF0RmByRjVGW3BGNUY1RjVGNUY1RjVGXXVGNUZncUY1RmB1RjVGanNGNUZjdUY1RmJ0Rml0RjVGZnVGNUZbcEY1RjVGNUY1RjVGNUY1RjVGNUY1RjVGNUZfcS1GaW42Ji1GIzYnRmRxRmJxRmdxRmlvRjlGOS8lJW9wZW5HUSJbRicvJSZjbG9zZUdRIl1GJ0Y1Rk9GNS1GLDYlUSVkaWZmRidGL0YyLUZpbjYkLUYjNilGXW8tRmluNiYtRiM2JUZncUZpb0Y5RjlGXXZGYHZGYnFGZm8tRmluNiYtRiM2JUZkcUZpb0Y5RjlGXXZGYHZGaW9GOUY5RjVGW3BGNUY1RjVGNUY1RjUtRjY2L1EkZW5kRidGWEZaRmZuRjtGPkZARkJGREZGRkgvRktGZW9GTUY1RmZ1RltwRmJ3RjVGZnVGanFGW3BGX3FGanFGW3AtRjY2L0Y4RlhGWkZmbkY7Rj5GQEZCRkRGRkZIRkpGTS1GNjYvRmR3RlhGWkZmbkY7Rj5GQEZCRkRGRkZIRkpGTUZmd0ZVLUY2Ni9GYnNGWEZaRmZuRjtGPkZARkJGREZGRkhGUkZURmlvRjk=</Equation></Text-field>
</Input>
</Group>
<Group labelreference="L6164" drawlabel="true">
<Input>
<Text-field prompt="&gt; " style="Maple Input" layout="Normal"><Equation executable="true" style="2D Input" input-equation="" display="LUklbXJvd0c2Iy9JK21vZHVsZW5hbWVHNiJJLFR5cGVzZXR0aW5nR0koX3N5c2xpYkdGJzZedC1JI21pR0YkNiVRKEVzdHBhcnNGJy8lJ2l0YWxpY0dRJXRydWVGJy8lLG1hdGh2YXJpYW50R1EnaXRhbGljRictSSNtb0dGJDYtUSJ+RicvRjNRJ25vcm1hbEYnLyUmZmVuY2VHUSZmYWxzZUYnLyUqc2VwYXJhdG9yR0Y9LyUpc3RyZXRjaHlHRj0vJSpzeW1tZXRyaWNHRj0vJShsYXJnZW9wR0Y9LyUubW92YWJsZWxpbWl0c0dGPS8lJ2FjY2VudEdGPS8lJ2xzcGFjZUdRJjAuMGVtRicvJSdyc3BhY2VHRkwtRjY2LVEqJmNvbG9uZXE7RidGOUY7Rj5GQEZCRkRGRkZIL0ZLUSwwLjI3Nzc3NzhlbUYnL0ZORlMtRjY2L1ElcHJvY0YnLyUlYm9sZEdGMS9GM1ElYm9sZEYnLyUrZm9udHdlaWdodEdGZW5GO0Y+RkBGQkZERkZGSEZKRk0tSShtZmVuY2VkR0YkNiQtRiM2Jy1GLDYlUSRERDFGJ0YvRjItRjY2LVEiLEYnRjlGOy9GP0YxRkBGQkZERkZGSEZKL0ZOUSwwLjMzMzMzMzNlbUYnLUYsNiVRJXBhcnNGJ0YvRjIvJStleGVjdXRhYmxlR0Y9RjlGOS1GLDYjUSFGJy1JJ21zcGFjZUdGJDYmLyUnaGVpZ2h0R1EmMC4wZXhGJy8lJndpZHRoR0ZMLyUmZGVwdGhHRmNwLyUqbGluZWJyZWFrR1EobmV3bGluZUYnLUY2Ni9RJmxvY2FsRidGWEZaRmZuRjtGPkZARkJGREZGRkhGSkZNRjUtRiw2JVEickYnRi9GMkZgby1GLDYlUSJkRidGL0YyRmBvLUYsNiVRKWFscGhhcHJlRidGL0YyRmBvLUYsNiVRJmFscGhhRicvRjBGPUY5RmBvLUYsNiVRJFBERUYnRi9GMkZgby1GLDYlUSNGRkYnRi9GMkZgby1GLDYlUSJpRidGL0YyRmBvLUYsNiVRJGFuc0YnRi9GMi1GNjYtUSI7RidGOUY7RmNvRkBGQkZERkZGSEZKRlRGXnAtRjY2L1EsZGVzY3JpcHRpb25GJ0ZYRlpGZm5GO0Y+RkBGQkZERkZGSEZKRk1GNS1JI21zR0YkNiNRam5GaW5kc350aGV+ZXN0aW1hYmxlfnNldH5vZn5wYXJhbWV0ZXJzfmZvcn5kZXJpdmF0aXZlfm1hdHJpeH5ERDFGJ0ZnckZecC1GLDYlUSV3aXRoRidGL0YyLUZpbjYkLUYjNiUtRiw2JVEuTGluZWFyQWxnZWJyYUYnRi9GMkZpb0Y5RjktRjY2LVEiOkYnRjlGO0Y+RkBGQkZERkZGSEZSRlRGXnAtRiw2JkZgcUYvRmlvRjItRjY2LkZRRmlvRjlGO0Y+RkBGQkZERkZGSEZSRlQtRiw2JlElUmFua0YnRi9GaW9GMi1GaW42JC1GIzYlRl1vRmlvRjlGOUZnckY1LUYsNiZGY3FGL0Zpb0YyRmB0LUYsNiZRKkRpbWVuc2lvbkYnRi9GaW9GMi1GaW42JS1GIzYlLUYsNiZGaG9GL0Zpb0YyRmlvRjlGaW9GOS1GNjYuUSomdW1pbnVzMDtGJ0Zpb0Y5RjtGPkZARkJGREZGRkgvRktRLDAuMjIyMjIyMmVtRicvRk5GaHVGXnQtRjY2LkZddEZpb0Y5RjtGPkZARkJGREZGRkhGUkZURl5wRmRxRjVGTy1GLDYlUSpOdWxsU3BhY2VGJ0YvRjItRmluNiQtRiM2Ji1GLDYlUSpUcmFuc3Bvc2VGJ0YvRjJGZXRGaW9GOUY5Rlt0RjUtRiw2JVEoJmFscGhhO0YnRmpxRjlGNUZPLUYsNiVRJ01hdHJpeEYnRi9GMi1GaW42JC1GIzYoRmFxRmBvLUYjNiYtRiw2JUZddUYvRjItRmluNiQtRiM2JUZmb0Zpb0Y5RjlGaW9GOUZbcEZpb0Y5RjlGW3RGNUZbckY1Rk9GNS1GLDYlUSdWZWN0b3JGJ0YvRjItRmluNiQtRiM2JUZhcUZpb0Y5RjlGW3RGXnBGXnJGNUZPLUYsNiVRImZGJ0YvRjItRmluNiQtRiM2Ji1GLDYlUSRzZXFGJ0YvRjItRmluNiQtRiM2LUZmby1GaW42Ji1GIzYlRmFyRmlvRjlGOS8lJW9wZW5HUSJbRicvJSZjbG9zZUdRIl1GJ0Zgb0Zhci1GNjYtUSI9RidGOUY7Rj5GQEZCRkRGRkZIRlJGVC1JI21uR0YkNiRRIjFGJ0Y5LUY2Ni1RIy4uRidGOUY7Rj5GQEZCRkRGRkZIRmd1Rk1GYndGZHdGaW9GOUY5RmlvRjlGOUZbdEZecC1GNjYvUSRmb3JGJ0ZYRlpGZm5GO0Y+RkBGQkZERkZGSEZKRml1RjVGYXJGNS1GNjYvUSVmcm9tRidGWEZaRmZuRjtGPkZARkJGREZGRkhGZ3VGaXVGNUZqeUY1LUY2Ni9RI3RvRidGWEZaRmZuRjtGPkZARkJGREZGRkhGZ3VGaXVGNUZhcUY1LUY2Ni9RI2RvRidGWEZaRmZuRjtGPkZARkJGREZGRkhGZ3VGaXVGXnBGNUY1RjVGNUY1RjVGNUY1RjVGZnYtRmluNiYtRiM2KkZhckZgb0ZqeUZeekZgd0ZbcEZpb0Y5RjlGYXlGZHlGNUZPRmRxRl15Rlt0Rl5wRjVGNUY1RjVGNUY1RjVGNUY1RltyRl15RjVGT0Y1LUYsNiVRJGFkZEYnRi9GMi1GaW42JC1GIzYwLUYsNiVRJWRpZmZGJ0YvRjItRmluNiQtRiM2KEZeckZgb0Zmby1GaW42Ji1GIzYlLUYsNiVRImpGJ0YvRjJGaW9GOUY5RmF5RmR5RmlvRjlGOS1GNjYtUScmc2RvdDtGJ0Y5RjtGPkZARkJGREZGRkhGSkZNRmZ2LUZpbjYmLUYjNidGYXJGYG9GY1xsRmlvRjlGOUZheUZkeUZgb0ZjXGxGZ3lGanlGXnpGYndGZHdGaW9GOUY5Rlt0Rl5wLUY2Ni9RJGVuZEYnRlhGWkZmbkY7Rj5GQEZCRkRGRkZIL0ZLRmVvRk1GNUZqekZbdEZecC1GNjYuRjhGaW9GOUY7Rj5GQEZCRkRGRkZIRkpGTUZkckY1Rk8tRiw2JVEocGRzb2x2ZUYnRi9GMi1GaW42JC1GIzYlLUZpbjYmLUYjNiZGZngtRmluNiQtRiM2LkZbckZdeUZneS1GW3o2JFEiMEYnRjlGYG9GYXJGZ3lGanlGXnpGYXFGaW9GOUY5RmlvRjlGOS9GYnlRInxmckYnL0ZleVEifGhyRidGaW9GOUY5RmdyRl5wLUY2Ni9GX11sRlhGWkZmbkY7Rj5GQEZCRkRGRkZIRkpGTS1GNjYvRjhGWEZaRmZuRjtGPkZARkJGREZGRkhGSkZNRlUtRjY2L0ZddEZYRlpGZm5GO0Y+RkBGQkZERkZGSEZSRlRGaW9GOQ==">LUklbXJvd0c2Iy9JK21vZHVsZW5hbWVHNiJJLFR5cGVzZXR0aW5nR0koX3N5c2xpYkdGJzZedC1JI21pR0YkNiVRKEVzdHBhcnNGJy8lJ2l0YWxpY0dRJXRydWVGJy8lLG1hdGh2YXJpYW50R1EnaXRhbGljRictSSNtb0dGJDYtUSJ+RicvRjNRJ25vcm1hbEYnLyUmZmVuY2VHUSZmYWxzZUYnLyUqc2VwYXJhdG9yR0Y9LyUpc3RyZXRjaHlHRj0vJSpzeW1tZXRyaWNHRj0vJShsYXJnZW9wR0Y9LyUubW92YWJsZWxpbWl0c0dGPS8lJ2FjY2VudEdGPS8lJ2xzcGFjZUdRJjAuMGVtRicvJSdyc3BhY2VHRkwtRjY2LVEqJmNvbG9uZXE7RidGOUY7Rj5GQEZCRkRGRkZIL0ZLUSwwLjI3Nzc3NzhlbUYnL0ZORlMtRjY2L1ElcHJvY0YnLyUlYm9sZEdGMS9GM1ElYm9sZEYnLyUrZm9udHdlaWdodEdGZW5GO0Y+RkBGQkZERkZGSEZKRk0tSShtZmVuY2VkR0YkNiQtRiM2Jy1GLDYlUSRERDFGJ0YvRjItRjY2LVEiLEYnRjlGOy9GP0YxRkBGQkZERkZGSEZKL0ZOUSwwLjMzMzMzMzNlbUYnLUYsNiVRJXBhcnNGJ0YvRjIvJStleGVjdXRhYmxlR0Y9RjlGOS1GLDYjUSFGJy1JJ21zcGFjZUdGJDYmLyUnaGVpZ2h0R1EmMC4wZXhGJy8lJndpZHRoR0ZMLyUmZGVwdGhHRmNwLyUqbGluZWJyZWFrR1EobmV3bGluZUYnLUY2Ni9RJmxvY2FsRidGWEZaRmZuRjtGPkZARkJGREZGRkhGSkZNRjUtRiw2JVEickYnRi9GMkZgby1GLDYlUSJkRidGL0YyRmBvLUYsNiVRKWFscGhhcHJlRidGL0YyRmBvLUYsNiVRJmFscGhhRicvRjBGPUY5RmBvLUYsNiVRJFBERUYnRi9GMkZgby1GLDYlUSNGRkYnRi9GMkZgby1GLDYlUSJpRidGL0YyRmBvLUYsNiVRJGFuc0YnRi9GMi1GNjYtUSI7RidGOUY7RmNvRkBGQkZERkZGSEZKRlRGXnAtRjY2L1EsZGVzY3JpcHRpb25GJ0ZYRlpGZm5GO0Y+RkBGQkZERkZGSEZKRk1GNS1JI21zR0YkNiNRam5GaW5kc350aGV+ZXN0aW1hYmxlfnNldH5vZn5wYXJhbWV0ZXJzfmZvcn5kZXJpdmF0aXZlfm1hdHJpeH5ERDFGJ0ZnckZecC1GLDYlUSV3aXRoRidGL0YyLUZpbjYkLUYjNiUtRiw2JVEuTGluZWFyQWxnZWJyYUYnRi9GMkZpb0Y5RjktRjY2LVEiOkYnRjlGO0Y+RkBGQkZERkZGSEZSRlRGXnAtRiw2JkZgcUYvRmlvRjItRjY2LkZRRmlvRjlGO0Y+RkBGQkZERkZGSEZSRlQtRiw2JlElUmFua0YnRi9GaW9GMi1GaW42JC1GIzYlRl1vRmlvRjlGOUZnckY1LUYsNiZGY3FGL0Zpb0YyRmB0LUYsNiZRKkRpbWVuc2lvbkYnRi9GaW9GMi1GaW42JS1GIzYlLUYsNiZGaG9GL0Zpb0YyRmlvRjlGaW9GOS1GNjYuUSomdW1pbnVzMDtGJ0Zpb0Y5RjtGPkZARkJGREZGRkgvRktRLDAuMjIyMjIyMmVtRicvRk5GaHVGXnQtRjY2LkZddEZpb0Y5RjtGPkZARkJGREZGRkhGUkZURl5wRmRxRjVGTy1GLDYlUSpOdWxsU3BhY2VGJ0YvRjItRmluNiQtRiM2Ji1GLDYlUSpUcmFuc3Bvc2VGJ0YvRjJGZXRGaW9GOUY5Rlt0RjUtRiw2JVEoJmFscGhhO0YnRmpxRjlGNUZPLUYsNiVRJ01hdHJpeEYnRi9GMi1GaW42JC1GIzYoRmFxRmBvLUYjNiYtRiw2JUZddUYvRjItRmluNiQtRiM2JUZmb0Zpb0Y5RjlGaW9GOUZbcEZpb0Y5RjlGW3RGNUZbckY1Rk9GNS1GLDYlUSdWZWN0b3JGJ0YvRjItRmluNiQtRiM2JUZhcUZpb0Y5RjlGW3RGXnBGXnJGNUZPLUYsNiVRImZGJ0YvRjItRmluNiQtRiM2Ji1GLDYlUSRzZXFGJ0YvRjItRmluNiQtRiM2LUZmby1GaW42Ji1GIzYlRmFyRmlvRjlGOS8lJW9wZW5HUSJbRicvJSZjbG9zZUdRIl1GJ0Zgb0Zhci1GNjYtUSI9RidGOUY7Rj5GQEZCRkRGRkZIRlJGVC1JI21uR0YkNiRRIjFGJ0Y5LUY2Ni1RIy4uRidGOUY7Rj5GQEZCRkRGRkZIRmd1Rk1GYndGZHdGaW9GOUY5RmlvRjlGOUZbdEZecC1GNjYvUSRmb3JGJ0ZYRlpGZm5GO0Y+RkBGQkZERkZGSEZKRml1RjVGYXJGNS1GNjYvUSVmcm9tRidGWEZaRmZuRjtGPkZARkJGREZGRkhGZ3VGaXVGNUZqeUY1LUY2Ni9RI3RvRidGWEZaRmZuRjtGPkZARkJGREZGRkhGZ3VGaXVGNUZhcUY1LUY2Ni9RI2RvRidGWEZaRmZuRjtGPkZARkJGREZGRkhGZ3VGaXVGXnBGNUY1RjVGNUY1RjVGNUY1RjVGZnYtRmluNiYtRiM2KkZhckZgb0ZqeUZeekZgd0ZbcEZpb0Y5RjlGYXlGZHlGNUZPRmRxRl15Rlt0Rl5wRjVGNUY1RjVGNUY1RjVGNUY1RltyRl15RjVGT0Y1LUYsNiVRJGFkZEYnRi9GMi1GaW42JC1GIzYwLUYsNiVRJWRpZmZGJ0YvRjItRmluNiQtRiM2KEZeckZgb0Zmby1GaW42Ji1GIzYlLUYsNiVRImpGJ0YvRjJGaW9GOUY5RmF5RmR5RmlvRjlGOS1GNjYtUScmc2RvdDtGJ0Y5RjtGPkZARkJGREZGRkhGSkZNRmZ2LUZpbjYmLUYjNidGYXJGYG9GY1xsRmlvRjlGOUZheUZkeUZgb0ZjXGxGZ3lGanlGXnpGYndGZHdGaW9GOUY5Rlt0Rl5wLUY2Ni9RJGVuZEYnRlhGWkZmbkY7Rj5GQEZCRkRGRkZIL0ZLRmVvRk1GNUZqekZbdEZecC1GNjYuRjhGaW9GOUY7Rj5GQEZCRkRGRkZIRkpGTUZkckY1Rk8tRiw2JVEocGRzb2x2ZUYnRi9GMi1GaW42JC1GIzYlLUZpbjYmLUYjNiZGZngtRmluNiQtRiM2LkZbckZdeUZneS1GW3o2JFEiMEYnRjlGYG9GYXJGZ3lGanlGXnpGYXFGaW9GOUY5RmlvRjlGOS9GYnlRInxmckYnL0ZleVEifGhyRidGaW9GOUY5RmdyRl5wLUY2Ni9GX11sRlhGWkZmbkY7Rj5GQEZCRkRGRkZIRkpGTS1GNjYvRjhGWEZaRmZuRjtGPkZARkJGREZGRkhGSkZNRlUtRjY2L0ZddEZYRlpGZm5GO0Y+RkBGQkZERkZGSEZSRlRGaW9GOQ==</Equation></Text-field>
</Input>
</Group>
<Group labelreference="L6328" drawlabel="true">
<Input>
<Text-field prompt="&gt; " style="Maple Input" layout="Normal"><Equation executable="true" style="2D Input" input-equation="" display="LUklbXJvd0c2Iy9JK21vZHVsZW5hbWVHNiJJLFR5cGVzZXR0aW5nR0koX3N5c2xpYkdGJzZddC1JI21pR0YkNiVRKUVzdHBhcnMyRicvJSdpdGFsaWNHUSV0cnVlRicvJSxtYXRodmFyaWFudEdRJ2l0YWxpY0YnLUkjbW9HRiQ2LVEifkYnL0YzUSdub3JtYWxGJy8lJmZlbmNlR1EmZmFsc2VGJy8lKnNlcGFyYXRvckdGPS8lKXN0cmV0Y2h5R0Y9LyUqc3ltbWV0cmljR0Y9LyUobGFyZ2VvcEdGPS8lLm1vdmFibGVsaW1pdHNHRj0vJSdhY2NlbnRHRj0vJSdsc3BhY2VHUSYwLjBlbUYnLyUncnNwYWNlR0ZMLUY2Ni1RKiZjb2xvbmVxO0YnRjlGO0Y+RkBGQkZERkZGSC9GS1EsMC4yNzc3Nzc4ZW1GJy9GTkZTLUY2Ni9RJXByb2NGJy8lJWJvbGRHRjEvRjNRJWJvbGRGJy8lK2ZvbnR3ZWlnaHRHRmVuRjtGPkZARkJGREZGRkhGSkZNLUkobWZlbmNlZEdGJDYkLUYjNiYtRiw2JVEkREQxRidGL0YyLUY2Ni1RIixGJ0Y5RjsvRj9GMUZARkJGREZGRkhGSi9GTlEsMC4zMzMzMzMzZW1GJy1GLDYlUSVwYXJzRidGL0YyRjlGOS1GLDYjUSFGJy1JJ21zcGFjZUdGJDYmLyUnaGVpZ2h0R1EmMC4wZXhGJy8lJndpZHRoR0ZMLyUmZGVwdGhHRmFwLyUqbGluZWJyZWFrR1EobmV3bGluZUYnLUY2Ni9RJmxvY2FsRidGWEZaRmZuRjtGPkZARkJGREZGRkhGSkZNRjUtRiw2JVEickYnRi9GMkZgby1GLDYlUSJkRidGL0YyRmBvLUYsNiVRKWFscGhhcHJlRidGL0YyRmBvLUYsNiVRJmFscGhhRicvRjBGPUY5RmBvLUYsNiVRJFBERUYnRi9GMkZgby1GLDYlUSNGRkYnRi9GMkZgby1GLDYlUSJpRidGL0YyRmBvLUYsNiVRJGFuc0YnRi9GMi1GNjYtUSI7RidGOUY7RmNvRkBGQkZERkZGSEZKRlRGXHAtRjY2L1EsZGVzY3JpcHRpb25GJ0ZYRlpGZm5GO0Y+RkBGQkZERkZGSEZKRk1GNS1JI21zR0YkNiNRanBGaW5kc350aGV+ZXN0aW1hYmxlfnNldH5vZn5wYXJhbWV0ZXJzfmZvcn5kZXJpdmF0aXZlfm1hdHJpeH5ERDEsfmFuZH5yZXR1cm5zfmFscGhhfmFuZH50aGV+UERFc0YnRmVyRlxwLUYsNiVRJXdpdGhGJ0YvRjItRmluNiQtRiM2JC1GLDYlUS5MaW5lYXJBbGdlYnJhRidGL0YyRjlGOS1GNjYtUSI6RidGOUY7Rj5GQEZCRkRGRkZIRlJGVEZccC1GLDYmRl5xRi8vJStleGVjdXRhYmxlR0Y9RjItRjY2LkZRRl50RjlGO0Y+RkBGQkZERkZGSEZSRlQtRiw2JlElUmFua0YnRi9GXnRGMi1GaW42JC1GIzYkRl1vRjlGOUZlckY1LUYsNiZGYXFGL0ZedEYyRmB0LUYsNiZRKkRpbWVuc2lvbkYnRi9GXnRGMi1GaW42JS1GIzYkLUYsNiZGaG9GL0ZedEYyRjlGXnRGOS1GNjYuUSomdW1pbnVzMDtGJ0ZedEY5RjtGPkZARkJGREZGRkgvRktRLDAuMjIyMjIyMmVtRicvRk5GaHVGXHQtRjY2LkZbdEZedEY5RjtGPkZARkJGREZGRkhGUkZURlxwRmJxRjVGTy1GLDYlUSpOdWxsU3BhY2VGJ0YvRjItRmluNiQtRiM2JS1GLDYlUSpUcmFuc3Bvc2VGJ0YvRjJGZXRGOUY5RmlzRjUtRiw2JVEoJmFscGhhO0YnRmhxRjlGNUZPLUYsNiVRJ01hdHJpeEYnRi9GMi1GaW42JC1GIzYnRl9xRmBvLUYjNiUtRiw2JUZddUYvRjItRmluNiQtRiM2JEZmb0Y5RjlGOUZpb0Y5RjlGaXNGNUZpcUY1Rk9GNS1GLDYlUSdWZWN0b3JGJ0YvRjItRmluNiQtRiM2JEZfcUY5RjlGaXNGXHBGXHJGNUZPLUYsNiVRImZGJ0YvRjItRmluNiQtRiM2JS1GLDYlUSRzZXFGJ0YvRjItRmluNiQtRiM2LEZmby1GaW42Ji1GIzYkRl9yRjlGOS8lJW9wZW5HUSJbRicvJSZjbG9zZUdRIl1GJ0Zgb0Zfci1GNjYtUSI9RidGOUY7Rj5GQEZCRkRGRkZIRlJGVC1JI21uR0YkNiRRIjFGJ0Y5LUY2Ni1RIy4uRidGOUY7Rj5GQEZCRkRGRkZIRmd1Rk1GYndGZHdGOUY5RjlGOUZpc0ZccC1GNjYvUSRmb3JGJ0ZYRlpGZm5GO0Y+RkBGQkZERkZGSEZKRml1RjVGX3JGNS1GNjYvUSVmcm9tRidGWEZaRmZuRjtGPkZARkJGREZGRkhGZ3VGaXVGNUZqeUY1LUY2Ni9RI3RvRidGWEZaRmZuRjtGPkZARkJGREZGRkhGZ3VGaXVGNUZfcUY1LUY2Ni9RI2RvRidGWEZaRmZuRjtGPkZARkJGREZGRkhGZ3VGaXVGXHBGNUY1RjVGNUY1RjVGNUY1RjVGZnYtRmluNiYtRiM2KUZfckZgb0ZqeUZeekZgd0Zpb0Y5RjlGYXlGZHlGNUZPRmJxRl15RmlzRlxwRjVGNUY1RjVGNUY1RjVGNUY1RmlxRl15RjVGT0Y1LUYsNiVRJGFkZEYnRi9GMi1GaW42JC1GIzYvLUYsNiVRJWRpZmZGJ0YvRjItRmluNiQtRiM2J0ZcckZgb0Zmby1GaW42Ji1GIzYkLUYsNiVRImpGJ0YvRjJGOUY5RmF5RmR5RjlGOS1GNjYtUScmc2RvdDtGJ0Y5RjtGPkZARkJGREZGRkhGSkZNRmZ2LUZpbjYmLUYjNiZGX3JGYG9GY1xsRjlGOUZheUZkeUZgb0ZjXGxGZ3lGanlGXnpGYndGZHdGOUY5RmlzRlxwLUY2Ni9RJGVuZEYnRlhGWkZmbkY7Rj5GQEZCRkRGRkZIL0ZLRmVvRk1GNUZqekZpc0ZccEY1RmJyRjVGTy1GaW42Ji1GIzYpLUYsNiVRKHBkc29sdmVGJ0YvRjItRmluNiQtRiM2JC1GaW42Ji1GIzYlRmZ4LUZpbjYkLUYjNi1GaXFGXXlGZ3ktRlt6NiRRIjBGJ0Y5RmBvRl9yRmd5Rmp5Rl56Rl9xRjlGOUY5RjkvRmJ5USJ8ZnJGJy9GZXlRInxockYnRjlGOUZgby1GaW42Ji1GIzYkRmVxRjlGOUZnXmxGaV5sRmBvLUZpbjYmLUYjNiRGaXFGOUY5RmdebEZpXmxGOUY5L0ZieVEnJmxhbmc7RicvRmV5UScmcmFuZztGJ0ZlckZccC1GNjYvRl9dbEZYRlpGZm5GO0Y+RkBGQkZERkZGSEZKRk0tRjY2L0Y4RlhGWkZmbkY7Rj5GQEZCRkRGRkZIRkpGTUZVLUY2Ni9GW3RGWEZaRmZuRjtGPkZARkJGREZGRkhGUkZURl50Rjk=">LUklbXJvd0c2Iy9JK21vZHVsZW5hbWVHNiJJLFR5cGVzZXR0aW5nR0koX3N5c2xpYkdGJzZddC1JI21pR0YkNiVRKUVzdHBhcnMyRicvJSdpdGFsaWNHUSV0cnVlRicvJSxtYXRodmFyaWFudEdRJ2l0YWxpY0YnLUkjbW9HRiQ2LVEifkYnL0YzUSdub3JtYWxGJy8lJmZlbmNlR1EmZmFsc2VGJy8lKnNlcGFyYXRvckdGPS8lKXN0cmV0Y2h5R0Y9LyUqc3ltbWV0cmljR0Y9LyUobGFyZ2VvcEdGPS8lLm1vdmFibGVsaW1pdHNHRj0vJSdhY2NlbnRHRj0vJSdsc3BhY2VHUSYwLjBlbUYnLyUncnNwYWNlR0ZMLUY2Ni1RKiZjb2xvbmVxO0YnRjlGO0Y+RkBGQkZERkZGSC9GS1EsMC4yNzc3Nzc4ZW1GJy9GTkZTLUY2Ni9RJXByb2NGJy8lJWJvbGRHRjEvRjNRJWJvbGRGJy8lK2ZvbnR3ZWlnaHRHRmVuRjtGPkZARkJGREZGRkhGSkZNLUkobWZlbmNlZEdGJDYkLUYjNiYtRiw2JVEkREQxRidGL0YyLUY2Ni1RIixGJ0Y5RjsvRj9GMUZARkJGREZGRkhGSi9GTlEsMC4zMzMzMzMzZW1GJy1GLDYlUSVwYXJzRidGL0YyRjlGOS1GLDYjUSFGJy1JJ21zcGFjZUdGJDYmLyUnaGVpZ2h0R1EmMC4wZXhGJy8lJndpZHRoR0ZMLyUmZGVwdGhHRmFwLyUqbGluZWJyZWFrR1EobmV3bGluZUYnLUY2Ni9RJmxvY2FsRidGWEZaRmZuRjtGPkZARkJGREZGRkhGSkZNRjUtRiw2JVEickYnRi9GMkZgby1GLDYlUSJkRidGL0YyRmBvLUYsNiVRKWFscGhhcHJlRidGL0YyRmBvLUYsNiVRJmFscGhhRicvRjBGPUY5RmBvLUYsNiVRJFBERUYnRi9GMkZgby1GLDYlUSNGRkYnRi9GMkZgby1GLDYlUSJpRidGL0YyRmBvLUYsNiVRJGFuc0YnRi9GMi1GNjYtUSI7RidGOUY7RmNvRkBGQkZERkZGSEZKRlRGXHAtRjY2L1EsZGVzY3JpcHRpb25GJ0ZYRlpGZm5GO0Y+RkBGQkZERkZGSEZKRk1GNS1JI21zR0YkNiNRanBGaW5kc350aGV+ZXN0aW1hYmxlfnNldH5vZn5wYXJhbWV0ZXJzfmZvcn5kZXJpdmF0aXZlfm1hdHJpeH5ERDEsfmFuZH5yZXR1cm5zfmFscGhhfmFuZH50aGV+UERFc0YnRmVyRlxwLUYsNiVRJXdpdGhGJ0YvRjItRmluNiQtRiM2JC1GLDYlUS5MaW5lYXJBbGdlYnJhRidGL0YyRjlGOS1GNjYtUSI6RidGOUY7Rj5GQEZCRkRGRkZIRlJGVEZccC1GLDYmRl5xRi8vJStleGVjdXRhYmxlR0Y9RjItRjY2LkZRRl50RjlGO0Y+RkBGQkZERkZGSEZSRlQtRiw2JlElUmFua0YnRi9GXnRGMi1GaW42JC1GIzYkRl1vRjlGOUZlckY1LUYsNiZGYXFGL0ZedEYyRmB0LUYsNiZRKkRpbWVuc2lvbkYnRi9GXnRGMi1GaW42JS1GIzYkLUYsNiZGaG9GL0ZedEYyRjlGXnRGOS1GNjYuUSomdW1pbnVzMDtGJ0ZedEY5RjtGPkZARkJGREZGRkgvRktRLDAuMjIyMjIyMmVtRicvRk5GaHVGXHQtRjY2LkZbdEZedEY5RjtGPkZARkJGREZGRkhGUkZURlxwRmJxRjVGTy1GLDYlUSpOdWxsU3BhY2VGJ0YvRjItRmluNiQtRiM2JS1GLDYlUSpUcmFuc3Bvc2VGJ0YvRjJGZXRGOUY5RmlzRjUtRiw2JVEoJmFscGhhO0YnRmhxRjlGNUZPLUYsNiVRJ01hdHJpeEYnRi9GMi1GaW42JC1GIzYnRl9xRmBvLUYjNiUtRiw2JUZddUYvRjItRmluNiQtRiM2JEZmb0Y5RjlGOUZpb0Y5RjlGaXNGNUZpcUY1Rk9GNS1GLDYlUSdWZWN0b3JGJ0YvRjItRmluNiQtRiM2JEZfcUY5RjlGaXNGXHBGXHJGNUZPLUYsNiVRImZGJ0YvRjItRmluNiQtRiM2JS1GLDYlUSRzZXFGJ0YvRjItRmluNiQtRiM2LEZmby1GaW42Ji1GIzYkRl9yRjlGOS8lJW9wZW5HUSJbRicvJSZjbG9zZUdRIl1GJ0Zgb0Zfci1GNjYtUSI9RidGOUY7Rj5GQEZCRkRGRkZIRlJGVC1JI21uR0YkNiRRIjFGJ0Y5LUY2Ni1RIy4uRidGOUY7Rj5GQEZCRkRGRkZIRmd1Rk1GYndGZHdGOUY5RjlGOUZpc0ZccC1GNjYvUSRmb3JGJ0ZYRlpGZm5GO0Y+RkBGQkZERkZGSEZKRml1RjVGX3JGNS1GNjYvUSVmcm9tRidGWEZaRmZuRjtGPkZARkJGREZGRkhGZ3VGaXVGNUZqeUY1LUY2Ni9RI3RvRidGWEZaRmZuRjtGPkZARkJGREZGRkhGZ3VGaXVGNUZfcUY1LUY2Ni9RI2RvRidGWEZaRmZuRjtGPkZARkJGREZGRkhGZ3VGaXVGXHBGNUY1RjVGNUY1RjVGNUY1RjVGZnYtRmluNiYtRiM2KUZfckZgb0ZqeUZeekZgd0Zpb0Y5RjlGYXlGZHlGNUZPRmJxRl15RmlzRlxwRjVGNUY1RjVGNUY1RjVGNUY1RmlxRl15RjVGT0Y1LUYsNiVRJGFkZEYnRi9GMi1GaW42JC1GIzYvLUYsNiVRJWRpZmZGJ0YvRjItRmluNiQtRiM2J0ZcckZgb0Zmby1GaW42Ji1GIzYkLUYsNiVRImpGJ0YvRjJGOUY5RmF5RmR5RjlGOS1GNjYtUScmc2RvdDtGJ0Y5RjtGPkZARkJGREZGRkhGSkZNRmZ2LUZpbjYmLUYjNiZGX3JGYG9GY1xsRjlGOUZheUZkeUZgb0ZjXGxGZ3lGanlGXnpGYndGZHdGOUY5RmlzRlxwLUY2Ni9RJGVuZEYnRlhGWkZmbkY7Rj5GQEZCRkRGRkZIL0ZLRmVvRk1GNUZqekZpc0ZccEY1RmJyRjVGTy1GaW42Ji1GIzYpLUYsNiVRKHBkc29sdmVGJ0YvRjItRmluNiQtRiM2JC1GaW42Ji1GIzYlRmZ4LUZpbjYkLUYjNi1GaXFGXXlGZ3ktRlt6NiRRIjBGJ0Y5RmBvRl9yRmd5Rmp5Rl56Rl9xRjlGOUY5RjkvRmJ5USJ8ZnJGJy9GZXlRInxockYnRjlGOUZgby1GaW42Ji1GIzYkRmVxRjlGOUZnXmxGaV5sRmBvLUZpbjYmLUYjNiRGaXFGOUY5RmdebEZpXmxGOUY5L0ZieVEnJmxhbmc7RicvRmV5UScmcmFuZztGJ0ZlckZccC1GNjYvRl9dbEZYRlpGZm5GO0Y+RkBGQkZERkZGSEZKRk0tRjY2L0Y4RlhGWkZmbkY7Rj5GQEZCRkRGRkZIRkpGTUZVLUY2Ni9GW3RGWEZaRmZuRjtGPkZARkJGREZGRkhGUkZURl50Rjk=</Equation></Text-field>
</Input>
</Group>
<Group labelreference="L6360" drawlabel="true">
<Input>
<Text-field prompt="&gt; " style="Maple Input" layout="Normal"><Equation executable="true" style="2D Input" input-equation="" display="LUklbXJvd0c2Iy9JK21vZHVsZW5hbWVHNiJJLFR5cGVzZXR0aW5nR0koX3N5c2xpYkdGJzZfZm0tSSNtaUdGJDYlUSlyaW5nbW9kMkYnLyUnaXRhbGljR1EldHJ1ZUYnLyUsbWF0aHZhcmlhbnRHUSdpdGFsaWNGJy1JI21vR0YkNi1RKiZjb2xvbmVxO0YnL0YzUSdub3JtYWxGJy8lJmZlbmNlR1EmZmFsc2VGJy8lKnNlcGFyYXRvckdGPS8lKXN0cmV0Y2h5R0Y9LyUqc3ltbWV0cmljR0Y9LyUobGFyZ2VvcEdGPS8lLm1vdmFibGVsaW1pdHNHRj0vJSdhY2NlbnRHRj0vJSdsc3BhY2VHUSwwLjI3Nzc3NzhlbUYnLyUncnNwYWNlR0ZMLUY2Ni9RJXByb2NGJy8lJWJvbGRHRjEvRjNRJWJvbGRGJy8lK2ZvbnR3ZWlnaHRHRlVGO0Y+RkBGQkZERkZGSC9GS1EmMC4wZW1GJy9GTkZZLUkobWZlbmNlZEdGJDYkLUYjNiotRiw2JVEieUYnL0YwRj1GOS1GNjYtUSIsRidGOUY7L0Y/RjFGQEZCRkRGRkZIRlgvRk5RLDAuMzMzMzMzM2VtRictRiw2JVEiekYnRl1vRjlGXm8tRiw2JVEickYnRi9GMkZeby1GLDYlUSJjRidGL0YyRjlGOS1GLDYjUSFGJy1JJ21zcGFjZUdGJDYmLyUnaGVpZ2h0R1EmMC4wZXhGJy8lJndpZHRoR0ZZLyUmZGVwdGhHRmVwLyUqbGluZWJyZWFrR1EobmV3bGluZUYnLUY2Ni1RIn5GJ0Y5RjtGPkZARkJGREZGRkhGWEZaLUY2Ni9RJmxvY2FsRidGUkZURlZGO0Y+RkBGQkZERkZGSEZYRlpGXXEtRiw2JVEiaUYnRi9GMkZeby1GLDYlUSJqRidGL0YyRl5vLUYsNiVRIlBGJ0YvRjJGXm8tRiw2JVEjYWFGJ0Zdb0Y5Rl5vLUYsNiVRImJGJ0Zdb0Y5LUY2Ni1RIjtGJ0Y5RjtGYW9GQEZCRkRGRkZIRlhGTUZgcC1GNjYvUSxkZXNjcmlwdGlvbkYnRlJGVEZWRjtGPkZARkJGREZGRkhGWEZaRl1xLUkjbXNHRiQ2I1FnckZpbmRzflAtYXJyYXl+Zm9yfnkven5yaW5nLXJlY292ZXJ5fm1vZGVscy5+fnl+c3Vydml2YWwsfnp+cmVwb3J0aW5nfnByb2JhYmlsaXR5Ln4xPWNvbnN0YW50KEMpLH4yPXRpbWUoVCksfjM9YWdlKEEpLH40PUEsVH5GJ0ZickZgcC1GLDYlUSV3aXRoRidGL0YyLUZmbjYkLUYjNiQtRiw2JVEuTGluZWFyQWxnZWJyYUYnRi9GMkY5RjktRjY2LVEiOkYnRjlGO0Y+RkBGQkZERkZGSEZKRk1GYHAtRmFwNiZGY3BGZnBGaHAvRltxUSVhdXRvRidGaXFGNS1GLDYlUSdNYXRyaXhGJ0YvRjItRmZuNiQtRiM2Ji1GLDYlRmlvRl1vRjlGXm8tRiw2JUZccEZdb0Y5RjlGOUZmc0ZdcUZgcEZdcS1GNjYvUSNpZkYnRlJGVEZWRjtGPkZARkJGREZGRkhGWEZaRl1xLUYsNiVGXG9GL0YyLUY2Ni1RIj1GJ0Y5RjtGPkZARkJGREZGRkhGSkZNLUkjbW5HRiQ2JFEiMUYnRjlGXXEtRjY2L1EldGhlbkYnRlJGVEZWRjtGPkZARkJGREZGRkhGWEZaRl1xRl1xRl1xRl1xRl1xRl1xRmBwRl1xRl1xRl1xRl1xRl1xRl1xLUY2Ni9RJGZvckYnRlJGVEZWRjtGPkZARkJGREZGRkhGWEZaRl1xLUYsNiVGZXFGXW9GOUZdcS1GNjYvUSVmcm9tRidGUkZURlZGO0Y+RkBGQkZERkZGSEZYRlpGXXFGYHVGXXEtRjY2L1EjdG9GJ0ZSRlRGVkY7Rj5GQEZCRkRGRkZIRlhGWkZdcUZmdEZdcS1GNjYvUSNkb0YnRlJGVEZWRjtGPkZARkJGREZGRkhGWEZaRl1xRl1xRl1xRmd1Rl1xLUYsNiVGaHFGXW9GOUZdcUZcdkZdcUZgdUZdcUZfdkZdcUZmdEZdcUZidkZdcUZdcUZcci1GZm42Ji1GIzYmRmp1Rl5vRmV2RjlGOS8lJW9wZW5HUSJbRicvJSZjbG9zZUdRIl1GJ0Y1LUYsNiVRJHBoaUYnRl1vRjlGZnNGXXFGXXFGXXFGXXFGXXFGXXFGXXFGXXFGXXFGXXEtRjY2L1EkZW5kRidGUkZURlZGO0Y+RkBGQkZERkZGSEZYRlpGXXFGYnZGZnNGXXFGZHdGXXFGYnZGZnNGYHBGXXEtRjY2L1ElZWxpZkYnRlJGVEZWRjtGPkZARkJGREZGRkhGWEZaRl1xRlt1Rl11LUZhdTYkUSIyRidGOUZdcUZkdUZdcUZdcUZdcUZdcUZgcEZdcUZdcUZdcUZdcUZdcUZdcUZdcUZndUZdcUZqdUZdcUZcdkZdcUZgdUZdcUZfdkZdcUZmdEZdcUZidkZdcUZdcUZndUZdcUZldkZdcUZcdkZdcUZgdUZdcUZfdkZdcUZmdEZdcUZidkZdcUZdcUZdcUZcckZndkY1RmF3LUZmbjYmLUYjNiRGZXZGOUY5Rlt3Rl53RmZzRl1xRl1xRl1xRmR3Rl1xRmJ2RmZzRl1xRmR3Rl1xRmJ2RmZzRmBwRl1xRmd3Rl1xRlt1Rl11LUZhdTYkUSIzRidGOUZdcUZkdUZdcUZdcUZdcUZdcUZgcEZdcUZdcUZdcUZdcUZdcUZdcUZdcUZndUZdcUZjcUZdcUZcdkZdcUZgdUZdcUZfdkZdcUZqb0ZdcUZidkZdcUZndUZdcUZmcUZdcUZcdkZdcUZgdUZdcUZfdkZdcUZqb0ZdcUZidkZdcUZdcS1GLDYlRl5yRi9GMkZndkY1RmF3LUZmbjYmLUYjNiRGanVGOUY5Rlt3Rl53RmZzRl1xRl1xRl1xRl1xRmR3Rl1xRmJ2RmZzRl1xRmR3Rl1xRmJ2RmZzRmBwRl1xLUY2Ni9RJWVsc2VGJ0ZSRlRGVkY7Rj5GQEZCRkRGRkZIRlhGWkZdcUZdcUZdcUZdcUZdcUZdcUZgcEZdcUZdcUZdcUZdcUZdcUZdcUZndUZdcUZjcUZdcUZcdkZdcUZgdUZdcUZfdkZdcUZqb0ZdcUZidkZdcUZdcUZndUZdcUZmcUZdcUZcdkZdcUZgdUZdcUZfdkZdcUZqb0ZdcUZidkZdcUZdcUZkeEZndkY1RmF3Rmd2RmZzRl1xRmR3Rl1xRmJ2RmZzRl1xRmR3Rl1xRmJ2RmZzRmBwRmBwRmBwRmBwRl1xRmR3Rl1xRmh0RmZzRmBwRl1xRl1xRmh0Rl1xLUYsNiVGZm9GL0YyRl11RmB1Rl1xRmR1Rl1xRl1xRl1xRl1xRl1xRl1xRmBwRl1xRl1xRl1xRl1xRl1xRl1xRmd1Rl1xRmp1Rl1xRlx2Rl1xRmB1Rl1xRl92Rl1xRmZ0Rl1xRmJ2Rl1xRmd1Rl1xRmV2Rl1xRlx2Rl1xRmB1Rl1xRl92Rl1xRmZ0Rl1xRmJ2Rl1xRl1xRl9yRmd2RjUtRiw2JVEnbGFtYmRhRidGXW9GOUZmc0ZdcUZdcUZdcUZdcUZkd0ZdcUZidkZmc0ZdcUZkd0ZdcUZidkZmc0ZgcEZdcUZnd0ZdcUZdeUZddUZqd0ZdcUZkdUZdcUZdcUZdcUZdcUZgcEZdcUZdcUZdcUZdcUZdcUZdcUZdcUZndUZdcUZqdUZdcUZcdkZdcUZgdUZdcUZfdkZdcUZmdEZdcUZidkZdcUZndUZdcUZldkZdcUZcdkZdcUZgdUZdcUZfdkZdcUZmdEZdcUZidkZdcUZdcUZfckZndkY1Rl95Rl14RmZzRl1xRl1xRmR3Rl1xRmJ2RmZzRl1xRmR3Rl1xRmJ2RmZzRmBwRl1xRmd3Rl1xRmRvRl11RmF4Rl1xRmR1Rl1xRl1xRl1xRl1xRmBwRl1xRl1xRl1xRl1xRl1xRl1xRl1xRmd1Rl1xRmNxRl1xRlx2Rl1xRmB1Rl1xRl92Rl1xRmZ0Rl1xRmJ2Rl1xRmd1Rl1xRmV2Rl1xRlx2Rl1xRmB1Rl1xRl92Rl1xRmZ0Rl1xRmJ2Rl1xRl1xRl9yRmd2RjVGX3ktRmZuNiYtRiM2JEZjcUY5RjlGW3dGXndGZnNGXXFGXXFGZHdGXXFGYnZGZnNGXXFGXXFGZHdGXXFGYnZGZnNGYHBGaXNGanhGXXFGXXFGXXFGXXFGXXFGXXFGYHBGXXFGXXFGXXFGXXFGXXFGXXFGZ3VGXXFGY3FGXXFGXHZGXXFGYHVGXXFGX3ZGXXFGam9GXXFGYnZGXXFGZ3VGXXFGZnFGXXFGXHZGXXFGYHVGXXFGX3ZGXXFGam9GXXFGYnZGXXFGXXEtRiw2JUZhckYvRjJGZ3ZGNUZfeUZndkZmc0ZdcUZkd0ZdcUZidkZmc0ZdcUZkd0ZdcUZidkZmc0ZgcEZgcEZgcEZgcEZdcUZkd0ZdcUZodEZmc0ZgcEZdcUZndUZdcUZjcUZdcUZcdkZdcUZgdUZdcUZfdkZdcS1GLDYlUSpEaW1lbnNpb25GJ0YvRjItRmZuNiQtRiM2JEZpcUY5RjktRmZuNiYtRiM2JEZgdUY5RjlGW3dGXndGXXFGYnZGXXFGXXFGXXFGXXFGXXFGXXFGXXFGXXFGXXFGXXFGZ3VGXXFGZnFGXXFGXHZGXXFGanVGXXFGX3ZGXXFGaHlGW3otRmZuNiYtRiM2JEZqd0Y5RjlGW3dGXndGXXFGYnZGYHBGXXFGXXFGXXFGXXFGXXFGXXFGXXFGXXFGXXFGXXFGXXFGXXFGXXFGaXEtRmZuNiYtRiM2JkZjcUZeb0ZmcUY5RjlGW3dGXndGNS1GLDYlUShwcm9kdWN0RidGL0YyLUZmbjYkLUYjNi5GXHItRmZuNiYtRiM2Ki1GLDYlUSJrRidGXW9GOS1GNjYtUSgmbWludXM7RidGOUY7Rj5GQEZCRkRGRkZIL0ZLUSwwLjIyMjIyMjJlbUYnL0ZORl1cbEZqdS1GNjYtUSIrRidGOUY7Rj5GQEZCRkRGRkZIRlxcbEZeXGxGYHVGXm9GZltsRjlGOUZbd0Zed0Zeby1GLDYlRmhbbEYvRjJGXXVGXXFGanUtRjY2LVEjLi5GJ0Y5RjtGPkZARkJGREZGRkhGXFxsRlpGZXZGaVtsRmB1RjlGOS1GNjYtUScmc2RvdDtGJ0Y5RjtGPkZARkJGREZGRkhGWEZaLUZmbjYkLUYjNidGYHVGaVtsRmR4LUZmbjYmLUYjNipGZnFGaVtsRmNxRl9cbEZgdUZeb0ZmcUY5RjlGW3dGXndGOUY5RmdcbEZfckZeXWxGYnJGYHBGXXFGZHdGXXFGYnZGZnNGXXFGXXFGXXFGXXFGZHdGXXFGYnZGZnNGYHBGXXFGaXFGYnJGYHBGXXFGZHdGXXFGT0Zmcy8lK2V4ZWN1dGFibGVHRj1GOQ==">LUklbXJvd0c2Iy9JK21vZHVsZW5hbWVHNiJJLFR5cGVzZXR0aW5nR0koX3N5c2xpYkdGJzZfZm0tSSNtaUdGJDYlUSlyaW5nbW9kMkYnLyUnaXRhbGljR1EldHJ1ZUYnLyUsbWF0aHZhcmlhbnRHUSdpdGFsaWNGJy1JI21vR0YkNi1RKiZjb2xvbmVxO0YnL0YzUSdub3JtYWxGJy8lJmZlbmNlR1EmZmFsc2VGJy8lKnNlcGFyYXRvckdGPS8lKXN0cmV0Y2h5R0Y9LyUqc3ltbWV0cmljR0Y9LyUobGFyZ2VvcEdGPS8lLm1vdmFibGVsaW1pdHNHRj0vJSdhY2NlbnRHRj0vJSdsc3BhY2VHUSwwLjI3Nzc3NzhlbUYnLyUncnNwYWNlR0ZMLUY2Ni9RJXByb2NGJy8lJWJvbGRHRjEvRjNRJWJvbGRGJy8lK2ZvbnR3ZWlnaHRHRlVGO0Y+RkBGQkZERkZGSC9GS1EmMC4wZW1GJy9GTkZZLUkobWZlbmNlZEdGJDYkLUYjNiotRiw2JVEieUYnL0YwRj1GOS1GNjYtUSIsRidGOUY7L0Y/RjFGQEZCRkRGRkZIRlgvRk5RLDAuMzMzMzMzM2VtRictRiw2JVEiekYnRl1vRjlGXm8tRiw2JVEickYnRi9GMkZeby1GLDYlUSJjRidGL0YyRjlGOS1GLDYjUSFGJy1JJ21zcGFjZUdGJDYmLyUnaGVpZ2h0R1EmMC4wZXhGJy8lJndpZHRoR0ZZLyUmZGVwdGhHRmVwLyUqbGluZWJyZWFrR1EobmV3bGluZUYnLUY2Ni1RIn5GJ0Y5RjtGPkZARkJGREZGRkhGWEZaLUY2Ni9RJmxvY2FsRidGUkZURlZGO0Y+RkBGQkZERkZGSEZYRlpGXXEtRiw2JVEiaUYnRi9GMkZeby1GLDYlUSJqRidGL0YyRl5vLUYsNiVRIlBGJ0YvRjJGXm8tRiw2JVEjYWFGJ0Zdb0Y5Rl5vLUYsNiVRImJGJ0Zdb0Y5LUY2Ni1RIjtGJ0Y5RjtGYW9GQEZCRkRGRkZIRlhGTUZgcC1GNjYvUSxkZXNjcmlwdGlvbkYnRlJGVEZWRjtGPkZARkJGREZGRkhGWEZaRl1xLUkjbXNHRiQ2I1FnckZpbmRzflAtYXJyYXl+Zm9yfnkven5yaW5nLXJlY292ZXJ5fm1vZGVscy5+fnl+c3Vydml2YWwsfnp+cmVwb3J0aW5nfnByb2JhYmlsaXR5Ln4xPWNvbnN0YW50KEMpLH4yPXRpbWUoVCksfjM9YWdlKEEpLH40PUEsVH5GJ0ZickZgcC1GLDYlUSV3aXRoRidGL0YyLUZmbjYkLUYjNiQtRiw2JVEuTGluZWFyQWxnZWJyYUYnRi9GMkY5RjktRjY2LVEiOkYnRjlGO0Y+RkBGQkZERkZGSEZKRk1GYHAtRmFwNiZGY3BGZnBGaHAvRltxUSVhdXRvRidGaXFGNS1GLDYlUSdNYXRyaXhGJ0YvRjItRmZuNiQtRiM2Ji1GLDYlRmlvRl1vRjlGXm8tRiw2JUZccEZdb0Y5RjlGOUZmc0ZdcUZgcEZdcS1GNjYvUSNpZkYnRlJGVEZWRjtGPkZARkJGREZGRkhGWEZaRl1xLUYsNiVGXG9GL0YyLUY2Ni1RIj1GJ0Y5RjtGPkZARkJGREZGRkhGSkZNLUkjbW5HRiQ2JFEiMUYnRjlGXXEtRjY2L1EldGhlbkYnRlJGVEZWRjtGPkZARkJGREZGRkhGWEZaRl1xRl1xRl1xRl1xRl1xRl1xRmBwRl1xRl1xRl1xRl1xRl1xRl1xLUY2Ni9RJGZvckYnRlJGVEZWRjtGPkZARkJGREZGRkhGWEZaRl1xLUYsNiVGZXFGXW9GOUZdcS1GNjYvUSVmcm9tRidGUkZURlZGO0Y+RkBGQkZERkZGSEZYRlpGXXFGYHVGXXEtRjY2L1EjdG9GJ0ZSRlRGVkY7Rj5GQEZCRkRGRkZIRlhGWkZdcUZmdEZdcS1GNjYvUSNkb0YnRlJGVEZWRjtGPkZARkJGREZGRkhGWEZaRl1xRl1xRl1xRmd1Rl1xLUYsNiVGaHFGXW9GOUZdcUZcdkZdcUZgdUZdcUZfdkZdcUZmdEZdcUZidkZdcUZdcUZcci1GZm42Ji1GIzYmRmp1Rl5vRmV2RjlGOS8lJW9wZW5HUSJbRicvJSZjbG9zZUdRIl1GJ0Y1LUYsNiVRJHBoaUYnRl1vRjlGZnNGXXFGXXFGXXFGXXFGXXFGXXFGXXFGXXFGXXFGXXEtRjY2L1EkZW5kRidGUkZURlZGO0Y+RkBGQkZERkZGSEZYRlpGXXFGYnZGZnNGXXFGZHdGXXFGYnZGZnNGYHBGXXEtRjY2L1ElZWxpZkYnRlJGVEZWRjtGPkZARkJGREZGRkhGWEZaRl1xRlt1Rl11LUZhdTYkUSIyRidGOUZdcUZkdUZdcUZdcUZdcUZdcUZgcEZdcUZdcUZdcUZdcUZdcUZdcUZdcUZndUZdcUZqdUZdcUZcdkZdcUZgdUZdcUZfdkZdcUZmdEZdcUZidkZdcUZdcUZndUZdcUZldkZdcUZcdkZdcUZgdUZdcUZfdkZdcUZmdEZdcUZidkZdcUZdcUZdcUZcckZndkY1RmF3LUZmbjYmLUYjNiRGZXZGOUY5Rlt3Rl53RmZzRl1xRl1xRl1xRmR3Rl1xRmJ2RmZzRl1xRmR3Rl1xRmJ2RmZzRmBwRl1xRmd3Rl1xRlt1Rl11LUZhdTYkUSIzRidGOUZdcUZkdUZdcUZdcUZdcUZdcUZgcEZdcUZdcUZdcUZdcUZdcUZdcUZdcUZndUZdcUZjcUZdcUZcdkZdcUZgdUZdcUZfdkZdcUZqb0ZdcUZidkZdcUZndUZdcUZmcUZdcUZcdkZdcUZgdUZdcUZfdkZdcUZqb0ZdcUZidkZdcUZdcS1GLDYlRl5yRi9GMkZndkY1RmF3LUZmbjYmLUYjNiRGanVGOUY5Rlt3Rl53RmZzRl1xRl1xRl1xRl1xRmR3Rl1xRmJ2RmZzRl1xRmR3Rl1xRmJ2RmZzRmBwRl1xLUY2Ni9RJWVsc2VGJ0ZSRlRGVkY7Rj5GQEZCRkRGRkZIRlhGWkZdcUZdcUZdcUZdcUZdcUZdcUZgcEZdcUZdcUZdcUZdcUZdcUZdcUZndUZdcUZjcUZdcUZcdkZdcUZgdUZdcUZfdkZdcUZqb0ZdcUZidkZdcUZdcUZndUZdcUZmcUZdcUZcdkZdcUZgdUZdcUZfdkZdcUZqb0ZdcUZidkZdcUZdcUZkeEZndkY1RmF3Rmd2RmZzRl1xRmR3Rl1xRmJ2RmZzRl1xRmR3Rl1xRmJ2RmZzRmBwRmBwRmBwRmBwRl1xRmR3Rl1xRmh0RmZzRmBwRl1xRl1xRmh0Rl1xLUYsNiVGZm9GL0YyRl11RmB1Rl1xRmR1Rl1xRl1xRl1xRl1xRl1xRl1xRmBwRl1xRl1xRl1xRl1xRl1xRl1xRmd1Rl1xRmp1Rl1xRlx2Rl1xRmB1Rl1xRl92Rl1xRmZ0Rl1xRmJ2Rl1xRmd1Rl1xRmV2Rl1xRlx2Rl1xRmB1Rl1xRl92Rl1xRmZ0Rl1xRmJ2Rl1xRl1xRl9yRmd2RjUtRiw2JVEnbGFtYmRhRidGXW9GOUZmc0ZdcUZdcUZdcUZdcUZkd0ZdcUZidkZmc0ZdcUZkd0ZdcUZidkZmc0ZgcEZdcUZnd0ZdcUZdeUZddUZqd0ZdcUZkdUZdcUZdcUZdcUZdcUZgcEZdcUZdcUZdcUZdcUZdcUZdcUZdcUZndUZdcUZqdUZdcUZcdkZdcUZgdUZdcUZfdkZdcUZmdEZdcUZidkZdcUZndUZdcUZldkZdcUZcdkZdcUZgdUZdcUZfdkZdcUZmdEZdcUZidkZdcUZdcUZfckZndkY1Rl95Rl14RmZzRl1xRl1xRmR3Rl1xRmJ2RmZzRl1xRmR3Rl1xRmJ2RmZzRmBwRl1xRmd3Rl1xRmRvRl11RmF4Rl1xRmR1Rl1xRl1xRl1xRl1xRmBwRl1xRl1xRl1xRl1xRl1xRl1xRl1xRmd1Rl1xRmNxRl1xRlx2Rl1xRmB1Rl1xRl92Rl1xRmZ0Rl1xRmJ2Rl1xRmd1Rl1xRmV2Rl1xRlx2Rl1xRmB1Rl1xRl92Rl1xRmZ0Rl1xRmJ2Rl1xRl1xRl9yRmd2RjVGX3ktRmZuNiYtRiM2JEZjcUY5RjlGW3dGXndGZnNGXXFGXXFGZHdGXXFGYnZGZnNGXXFGXXFGZHdGXXFGYnZGZnNGYHBGaXNGanhGXXFGXXFGXXFGXXFGXXFGXXFGYHBGXXFGXXFGXXFGXXFGXXFGXXFGZ3VGXXFGY3FGXXFGXHZGXXFGYHVGXXFGX3ZGXXFGam9GXXFGYnZGXXFGZ3VGXXFGZnFGXXFGXHZGXXFGYHVGXXFGX3ZGXXFGam9GXXFGYnZGXXFGXXEtRiw2JUZhckYvRjJGZ3ZGNUZfeUZndkZmc0ZdcUZkd0ZdcUZidkZmc0ZdcUZkd0ZdcUZidkZmc0ZgcEZgcEZgcEZgcEZdcUZkd0ZdcUZodEZmc0ZgcEZdcUZndUZdcUZjcUZdcUZcdkZdcUZgdUZdcUZfdkZdcS1GLDYlUSpEaW1lbnNpb25GJ0YvRjItRmZuNiQtRiM2JEZpcUY5RjktRmZuNiYtRiM2JEZgdUY5RjlGW3dGXndGXXFGYnZGXXFGXXFGXXFGXXFGXXFGXXFGXXFGXXFGXXFGXXFGZ3VGXXFGZnFGXXFGXHZGXXFGanVGXXFGX3ZGXXFGaHlGW3otRmZuNiYtRiM2JEZqd0Y5RjlGW3dGXndGXXFGYnZGYHBGXXFGXXFGXXFGXXFGXXFGXXFGXXFGXXFGXXFGXXFGXXFGXXFGXXFGaXEtRmZuNiYtRiM2JkZjcUZeb0ZmcUY5RjlGW3dGXndGNS1GLDYlUShwcm9kdWN0RidGL0YyLUZmbjYkLUYjNi5GXHItRmZuNiYtRiM2Ki1GLDYlUSJrRidGXW9GOS1GNjYtUSgmbWludXM7RidGOUY7Rj5GQEZCRkRGRkZIL0ZLUSwwLjIyMjIyMjJlbUYnL0ZORl1cbEZqdS1GNjYtUSIrRidGOUY7Rj5GQEZCRkRGRkZIRlxcbEZeXGxGYHVGXm9GZltsRjlGOUZbd0Zed0Zeby1GLDYlRmhbbEYvRjJGXXVGXXFGanUtRjY2LVEjLi5GJ0Y5RjtGPkZARkJGREZGRkhGXFxsRlpGZXZGaVtsRmB1RjlGOS1GNjYtUScmc2RvdDtGJ0Y5RjtGPkZARkJGREZGRkhGWEZaLUZmbjYkLUYjNidGYHVGaVtsRmR4LUZmbjYmLUYjNipGZnFGaVtsRmNxRl9cbEZgdUZeb0ZmcUY5RjlGW3dGXndGOUY5RmdcbEZfckZeXWxGYnJGYHBGXXFGZHdGXXFGYnZGZnNGXXFGXXFGXXFGXXFGZHdGXXFGYnZGZnNGYHBGXXFGaXFGYnJGYHBGXXFGZHdGXXFGT0Zmcy8lK2V4ZWN1dGFibGVHRj1GOQ==</Equation></Text-field>
</Input>
</Group>
<Group labelreference="L6361" drawlabel="true">
<Input>
<Text-field prompt="&gt; " style="Maple Input" layout="Normal"><Equation executable="true" style="2D Input" input-equation="" display="LUklbXJvd0c2Iy9JK21vZHVsZW5hbWVHNiJJLFR5cGVzZXR0aW5nR0koX3N5c2xpYkdGJzZmW2wtSSNtaUdGJDYlUSdNYXR2ZWNGJy8lJ2l0YWxpY0dRJXRydWVGJy8lLG1hdGh2YXJpYW50R1EnaXRhbGljRictSSNtb0dGJDYtUSJ+RicvRjNRJ25vcm1hbEYnLyUmZmVuY2VHUSZmYWxzZUYnLyUqc2VwYXJhdG9yR0Y9LyUpc3RyZXRjaHlHRj0vJSpzeW1tZXRyaWNHRj0vJShsYXJnZW9wR0Y9LyUubW92YWJsZWxpbWl0c0dGPS8lJ2FjY2VudEdGPS8lJ2xzcGFjZUdRJjAuMGVtRicvJSdyc3BhY2VHRkwtRjY2LVEqJmNvbG9uZXE7RidGOUY7Rj5GQEZCRkRGRkZIL0ZLUSwwLjI3Nzc3NzhlbUYnL0ZORlMtRjY2L1ElcHJvY0YnLyUlYm9sZEdGMS9GM1ElYm9sZEYnLyUrZm9udHdlaWdodEdGZW5GO0Y+RkBGQkZERkZGSEZKRk0tSShtZmVuY2VkR0YkNiQtRiM2JC1GLDYlUSJQRidGL0YyRjlGOS1GLDYjUSFGJy1JJ21zcGFjZUdGJDYmLyUnaGVpZ2h0R1EmMC4wZXhGJy8lJndpZHRoR0ZMLyUmZGVwdGhHRmhvLyUqbGluZWJyZWFrR1EobmV3bGluZUYnRjUtRjY2L1EmbG9jYWxGJ0ZYRlpGZm5GO0Y+RkBGQkZERkZGSEZKRk1GNS1GLDYlUSpzaXpla2FwcGFGJ0YvRjItRjY2LVEiLEYnRjlGOy9GP0YxRkBGQkZERkZGSEZKL0ZOUSwwLjMzMzMzMzNlbUYnRjUtRiw2JVEiaUYnRi9GMkZmcEY1LUYsNiVRImpGJ0YvRjJGZnAtRiw2JVEma2FwcGFGJy9GMEY9RjlGZnAtRiw2JVEra2FwcGFpbmRleEYnRi9GMi1GNjYtUSI7RidGOUY7RmlwRkBGQkZERkZGSEZKRlRGY29GY28tRjY2L1EsZGVzY3JpcHRpb25GJ0ZYRlpGZm5GO0Y+RkBGQkZERkZGSEZKL0ZOUSwwLjIyMjIyMjJlbUYnRjUtSSNtc0dGJDYjUVxvQ29udmVydHN+YX5NYXRyaXh+aW50b35hflZlY3Rvcn5vZn50aGV+bWF0cml4J3N+bm9uLXplcm9+ZW50ZXJpZXNGJ0ZpcUZjby1GLDYlUSV3aXRoRidGL0YyLUZpbjYkLUYjNiQtRiw2JVEuTGluZWFyQWxnZWJyYUYnRi9GMkY5RjktRjY2LVEiOkYnRjlGO0Y+RkBGQkZERkZGSEZSRlRGNUY1RmNwRjVGTy1JI21uR0YkNiRRIjBGJ0Y5Rl9zRmNvLUY2Ni9RJGZvckYnRlhGWkZmbkY7Rj5GQEZCRkRGRkZIRkpGX3JGNUZccUY1LUY2Ni9RJWZyb21GJ0ZYRlpGZm5GO0Y+RkBGQkZERkZGSC9GS0ZgckZfckY1LUZjczYkUSIxRidGOUY1LUY2Ni9RI3RvRidGWEZaRmZuRjtGPkZARkJGREZGRkhGXHRGX3JGNS1GLDYlUSpEaW1lbnNpb25GJ0YvRjJGaG4tRmluNiYtRiM2JEZddEY5RjkvJSVvcGVuR1EiW0YnLyUmY2xvc2VHUSJdRidGNS1GNjYvUSNkb0YnRlhGWkZmbkY7Rj5GQEZCRkRGRkZIRlx0Rl9yRmNvRjVGNUY1RjVGNUZmc0Y1Rl9xRjVGaXNGNUZddEY1RmB0RjVGY3RGaG4tRmluNiYtRiM2JC1GY3M2JFEiMkYnRjlGOUY5Rmp0Rl11RjVGYHVGY29GNUY1RjVGNUY1RjVGNUY1RjVGNUY1LUY2Ni9RI2lmRidGWEZaRmZuRjtGPkZARkJGREZGRkhGSkZfckY1LUZpbjYkLUYjNilGXW8tRmluNiYtRiM2JkZccUZmcEZfcUY5RjlGanRGXXVGNS1GNjYtUSsmTm90RXF1YWw7RidGOUY7Rj5GQEZCRkRGRkZIRlJGVEY1RmJzRjlGOUY1LUY2Ni9RJXRoZW5GJ0ZYRlpGZm5GO0Y+RkBGQkZERkZGSEZKRk1GNUY1RmNwRjVGT0Y1RmNwLUY2Ni1RIitGJ0Y5RjtGPkZARkJGREZGRkhGXHRGX3JGXXRGX3NGNUY1LUY2Ni9RJGVuZEYnRlhGWkZmbkY7Rj5GQEZCRkRGRkZIRkpGTUY1LUY2Ni9GXHZGWEZaRmZuRjtGPkZARkJGREZGRkhGSkZNRl9zRmNvRjVGNUY1RjVGNS1GNjYvRmB3RlhGWkZmbkY7Rj5GQEZCRkRGRkZIL0ZLRltxRk1GNUZgdUZjb0Zjd0Y1RmB1RmlxRmNvLUYsNiVRKCZrYXBwYTtGJ0ZlcUY5RjVGT0Y1LUYsNiVRJ1ZlY3RvckYnRi9GMi1GaW42JC1GIzYkRmNwRjlGOUZfc0ZmcUY1Rk9GYnNGX3NGY29GZnNGNUZccUY1RmlzRjVGXXRGNUZgdEY1RmN0RmhuRmZ0RjVGYHVGY29GNUY1RjVGNUY1RmZzRjVGX3FGNUZpc0Y1Rl10RjVGYHRGNUZjdEZobkZjdUY1RmB1RmNvRjVGNUY1RjVGNUY1RjVGNUY1RjVGNUZqdUY1Rl12RjUtRjY2L0ZqdkZYRlpGZm5GO0Y+RkBGQkZERkZGSEZld0ZNRmNvLUY2Ni5GOEYvRjJGO0Y+RkBGQkZERkZGSEZKRk1GYnhGYnhGYnhGYnhGYnhGYnhGYnhGYnhGYnhGYnhGYnhGYnhGYnhGYnhGZnFGYngtRjY2LkZRRi9GMkY7Rj5GQEZCRkRGRkZIRlJGVEZieEZieEZieEZmcUZbd0ZddEZfc0Y1RmZ3LUZpbjYmLUYjNiRGZnFGOUY5Rmp0Rl11RjVGT0Zdb0ZhdkZfc0Zjb0Y1RjVGNUY1RjVGNUY1RjVGNUY1RjVGY3dGNUZqdUZfc0Zjb0Y1RjVGNUY1RjVGY3dGNUZgdUZfc0Zjb0Zjd0Y1RmB1Rl9zRjVGNUZmd0ZpcUZjb0Zed0Y1RlVGX3MvJStleGVjdXRhYmxlR0Y9Rjk=">LUklbXJvd0c2Iy9JK21vZHVsZW5hbWVHNiJJLFR5cGVzZXR0aW5nR0koX3N5c2xpYkdGJzZmW2wtSSNtaUdGJDYlUSdNYXR2ZWNGJy8lJ2l0YWxpY0dRJXRydWVGJy8lLG1hdGh2YXJpYW50R1EnaXRhbGljRictSSNtb0dGJDYtUSJ+RicvRjNRJ25vcm1hbEYnLyUmZmVuY2VHUSZmYWxzZUYnLyUqc2VwYXJhdG9yR0Y9LyUpc3RyZXRjaHlHRj0vJSpzeW1tZXRyaWNHRj0vJShsYXJnZW9wR0Y9LyUubW92YWJsZWxpbWl0c0dGPS8lJ2FjY2VudEdGPS8lJ2xzcGFjZUdRJjAuMGVtRicvJSdyc3BhY2VHRkwtRjY2LVEqJmNvbG9uZXE7RidGOUY7Rj5GQEZCRkRGRkZIL0ZLUSwwLjI3Nzc3NzhlbUYnL0ZORlMtRjY2L1ElcHJvY0YnLyUlYm9sZEdGMS9GM1ElYm9sZEYnLyUrZm9udHdlaWdodEdGZW5GO0Y+RkBGQkZERkZGSEZKRk0tSShtZmVuY2VkR0YkNiQtRiM2JC1GLDYlUSJQRidGL0YyRjlGOS1GLDYjUSFGJy1JJ21zcGFjZUdGJDYmLyUnaGVpZ2h0R1EmMC4wZXhGJy8lJndpZHRoR0ZMLyUmZGVwdGhHRmhvLyUqbGluZWJyZWFrR1EobmV3bGluZUYnRjUtRjY2L1EmbG9jYWxGJ0ZYRlpGZm5GO0Y+RkBGQkZERkZGSEZKRk1GNS1GLDYlUSpzaXpla2FwcGFGJ0YvRjItRjY2LVEiLEYnRjlGOy9GP0YxRkBGQkZERkZGSEZKL0ZOUSwwLjMzMzMzMzNlbUYnRjUtRiw2JVEiaUYnRi9GMkZmcEY1LUYsNiVRImpGJ0YvRjJGZnAtRiw2JVEma2FwcGFGJy9GMEY9RjlGZnAtRiw2JVEra2FwcGFpbmRleEYnRi9GMi1GNjYtUSI7RidGOUY7RmlwRkBGQkZERkZGSEZKRlRGY29GY28tRjY2L1EsZGVzY3JpcHRpb25GJ0ZYRlpGZm5GO0Y+RkBGQkZERkZGSEZKL0ZOUSwwLjIyMjIyMjJlbUYnRjUtSSNtc0dGJDYjUVxvQ29udmVydHN+YX5NYXRyaXh+aW50b35hflZlY3Rvcn5vZn50aGV+bWF0cml4J3N+bm9uLXplcm9+ZW50ZXJpZXNGJ0ZpcUZjby1GLDYlUSV3aXRoRidGL0YyLUZpbjYkLUYjNiQtRiw2JVEuTGluZWFyQWxnZWJyYUYnRi9GMkY5RjktRjY2LVEiOkYnRjlGO0Y+RkBGQkZERkZGSEZSRlRGNUY1RmNwRjVGTy1JI21uR0YkNiRRIjBGJ0Y5Rl9zRmNvLUY2Ni9RJGZvckYnRlhGWkZmbkY7Rj5GQEZCRkRGRkZIRkpGX3JGNUZccUY1LUY2Ni9RJWZyb21GJ0ZYRlpGZm5GO0Y+RkBGQkZERkZGSC9GS0ZgckZfckY1LUZjczYkUSIxRidGOUY1LUY2Ni9RI3RvRidGWEZaRmZuRjtGPkZARkJGREZGRkhGXHRGX3JGNS1GLDYlUSpEaW1lbnNpb25GJ0YvRjJGaG4tRmluNiYtRiM2JEZddEY5RjkvJSVvcGVuR1EiW0YnLyUmY2xvc2VHUSJdRidGNS1GNjYvUSNkb0YnRlhGWkZmbkY7Rj5GQEZCRkRGRkZIRlx0Rl9yRmNvRjVGNUY1RjVGNUZmc0Y1Rl9xRjVGaXNGNUZddEY1RmB0RjVGY3RGaG4tRmluNiYtRiM2JC1GY3M2JFEiMkYnRjlGOUY5Rmp0Rl11RjVGYHVGY29GNUY1RjVGNUY1RjVGNUY1RjVGNUY1LUY2Ni9RI2lmRidGWEZaRmZuRjtGPkZARkJGREZGRkhGSkZfckY1LUZpbjYkLUYjNilGXW8tRmluNiYtRiM2JkZccUZmcEZfcUY5RjlGanRGXXVGNS1GNjYtUSsmTm90RXF1YWw7RidGOUY7Rj5GQEZCRkRGRkZIRlJGVEY1RmJzRjlGOUY1LUY2Ni9RJXRoZW5GJ0ZYRlpGZm5GO0Y+RkBGQkZERkZGSEZKRk1GNUY1RmNwRjVGT0Y1RmNwLUY2Ni1RIitGJ0Y5RjtGPkZARkJGREZGRkhGXHRGX3JGXXRGX3NGNUY1LUY2Ni9RJGVuZEYnRlhGWkZmbkY7Rj5GQEZCRkRGRkZIRkpGTUY1LUY2Ni9GXHZGWEZaRmZuRjtGPkZARkJGREZGRkhGSkZNRl9zRmNvRjVGNUY1RjVGNS1GNjYvRmB3RlhGWkZmbkY7Rj5GQEZCRkRGRkZIL0ZLRltxRk1GNUZgdUZjb0Zjd0Y1RmB1RmlxRmNvLUYsNiVRKCZrYXBwYTtGJ0ZlcUY5RjVGT0Y1LUYsNiVRJ1ZlY3RvckYnRi9GMi1GaW42JC1GIzYkRmNwRjlGOUZfc0ZmcUY1Rk9GYnNGX3NGY29GZnNGNUZccUY1RmlzRjVGXXRGNUZgdEY1RmN0RmhuRmZ0RjVGYHVGY29GNUY1RjVGNUY1RmZzRjVGX3FGNUZpc0Y1Rl10RjVGYHRGNUZjdEZobkZjdUY1RmB1RmNvRjVGNUY1RjVGNUY1RjVGNUY1RjVGNUZqdUY1Rl12RjUtRjY2L0ZqdkZYRlpGZm5GO0Y+RkBGQkZERkZGSEZld0ZNRmNvLUY2Ni5GOEYvRjJGO0Y+RkBGQkZERkZGSEZKRk1GYnhGYnhGYnhGYnhGYnhGYnhGYnhGYnhGYnhGYnhGYnhGYnhGYnhGYnhGZnFGYngtRjY2LkZRRi9GMkY7Rj5GQEZCRkRGRkZIRlJGVEZieEZieEZieEZmcUZbd0ZddEZfc0Y1RmZ3LUZpbjYmLUYjNiRGZnFGOUY5Rmp0Rl11RjVGT0Zdb0ZhdkZfc0Zjb0Y1RjVGNUY1RjVGNUY1RjVGNUY1RjVGY3dGNUZqdUZfc0Zjb0Y1RjVGNUY1RjVGY3dGNUZgdUZfc0Zjb0Zjd0Y1RmB1Rl9zRjVGNUZmd0ZpcUZjb0Zed0Y1RlVGX3MvJStleGVjdXRhYmxlR0Y9Rjk=</Equation></Text-field>
</Input>
</Group>
<Group labelreference="L6438" drawlabel="true">
<Input>
<Text-field prompt="&gt; " style="Maple Input" layout="Normal"><Equation executable="true" style="2D Input" input-equation="" display="LUklbXJvd0c2Iy9JK21vZHVsZW5hbWVHNiJJLFR5cGVzZXR0aW5nR0koX3N5c2xpYkdGJzZbdS1JI21pR0YkNiVRJkV4cGFuRicvJSdpdGFsaWNHUSV0cnVlRicvJSxtYXRodmFyaWFudEdRJ2l0YWxpY0YnLUkjbW9HRiQ2LVEqJmNvbG9uZXE7RicvRjNRJ25vcm1hbEYnLyUmZmVuY2VHUSZmYWxzZUYnLyUqc2VwYXJhdG9yR0Y9LyUpc3RyZXRjaHlHRj0vJSpzeW1tZXRyaWNHRj0vJShsYXJnZW9wR0Y9LyUubW92YWJsZWxpbWl0c0dGPS8lJ2FjY2VudEdGPS8lJ2xzcGFjZUdRLDAuMjc3Nzc3OGVtRicvJSdyc3BhY2VHRkwtRjY2L1ElcHJvY0YnLyUlYm9sZEdGMS9GM1ElYm9sZEYnLyUrZm9udHdlaWdodEdGVUY7Rj5GQEZCRkRGRkZIL0ZLUSYwLjBlbUYnL0ZORlktSShtZmVuY2VkR0YkNiQtRiM2Ki1GLDYlUSJBRidGL0YyLUY2Ni1RIixGJ0Y5RjsvRj9GMUZARkJGREZGRkhGWC9GTlEsMC4zMzMzMzMzZW1GJy1GLDYlUSJDRidGL0YyRl1vLUYsNiVRI3gwRidGL0YyRl1vLUYsNiVRIm5GJ0YvRjJGOUY5LUYsNiNRIUYnLUknbXNwYWNlR0YkNiYvJSdoZWlnaHRHUSYwLjBleEYnLyUmd2lkdGhHRlkvJSZkZXB0aEdGZHAvJSpsaW5lYnJlYWtHUShuZXdsaW5lRictRjY2LVEifkYnRjlGO0Y+RkBGQkZERkZGSEZYRlotRjY2L1EmbG9jYWxGJ0ZSRlRGVkY7Rj5GQEZCRkRGRkZIRlhGWkZccS1GLDYlUSJpRicvRjBGPUY5Rl1vLUYsNiVRInhGJ0ZlcUY5Rl1vLUYsNiVRInlGJ0ZlcUY5Rl1vRlxxLUYsNiVRJmthcHBhRidGZXFGOUZdb0ZccS1GLDYlUSN0dEYnRmVxRjktRjY2LVEiO0YnRjlGO0Zgb0ZARkJGREZGRkhGWEZNRl9wLUY2Ni9RLGRlc2NyaXB0aW9uRidGUkZURlZGO0Y+RkBGQkZERkZGSEZYRlpGXHEtSSNtc0dGJDYjUV1vRmluZHN+dGhlfmV4aGF1c3RpdmV+c3VtbWFyeX5mb3J+dGhlfmV4cGFuc2lvbn5tZXRob2R+d2l0aH5ufnRlcm1zRidGYnJGX3BGX3BGX3BGX3BGXHEtRiw2JUZbckYvRjJGNS1GLDYlUSVldmFsRidGL0YyLUZmbjYkLUYjNiktRiw2JVEpTXVsdGlwbHlGJ0YvRjItRmZuNiQtRiM2JkZjb0Zdb0Zmb0Y5RjlGXW8tRiw2JVEidEYnRi9GMi1GNjYtUSI9RidGOUY7Rj5GQEZCRkRGRkZIRkpGTS1JI21uR0YkNiRRIjBGJ0Y5RjlGOUZickZfcEZccS1GLDYlRmhxRi9GMkY1Rl5zLUZmbjYkLUYjNilGZXMtRmZuNiQtRiM2JkZqbkZdb0Zmb0Y5RjlGXW9GXHRGX3QtRmN0NiRRIjFGJ0Y5RjlGOUZickZfcEZccS1GLDYlRmFyRi9GMkY1RmB1LUY2Ni1RIjpGJ0Y5RjtGPkZARkJGREZGRkhGSkZNRl9wLUZgcDYmRmJwRmVwRmdwL0ZqcFElYXV0b0YnRlxxRlxyRjUtRmZuNiYtRiM2JEZccUY5RjkvJSVvcGVuR1EnJmxhbmc7RicvJSZjbG9zZUdRJyZyYW5nO0YnRmV1Rl9wRlxxRlxxLUY2Ni9RJGZvckYnRlJGVEZWRjtGPkZARkJGREZGRkhGWEZaRlxxLUYsNiVGZHFGL0YyRlxxLUY2Ni9RJWZyb21GJ0ZSRlRGVkY7Rj5GQEZCRkRGRkZIRlhGWkZccUZgdUZccS1GNjYvUSN0b0YnRlJGVEZWRjtGPkZARkJGREZGRkhGWEZaRlxxRmlvRlxxLUY2Ni9RI2RvRidGUkZURlZGO0Y+RkBGQkZERkZGSEZYRlpGX3BGXHFGXHFGXHFGXHFGXHFGXHFGXHFGXHFGXHFGXHFGXHNGNUZlcy1GZm42JC1GIzYnRl5zLUZmbjYkLUYjNihGY29GXW9GXHRGX3RGY3VGOUY5Rl1vRmZ0RjlGOUZickZfcEZccUZccUZccUZccUZccUZccUZccUZccUZccUZccUZccUZjdUY1RmN1LUY2Ni1RIitGJ0Y5RjtGPkZARkJGREZGRkgvRktRLDAuMjIyMjIyMmVtRicvRk5GYHhGYHVGZXVGX3BGXHFGXHFGXHFGXHFGXHFGXHFGXHFGXHFGXHFGXHFGZnRGNUZlcy1GZm42JC1GIzYnRl5zLUZmbjYkLUYjNihGam5GXW9GXHRGX3RGY3VGOUY5Rl1vRmZ0RjlGOUZickZfcEZodUZccUZccUZccUZccUZccUZccUZccUZccUZccUZccUZcckY1LUZmbjYmLUYjNiZGXHJGXW9GXHNGOUY5RmB2RmN2RmJyRl9wRlxxLUY2Ni9RJGVuZEYnRlJGVEZWRjtGPkZARkJGREZGRkhGWEZaRlxxRmF3RmV1Rl9wRlxxRlxyRjUtRiw2JVEoY29udmVydEYnRi9GMi1GZm42JC1GIzYmRlxyRl1vLUYsNiVRJ1ZlY3RvckYnRi9GMkY5RjlGXHBGX3BGXHFGXnlGXHFGT0ZldS8lK2V4ZWN1dGFibGVHRj1GOQ==">LUklbXJvd0c2Iy9JK21vZHVsZW5hbWVHNiJJLFR5cGVzZXR0aW5nR0koX3N5c2xpYkdGJzZbdS1JI21pR0YkNiVRJkV4cGFuRicvJSdpdGFsaWNHUSV0cnVlRicvJSxtYXRodmFyaWFudEdRJ2l0YWxpY0YnLUkjbW9HRiQ2LVEqJmNvbG9uZXE7RicvRjNRJ25vcm1hbEYnLyUmZmVuY2VHUSZmYWxzZUYnLyUqc2VwYXJhdG9yR0Y9LyUpc3RyZXRjaHlHRj0vJSpzeW1tZXRyaWNHRj0vJShsYXJnZW9wR0Y9LyUubW92YWJsZWxpbWl0c0dGPS8lJ2FjY2VudEdGPS8lJ2xzcGFjZUdRLDAuMjc3Nzc3OGVtRicvJSdyc3BhY2VHRkwtRjY2L1ElcHJvY0YnLyUlYm9sZEdGMS9GM1ElYm9sZEYnLyUrZm9udHdlaWdodEdGVUY7Rj5GQEZCRkRGRkZIL0ZLUSYwLjBlbUYnL0ZORlktSShtZmVuY2VkR0YkNiQtRiM2Ki1GLDYlUSJBRidGL0YyLUY2Ni1RIixGJ0Y5RjsvRj9GMUZARkJGREZGRkhGWC9GTlEsMC4zMzMzMzMzZW1GJy1GLDYlUSJDRidGL0YyRl1vLUYsNiVRI3gwRidGL0YyRl1vLUYsNiVRIm5GJ0YvRjJGOUY5LUYsNiNRIUYnLUknbXNwYWNlR0YkNiYvJSdoZWlnaHRHUSYwLjBleEYnLyUmd2lkdGhHRlkvJSZkZXB0aEdGZHAvJSpsaW5lYnJlYWtHUShuZXdsaW5lRictRjY2LVEifkYnRjlGO0Y+RkBGQkZERkZGSEZYRlotRjY2L1EmbG9jYWxGJ0ZSRlRGVkY7Rj5GQEZCRkRGRkZIRlhGWkZccS1GLDYlUSJpRicvRjBGPUY5Rl1vLUYsNiVRInhGJ0ZlcUY5Rl1vLUYsNiVRInlGJ0ZlcUY5Rl1vRlxxLUYsNiVRJmthcHBhRidGZXFGOUZdb0ZccS1GLDYlUSN0dEYnRmVxRjktRjY2LVEiO0YnRjlGO0Zgb0ZARkJGREZGRkhGWEZNRl9wLUY2Ni9RLGRlc2NyaXB0aW9uRidGUkZURlZGO0Y+RkBGQkZERkZGSEZYRlpGXHEtSSNtc0dGJDYjUV1vRmluZHN+dGhlfmV4aGF1c3RpdmV+c3VtbWFyeX5mb3J+dGhlfmV4cGFuc2lvbn5tZXRob2R+d2l0aH5ufnRlcm1zRidGYnJGX3BGX3BGX3BGX3BGXHEtRiw2JUZbckYvRjJGNS1GLDYlUSVldmFsRidGL0YyLUZmbjYkLUYjNiktRiw2JVEpTXVsdGlwbHlGJ0YvRjItRmZuNiQtRiM2JkZjb0Zdb0Zmb0Y5RjlGXW8tRiw2JVEidEYnRi9GMi1GNjYtUSI9RidGOUY7Rj5GQEZCRkRGRkZIRkpGTS1JI21uR0YkNiRRIjBGJ0Y5RjlGOUZickZfcEZccS1GLDYlRmhxRi9GMkY1Rl5zLUZmbjYkLUYjNilGZXMtRmZuNiQtRiM2JkZqbkZdb0Zmb0Y5RjlGXW9GXHRGX3QtRmN0NiRRIjFGJ0Y5RjlGOUZickZfcEZccS1GLDYlRmFyRi9GMkY1RmB1LUY2Ni1RIjpGJ0Y5RjtGPkZARkJGREZGRkhGSkZNRl9wLUZgcDYmRmJwRmVwRmdwL0ZqcFElYXV0b0YnRlxxRlxyRjUtRmZuNiYtRiM2JEZccUY5RjkvJSVvcGVuR1EnJmxhbmc7RicvJSZjbG9zZUdRJyZyYW5nO0YnRmV1Rl9wRlxxRlxxLUY2Ni9RJGZvckYnRlJGVEZWRjtGPkZARkJGREZGRkhGWEZaRlxxLUYsNiVGZHFGL0YyRlxxLUY2Ni9RJWZyb21GJ0ZSRlRGVkY7Rj5GQEZCRkRGRkZIRlhGWkZccUZgdUZccS1GNjYvUSN0b0YnRlJGVEZWRjtGPkZARkJGREZGRkhGWEZaRlxxRmlvRlxxLUY2Ni9RI2RvRidGUkZURlZGO0Y+RkBGQkZERkZGSEZYRlpGX3BGXHFGXHFGXHFGXHFGXHFGXHFGXHFGXHFGXHFGXHFGXHNGNUZlcy1GZm42JC1GIzYnRl5zLUZmbjYkLUYjNihGY29GXW9GXHRGX3RGY3VGOUY5Rl1vRmZ0RjlGOUZickZfcEZccUZccUZccUZccUZccUZccUZccUZccUZccUZccUZccUZjdUY1RmN1LUY2Ni1RIitGJ0Y5RjtGPkZARkJGREZGRkgvRktRLDAuMjIyMjIyMmVtRicvRk5GYHhGYHVGZXVGX3BGXHFGXHFGXHFGXHFGXHFGXHFGXHFGXHFGXHFGXHFGZnRGNUZlcy1GZm42JC1GIzYnRl5zLUZmbjYkLUYjNihGam5GXW9GXHRGX3RGY3VGOUY5Rl1vRmZ0RjlGOUZickZfcEZodUZccUZccUZccUZccUZccUZccUZccUZccUZccUZccUZcckY1LUZmbjYmLUYjNiZGXHJGXW9GXHNGOUY5RmB2RmN2RmJyRl9wRlxxLUY2Ni9RJGVuZEYnRlJGVEZWRjtGPkZARkJGREZGRkhGWEZaRlxxRmF3RmV1Rl9wRlxxRlxyRjUtRiw2JVEoY29udmVydEYnRi9GMi1GZm42JC1GIzYmRlxyRl1vLUYsNiVRJ1ZlY3RvckYnRi9GMkY5RjlGXHBGX3BGXHFGXnlGXHFGT0ZldS8lK2V4ZWN1dGFibGVHRj1GOQ==</Equation></Text-field>
</Input>
</Group>
<Group labelreference="L6333" drawlabel="true">
<Input>
<Text-field prompt="&gt; " style="Maple Input" layout="Normal"><Equation executable="true" style="2D Input" input-equation="" display="LUklbXJvd0c2Iy9JK21vZHVsZW5hbWVHNiJJLFR5cGVzZXR0aW5nR0koX3N5c2xpYkdGJzYoLUkjbW9HRiQ2LVEiI0YnLyUsbWF0aHZhcmlhbnRHUSdub3JtYWxGJy8lJmZlbmNlR1EmZmFsc2VGJy8lKnNlcGFyYXRvckdGNC8lKXN0cmV0Y2h5R0Y0LyUqc3ltbWV0cmljR0Y0LyUobGFyZ2VvcEdGNC8lLm1vdmFibGVsaW1pdHNHRjQvJSdhY2NlbnRHRjQvJSdsc3BhY2VHUSYwLjBlbUYnLyUncnNwYWNlR0ZDLUkjbWlHRiQ2JVFhb1RoZX5tZWFzdXJlbWVudH5tYXRyaXgsfnRyYW5zaXRpb25+bWF0cml4fmFuZH52ZWN0b3J+b2Z+aW5pdGFsfnZhbHVlczpGJy8lJ2l0YWxpY0dGNEYvLUknbXNwYWNlR0YkNiYvJSdoZWlnaHRHUSYwLjBleEYnLyUmd2lkdGhHRkMvJSZkZXB0aEdGUS8lKmxpbmVicmVha0dRJWF1dG9GJy1GRzYjUSFGJy8lK2V4ZWN1dGFibGVHRjRGLw==">LUklbXJvd0c2Iy9JK21vZHVsZW5hbWVHNiJJLFR5cGVzZXR0aW5nR0koX3N5c2xpYkdGJzYoLUkjbW9HRiQ2LVEiI0YnLyUsbWF0aHZhcmlhbnRHUSdub3JtYWxGJy8lJmZlbmNlR1EmZmFsc2VGJy8lKnNlcGFyYXRvckdGNC8lKXN0cmV0Y2h5R0Y0LyUqc3ltbWV0cmljR0Y0LyUobGFyZ2VvcEdGNC8lLm1vdmFibGVsaW1pdHNHRjQvJSdhY2NlbnRHRjQvJSdsc3BhY2VHUSYwLjBlbUYnLyUncnNwYWNlR0ZDLUkjbWlHRiQ2JVFhb1RoZX5tZWFzdXJlbWVudH5tYXRyaXgsfnRyYW5zaXRpb25+bWF0cml4fmFuZH52ZWN0b3J+b2Z+aW5pdGFsfnZhbHVlczpGJy8lJ2l0YWxpY0dGNEYvLUknbXNwYWNlR0YkNiYvJSdoZWlnaHRHUSYwLjBleEYnLyUmd2lkdGhHRkMvJSZkZXB0aEdGUS8lKmxpbmVicmVha0dRJWF1dG9GJy1GRzYjUSFGJy8lK2V4ZWN1dGFibGVHRjRGLw==</Equation></Text-field>
</Input>
</Group>
<Group labelreference="L6320" drawlabel="true">
<Input>
<Text-field prompt="&gt; " style="Maple Input" layout="Normal"><Equation executable="true" style="2D Input" input-equation="" display="LUklbXJvd0c2Iy9JK21vZHVsZW5hbWVHNiJJLFR5cGVzZXR0aW5nR0koX3N5c2xpYkdGJzYyLUkjbWlHRiQ2JVEiWkYnLyUnaXRhbGljR1EldHJ1ZUYnLyUsbWF0aHZhcmlhbnRHUSdpdGFsaWNGJy1JI21vR0YkNi1RKiZjb2xvbmVxO0YnL0YzUSdub3JtYWxGJy8lJmZlbmNlR1EmZmFsc2VGJy8lKnNlcGFyYXRvckdGPS8lKXN0cmV0Y2h5R0Y9LyUqc3ltbWV0cmljR0Y9LyUobGFyZ2VvcEdGPS8lLm1vdmFibGVsaW1pdHNHRj0vJSdhY2NlbnRHRj0vJSdsc3BhY2VHUSwwLjI3Nzc3NzhlbUYnLyUncnNwYWNlR0ZMLUkobWZlbmNlZEdGJDYmLUYjNictSSNtbkdGJDYkUSIwRidGOS1GNjYtUSJ8Z3JGJ0Y5RjtGPi9GQUYxRkJGREZGRkgvRktRLDAuMTExMTExMWVtRicvRk5GZ24tRlU2JFEiMUYnRjkvJStleGVjdXRhYmxlR0Y9RjlGOS8lJW9wZW5HUScmbGFuZztGJy8lJmNsb3NlR1EnJnJhbmc7RictRjY2LVEiOkYnRjlGO0Y+RkBGQkZERkZGSEZKRk0tRjY2LVEifkYnRjlGO0Y+RkBGQkZERkZGSC9GS1EmMC4wZW1GJy9GTkZbcEZnby1GLDYlUSJBRidGL0YyRjUtRlA2Ji1GIzYnLUZQNiYtRiM2KUZURlgtRiw2JVEnJiM5NjE7RicvRjBGPUY5LUY2Ni1RJyZzZG90O0YnRjlGO0Y+RkBGQkZERkZGSEZqb0ZccC1JJW1zdWJHRiQ2JS1GLDYlUScmIzk2NjtGJ0ZbcUY5LUYjNiVGaW5GL0YyLyUvc3Vic2NyaXB0c2hpZnRHRldGXG9GOUY5Rl5vRmFvLUY2Ni1RIixGJ0Y5RjsvRj9GMUZARkJGREZGRkhGam8vRk5RLDAuMzMzMzMzM2VtRictRlA2Ji1GIzYnLUZgcTYlRmJxLUYjNiUtRiw2JVEiYUYnRi9GMkYvRjJGZ3FGWEZjckZcb0Y5RjlGXm9GYW9GXG9GOUY5Rl5vRmFvRmRvLUYsNiVRI3gwRidGL0YyRjUtRlA2Ji1GIzYmLUZgcTYlLUYsNiVRInhGJ0ZbcUY5LUYjNidGVEZpcUZpbkYvRjJGZ3FGaXEtRmBxNiUtRiw2JUZlc0YvRjItRiM2J0ZURmlxLUZVNiRRIjJGJ0Y5Ri9GMkZncUY5RjlGXm9GYW9GZG9GXG9GOQ==">LUklbXJvd0c2Iy9JK21vZHVsZW5hbWVHNiJJLFR5cGVzZXR0aW5nR0koX3N5c2xpYkdGJzYyLUkjbWlHRiQ2JVEiWkYnLyUnaXRhbGljR1EldHJ1ZUYnLyUsbWF0aHZhcmlhbnRHUSdpdGFsaWNGJy1JI21vR0YkNi1RKiZjb2xvbmVxO0YnL0YzUSdub3JtYWxGJy8lJmZlbmNlR1EmZmFsc2VGJy8lKnNlcGFyYXRvckdGPS8lKXN0cmV0Y2h5R0Y9LyUqc3ltbWV0cmljR0Y9LyUobGFyZ2VvcEdGPS8lLm1vdmFibGVsaW1pdHNHRj0vJSdhY2NlbnRHRj0vJSdsc3BhY2VHUSwwLjI3Nzc3NzhlbUYnLyUncnNwYWNlR0ZMLUkobWZlbmNlZEdGJDYmLUYjNictSSNtbkdGJDYkUSIwRidGOS1GNjYtUSJ8Z3JGJ0Y5RjtGPi9GQUYxRkJGREZGRkgvRktRLDAuMTExMTExMWVtRicvRk5GZ24tRlU2JFEiMUYnRjkvJStleGVjdXRhYmxlR0Y9RjlGOS8lJW9wZW5HUScmbGFuZztGJy8lJmNsb3NlR1EnJnJhbmc7RictRjY2LVEiOkYnRjlGO0Y+RkBGQkZERkZGSEZKRk0tRjY2LVEifkYnRjlGO0Y+RkBGQkZERkZGSC9GS1EmMC4wZW1GJy9GTkZbcEZnby1GLDYlUSJBRidGL0YyRjUtRlA2Ji1GIzYnLUZQNiYtRiM2KUZURlgtRiw2JVEnJiM5NjE7RicvRjBGPUY5LUY2Ni1RJyZzZG90O0YnRjlGO0Y+RkBGQkZERkZGSEZqb0ZccC1JJW1zdWJHRiQ2JS1GLDYlUScmIzk2NjtGJ0ZbcUY5LUYjNiVGaW5GL0YyLyUvc3Vic2NyaXB0c2hpZnRHRldGXG9GOUY5Rl5vRmFvLUY2Ni1RIixGJ0Y5RjsvRj9GMUZARkJGREZGRkhGam8vRk5RLDAuMzMzMzMzM2VtRictRlA2Ji1GIzYnLUZgcTYlRmJxLUYjNiUtRiw2JVEiYUYnRi9GMkYvRjJGZ3FGWEZjckZcb0Y5RjlGXm9GYW9GXG9GOUY5Rl5vRmFvRmRvLUYsNiVRI3gwRidGL0YyRjUtRlA2Ji1GIzYmLUZgcTYlLUYsNiVRInhGJ0ZbcUY5LUYjNidGVEZpcUZpbkYvRjJGZ3FGaXEtRmBxNiUtRiw2JUZlc0YvRjItRiM2J0ZURmlxLUZVNiRRIjJGJ0Y5Ri9GMkZncUY5RjlGXm9GYW9GZG9GXG9GOQ==</Equation></Text-field>
</Input>
</Group>
<Group labelreference="L6437" drawlabel="true">
<Input>
<Text-field prompt="&gt; " style="Maple Input" layout="Normal"><Equation executable="true" style="2D Input" input-equation="" display="LUklbXJvd0c2Iy9JK21vZHVsZW5hbWVHNiJJLFR5cGVzZXR0aW5nR0koX3N5c2xpYkdGJzYmLUkjbW9HRiQ2LVEiI0YnLyUsbWF0aHZhcmlhbnRHUSdub3JtYWxGJy8lJmZlbmNlR1EmZmFsc2VGJy8lKnNlcGFyYXRvckdGNC8lKXN0cmV0Y2h5R0Y0LyUqc3ltbWV0cmljR0Y0LyUobGFyZ2VvcEdGNC8lLm1vdmFibGVsaW1pdHNHRjQvJSdhY2NlbnRHRjQvJSdsc3BhY2VHUSYwLjBlbUYnLyUncnNwYWNlR0ZDLUkjbWlHRiQ2JVFncFRoZX5leGhhdXN0aXZlfnN1bW1hcnl+dXNpbmd+b3B0aW9ufklJLn5UaGV+cHJvY2VlZHVyZX5FeHBhbn5jcmVhdGVzfnRoZX5leGhhdXN0aXZlfnN1bW1hcnkuRicvJSdpdGFsaWNHRjRGLy8lK2V4ZWN1dGFibGVHRjRGLw==">LUklbXJvd0c2Iy9JK21vZHVsZW5hbWVHNiJJLFR5cGVzZXR0aW5nR0koX3N5c2xpYkdGJzYmLUkjbW9HRiQ2LVEiI0YnLyUsbWF0aHZhcmlhbnRHUSdub3JtYWxGJy8lJmZlbmNlR1EmZmFsc2VGJy8lKnNlcGFyYXRvckdGNC8lKXN0cmV0Y2h5R0Y0LyUqc3ltbWV0cmljR0Y0LyUobGFyZ2VvcEdGNC8lLm1vdmFibGVsaW1pdHNHRjQvJSdhY2NlbnRHRjQvJSdsc3BhY2VHUSYwLjBlbUYnLyUncnNwYWNlR0ZDLUkjbWlHRiQ2JVFncFRoZX5leGhhdXN0aXZlfnN1bW1hcnl+dXNpbmd+b3B0aW9ufklJLn5UaGV+cHJvY2VlZHVyZX5FeHBhbn5jcmVhdGVzfnRoZX5leGhhdXN0aXZlfnN1bW1hcnkuRicvJSdpdGFsaWNHRjRGLy8lK2V4ZWN1dGFibGVHRjRGLw==</Equation></Text-field>
</Input>
</Group>
<Group labelreference="L6431" drawlabel="true">
<Input>
<Text-field prompt="&gt; " style="Maple Input" layout="Normal"><Equation executable="true" style="2D Input" input-equation="" display="LUklbXJvd0c2Iy9JK21vZHVsZW5hbWVHNiJJLFR5cGVzZXR0aW5nR0koX3N5c2xpYkdGJzYrLUkjbWlHRiQ2JVEma2FwcGFGJy8lJ2l0YWxpY0dRJmZhbHNlRicvJSxtYXRodmFyaWFudEdRJ25vcm1hbEYnLUkjbW9HRiQ2LVEqJmNvbG9uZXE7RidGMi8lJmZlbmNlR0YxLyUqc2VwYXJhdG9yR0YxLyUpc3RyZXRjaHlHRjEvJSpzeW1tZXRyaWNHRjEvJShsYXJnZW9wR0YxLyUubW92YWJsZWxpbWl0c0dGMS8lJ2FjY2VudEdGMS8lJ2xzcGFjZUdRLDAuMjc3Nzc3OGVtRicvJSdyc3BhY2VHRkktRiw2JVEpc2ltcGxpZnlGJy9GMFEldHJ1ZUYnL0YzUSdpdGFsaWNGJy1JKG1mZW5jZWRHRiQ2JC1GIzYlLUYsNiVRJkV4cGFuRidGT0ZRLUZUNiQtRiM2Ki1GLDYlUSJBRidGT0ZRLUY2Ni1RIixGJ0YyRjkvRjxGUEY9Rj9GQUZDRkUvRkhRJjAuMGVtRicvRktRLDAuMzMzMzMzM2VtRictRiw2JVEiWkYnRk9GUUZcby1GLDYlUSN4MEYnRk9GUUZcby1JI21uR0YkNiRRIjNGJ0YyRjJGMkYyRjItRjY2LVEiO0YnRjJGOUZfb0Y9Rj9GQUZDRkVGYG9GSi1GNjYtUSJ+RidGMkY5RjtGPUY/RkFGQ0ZFRmBvL0ZLRmFvRmFwLyUrZXhlY3V0YWJsZUdGMUYy">LUklbXJvd0c2Iy9JK21vZHVsZW5hbWVHNiJJLFR5cGVzZXR0aW5nR0koX3N5c2xpYkdGJzYrLUkjbWlHRiQ2JVEma2FwcGFGJy8lJ2l0YWxpY0dRJmZhbHNlRicvJSxtYXRodmFyaWFudEdRJ25vcm1hbEYnLUkjbW9HRiQ2LVEqJmNvbG9uZXE7RidGMi8lJmZlbmNlR0YxLyUqc2VwYXJhdG9yR0YxLyUpc3RyZXRjaHlHRjEvJSpzeW1tZXRyaWNHRjEvJShsYXJnZW9wR0YxLyUubW92YWJsZWxpbWl0c0dGMS8lJ2FjY2VudEdGMS8lJ2xzcGFjZUdRLDAuMjc3Nzc3OGVtRicvJSdyc3BhY2VHRkktRiw2JVEpc2ltcGxpZnlGJy9GMFEldHJ1ZUYnL0YzUSdpdGFsaWNGJy1JKG1mZW5jZWRHRiQ2JC1GIzYlLUYsNiVRJkV4cGFuRidGT0ZRLUZUNiQtRiM2Ki1GLDYlUSJBRidGT0ZRLUY2Ni1RIixGJ0YyRjkvRjxGUEY9Rj9GQUZDRkUvRkhRJjAuMGVtRicvRktRLDAuMzMzMzMzM2VtRictRiw2JVEiWkYnRk9GUUZcby1GLDYlUSN4MEYnRk9GUUZcby1JI21uR0YkNiRRIjNGJ0YyRjJGMkYyRjItRjY2LVEiO0YnRjJGOUZfb0Y9Rj9GQUZDRkVGYG9GSi1GNjYtUSJ+RidGMkY5RjtGPUY/RkFGQ0ZFRmBvL0ZLRmFvRmFwLyUrZXhlY3V0YWJsZUdGMUYy</Equation></Text-field>
</Input>
<Output>
<Text-field style="2D Output" layout="Maple Output"><Equation executable="false" style="2D Output" display="LUklbXJvd0c2Iy9JK21vZHVsZW5hbWVHNiJJLFR5cGVzZXR0aW5nR0koX3N5c2xpYkdGJzYoLUkjbWlHRiQ2JVEnJiM5NTQ7RicvJSdpdGFsaWNHUSZmYWxzZUYnLyUsbWF0aHZhcmlhbnRHUSdub3JtYWxGJy1JI21vR0YkNi1RIzo9RidGMi8lJmZlbmNlR0YxLyUqc2VwYXJhdG9yR0YxLyUpc3RyZXRjaHlHRjEvJSpzeW1tZXRyaWNHRjEvJShsYXJnZW9wR0YxLyUubW92YWJsZWxpbWl0c0dGMS8lJ2FjY2VudEdGMS8lJ2xzcGFjZUdRLDAuMjc3Nzc3OGVtRicvJSdyc3BhY2VHRkktSShtYWN0aW9uR0YkNiUtSShtZmVuY2VkR0YkNigtRiM2Ji1JJ210YWJsZUdGJDY3LUkkbXRyR0YkNiYtSSRtdGRHRiQ2KC1GIzYmLUYjNiYtSSVtc3ViR0YkNiUtRiw2JVEnJiM5NjY7RidGL0YyLUYjNiYtRiw2JVEiYUYnL0YwUSV0cnVlRicvRjNRJ2l0YWxpY0YnLyUrZm9yZWdyb3VuZEdRKFswLDAsMF1GJy8lKXJlYWRvbmx5R0YxRjIvJS9zdWJzY3JpcHRzaGlmdEdRIjBGJy1GNjYtUTEmSW52aXNpYmxlVGltZXM7RidGMkY5RjtGPUY/RkFGQ0ZFL0ZIUSYwLjBlbUYnL0ZLRmZwLUZcbzYlLUYsNiVRInhGJ0Zmb0Zoby1GIzYoLUkjbW5HRiQ2JEZhcEYyLUY2Ni1RIixGJ0YyRjkvRjxGZ29GPUY/RkFGQ0ZFRmVwL0ZLUSwwLjMzMzMzMzNlbUYnLUZgcTYkUSIxRidGMkZqb0ZdcEYyRl9wRjItRjY2LVEiK0YnRjJGOUY7Rj1GP0ZBRkNGRS9GSFEsMC4yMjIyMjIyZW1GJy9GS0Zfci1GIzYmRltvRmJwLUZcbzYlRmpwLUYjNihGX3FGYnEtRmBxNiRRIjJGJ0YyRmpvRl1wRjJGX3BGMkYyLyUpcm93YWxpZ25HUSFGJy8lLGNvbHVtbmFsaWduR0Zccy8lK2dyb3VwYWxpZ25HRlxzLyUocm93c3BhbkdGanEvJStjb2x1bW5zcGFuR0ZqcUZqckZdc0Zfcy1GWDYmLUZlbjYoLUYjNigtRiM2KkZbb0ZicC1GLDYlUScmIzk2MTtGJ0YvRjJGYnAtRlxvNiVGXm8tRiM2JkZocUZqb0ZdcEYyRl9wRmJwRmNyRjJGW3ItRiM2Ji1JKG1zdWJzdXBHRiQ2J0Zeb0Zhb0Znci8lMXN1cGVyc2NyaXB0c2hpZnRHRmFwRl9wRmJwRmhwRjJGW3ItRiM2JkZmdEZicEZjckYyRjJGanJGXXNGX3NGYXNGY3NGanJGXXNGX3MtRlg2Ji1GZW42KC1GIzYqLUYjNipGZnRGYnBGXXRGYnBGYHRGYnBGaHBGMkZbci1GIzYsRmdyRmJwRmZ0RmJwRl10RmJwRmB0RmJwRmNyRjJGW3ItRiM2Ji1GZ3Q2J0Zeb0Zhby1GYHE2JFEiM0YnRjJGaXRGX3BGYnBGaHBGMkZbci1GIzYmRml1RmJwRmNyRjJGMkZqckZdc0Zfc0Zhc0Zjc0ZqckZdc0Zfcy8lJmFsaWduR1ElYXhpc0YnL0Zbc1EpYmFzZWxpbmVGJy9GXnNRJ2NlbnRlckYnL0Zgc1EnfGZybGVmdHxockYnLyUvYWxpZ25tZW50c2NvcGVHRmdvLyUsY29sdW1ud2lkdGhHUSVhdXRvRicvJSZ3aWR0aEdGXXcvJStyb3dzcGFjaW5nR1EmMS4wZXhGJy8lLmNvbHVtbnNwYWNpbmdHUSYwLjhlbUYnLyUpcm93bGluZXNHUSVub25lRicvJSxjb2x1bW5saW5lc0dGaHcvJSZmcmFtZUdGaHcvJS1mcmFtZXNwYWNpbmdHUSwwLjRlbX4wLjVleEYnLyUqZXF1YWxyb3dzR0YxLyUtZXF1YWxjb2x1bW5zR0YxLyUtZGlzcGxheXN0eWxlR0YxLyUlc2lkZUdRJnJpZ2h0RicvJTBtaW5sYWJlbHNwYWNpbmdHRmV3RmpvRl1wRjJGMi9JK21zZW1hbnRpY3NHRiRRKkNvbFZlY3RvckYnLyUlb3BlbkdRIltGJy8lJmNsb3NlR1EiXUYnRlt5LyUrYWN0aW9udHlwZUdRLnJ0YWJsZWFkZHJlc3NGJy8lKXJ0YWJsZWlkR1EpNTIxNDMwNjBGJ0Zqb0ZdcEYy">LUklbXJvd0c2Iy9JK21vZHVsZW5hbWVHNiJJLFR5cGVzZXR0aW5nR0koX3N5c2xpYkdGJzYoLUkjbWlHRiQ2JVEnJiM5NTQ7RicvJSdpdGFsaWNHUSZmYWxzZUYnLyUsbWF0aHZhcmlhbnRHUSdub3JtYWxGJy1JI21vR0YkNi1RIzo9RidGMi8lJmZlbmNlR0YxLyUqc2VwYXJhdG9yR0YxLyUpc3RyZXRjaHlHRjEvJSpzeW1tZXRyaWNHRjEvJShsYXJnZW9wR0YxLyUubW92YWJsZWxpbWl0c0dGMS8lJ2FjY2VudEdGMS8lJ2xzcGFjZUdRLDAuMjc3Nzc3OGVtRicvJSdyc3BhY2VHRkktSShtYWN0aW9uR0YkNiUtSShtZmVuY2VkR0YkNigtRiM2Ji1JJ210YWJsZUdGJDY3LUkkbXRyR0YkNiYtSSRtdGRHRiQ2KC1GIzYmLUYjNiYtSSVtc3ViR0YkNiUtRiw2JVEnJiM5NjY7RidGL0YyLUYjNiYtRiw2JVEiYUYnL0YwUSV0cnVlRicvRjNRJ2l0YWxpY0YnLyUrZm9yZWdyb3VuZEdRKFswLDAsMF1GJy8lKXJlYWRvbmx5R0YxRjIvJS9zdWJzY3JpcHRzaGlmdEdRIjBGJy1GNjYtUTEmSW52aXNpYmxlVGltZXM7RidGMkY5RjtGPUY/RkFGQ0ZFL0ZIUSYwLjBlbUYnL0ZLRmZwLUZcbzYlLUYsNiVRInhGJ0Zmb0Zoby1GIzYoLUkjbW5HRiQ2JEZhcEYyLUY2Ni1RIixGJ0YyRjkvRjxGZ29GPUY/RkFGQ0ZFRmVwL0ZLUSwwLjMzMzMzMzNlbUYnLUZgcTYkUSIxRidGMkZqb0ZdcEYyRl9wRjItRjY2LVEiK0YnRjJGOUY7Rj1GP0ZBRkNGRS9GSFEsMC4yMjIyMjIyZW1GJy9GS0Zfci1GIzYmRltvRmJwLUZcbzYlRmpwLUYjNihGX3FGYnEtRmBxNiRRIjJGJ0YyRmpvRl1wRjJGX3BGMkYyLyUpcm93YWxpZ25HUSFGJy8lLGNvbHVtbmFsaWduR0Zccy8lK2dyb3VwYWxpZ25HRlxzLyUocm93c3BhbkdGanEvJStjb2x1bW5zcGFuR0ZqcUZqckZdc0Zfcy1GWDYmLUZlbjYoLUYjNigtRiM2KkZbb0ZicC1GLDYlUScmIzk2MTtGJ0YvRjJGYnAtRlxvNiVGXm8tRiM2JkZocUZqb0ZdcEYyRl9wRmJwRmNyRjJGW3ItRiM2Ji1JKG1zdWJzdXBHRiQ2J0Zeb0Zhb0Znci8lMXN1cGVyc2NyaXB0c2hpZnRHRmFwRl9wRmJwRmhwRjJGW3ItRiM2JkZmdEZicEZjckYyRjJGanJGXXNGX3NGYXNGY3NGanJGXXNGX3MtRlg2Ji1GZW42KC1GIzYqLUYjNipGZnRGYnBGXXRGYnBGYHRGYnBGaHBGMkZbci1GIzYsRmdyRmJwRmZ0RmJwRl10RmJwRmB0RmJwRmNyRjJGW3ItRiM2Ji1GZ3Q2J0Zeb0Zhby1GYHE2JFEiM0YnRjJGaXRGX3BGYnBGaHBGMkZbci1GIzYmRml1RmJwRmNyRjJGMkZqckZdc0Zfc0Zhc0Zjc0ZqckZdc0Zfcy8lJmFsaWduR1ElYXhpc0YnL0Zbc1EpYmFzZWxpbmVGJy9GXnNRJ2NlbnRlckYnL0Zgc1EnfGZybGVmdHxockYnLyUvYWxpZ25tZW50c2NvcGVHRmdvLyUsY29sdW1ud2lkdGhHUSVhdXRvRicvJSZ3aWR0aEdGXXcvJStyb3dzcGFjaW5nR1EmMS4wZXhGJy8lLmNvbHVtbnNwYWNpbmdHUSYwLjhlbUYnLyUpcm93bGluZXNHUSVub25lRicvJSxjb2x1bW5saW5lc0dGaHcvJSZmcmFtZUdGaHcvJS1mcmFtZXNwYWNpbmdHUSwwLjRlbX4wLjVleEYnLyUqZXF1YWxyb3dzR0YxLyUtZXF1YWxjb2x1bW5zR0YxLyUtZGlzcGxheXN0eWxlR0YxLyUlc2lkZUdRJnJpZ2h0RicvJTBtaW5sYWJlbHNwYWNpbmdHRmV3RmpvRl1wRjJGMi9JK21zZW1hbnRpY3NHRiRRKkNvbFZlY3RvckYnLyUlb3BlbkdRIltGJy8lJmNsb3NlR1EiXUYnRlt5LyUrYWN0aW9udHlwZUdRLnJ0YWJsZWFkZHJlc3NGJy8lKXJ0YWJsZWlkR1EpNTIxNDMwNjBGJ0Zqb0ZdcEYy</Equation></Text-field>
</Output>
</Group>
<Group labelreference="L6439" drawlabel="true">
<Input>
<Text-field prompt="&gt; " style="Maple Input" layout="Normal"><Equation executable="true" style="2D Input" input-equation="" display="LUklbXJvd0c2Iy9JK21vZHVsZW5hbWVHNiJJLFR5cGVzZXR0aW5nR0koX3N5c2xpYkdGJzYmLUkjbW9HRiQ2LVEiI0YnLyUsbWF0aHZhcmlhbnRHUSdub3JtYWxGJy8lJmZlbmNlR1EmZmFsc2VGJy8lKnNlcGFyYXRvckdGNC8lKXN0cmV0Y2h5R0Y0LyUqc3ltbWV0cmljR0Y0LyUobGFyZ2VvcEdGNC8lLm1vdmFibGVsaW1pdHNHRjQvJSdhY2NlbnRHRjQvJSdsc3BhY2VHUSYwLjBlbUYnLyUncnNwYWNlR0ZDLUkjbWlHRiQ2JVE2VmVjdG9yfm9mfnBhcmFtZXRlcnM6RicvJSdpdGFsaWNHRjRGLy8lK2V4ZWN1dGFibGVHRjRGLw==">LUklbXJvd0c2Iy9JK21vZHVsZW5hbWVHNiJJLFR5cGVzZXR0aW5nR0koX3N5c2xpYkdGJzYmLUkjbW9HRiQ2LVEiI0YnLyUsbWF0aHZhcmlhbnRHUSdub3JtYWxGJy8lJmZlbmNlR1EmZmFsc2VGJy8lKnNlcGFyYXRvckdGNC8lKXN0cmV0Y2h5R0Y0LyUqc3ltbWV0cmljR0Y0LyUobGFyZ2VvcEdGNC8lLm1vdmFibGVsaW1pdHNHRjQvJSdhY2NlbnRHRjQvJSdsc3BhY2VHUSYwLjBlbUYnLyUncnNwYWNlR0ZDLUkjbWlHRiQ2JVE2VmVjdG9yfm9mfnBhcmFtZXRlcnM6RicvJSdpdGFsaWNHRjRGLy8lK2V4ZWN1dGFibGVHRjRGLw==</Equation></Text-field>
</Input>
</Group>
<Group labelreference="L6353" drawlabel="true">
<Input>
<Text-field prompt="&gt; " style="Maple Input" layout="Normal"><Equation executable="true" style="2D Input" input-equation="" display="LUklbXJvd0c2Iy9JK21vZHVsZW5hbWVHNiJJLFR5cGVzZXR0aW5nR0koX3N5c2xpYkdGJzYoLUkjbWlHRiQ2JVElcGFyc0YnLyUnaXRhbGljR1EldHJ1ZUYnLyUsbWF0aHZhcmlhbnRHUSdpdGFsaWNGJy1JI21vR0YkNi1RKiZjb2xvbmVxO0YnL0YzUSdub3JtYWxGJy8lJmZlbmNlR1EmZmFsc2VGJy8lKnNlcGFyYXRvckdGPS8lKXN0cmV0Y2h5R0Y9LyUqc3ltbWV0cmljR0Y9LyUobGFyZ2VvcEdGPS8lLm1vdmFibGVsaW1pdHNHRj0vJSdhY2NlbnRHRj0vJSdsc3BhY2VHUSwwLjI3Nzc3NzhlbUYnLyUncnNwYWNlR0ZMLUkobWZlbmNlZEdGJDYmLUYjNigtSSVtc3ViR0YkNiUtRiw2JVEmJnBoaTtGJy9GMEY9RjktRiM2JC1JI21uR0YkNiRRIjFGJ0Y5RjkvJS9zdWJzY3JpcHRzaGlmdEdRIjBGJy1GNjYtUSIsRidGOUY7L0Y/RjFGQEZCRkRGRkZIL0ZLUSYwLjBlbUYnL0ZOUSwwLjMzMzMzMzNlbUYnLUZVNiVGVy1GIzYkLUYsNiVRImFGJ0YvRjJGOUZbb0Zeby1GLDYlUSYmcmhvO0YnRlpGOUY5RjkvJSVvcGVuR1EnJmxhbmc7RicvJSZjbG9zZUdRJyZyYW5nO0YnLUY2Ni1RIjpGJ0Y5RjtGPkZARkJGREZGRkhGSkZNLyUrZXhlY3V0YWJsZUdGPUY5">LUklbXJvd0c2Iy9JK21vZHVsZW5hbWVHNiJJLFR5cGVzZXR0aW5nR0koX3N5c2xpYkdGJzYoLUkjbWlHRiQ2JVElcGFyc0YnLyUnaXRhbGljR1EldHJ1ZUYnLyUsbWF0aHZhcmlhbnRHUSdpdGFsaWNGJy1JI21vR0YkNi1RKiZjb2xvbmVxO0YnL0YzUSdub3JtYWxGJy8lJmZlbmNlR1EmZmFsc2VGJy8lKnNlcGFyYXRvckdGPS8lKXN0cmV0Y2h5R0Y9LyUqc3ltbWV0cmljR0Y9LyUobGFyZ2VvcEdGPS8lLm1vdmFibGVsaW1pdHNHRj0vJSdhY2NlbnRHRj0vJSdsc3BhY2VHUSwwLjI3Nzc3NzhlbUYnLyUncnNwYWNlR0ZMLUkobWZlbmNlZEdGJDYmLUYjNigtSSVtc3ViR0YkNiUtRiw2JVEmJnBoaTtGJy9GMEY9RjktRiM2JC1JI21uR0YkNiRRIjFGJ0Y5RjkvJS9zdWJzY3JpcHRzaGlmdEdRIjBGJy1GNjYtUSIsRidGOUY7L0Y/RjFGQEZCRkRGRkZIL0ZLUSYwLjBlbUYnL0ZOUSwwLjMzMzMzMzNlbUYnLUZVNiVGVy1GIzYkLUYsNiVRImFGJ0YvRjJGOUZbb0Zeby1GLDYlUSYmcmhvO0YnRlpGOUY5RjkvJSVvcGVuR1EnJmxhbmc7RicvJSZjbG9zZUdRJyZyYW5nO0YnLUY2Ni1RIjpGJ0Y5RjtGPkZARkJGREZGRkhGSkZNLyUrZXhlY3V0YWJsZUdGPUY5</Equation></Text-field>
</Input>
</Group><Presentation-Block>
<Group view="code" labelreference="L6440" drawlabel="true">
<Input>
<Text-field prompt="&gt; " style="Maple Input" layout="Normal"><Equation executable="true" style="2D Input" input-equation="" display="LUklbXJvd0c2Iy9JK21vZHVsZW5hbWVHNiJJLFR5cGVzZXR0aW5nR0koX3N5c2xpYkdGJzYmLUkjbW9HRiQ2LVEiI0YnLyUsbWF0aHZhcmlhbnRHUSdub3JtYWxGJy8lJmZlbmNlR1EmZmFsc2VGJy8lKnNlcGFyYXRvckdGNC8lKXN0cmV0Y2h5R0Y0LyUqc3ltbWV0cmljR0Y0LyUobGFyZ2VvcEdGNC8lLm1vdmFibGVsaW1pdHNHRjQvJSdhY2NlbnRHRjQvJSdsc3BhY2VHUSYwLjBlbUYnLyUncnNwYWNlR0ZDLUkjbWlHRiQ2JVFQVGhlfnByb2NlZHVyZX5EbWF0fmZpbmRzfnRoZX5kZXJpdmF0aXZlfm1hdHJpeDpGJy8lJ2l0YWxpY0dGNEYvLyUrZXhlY3V0YWJsZUdGNEYv">LUklbXJvd0c2Iy9JK21vZHVsZW5hbWVHNiJJLFR5cGVzZXR0aW5nR0koX3N5c2xpYkdGJzYmLUkjbW9HRiQ2LVEiI0YnLyUsbWF0aHZhcmlhbnRHUSdub3JtYWxGJy8lJmZlbmNlR1EmZmFsc2VGJy8lKnNlcGFyYXRvckdGNC8lKXN0cmV0Y2h5R0Y0LyUqc3ltbWV0cmljR0Y0LyUobGFyZ2VvcEdGNC8lLm1vdmFibGVsaW1pdHNHRjQvJSdhY2NlbnRHRjQvJSdsc3BhY2VHUSYwLjBlbUYnLyUncnNwYWNlR0ZDLUkjbWlHRiQ2JVFQVGhlfnByb2NlZHVyZX5EbWF0fmZpbmRzfnRoZX5kZXJpdmF0aXZlfm1hdHJpeDpGJy8lJ2l0YWxpY0dGNEYvLyUrZXhlY3V0YWJsZUdGNEYv</Equation></Text-field>
</Input>
</Group>
<Group labelreference="L6351" drawlabel="true">
<Input>
<Text-field prompt="&gt; " style="Maple Input" layout="Normal"><Equation executable="true" style="2D Input" input-equation="" display="LUklbXJvd0c2Iy9JK21vZHVsZW5hbWVHNiJJLFR5cGVzZXR0aW5nR0koX3N5c2xpYkdGJzYpLUkjbWlHRiQ2JVEjRDFGJy8lJ2l0YWxpY0dRJXRydWVGJy8lLG1hdGh2YXJpYW50R1EnaXRhbGljRictSSNtb0dGJDYtUSomY29sb25lcTtGJy9GM1Enbm9ybWFsRicvJSZmZW5jZUdRJmZhbHNlRicvJSpzZXBhcmF0b3JHRj0vJSlzdHJldGNoeUdGPS8lKnN5bW1ldHJpY0dGPS8lKGxhcmdlb3BHRj0vJS5tb3ZhYmxlbGltaXRzR0Y9LyUnYWNjZW50R0Y9LyUnbHNwYWNlR1EsMC4yNzc3Nzc4ZW1GJy8lJ3JzcGFjZUdGTC1GLDYlUSVEbWF0RidGL0YyLUkobWZlbmNlZEdGJDYkLUYjNictRiw2JVEma2FwcGFGJy9GMEY9RjktRjY2LVEiLEYnRjlGOy9GP0YxRkBGQkZERkZGSC9GS1EmMC4wZW1GJy9GTlEsMC4zMzMzMzMzZW1GJy1GLDYlUSVwYXJzRidGL0YyLyUrZXhlY3V0YWJsZUdGPUY5RjktRjY2LVEiO0YnRjlGO0ZobkZARkJGREZGRkhGaW5GTUZgb0Y5">LUklbXJvd0c2Iy9JK21vZHVsZW5hbWVHNiJJLFR5cGVzZXR0aW5nR0koX3N5c2xpYkdGJzYpLUkjbWlHRiQ2JVEjRDFGJy8lJ2l0YWxpY0dRJXRydWVGJy8lLG1hdGh2YXJpYW50R1EnaXRhbGljRictSSNtb0dGJDYtUSomY29sb25lcTtGJy9GM1Enbm9ybWFsRicvJSZmZW5jZUdRJmZhbHNlRicvJSpzZXBhcmF0b3JHRj0vJSlzdHJldGNoeUdGPS8lKnN5bW1ldHJpY0dGPS8lKGxhcmdlb3BHRj0vJS5tb3ZhYmxlbGltaXRzR0Y9LyUnYWNjZW50R0Y9LyUnbHNwYWNlR1EsMC4yNzc3Nzc4ZW1GJy8lJ3JzcGFjZUdGTC1GLDYlUSVEbWF0RidGL0YyLUkobWZlbmNlZEdGJDYkLUYjNictRiw2JVEma2FwcGFGJy9GMEY9RjktRjY2LVEiLEYnRjlGOy9GP0YxRkBGQkZERkZGSC9GS1EmMC4wZW1GJy9GTlEsMC4zMzMzMzMzZW1GJy1GLDYlUSVwYXJzRidGL0YyLyUrZXhlY3V0YWJsZUdGPUY5RjktRjY2LVEiO0YnRjlGO0ZobkZARkJGREZGRkhGaW5GTUZgb0Y5</Equation></Text-field>
</Input>
<Output>
<Text-field style="2D Output" layout="Maple Output"><Equation executable="false" style="2D Output" display="LUklbXJvd0c2Iy9JK21vZHVsZW5hbWVHNiJJLFR5cGVzZXR0aW5nR0koX3N5c2xpYkdGJzYoLUkjbWlHRiQ2JVEjRDFGJy8lJ2l0YWxpY0dRJXRydWVGJy8lLG1hdGh2YXJpYW50R1EnaXRhbGljRictSSNtb0dGJDYtUSM6PUYnL0YzUSdub3JtYWxGJy8lJmZlbmNlR1EmZmFsc2VGJy8lKnNlcGFyYXRvckdGPS8lKXN0cmV0Y2h5R0Y9LyUqc3ltbWV0cmljR0Y9LyUobGFyZ2VvcEdGPS8lLm1vdmFibGVsaW1pdHNHRj0vJSdhY2NlbnRHRj0vJSdsc3BhY2VHUSwwLjI3Nzc3NzhlbUYnLyUncnNwYWNlR0ZMLUkobWFjdGlvbkdGJDYlLUkobWZlbmNlZEdGJDYoLUYjNiYtSSdtdGFibGVHRiQ2Ny1JJG10ckdGJDYoLUkkbXRkR0YkNigtSSNtbkdGJDYkUSIwRidGOS8lKXJvd2FsaWduR1EhRicvJSxjb2x1bW5hbGlnbkdGYG8vJStncm91cGFsaWduR0Zgby8lKHJvd3NwYW5HUSIxRicvJStjb2x1bW5zcGFuR0Znby1GaG42KC1GIzYoLUklbXN1YkdGJDYlLUYsNiVRJyYjOTY2O0YnL0YwRj1GOS1GIzYmLUYsNiVRImFGJ0YvRjIvJStmb3JlZ3JvdW5kR1EoWzAsMCwwXUYnLyUpcmVhZG9ubHlHRj1GOS8lL3N1YnNjcmlwdHNoaWZ0R0Zdby1GNjYtUTEmSW52aXNpYmxlVGltZXM7RidGOUY7Rj5GQEZCRkRGRkZIL0ZLUSYwLjBlbUYnL0ZORmVxLUYsNiVRJyYjOTYxO0YnRmRwRjlGYXEtRl9wNiUtRiw2JVEieEYnRi9GMi1GIzYoRmpuLUY2Ni1RIixGJ0Y5RjsvRj9GMUZARkJGREZGRkhGZHEvRk5RLDAuMzMzMzMzM2VtRictRltvNiRRIjJGJ0Y5RmpwRl1xRjlGX3FGOUZeb0Zhb0Zjb0Zlb0Zoby1GaG42KC1GIzYmLUYjNigtSShtc3Vic3VwR0YkNidGYXBGZXBGZ3IvJTFzdXBlcnNjcmlwdHNoaWZ0R0Zdb0ZfcUZhcUZncUZhcS1GX3A2JUZcci1GIzYoRmpuRmFyLUZbbzYkRmdvRjlGanBGXXFGOUZfcUY5LUY2Ni1RIitGJ0Y5RjtGPkZARkJGREZGRkgvRktRLDAuMjIyMjIyMmVtRicvRk5GX3QtRiM2KkZnckZhcUZgc0ZhcUZncUZhcUZqcUY5RjlGXm9GYW9GY29GZW9GaG9GXm9GYW9GY28tRmVuNigtRmhuNigtRiM2JkZlc0ZbdEZqcUY5Rl5vRmFvRmNvRmVvRmhvLUZobjYoLUYjNigtRiM2KEZncUZhcS1GX3A2JUZhcC1GIzYmRmlzRmpwRl1xRjlGX3FGYXFGanFGOUZbdC1GIzYoRmdyRmFxRl5wRmFxRmVzRjlGW3QtRiM2KEZnckZhcUZecEZhcUZqcUY5RjlGXm9GYW9GY29GZW9GaG8tRmhuNigtRiM2Ki1GIzYsRmdyRmFxRl5wRmFxRmdxRmFxRl91RmFxRmVzRjlGW3QtRiM2LC1GW282JFEiNEYnRjlGYXFGXnBGYXFGZ3FGYXFGX3VGYXFGanFGOUZbdC1GIzYoLUZbbzYkUSIzRidGOUZhcUZgc0ZhcUZlc0Y5Rlt0LUYjNihGZHZGYXFGYHNGYXFGanFGOUY5Rl5vRmFvRmNvRmVvRmhvRl5vRmFvRmNvLUZlbjYoRmduLUZobjYoLUYjNihGXnBGYXFGX3VGYXFGanFGOUZeb0Zhb0Zjb0Zlb0Zoby1GaG42KC1GIzYmLUYjNihGYHNGYXFGX3VGYXFGZXNGOUZbdC1GIzYqRmdyRmFxRmBzRmFxRl91RmFxRmpxRjlGOUZeb0Zhb0Zjb0Zlb0Zob0Zeb0Zhb0Zjby8lJmFsaWduR1ElYXhpc0YnL0Zfb1EpYmFzZWxpbmVGJy9GYm9RJ2NlbnRlckYnL0Zkb1EnfGZybGVmdHxockYnLyUvYWxpZ25tZW50c2NvcGVHRjEvJSxjb2x1bW53aWR0aEdRJWF1dG9GJy8lJndpZHRoR0ZkeC8lK3Jvd3NwYWNpbmdHUSYxLjBleEYnLyUuY29sdW1uc3BhY2luZ0dRJjAuOGVtRicvJSlyb3dsaW5lc0dRJW5vbmVGJy8lLGNvbHVtbmxpbmVzR0ZfeS8lJmZyYW1lR0ZfeS8lLWZyYW1lc3BhY2luZ0dRLDAuNGVtfjAuNWV4RicvJSplcXVhbHJvd3NHRj0vJS1lcXVhbGNvbHVtbnNHRj0vJS1kaXNwbGF5c3R5bGVHRj0vJSVzaWRlR1EmcmlnaHRGJy8lMG1pbmxhYmVsc3BhY2luZ0dGXHlGanBGXXFGOUY5L0krbXNlbWFudGljc0dGJFEnTWF0cml4RicvJSVvcGVuR1EiW0YnLyUmY2xvc2VHUSJdRidGYnovJSthY3Rpb250eXBlR1EucnRhYmxlYWRkcmVzc0YnLyUpcnRhYmxlaWRHUSk1MjQxMDAyNEYnRmpwRl1xRjk=">LUklbXJvd0c2Iy9JK21vZHVsZW5hbWVHNiJJLFR5cGVzZXR0aW5nR0koX3N5c2xpYkdGJzYoLUkjbWlHRiQ2JVEjRDFGJy8lJ2l0YWxpY0dRJXRydWVGJy8lLG1hdGh2YXJpYW50R1EnaXRhbGljRictSSNtb0dGJDYtUSM6PUYnL0YzUSdub3JtYWxGJy8lJmZlbmNlR1EmZmFsc2VGJy8lKnNlcGFyYXRvckdGPS8lKXN0cmV0Y2h5R0Y9LyUqc3ltbWV0cmljR0Y9LyUobGFyZ2VvcEdGPS8lLm1vdmFibGVsaW1pdHNHRj0vJSdhY2NlbnRHRj0vJSdsc3BhY2VHUSwwLjI3Nzc3NzhlbUYnLyUncnNwYWNlR0ZMLUkobWFjdGlvbkdGJDYlLUkobWZlbmNlZEdGJDYoLUYjNiYtSSdtdGFibGVHRiQ2Ny1JJG10ckdGJDYoLUkkbXRkR0YkNigtSSNtbkdGJDYkUSIwRidGOS8lKXJvd2FsaWduR1EhRicvJSxjb2x1bW5hbGlnbkdGYG8vJStncm91cGFsaWduR0Zgby8lKHJvd3NwYW5HUSIxRicvJStjb2x1bW5zcGFuR0Znby1GaG42KC1GIzYoLUklbXN1YkdGJDYlLUYsNiVRJyYjOTY2O0YnL0YwRj1GOS1GIzYmLUYsNiVRImFGJ0YvRjIvJStmb3JlZ3JvdW5kR1EoWzAsMCwwXUYnLyUpcmVhZG9ubHlHRj1GOS8lL3N1YnNjcmlwdHNoaWZ0R0Zdby1GNjYtUTEmSW52aXNpYmxlVGltZXM7RidGOUY7Rj5GQEZCRkRGRkZIL0ZLUSYwLjBlbUYnL0ZORmVxLUYsNiVRJyYjOTYxO0YnRmRwRjlGYXEtRl9wNiUtRiw2JVEieEYnRi9GMi1GIzYoRmpuLUY2Ni1RIixGJ0Y5RjsvRj9GMUZARkJGREZGRkhGZHEvRk5RLDAuMzMzMzMzM2VtRictRltvNiRRIjJGJ0Y5RmpwRl1xRjlGX3FGOUZeb0Zhb0Zjb0Zlb0Zoby1GaG42KC1GIzYmLUYjNigtSShtc3Vic3VwR0YkNidGYXBGZXBGZ3IvJTFzdXBlcnNjcmlwdHNoaWZ0R0Zdb0ZfcUZhcUZncUZhcS1GX3A2JUZcci1GIzYoRmpuRmFyLUZbbzYkRmdvRjlGanBGXXFGOUZfcUY5LUY2Ni1RIitGJ0Y5RjtGPkZARkJGREZGRkgvRktRLDAuMjIyMjIyMmVtRicvRk5GX3QtRiM2KkZnckZhcUZgc0ZhcUZncUZhcUZqcUY5RjlGXm9GYW9GY29GZW9GaG9GXm9GYW9GY28tRmVuNigtRmhuNigtRiM2JkZlc0ZbdEZqcUY5Rl5vRmFvRmNvRmVvRmhvLUZobjYoLUYjNigtRiM2KEZncUZhcS1GX3A2JUZhcC1GIzYmRmlzRmpwRl1xRjlGX3FGYXFGanFGOUZbdC1GIzYoRmdyRmFxRl5wRmFxRmVzRjlGW3QtRiM2KEZnckZhcUZecEZhcUZqcUY5RjlGXm9GYW9GY29GZW9GaG8tRmhuNigtRiM2Ki1GIzYsRmdyRmFxRl5wRmFxRmdxRmFxRl91RmFxRmVzRjlGW3QtRiM2LC1GW282JFEiNEYnRjlGYXFGXnBGYXFGZ3FGYXFGX3VGYXFGanFGOUZbdC1GIzYoLUZbbzYkUSIzRidGOUZhcUZgc0ZhcUZlc0Y5Rlt0LUYjNihGZHZGYXFGYHNGYXFGanFGOUY5Rl5vRmFvRmNvRmVvRmhvRl5vRmFvRmNvLUZlbjYoRmduLUZobjYoLUYjNihGXnBGYXFGX3VGYXFGanFGOUZeb0Zhb0Zjb0Zlb0Zoby1GaG42KC1GIzYmLUYjNihGYHNGYXFGX3VGYXFGZXNGOUZbdC1GIzYqRmdyRmFxRmBzRmFxRl91RmFxRmpxRjlGOUZeb0Zhb0Zjb0Zlb0Zob0Zeb0Zhb0Zjby8lJmFsaWduR1ElYXhpc0YnL0Zfb1EpYmFzZWxpbmVGJy9GYm9RJ2NlbnRlckYnL0Zkb1EnfGZybGVmdHxockYnLyUvYWxpZ25tZW50c2NvcGVHRjEvJSxjb2x1bW53aWR0aEdRJWF1dG9GJy8lJndpZHRoR0ZkeC8lK3Jvd3NwYWNpbmdHUSYxLjBleEYnLyUuY29sdW1uc3BhY2luZ0dRJjAuOGVtRicvJSlyb3dsaW5lc0dRJW5vbmVGJy8lLGNvbHVtbmxpbmVzR0ZfeS8lJmZyYW1lR0ZfeS8lLWZyYW1lc3BhY2luZ0dRLDAuNGVtfjAuNWV4RicvJSplcXVhbHJvd3NHRj0vJS1lcXVhbGNvbHVtbnNHRj0vJS1kaXNwbGF5c3R5bGVHRj0vJSVzaWRlR1EmcmlnaHRGJy8lMG1pbmxhYmVsc3BhY2luZ0dGXHlGanBGXXFGOUY5L0krbXNlbWFudGljc0dGJFEnTWF0cml4RicvJSVvcGVuR1EiW0YnLyUmY2xvc2VHUSJdRidGYnovJSthY3Rpb250eXBlR1EucnRhYmxlYWRkcmVzc0YnLyUpcnRhYmxlaWRHUSk1MjQxMDAyNEYnRmpwRl1xRjk=</Equation></Text-field>
</Output>
</Group>
<Group view="code" labelreference="L6441" drawlabel="true">
<Input>
<Text-field prompt="&gt; " style="Maple Input" layout="Normal"><Equation executable="true" style="2D Input" input-equation="" display="LUklbXJvd0c2Iy9JK21vZHVsZW5hbWVHNiJJLFR5cGVzZXR0aW5nR0koX3N5c2xpYkdGJzYmLUkjbW9HRiQ2LVEiI0YnLyUsbWF0aHZhcmlhbnRHUSdub3JtYWxGJy8lJmZlbmNlR1EmZmFsc2VGJy8lKnNlcGFyYXRvckdGNC8lKXN0cmV0Y2h5R0Y0LyUqc3ltbWV0cmljR0Y0LyUobGFyZ2VvcEdGNC8lLm1vdmFibGVsaW1pdHNHRjQvJSdhY2NlbnRHRjQvJSdsc3BhY2VHUSYwLjBlbUYnLyUncnNwYWNlR0ZDLUkjbWlHRiQ2JVFFVGhlfnJhbmt+YW5kfmRlZmljZW5jeX5vZn50aGV+bW9kZWw6RicvJSdpdGFsaWNHRjRGLy8lK2V4ZWN1dGFibGVHRjRGLw==">LUklbXJvd0c2Iy9JK21vZHVsZW5hbWVHNiJJLFR5cGVzZXR0aW5nR0koX3N5c2xpYkdGJzYmLUkjbW9HRiQ2LVEiI0YnLyUsbWF0aHZhcmlhbnRHUSdub3JtYWxGJy8lJmZlbmNlR1EmZmFsc2VGJy8lKnNlcGFyYXRvckdGNC8lKXN0cmV0Y2h5R0Y0LyUqc3ltbWV0cmljR0Y0LyUobGFyZ2VvcEdGNC8lLm1vdmFibGVsaW1pdHNHRjQvJSdhY2NlbnRHRjQvJSdsc3BhY2VHUSYwLjBlbUYnLyUncnNwYWNlR0ZDLUkjbWlHRiQ2JVFFVGhlfnJhbmt+YW5kfmRlZmljZW5jeX5vZn50aGV+bW9kZWw6RicvJSdpdGFsaWNHRjRGLy8lK2V4ZWN1dGFibGVHRjRGLw==</Equation></Text-field>
</Input>
</Group>
<Group labelreference="L6357" drawlabel="true">
<Input>
<Text-field prompt="&gt; " style="Maple Input" layout="Normal"><Equation executable="true" style="2D Input" input-equation="" display="LUklbXJvd0c2Iy9JK21vZHVsZW5hbWVHNiJJLFR5cGVzZXR0aW5nR0koX3N5c2xpYkdGJzYxLUkjbWlHRiQ2JVEickYnLyUnaXRhbGljR1EldHJ1ZUYnLyUsbWF0aHZhcmlhbnRHUSdpdGFsaWNGJy1JI21vR0YkNi1RKiZjb2xvbmVxO0YnL0YzUSdub3JtYWxGJy8lJmZlbmNlR1EmZmFsc2VGJy8lKnNlcGFyYXRvckdGPS8lKXN0cmV0Y2h5R0Y9LyUqc3ltbWV0cmljR0Y9LyUobGFyZ2VvcEdGPS8lLm1vdmFibGVsaW1pdHNHRj0vJSdhY2NlbnRHRj0vJSdsc3BhY2VHUSwwLjI3Nzc3NzhlbUYnLyUncnNwYWNlR0ZMLUYsNiVRJVJhbmtGJ0YvRjItSShtZmVuY2VkR0YkNiQtRiM2JS1GLDYlUSNEMUYnRi9GMi8lK2V4ZWN1dGFibGVHRj1GOUY5LUY2Ni1RIjtGJ0Y5RjsvRj9GMUZARkJGREZGRkgvRktRJjAuMGVtRidGTS1GNjYtUSJ+RidGOUY7Rj5GQEZCRkRGRkZIRmpuL0ZORltvLUYsNiVRImRGJ0YvRjJGNS1GLDYlUSpEaW1lbnNpb25GJ0YvRjItRlM2JC1GIzYlLUYsNiVRJXBhcnNGJ0YvRjJGWkY5RjktRjY2LVEoJm1pbnVzO0YnRjlGO0Y+RkBGQkZERkZGSC9GS1EsMC4yMjIyMjIyZW1GJy9GTkZhcEYrRmZuRlpGOQ==">LUklbXJvd0c2Iy9JK21vZHVsZW5hbWVHNiJJLFR5cGVzZXR0aW5nR0koX3N5c2xpYkdGJzYxLUkjbWlHRiQ2JVEickYnLyUnaXRhbGljR1EldHJ1ZUYnLyUsbWF0aHZhcmlhbnRHUSdpdGFsaWNGJy1JI21vR0YkNi1RKiZjb2xvbmVxO0YnL0YzUSdub3JtYWxGJy8lJmZlbmNlR1EmZmFsc2VGJy8lKnNlcGFyYXRvckdGPS8lKXN0cmV0Y2h5R0Y9LyUqc3ltbWV0cmljR0Y9LyUobGFyZ2VvcEdGPS8lLm1vdmFibGVsaW1pdHNHRj0vJSdhY2NlbnRHRj0vJSdsc3BhY2VHUSwwLjI3Nzc3NzhlbUYnLyUncnNwYWNlR0ZMLUYsNiVRJVJhbmtGJ0YvRjItSShtZmVuY2VkR0YkNiQtRiM2JS1GLDYlUSNEMUYnRi9GMi8lK2V4ZWN1dGFibGVHRj1GOUY5LUY2Ni1RIjtGJ0Y5RjsvRj9GMUZARkJGREZGRkgvRktRJjAuMGVtRidGTS1GNjYtUSJ+RidGOUY7Rj5GQEZCRkRGRkZIRmpuL0ZORltvLUYsNiVRImRGJ0YvRjJGNS1GLDYlUSpEaW1lbnNpb25GJ0YvRjItRlM2JC1GIzYlLUYsNiVRJXBhcnNGJ0YvRjJGWkY5RjktRjY2LVEoJm1pbnVzO0YnRjlGO0Y+RkBGQkZERkZGSC9GS1EsMC4yMjIyMjIyZW1GJy9GTkZhcEYrRmZuRlpGOQ==</Equation></Text-field>
</Input>
<Output>
<Text-field style="2D Output" layout="Maple Output"><Equation executable="false" style="2D Output" display="LUklbXJvd0c2Iy9JK21vZHVsZW5hbWVHNiJJLFR5cGVzZXR0aW5nR0koX3N5c2xpYkdGJzYoLUkjbWlHRiQ2JVEickYnLyUnaXRhbGljR1EldHJ1ZUYnLyUsbWF0aHZhcmlhbnRHUSdpdGFsaWNGJy1JI21vR0YkNi1RIzo9RicvRjNRJ25vcm1hbEYnLyUmZmVuY2VHUSZmYWxzZUYnLyUqc2VwYXJhdG9yR0Y9LyUpc3RyZXRjaHlHRj0vJSpzeW1tZXRyaWNHRj0vJShsYXJnZW9wR0Y9LyUubW92YWJsZWxpbWl0c0dGPS8lJ2FjY2VudEdGPS8lJ2xzcGFjZUdRLDAuMjc3Nzc3OGVtRicvJSdyc3BhY2VHRkwtSSNtbkdGJDYkUSIyRidGOS8lK2ZvcmVncm91bmRHUShbMCwwLDBdRicvJSlyZWFkb25seUdGPUY5">IiIj</Equation></Text-field>
</Output>
<Output>
<Text-field style="2D Output" layout="Maple Output"><Equation executable="false" style="2D Output" display="LUklbXJvd0c2Iy9JK21vZHVsZW5hbWVHNiJJLFR5cGVzZXR0aW5nR0koX3N5c2xpYkdGJzYoLUkjbWlHRiQ2JVEiZEYnLyUnaXRhbGljR1EldHJ1ZUYnLyUsbWF0aHZhcmlhbnRHUSdpdGFsaWNGJy1JI21vR0YkNi1RIzo9RicvRjNRJ25vcm1hbEYnLyUmZmVuY2VHUSZmYWxzZUYnLyUqc2VwYXJhdG9yR0Y9LyUpc3RyZXRjaHlHRj0vJSpzeW1tZXRyaWNHRj0vJShsYXJnZW9wR0Y9LyUubW92YWJsZWxpbWl0c0dGPS8lJ2FjY2VudEdGPS8lJ2xzcGFjZUdRLDAuMjc3Nzc3OGVtRicvJSdyc3BhY2VHRkwtSSNtbkdGJDYkUSIxRidGOS8lK2ZvcmVncm91bmRHUShbMCwwLDBdRicvJSlyZWFkb25seUdGPUY5">IiIi</Equation></Text-field>
</Output>
</Group></Presentation-Block>
<Group labelreference="L6442" drawlabel="true">
<Input>
<Text-field prompt="&gt; " style="Maple Input" layout="Normal"><Equation executable="true" style="2D Input" input-equation="" display="LUklbXJvd0c2Iy9JK21vZHVsZW5hbWVHNiJJLFR5cGVzZXR0aW5nR0koX3N5c2xpYkdGJzYmLUkjbW9HRiQ2LVEiI0YnLyUsbWF0aHZhcmlhbnRHUSdub3JtYWxGJy8lJmZlbmNlR1EmZmFsc2VGJy8lKnNlcGFyYXRvckdGNC8lKXN0cmV0Y2h5R0Y0LyUqc3ltbWV0cmljR0Y0LyUobGFyZ2VvcEdGNC8lLm1vdmFibGVsaW1pdHNHRjQvJSdhY2NlbnRHRjQvJSdsc3BhY2VHUSYwLjBlbUYnLyUncnNwYWNlR0ZDLUkjbWlHRiQ2JVFpclRoZX5wcm9jZWR1cmVzfkVzdHBhcnN+YW5kfkVzdHBhcnMyfmZpbmR+dGhlfmVzdGltYWJsZX5wYXJhbWV0ZXJ+Y29tYmluYXRpb25zLn5Fc3RwYXJzMn5hbHNvfmRpc3BsYXlzfnRoZX5udWxsfnNwYWNlfmFuZH5QREVzLkYnLyUnaXRhbGljR0Y0Ri8vJStleGVjdXRhYmxlR0Y0Ri8=">LUklbXJvd0c2Iy9JK21vZHVsZW5hbWVHNiJJLFR5cGVzZXR0aW5nR0koX3N5c2xpYkdGJzYmLUkjbW9HRiQ2LVEiI0YnLyUsbWF0aHZhcmlhbnRHUSdub3JtYWxGJy8lJmZlbmNlR1EmZmFsc2VGJy8lKnNlcGFyYXRvckdGNC8lKXN0cmV0Y2h5R0Y0LyUqc3ltbWV0cmljR0Y0LyUobGFyZ2VvcEdGNC8lLm1vdmFibGVsaW1pdHNHRjQvJSdhY2NlbnRHRjQvJSdsc3BhY2VHUSYwLjBlbUYnLyUncnNwYWNlR0ZDLUkjbWlHRiQ2JVFpclRoZX5wcm9jZWR1cmVzfkVzdHBhcnN+YW5kfkVzdHBhcnMyfmZpbmR+dGhlfmVzdGltYWJsZX5wYXJhbWV0ZXJ+Y29tYmluYXRpb25zLn5Fc3RwYXJzMn5hbHNvfmRpc3BsYXlzfnRoZX5udWxsfnNwYWNlfmFuZH5QREVzLkYnLyUnaXRhbGljR0Y0Ri8vJStleGVjdXRhYmxlR0Y0Ri8=</Equation></Text-field>
</Input>
</Group>
<Group labelreference="L6349" drawlabel="true">
<Input>
<Text-field prompt="&gt; " style="Maple Input" layout="Normal"><Equation executable="true" style="2D Input" input-equation="" display="LUklbXJvd0c2Iy9JK21vZHVsZW5hbWVHNiJJLFR5cGVzZXR0aW5nR0koX3N5c2xpYkdGJzYnLUkjbWlHRiQ2JVEoRXN0cGFyc0YnLyUnaXRhbGljR1EldHJ1ZUYnLyUsbWF0aHZhcmlhbnRHUSdpdGFsaWNGJy1JKG1mZW5jZWRHRiQ2JC1GIzYmLUYsNiVRI0QxRidGL0YyLUkjbW9HRiQ2LVEiLEYnL0YzUSdub3JtYWxGJy8lJmZlbmNlR1EmZmFsc2VGJy8lKnNlcGFyYXRvckdGMS8lKXN0cmV0Y2h5R0ZFLyUqc3ltbWV0cmljR0ZFLyUobGFyZ2VvcEdGRS8lLm1vdmFibGVsaW1pdHNHRkUvJSdhY2NlbnRHRkUvJSdsc3BhY2VHUSYwLjBlbUYnLyUncnNwYWNlR1EsMC4zMzMzMzMzZW1GJy1GLDYlUSVwYXJzRidGL0YyRkFGQS1GPjYtUSI7RidGQUZDRkZGSEZKRkxGTkZQRlIvRlZRLDAuMjc3Nzc3OGVtRicvJStleGVjdXRhYmxlR0ZFRkE=">LUklbXJvd0c2Iy9JK21vZHVsZW5hbWVHNiJJLFR5cGVzZXR0aW5nR0koX3N5c2xpYkdGJzYnLUkjbWlHRiQ2JVEoRXN0cGFyc0YnLyUnaXRhbGljR1EldHJ1ZUYnLyUsbWF0aHZhcmlhbnRHUSdpdGFsaWNGJy1JKG1mZW5jZWRHRiQ2JC1GIzYmLUYsNiVRI0QxRidGL0YyLUkjbW9HRiQ2LVEiLEYnL0YzUSdub3JtYWxGJy8lJmZlbmNlR1EmZmFsc2VGJy8lKnNlcGFyYXRvckdGMS8lKXN0cmV0Y2h5R0ZFLyUqc3ltbWV0cmljR0ZFLyUobGFyZ2VvcEdGRS8lLm1vdmFibGVsaW1pdHNHRkUvJSdhY2NlbnRHRkUvJSdsc3BhY2VHUSYwLjBlbUYnLyUncnNwYWNlR1EsMC4zMzMzMzMzZW1GJy1GLDYlUSVwYXJzRidGL0YyRkFGQS1GPjYtUSI7RidGQUZDRkZGSEZKRkxGTkZQRlIvRlZRLDAuMjc3Nzc3OGVtRicvJStleGVjdXRhYmxlR0ZFRkE=</Equation></Text-field>
</Input>
<Output>
<Text-field style="2D Output" layout="Maple Output"><Equation executable="false" style="2D Output" display="LUkobWZlbmNlZEc2Iy9JK21vZHVsZW5hbWVHNiJJLFR5cGVzZXR0aW5nR0koX3N5c2xpYkdGJzYmLUklbXJvd0dGJDYmLUYsNigtRiw2KC1JI21pR0YkNiVRImZGJy8lJ2l0YWxpY0dRJXRydWVGJy8lLG1hdGh2YXJpYW50R1EnaXRhbGljRictSSNtb0dGJDYtUTAmQXBwbHlGdW5jdGlvbjtGJy9GOlEnbm9ybWFsRicvJSZmZW5jZUdRJmZhbHNlRicvJSpzZXBhcmF0b3JHRkQvJSlzdHJldGNoeUdGRC8lKnN5bW1ldHJpY0dGRC8lKGxhcmdlb3BHRkQvJS5tb3ZhYmxlbGltaXRzR0ZELyUnYWNjZW50R0ZELyUnbHNwYWNlR1EmMC4wZW1GJy8lJ3JzcGFjZUdGUy1GIzYkLUYsNiotSSVtc3ViR0YkNiUtRjM2JVEnJiM5NjY7RicvRjdGREZALUYsNiYtSSNtbkdGJDYkUSIxRidGQC8lK2ZvcmVncm91bmRHUShbMCwwLDBdRicvJSlyZWFkb25seUdGREZALyUvc3Vic2NyaXB0c2hpZnRHUSIwRictRj02LVEiLEYnRkBGQi9GRkY4RkdGSUZLRk1GT0ZRL0ZVUSwwLjMzMzMzMzNlbUYnLUZlbjYlRmduLUYsNiYtRjM2JVEiYUYnRjZGOUZhb0Zkb0ZARmZvRmlvLUYzNiVRJyYjOTYxO0YnRmpuRkBGYW9GZG9GQEZARmFvRmRvRkAtRj02LVEiPUYnRkBGQkZFRkdGSUZLRk1GTy9GUlEsMC4yNzc3Nzc4ZW1GJy9GVUZdcS1GLDYoLUYzNiVRJF9GMUYnRjZGOUY8LUYjNiQtRiw2KEZfcEZpby1GLDYmRmZwLUY9Ni1RMSZJbnZpc2libGVUaW1lcztGJ0ZARkJGRUZHRklGS0ZNRk9GUUZURlpGQEZhb0Zkb0ZARkBGYW9GZG9GQEZhb0Zkb0ZARmFvRmRvRkBGQC8lJW9wZW5HUSJ8ZnJGJy8lJmNsb3NlR1EifGhyRic=">PCMvLUkiZkc2IjYlJkkkcGhpRzYiNiMiIiImSSRwaGlHNiI2I0kiYUc2IkkkcmhvRzYiLUkkX0YxRzYiNiQmSSRwaGlHNiI2I0kiYUc2IiomSSRyaG9HNiIiIiImSSRwaGlHNiI2IyIiIiIiIg==</Equation></Text-field>
</Output>
</Group>
<Group labelreference="L6443" drawlabel="true">
<Input>
<Text-field prompt="&gt; " style="Maple Input" layout="Normal"><Equation executable="true" style="2D Input" input-equation="" display="LUklbXJvd0c2Iy9JK21vZHVsZW5hbWVHNiJJLFR5cGVzZXR0aW5nR0koX3N5c2xpYkdGJzYnLUkjbWlHRiQ2JVEpRXN0cGFyczJGJy8lJ2l0YWxpY0dRJXRydWVGJy8lLG1hdGh2YXJpYW50R1EnaXRhbGljRictSShtZmVuY2VkR0YkNiQtRiM2Jy1GLDYlUSNEMUYnRi9GMi1JI21vR0YkNi1RIixGJy9GM1Enbm9ybWFsRicvJSZmZW5jZUdRJmZhbHNlRicvJSpzZXBhcmF0b3JHRjEvJSlzdHJldGNoeUdGRS8lKnN5bW1ldHJpY0dGRS8lKGxhcmdlb3BHRkUvJS5tb3ZhYmxlbGltaXRzR0ZFLyUnYWNjZW50R0ZFLyUnbHNwYWNlR1EmMC4wZW1GJy8lJ3JzcGFjZUdRLDAuMzMzMzMzM2VtRictRiw2JVElcGFyc0YnRi9GMi8lK2V4ZWN1dGFibGVHRkVGQUZBLUY+Ni1RIjtGJ0ZBRkNGRkZIRkpGTEZORlBGUi9GVlEsMC4yNzc3Nzc4ZW1GJ0ZlbkZB">LUklbXJvd0c2Iy9JK21vZHVsZW5hbWVHNiJJLFR5cGVzZXR0aW5nR0koX3N5c2xpYkdGJzYnLUkjbWlHRiQ2JVEpRXN0cGFyczJGJy8lJ2l0YWxpY0dRJXRydWVGJy8lLG1hdGh2YXJpYW50R1EnaXRhbGljRictSShtZmVuY2VkR0YkNiQtRiM2Jy1GLDYlUSNEMUYnRi9GMi1JI21vR0YkNi1RIixGJy9GM1Enbm9ybWFsRicvJSZmZW5jZUdRJmZhbHNlRicvJSpzZXBhcmF0b3JHRjEvJSlzdHJldGNoeUdGRS8lKnN5bW1ldHJpY0dGRS8lKGxhcmdlb3BHRkUvJS5tb3ZhYmxlbGltaXRzR0ZFLyUnYWNjZW50R0ZFLyUnbHNwYWNlR1EmMC4wZW1GJy8lJ3JzcGFjZUdRLDAuMzMzMzMzM2VtRictRiw2JVElcGFyc0YnRi9GMi8lK2V4ZWN1dGFibGVHRkVGQUZBLUY+Ni1RIjtGJ0ZBRkNGRkZIRkpGTEZORlBGUi9GVlEsMC4yNzc3Nzc4ZW1GJ0ZlbkZB</Equation></Text-field>
</Input>
<Output>
<Text-field style="2D Output" layout="Maple Output"><Equation executable="false" style="2D Output" display="LUkobWFjdGlvbkc2Iy9JK21vZHVsZW5hbWVHNiJJLFR5cGVzZXR0aW5nR0koX3N5c2xpYkdGJzYlLUkobWZlbmNlZEdGJDYoLUklbXJvd0dGJDYmLUknbXRhYmxlR0YkNjctSSRtdHJHRiQ2Ji1JJG10ZEdGJDYoLUYsNiYtRi82Ji1GLzYoLUYvNigtSSNtaUdGJDYlUSJmRicvJSdpdGFsaWNHUSV0cnVlRicvJSxtYXRodmFyaWFudEdRJ2l0YWxpY0YnLUkjbW9HRiQ2LVEwJkFwcGx5RnVuY3Rpb247RicvRkpRJ25vcm1hbEYnLyUmZmVuY2VHUSZmYWxzZUYnLyUqc2VwYXJhdG9yR0ZULyUpc3RyZXRjaHlHRlQvJSpzeW1tZXRyaWNHRlQvJShsYXJnZW9wR0ZULyUubW92YWJsZWxpbWl0c0dGVC8lJ2FjY2VudEdGVC8lJ2xzcGFjZUdRJjAuMGVtRicvJSdyc3BhY2VHRl1vLUYsNiQtRi82Ki1JJW1zdWJHRiQ2JS1GQzYlUScmIzk2NjtGJy9GR0ZURlAtRi82Ji1JI21uR0YkNiRRIjFGJ0ZQLyUrZm9yZWdyb3VuZEdRKFswLDAsMF1GJy8lKXJlYWRvbmx5R0ZURlAvJS9zdWJzY3JpcHRzaGlmdEdRIjBGJy1GTTYtUSIsRidGUEZSL0ZWRkhGV0ZZRmVuRmduRmluRltvL0Zfb1EsMC4zMzMzMzMzZW1GJy1GZW82JUZnby1GLzYmLUZDNiVRImFGJ0ZGRklGYXBGZHBGUEZmcEZpcC1GQzYlUScmIzk2MTtGJ0Zqb0ZQRmFwRmRwRlBGUEZhcEZkcEZQLUZNNi1RIj1GJ0ZQRlJGVUZXRllGZW5GZ25GaW4vRlxvUSwwLjI3Nzc3NzhlbUYnL0Zfb0Zdci1GLzYoLUZDNiVRJF9GMUYnRkZGSUZMLUYsNiQtRi82KEZfcUZpcC1GLzYmRmZxLUZNNi1RMSZJbnZpc2libGVUaW1lcztGJ0ZQRlJGVUZXRllGZW5GZ25GaW5GW29GXm9GZG9GUEZhcEZkcEZQRlBGYXBGZHBGUEZhcEZkcEZQRmFwRmRwRlBGUC8lJW9wZW5HUSJ8ZnJGJy8lJmNsb3NlR1EifGhyRicvJSlyb3dhbGlnbkdRIUYnLyUsY29sdW1uYWxpZ25HRmVzLyUrZ3JvdXBhbGlnbkdGZXMvJShyb3dzcGFuR0ZgcC8lK2NvbHVtbnNwYW5HRmBwRmNzRmZzRmhzLUY1NiYtRjg2KC1GLDYmLUYvNiYtRiM2JS1GLDYoLUYvNiYtRjI2NS1GNTYoLUY4NigtRi82Jy1GTTYtUSomdW1pbnVzMDtGJ0ZQRlJGVUZXRllGZW5GZ25GaW4vRlxvUSwwLjIyMjIyMjJlbUYnL0Zfb0ZodS1JJm1mcmFjR0YkNigtRi82JkZkb0ZhcEZkcEZQLUYvNiZGZnFGYXBGZHBGUC8lLmxpbmV0aGlja25lc3NHRmBwLyUrZGVub21hbGlnbkdRJ2NlbnRlckYnLyUpbnVtYWxpZ25HRmV2LyUpYmV2ZWxsZWRHRlRGYXBGZHBGUEZjc0Zmc0Zoc0Zqc0ZcdC1GODYoLUZecDYkRmhwRlBGY3NGZnNGaHNGanNGXHQtRjg2KEZdcEZjc0Zmc0Zoc0Zqc0ZcdEZjc0Zmc0Zocy8lJmFsaWduR1ElYXhpc0YnL0Zkc1EpYmFzZWxpbmVGJy9GZ3NGZXYvRmlzUSd8ZnJsZWZ0fGhyRicvJS9hbGlnbm1lbnRzY29wZUdGSC8lLGNvbHVtbndpZHRoR1ElYXV0b0YnLyUmd2lkdGhHRlx4LyUrcm93c3BhY2luZ0dRJjEuMGV4RicvJS5jb2x1bW5zcGFjaW5nR1EmMC44ZW1GJy8lKXJvd2xpbmVzR1Elbm9uZUYnLyUsY29sdW1ubGluZXNHRmd4LyUmZnJhbWVHRmd4LyUtZnJhbWVzcGFjaW5nR1EsMC40ZW1+MC41ZXhGJy8lKmVxdWFscm93c0dGVC8lLWVxdWFsY29sdW1uc0dGVC8lLWRpc3BsYXlzdHlsZUdGVC8lJXNpZGVHUSZyaWdodEYnLyUwbWlubGFiZWxzcGFjaW5nR0ZkeEZhcEZkcEZQRlAvSSttc2VtYW50aWNzR0YkUSdNYXRyaXhGJy9GXnNRIltGJy9GYXNRIl1GJ0ZqeS8lK2FjdGlvbnR5cGVHUS5ydGFibGVhZGRyZXNzRicvJSlydGFibGVpZEdRKTUyNDMwNzkyRidGYXBGZHBGUEZQRl1zRmBzRmNzRmZzRmhzRmpzRlx0RmNzRmZzRmhzLUY1NiYtRjg2KC1GLDYmLUYvNiYtRiM2JS1GLDYoLUYvNiYtRjI2NS1GNTYmLUY4NigtRi82J0ZkdS1GW3Y2KC1GLzYoLUYsNiQtRi82KC1GW3Y2KC1GLzYmLUZNNi1RKyZQYXJ0aWFsRDtGJ0ZQRlJGVUZXRllGZW5GZ25GaW5GW29GXm9GYXBGZHBGUC1GLzYmLUYvNidGaVxsRmRvRmFwRmRwRlBGYXBGZHBGUEZhdkZjdkZmdkZodkZqckZARmFwRmRwRlBGUEZqckZkb0ZhcEZkcEZQRl92RmF2RmN2RmZ2Rmh2LUZNNi1RIitGJ0ZQRlJGVUZXRllGZW5GZ25GaW5GZ3VGaXUtRi82KC1GW3Y2KEZnXGwtRi82Ji1GLzYnRmlcbEZmcUZhcEZkcEZQRmFwRmRwRlBGYXZGY3ZGZnZGaHZGanJGQEZhcEZkcEZQRlBGY3NGZnNGaHNGanNGXHRGY3NGZnNGaHNGYHdGY3dGZXdGZndGaHdGandGXXhGX3hGYnhGZXhGaHhGanhGXHlGX3lGYXlGY3lGZXlGaHlGYXBGZHBGUEZQL0ZbelEqQ29sVmVjdG9yRidGXXpGX3pGW15sRmF6L0ZlelEpNTI0MzE0NjRGJ0ZhcEZkcEZQRlBGXXNGYHNGY3NGZnNGaHNGanNGXHRGY3NGZnNGaHNGYHdGY3dGZXdGZndGaHdGandGXXhGX3hGYnhGZXhGaHhGanhGXHlGX3lGYXlGY3lGZXlGaHlGYXBGZHBGUEZQRmp5Rl16Rl96Rmp5RmF6L0ZlelEpNTI0MTMzNjBGJw==">LUkobWFjdGlvbkc2Iy9JK21vZHVsZW5hbWVHNiJJLFR5cGVzZXR0aW5nR0koX3N5c2xpYkdGJzYlLUkobWZlbmNlZEdGJDYoLUklbXJvd0dGJDYmLUknbXRhYmxlR0YkNjctSSRtdHJHRiQ2Ji1JJG10ZEdGJDYoLUYsNiYtRi82Ji1GLzYoLUYvNigtSSNtaUdGJDYlUSJmRicvJSdpdGFsaWNHUSV0cnVlRicvJSxtYXRodmFyaWFudEdRJ2l0YWxpY0YnLUkjbW9HRiQ2LVEwJkFwcGx5RnVuY3Rpb247RicvRkpRJ25vcm1hbEYnLyUmZmVuY2VHUSZmYWxzZUYnLyUqc2VwYXJhdG9yR0ZULyUpc3RyZXRjaHlHRlQvJSpzeW1tZXRyaWNHRlQvJShsYXJnZW9wR0ZULyUubW92YWJsZWxpbWl0c0dGVC8lJ2FjY2VudEdGVC8lJ2xzcGFjZUdRJjAuMGVtRicvJSdyc3BhY2VHRl1vLUYsNiQtRi82Ki1JJW1zdWJHRiQ2JS1GQzYlUScmIzk2NjtGJy9GR0ZURlAtRi82Ji1JI21uR0YkNiRRIjFGJ0ZQLyUrZm9yZWdyb3VuZEdRKFswLDAsMF1GJy8lKXJlYWRvbmx5R0ZURlAvJS9zdWJzY3JpcHRzaGlmdEdRIjBGJy1GTTYtUSIsRidGUEZSL0ZWRkhGV0ZZRmVuRmduRmluRltvL0Zfb1EsMC4zMzMzMzMzZW1GJy1GZW82JUZnby1GLzYmLUZDNiVRImFGJ0ZGRklGYXBGZHBGUEZmcEZpcC1GQzYlUScmIzk2MTtGJ0Zqb0ZQRmFwRmRwRlBGUEZhcEZkcEZQLUZNNi1RIj1GJ0ZQRlJGVUZXRllGZW5GZ25GaW4vRlxvUSwwLjI3Nzc3NzhlbUYnL0Zfb0Zdci1GLzYoLUZDNiVRJF9GMUYnRkZGSUZMLUYsNiQtRi82KEZfcUZpcC1GLzYmRmZxLUZNNi1RMSZJbnZpc2libGVUaW1lcztGJ0ZQRlJGVUZXRllGZW5GZ25GaW5GW29GXm9GZG9GUEZhcEZkcEZQRlBGYXBGZHBGUEZhcEZkcEZQRmFwRmRwRlBGUC8lJW9wZW5HUSJ8ZnJGJy8lJmNsb3NlR1EifGhyRicvJSlyb3dhbGlnbkdRIUYnLyUsY29sdW1uYWxpZ25HRmVzLyUrZ3JvdXBhbGlnbkdGZXMvJShyb3dzcGFuR0ZgcC8lK2NvbHVtbnNwYW5HRmBwRmNzRmZzRmhzLUY1NiYtRjg2KC1GLDYmLUYvNiYtRiM2JS1GLDYoLUYvNiYtRjI2NS1GNTYoLUY4NigtRi82Jy1GTTYtUSomdW1pbnVzMDtGJ0ZQRlJGVUZXRllGZW5GZ25GaW4vRlxvUSwwLjIyMjIyMjJlbUYnL0Zfb0ZodS1JJm1mcmFjR0YkNigtRi82JkZkb0ZhcEZkcEZQLUYvNiZGZnFGYXBGZHBGUC8lLmxpbmV0aGlja25lc3NHRmBwLyUrZGVub21hbGlnbkdRJ2NlbnRlckYnLyUpbnVtYWxpZ25HRmV2LyUpYmV2ZWxsZWRHRlRGYXBGZHBGUEZjc0Zmc0Zoc0Zqc0ZcdC1GODYoLUZecDYkRmhwRlBGY3NGZnNGaHNGanNGXHQtRjg2KEZdcEZjc0Zmc0Zoc0Zqc0ZcdEZjc0Zmc0Zocy8lJmFsaWduR1ElYXhpc0YnL0Zkc1EpYmFzZWxpbmVGJy9GZ3NGZXYvRmlzUSd8ZnJsZWZ0fGhyRicvJS9hbGlnbm1lbnRzY29wZUdGSC8lLGNvbHVtbndpZHRoR1ElYXV0b0YnLyUmd2lkdGhHRlx4LyUrcm93c3BhY2luZ0dRJjEuMGV4RicvJS5jb2x1bW5zcGFjaW5nR1EmMC44ZW1GJy8lKXJvd2xpbmVzR1Elbm9uZUYnLyUsY29sdW1ubGluZXNHRmd4LyUmZnJhbWVHRmd4LyUtZnJhbWVzcGFjaW5nR1EsMC40ZW1+MC41ZXhGJy8lKmVxdWFscm93c0dGVC8lLWVxdWFsY29sdW1uc0dGVC8lLWRpc3BsYXlzdHlsZUdGVC8lJXNpZGVHUSZyaWdodEYnLyUwbWlubGFiZWxzcGFjaW5nR0ZkeEZhcEZkcEZQRlAvSSttc2VtYW50aWNzR0YkUSdNYXRyaXhGJy9GXnNRIltGJy9GYXNRIl1GJ0ZqeS8lK2FjdGlvbnR5cGVHUS5ydGFibGVhZGRyZXNzRicvJSlydGFibGVpZEdRKTUyNDMwNzkyRidGYXBGZHBGUEZQRl1zRmBzRmNzRmZzRmhzRmpzRlx0RmNzRmZzRmhzLUY1NiYtRjg2KC1GLDYmLUYvNiYtRiM2JS1GLDYoLUYvNiYtRjI2NS1GNTYmLUY4NigtRi82J0ZkdS1GW3Y2KC1GLzYoLUYsNiQtRi82KC1GW3Y2KC1GLzYmLUZNNi1RKyZQYXJ0aWFsRDtGJ0ZQRlJGVUZXRllGZW5GZ25GaW5GW29GXm9GYXBGZHBGUC1GLzYmLUYvNidGaVxsRmRvRmFwRmRwRlBGYXBGZHBGUEZhdkZjdkZmdkZodkZqckZARmFwRmRwRlBGUEZqckZkb0ZhcEZkcEZQRl92RmF2RmN2RmZ2Rmh2LUZNNi1RIitGJ0ZQRlJGVUZXRllGZW5GZ25GaW5GZ3VGaXUtRi82KC1GW3Y2KEZnXGwtRi82Ji1GLzYnRmlcbEZmcUZhcEZkcEZQRmFwRmRwRlBGYXZGY3ZGZnZGaHZGanJGQEZhcEZkcEZQRlBGY3NGZnNGaHNGanNGXHRGY3NGZnNGaHNGYHdGY3dGZXdGZndGaHdGandGXXhGX3hGYnhGZXhGaHhGanhGXHlGX3lGYXlGY3lGZXlGaHlGYXBGZHBGUEZQL0ZbelEqQ29sVmVjdG9yRidGXXpGX3pGW15sRmF6L0ZlelEpNTI0MzE0NjRGJ0ZhcEZkcEZQRlBGXXNGYHNGY3NGZnNGaHNGanNGXHRGY3NGZnNGaHNGYHdGY3dGZXdGZndGaHdGandGXXhGX3hGYnhGZXhGaHhGanhGXHlGX3lGYXlGY3lGZXlGaHlGYXBGZHBGUEZQRmp5Rl16Rl96Rmp5RmF6L0ZlelEpNTI0MTMzNjBGJw==</Equation></Text-field>
</Output>
</Group>
<Group labelreference="L6400" drawlabel="true">
<Input>
<Text-field prompt="&gt; " style="Maple Input" layout="Normal"><Equation executable="true" style="2D Input" input-equation="" display="LUklbXJvd0c2Iy9JK21vZHVsZW5hbWVHNiJJLFR5cGVzZXR0aW5nR0koX3N5c2xpYkdGJzYmLUkjbW9HRiQ2LVEiI0YnLyUsbWF0aHZhcmlhbnRHUSdub3JtYWxGJy8lJmZlbmNlR1EmZmFsc2VGJy8lKnNlcGFyYXRvckdGNC8lKXN0cmV0Y2h5R0Y0LyUqc3ltbWV0cmljR0Y0LyUobGFyZ2VvcEdGNC8lLm1vdmFibGVsaW1pdHNHRjQvJSdhY2NlbnRHRjQvJSdsc3BhY2VHUSYwLjBlbUYnLyUncnNwYWNlR0ZDLUkjbWlHRiQ2JVFIVGhlfmV4aGF1c3RpdmV+c3VtbWFyeX51c2luZ35vcHRpb25+SUlJRicvJSdpdGFsaWNHRjRGLy8lK2V4ZWN1dGFibGVHRjRGLw==">LUklbXJvd0c2Iy9JK21vZHVsZW5hbWVHNiJJLFR5cGVzZXR0aW5nR0koX3N5c2xpYkdGJzYmLUkjbW9HRiQ2LVEiI0YnLyUsbWF0aHZhcmlhbnRHUSdub3JtYWxGJy8lJmZlbmNlR1EmZmFsc2VGJy8lKnNlcGFyYXRvckdGNC8lKXN0cmV0Y2h5R0Y0LyUqc3ltbWV0cmljR0Y0LyUobGFyZ2VvcEdGNC8lLm1vdmFibGVsaW1pdHNHRjQvJSdhY2NlbnRHRjQvJSdsc3BhY2VHUSYwLjBlbUYnLyUncnNwYWNlR0ZDLUkjbWlHRiQ2JVFIVGhlfmV4aGF1c3RpdmV+c3VtbWFyeX51c2luZ35vcHRpb25+SUlJRicvJSdpdGFsaWNHRjRGLy8lK2V4ZWN1dGFibGVHRjRGLw==</Equation></Text-field>
</Input>
</Group>
<Group labelreference="L6399" drawlabel="true">
<Input>
<Text-field prompt="&gt; " style="Maple Input" layout="Normal"><Equation executable="true" style="2D Input" input-equation="" display="LUklbXJvd0c2Iy9JK21vZHVsZW5hbWVHNiJJLFR5cGVzZXR0aW5nR0koX3N5c2xpYkdGJzYpLUkjbWlHRiQ2JVEma2FwcGFGJy8lJ2l0YWxpY0dRJmZhbHNlRicvJSxtYXRodmFyaWFudEdRJ25vcm1hbEYnLUkjbW9HRiQ2LVEqJmNvbG9uZXE7RidGMi8lJmZlbmNlR0YxLyUqc2VwYXJhdG9yR0YxLyUpc3RyZXRjaHlHRjEvJSpzeW1tZXRyaWNHRjEvJShsYXJnZW9wR0YxLyUubW92YWJsZWxpbWl0c0dGMS8lJ2FjY2VudEdGMS8lJ2xzcGFjZUdRLDAuMjc3Nzc3OGVtRicvJSdyc3BhY2VHRkktRiw2JVEpc2ltcGxpZnlGJy9GMFEldHJ1ZUYnL0YzUSdpdGFsaWNGJy1JKG1mZW5jZWRHRiQ2JC1GIzYlLUYsNiVRJkV4cGFuRidGT0ZRLUZUNiQtRiM2Ki1GLDYlUSJBRidGT0ZRLUY2Ni1RIixGJ0YyRjkvRjxGUEY9Rj9GQUZDRkUvRkhRJjAuMGVtRicvRktRLDAuMzMzMzMzM2VtRictRiw2JVEiWkYnRk9GUUZcby1GLDYlUSN4MEYnRk9GUUZcby1JI21uR0YkNiRRIjJGJ0YyRjJGMkYyRjItRjY2LVEiO0YnRjJGOUZfb0Y9Rj9GQUZDRkVGYG9GSi8lK2V4ZWN1dGFibGVHRjFGMg==">LUklbXJvd0c2Iy9JK21vZHVsZW5hbWVHNiJJLFR5cGVzZXR0aW5nR0koX3N5c2xpYkdGJzYpLUkjbWlHRiQ2JVEma2FwcGFGJy8lJ2l0YWxpY0dRJmZhbHNlRicvJSxtYXRodmFyaWFudEdRJ25vcm1hbEYnLUkjbW9HRiQ2LVEqJmNvbG9uZXE7RidGMi8lJmZlbmNlR0YxLyUqc2VwYXJhdG9yR0YxLyUpc3RyZXRjaHlHRjEvJSpzeW1tZXRyaWNHRjEvJShsYXJnZW9wR0YxLyUubW92YWJsZWxpbWl0c0dGMS8lJ2FjY2VudEdGMS8lJ2xzcGFjZUdRLDAuMjc3Nzc3OGVtRicvJSdyc3BhY2VHRkktRiw2JVEpc2ltcGxpZnlGJy9GMFEldHJ1ZUYnL0YzUSdpdGFsaWNGJy1JKG1mZW5jZWRHRiQ2JC1GIzYlLUYsNiVRJkV4cGFuRidGT0ZRLUZUNiQtRiM2Ki1GLDYlUSJBRidGT0ZRLUY2Ni1RIixGJ0YyRjkvRjxGUEY9Rj9GQUZDRkUvRkhRJjAuMGVtRicvRktRLDAuMzMzMzMzM2VtRictRiw2JVEiWkYnRk9GUUZcby1GLDYlUSN4MEYnRk9GUUZcby1JI21uR0YkNiRRIjJGJ0YyRjJGMkYyRjItRjY2LVEiO0YnRjJGOUZfb0Y9Rj9GQUZDRkVGYG9GSi8lK2V4ZWN1dGFibGVHRjFGMg==</Equation></Text-field>
</Input>
<Output>
<Text-field style="2D Output" layout="Maple Output"><Equation executable="false" style="2D Output" display="LUklbXJvd0c2Iy9JK21vZHVsZW5hbWVHNiJJLFR5cGVzZXR0aW5nR0koX3N5c2xpYkdGJzYoLUkjbWlHRiQ2JVEnJiM5NTQ7RicvJSdpdGFsaWNHUSZmYWxzZUYnLyUsbWF0aHZhcmlhbnRHUSdub3JtYWxGJy1JI21vR0YkNi1RIzo9RidGMi8lJmZlbmNlR0YxLyUqc2VwYXJhdG9yR0YxLyUpc3RyZXRjaHlHRjEvJSpzeW1tZXRyaWNHRjEvJShsYXJnZW9wR0YxLyUubW92YWJsZWxpbWl0c0dGMS8lJ2FjY2VudEdGMS8lJ2xzcGFjZUdRLDAuMjc3Nzc3OGVtRicvJSdyc3BhY2VHRkktSShtYWN0aW9uR0YkNiUtSShtZmVuY2VkR0YkNigtRiM2Ji1JJ210YWJsZUdGJDY2LUkkbXRyR0YkNiYtSSRtdGRHRiQ2KC1GIzYmLUYjNiYtSSVtc3ViR0YkNiUtRiw2JVEnJiM5NjY7RidGL0YyLUYjNiYtRiw2JVEiYUYnL0YwUSV0cnVlRicvRjNRJ2l0YWxpY0YnLyUrZm9yZWdyb3VuZEdRKFswLDAsMF1GJy8lKXJlYWRvbmx5R0YxRjIvJS9zdWJzY3JpcHRzaGlmdEdRIjBGJy1GNjYtUTEmSW52aXNpYmxlVGltZXM7RidGMkY5RjtGPUY/RkFGQ0ZFL0ZIUSYwLjBlbUYnL0ZLRmZwLUZcbzYlLUYsNiVRInhGJ0Zmb0Zoby1GIzYoLUkjbW5HRiQ2JEZhcEYyLUY2Ni1RIixGJ0YyRjkvRjxGZ29GPUY/RkFGQ0ZFRmVwL0ZLUSwwLjMzMzMzMzNlbUYnLUZgcTYkUSIxRidGMkZqb0ZdcEYyRl9wRjItRjY2LVEiK0YnRjJGOUY7Rj1GP0ZBRkNGRS9GSFEsMC4yMjIyMjIyZW1GJy9GS0Zfci1GIzYmRltvRmJwLUZcbzYlRmpwLUYjNihGX3FGYnEtRmBxNiRRIjJGJ0YyRmpvRl1wRjJGX3BGMkYyLyUpcm93YWxpZ25HUSFGJy8lLGNvbHVtbmFsaWduR0Zccy8lK2dyb3VwYWxpZ25HRlxzLyUocm93c3BhbkdGanEvJStjb2x1bW5zcGFuR0ZqcUZqckZdc0Zfcy1GWDYmLUZlbjYoLUYjNigtRiM2KkZbb0ZicC1GLDYlUScmIzk2MTtGJ0YvRjJGYnAtRlxvNiVGXm8tRiM2JkZocUZqb0ZdcEYyRl9wRmJwRmNyRjJGW3ItRiM2Ji1JKG1zdWJzdXBHRiQ2J0Zeb0Zhb0Znci8lMXN1cGVyc2NyaXB0c2hpZnRHRmFwRl9wRmJwRmhwRjJGW3ItRiM2JkZmdEZicEZjckYyRjJGanJGXXNGX3NGYXNGY3NGanJGXXNGX3MvJSZhbGlnbkdRJWF4aXNGJy9GW3NRKWJhc2VsaW5lRicvRl5zUSdjZW50ZXJGJy9GYHNRJ3xmcmxlZnR8aHJGJy8lL2FsaWdubWVudHNjb3BlR0Znby8lLGNvbHVtbndpZHRoR1ElYXV0b0YnLyUmd2lkdGhHRmp1LyUrcm93c3BhY2luZ0dRJjEuMGV4RicvJS5jb2x1bW5zcGFjaW5nR1EmMC44ZW1GJy8lKXJvd2xpbmVzR1Elbm9uZUYnLyUsY29sdW1ubGluZXNHRmV2LyUmZnJhbWVHRmV2LyUtZnJhbWVzcGFjaW5nR1EsMC40ZW1+MC41ZXhGJy8lKmVxdWFscm93c0dGMS8lLWVxdWFsY29sdW1uc0dGMS8lLWRpc3BsYXlzdHlsZUdGMS8lJXNpZGVHUSZyaWdodEYnLyUwbWlubGFiZWxzcGFjaW5nR0ZidkZqb0ZdcEYyRjIvSSttc2VtYW50aWNzR0YkUSpDb2xWZWN0b3JGJy8lJW9wZW5HUSJbRicvJSZjbG9zZUdRIl1GJ0Zody8lK2FjdGlvbnR5cGVHUS5ydGFibGVhZGRyZXNzRicvJSlydGFibGVpZEdRKTUyNDQ4MDA4RidGam9GXXBGMg==">LUklbXJvd0c2Iy9JK21vZHVsZW5hbWVHNiJJLFR5cGVzZXR0aW5nR0koX3N5c2xpYkdGJzYoLUkjbWlHRiQ2JVEnJiM5NTQ7RicvJSdpdGFsaWNHUSZmYWxzZUYnLyUsbWF0aHZhcmlhbnRHUSdub3JtYWxGJy1JI21vR0YkNi1RIzo9RidGMi8lJmZlbmNlR0YxLyUqc2VwYXJhdG9yR0YxLyUpc3RyZXRjaHlHRjEvJSpzeW1tZXRyaWNHRjEvJShsYXJnZW9wR0YxLyUubW92YWJsZWxpbWl0c0dGMS8lJ2FjY2VudEdGMS8lJ2xzcGFjZUdRLDAuMjc3Nzc3OGVtRicvJSdyc3BhY2VHRkktSShtYWN0aW9uR0YkNiUtSShtZmVuY2VkR0YkNigtRiM2Ji1JJ210YWJsZUdGJDY2LUkkbXRyR0YkNiYtSSRtdGRHRiQ2KC1GIzYmLUYjNiYtSSVtc3ViR0YkNiUtRiw2JVEnJiM5NjY7RidGL0YyLUYjNiYtRiw2JVEiYUYnL0YwUSV0cnVlRicvRjNRJ2l0YWxpY0YnLyUrZm9yZWdyb3VuZEdRKFswLDAsMF1GJy8lKXJlYWRvbmx5R0YxRjIvJS9zdWJzY3JpcHRzaGlmdEdRIjBGJy1GNjYtUTEmSW52aXNpYmxlVGltZXM7RidGMkY5RjtGPUY/RkFGQ0ZFL0ZIUSYwLjBlbUYnL0ZLRmZwLUZcbzYlLUYsNiVRInhGJ0Zmb0Zoby1GIzYoLUkjbW5HRiQ2JEZhcEYyLUY2Ni1RIixGJ0YyRjkvRjxGZ29GPUY/RkFGQ0ZFRmVwL0ZLUSwwLjMzMzMzMzNlbUYnLUZgcTYkUSIxRidGMkZqb0ZdcEYyRl9wRjItRjY2LVEiK0YnRjJGOUY7Rj1GP0ZBRkNGRS9GSFEsMC4yMjIyMjIyZW1GJy9GS0Zfci1GIzYmRltvRmJwLUZcbzYlRmpwLUYjNihGX3FGYnEtRmBxNiRRIjJGJ0YyRmpvRl1wRjJGX3BGMkYyLyUpcm93YWxpZ25HUSFGJy8lLGNvbHVtbmFsaWduR0Zccy8lK2dyb3VwYWxpZ25HRlxzLyUocm93c3BhbkdGanEvJStjb2x1bW5zcGFuR0ZqcUZqckZdc0Zfcy1GWDYmLUZlbjYoLUYjNigtRiM2KkZbb0ZicC1GLDYlUScmIzk2MTtGJ0YvRjJGYnAtRlxvNiVGXm8tRiM2JkZocUZqb0ZdcEYyRl9wRmJwRmNyRjJGW3ItRiM2Ji1JKG1zdWJzdXBHRiQ2J0Zeb0Zhb0Znci8lMXN1cGVyc2NyaXB0c2hpZnRHRmFwRl9wRmJwRmhwRjJGW3ItRiM2JkZmdEZicEZjckYyRjJGanJGXXNGX3NGYXNGY3NGanJGXXNGX3MvJSZhbGlnbkdRJWF4aXNGJy9GW3NRKWJhc2VsaW5lRicvRl5zUSdjZW50ZXJGJy9GYHNRJ3xmcmxlZnR8aHJGJy8lL2FsaWdubWVudHNjb3BlR0Znby8lLGNvbHVtbndpZHRoR1ElYXV0b0YnLyUmd2lkdGhHRmp1LyUrcm93c3BhY2luZ0dRJjEuMGV4RicvJS5jb2x1bW5zcGFjaW5nR1EmMC44ZW1GJy8lKXJvd2xpbmVzR1Elbm9uZUYnLyUsY29sdW1ubGluZXNHRmV2LyUmZnJhbWVHRmV2LyUtZnJhbWVzcGFjaW5nR1EsMC40ZW1+MC41ZXhGJy8lKmVxdWFscm93c0dGMS8lLWVxdWFsY29sdW1uc0dGMS8lLWRpc3BsYXlzdHlsZUdGMS8lJXNpZGVHUSZyaWdodEYnLyUwbWlubGFiZWxzcGFjaW5nR0ZidkZqb0ZdcEYyRjIvSSttc2VtYW50aWNzR0YkUSpDb2xWZWN0b3JGJy8lJW9wZW5HUSJbRicvJSZjbG9zZUdRIl1GJ0Zody8lK2FjdGlvbnR5cGVHUS5ydGFibGVhZGRyZXNzRicvJSlydGFibGVpZEdRKTUyNDQ4MDA4RidGam9GXXBGMg==</Equation></Text-field>
</Output>
</Group>
<Group labelreference="L6445" drawlabel="true">
<Input>
<Text-field prompt="&gt; " style="Maple Input" layout="Normal"><Equation executable="true" style="2D Input" input-equation="" display="LUklbXJvd0c2Iy9JK21vZHVsZW5hbWVHNiJJLFR5cGVzZXR0aW5nR0koX3N5c2xpYkdGJzY+LUkjbWlHRiQ2JVElcGFyc0YnLyUnaXRhbGljR1EldHJ1ZUYnLyUsbWF0aHZhcmlhbnRHUSdpdGFsaWNGJy1JI21vR0YkNi1RKiZjb2xvbmVxO0YnL0YzUSdub3JtYWxGJy8lJmZlbmNlR1EmZmFsc2VGJy8lKnNlcGFyYXRvckdGPS8lKXN0cmV0Y2h5R0Y9LyUqc3ltbWV0cmljR0Y9LyUobGFyZ2VvcEdGPS8lLm1vdmFibGVsaW1pdHNHRj0vJSdhY2NlbnRHRj0vJSdsc3BhY2VHUSwwLjI3Nzc3NzhlbUYnLyUncnNwYWNlR0ZMLUkobWZlbmNlZEdGJDYmLUYjNigtSSVtc3ViR0YkNiUtRiw2JVEmJnBoaTtGJy9GMEY9RjktRiM2JC1JI21uR0YkNiRRIjFGJ0Y5RjkvJS9zdWJzY3JpcHRzaGlmdEdRIjBGJy1GNjYtUSIsRidGOUY7L0Y/RjFGQEZCRkRGRkZIL0ZLUSYwLjBlbUYnL0ZOUSwwLjMzMzMzMzNlbUYnLUZVNiVGVy1GIzYkLUYsNiVRImFGJ0YvRjJGOUZbb0Zeby1GLDYlUSYmcmhvO0YnRlpGOUY5RjkvJSVvcGVuR1EnJmxhbmc7RicvJSZjbG9zZUdRJyZyYW5nO0YnLUY2Ni1RIjpGJ0Y5RjtGPkZARkJGREZGRkhGSkZNLUYsNiVRI0QxRidGL0YyRjUtRiw2JVElRG1hdEYnRi9GMi1GUDYkLUYjNiYtRiw2JVEma2FwcGFGJ0ZaRjlGXm9GK0Y5RjlGZnAtRjY2LVEifkYnRjlGO0Y+RkBGQkZERkZGSEZiby9GTkZjby1GLDYlUSJyRidGL0YyRjUtRiw2JVElUmFua0YnRi9GMi1GUDYkLUYjNiRGaXBGOUY5LUY2Ni1RIjtGJ0Y5RjtGYW9GQEZCRkRGRkZIRmJvRk1GZnEtRiw2JVEiZEYnRi9GMkY1LUYsNiVRKkRpbWVuc2lvbkYnRi9GMi1GUDYkLUYjNiRGK0Y5RjktRjY2LVEoJm1pbnVzO0YnRjlGO0Y+RkBGQkZERkZGSC9GS1EsMC4yMjIyMjIyZW1GJy9GTkZlc0ZqcUZkci1GLDYlUShFc3RwYXJzRidGL0YyLUZQNiQtRiM2JkZpcEZeb0YrRjlGOUZkci8lK2V4ZWN1dGFibGVHRj1GOQ==">LUklbXJvd0c2Iy9JK21vZHVsZW5hbWVHNiJJLFR5cGVzZXR0aW5nR0koX3N5c2xpYkdGJzY+LUkjbWlHRiQ2JVElcGFyc0YnLyUnaXRhbGljR1EldHJ1ZUYnLyUsbWF0aHZhcmlhbnRHUSdpdGFsaWNGJy1JI21vR0YkNi1RKiZjb2xvbmVxO0YnL0YzUSdub3JtYWxGJy8lJmZlbmNlR1EmZmFsc2VGJy8lKnNlcGFyYXRvckdGPS8lKXN0cmV0Y2h5R0Y9LyUqc3ltbWV0cmljR0Y9LyUobGFyZ2VvcEdGPS8lLm1vdmFibGVsaW1pdHNHRj0vJSdhY2NlbnRHRj0vJSdsc3BhY2VHUSwwLjI3Nzc3NzhlbUYnLyUncnNwYWNlR0ZMLUkobWZlbmNlZEdGJDYmLUYjNigtSSVtc3ViR0YkNiUtRiw2JVEmJnBoaTtGJy9GMEY9RjktRiM2JC1JI21uR0YkNiRRIjFGJ0Y5RjkvJS9zdWJzY3JpcHRzaGlmdEdRIjBGJy1GNjYtUSIsRidGOUY7L0Y/RjFGQEZCRkRGRkZIL0ZLUSYwLjBlbUYnL0ZOUSwwLjMzMzMzMzNlbUYnLUZVNiVGVy1GIzYkLUYsNiVRImFGJ0YvRjJGOUZbb0Zeby1GLDYlUSYmcmhvO0YnRlpGOUY5RjkvJSVvcGVuR1EnJmxhbmc7RicvJSZjbG9zZUdRJyZyYW5nO0YnLUY2Ni1RIjpGJ0Y5RjtGPkZARkJGREZGRkhGSkZNLUYsNiVRI0QxRidGL0YyRjUtRiw2JVElRG1hdEYnRi9GMi1GUDYkLUYjNiYtRiw2JVEma2FwcGFGJ0ZaRjlGXm9GK0Y5RjlGZnAtRjY2LVEifkYnRjlGO0Y+RkBGQkZERkZGSEZiby9GTkZjby1GLDYlUSJyRidGL0YyRjUtRiw2JVElUmFua0YnRi9GMi1GUDYkLUYjNiRGaXBGOUY5LUY2Ni1RIjtGJ0Y5RjtGYW9GQEZCRkRGRkZIRmJvRk1GZnEtRiw2JVEiZEYnRi9GMkY1LUYsNiVRKkRpbWVuc2lvbkYnRi9GMi1GUDYkLUYjNiRGK0Y5RjktRjY2LVEoJm1pbnVzO0YnRjlGO0Y+RkBGQkZERkZGSC9GS1EsMC4yMjIyMjIyZW1GJy9GTkZlc0ZqcUZkci1GLDYlUShFc3RwYXJzRidGL0YyLUZQNiQtRiM2JkZpcEZeb0YrRjlGOUZkci8lK2V4ZWN1dGFibGVHRj1GOQ==</Equation></Text-field>
</Input>
<Output>
<Text-field style="2D Output" layout="Maple Output"><Equation executable="false" style="2D Output" display="LUklbXJvd0c2Iy9JK21vZHVsZW5hbWVHNiJJLFR5cGVzZXR0aW5nR0koX3N5c2xpYkdGJzYoLUkjbWlHRiQ2JVEickYnLyUnaXRhbGljR1EldHJ1ZUYnLyUsbWF0aHZhcmlhbnRHUSdpdGFsaWNGJy1JI21vR0YkNi1RIzo9RicvRjNRJ25vcm1hbEYnLyUmZmVuY2VHUSZmYWxzZUYnLyUqc2VwYXJhdG9yR0Y9LyUpc3RyZXRjaHlHRj0vJSpzeW1tZXRyaWNHRj0vJShsYXJnZW9wR0Y9LyUubW92YWJsZWxpbWl0c0dGPS8lJ2FjY2VudEdGPS8lJ2xzcGFjZUdRLDAuMjc3Nzc3OGVtRicvJSdyc3BhY2VHRkwtSSNtbkdGJDYkUSIyRidGOS8lK2ZvcmVncm91bmRHUShbMCwwLDBdRicvJSlyZWFkb25seUdGPUY5">IiIj</Equation></Text-field>
</Output>
<Output>
<Text-field style="2D Output" layout="Maple Output"><Equation executable="false" style="2D Output" display="LUklbXJvd0c2Iy9JK21vZHVsZW5hbWVHNiJJLFR5cGVzZXR0aW5nR0koX3N5c2xpYkdGJzYoLUkjbWlHRiQ2JVEiZEYnLyUnaXRhbGljR1EldHJ1ZUYnLyUsbWF0aHZhcmlhbnRHUSdpdGFsaWNGJy1JI21vR0YkNi1RIzo9RicvRjNRJ25vcm1hbEYnLyUmZmVuY2VHUSZmYWxzZUYnLyUqc2VwYXJhdG9yR0Y9LyUpc3RyZXRjaHlHRj0vJSpzeW1tZXRyaWNHRj0vJShsYXJnZW9wR0Y9LyUubW92YWJsZWxpbWl0c0dGPS8lJ2FjY2VudEdGPS8lJ2xzcGFjZUdRLDAuMjc3Nzc3OGVtRicvJSdyc3BhY2VHRkwtSSNtbkdGJDYkUSIxRidGOS8lK2ZvcmVncm91bmRHUShbMCwwLDBdRicvJSlyZWFkb25seUdGPUY5">IiIi</Equation></Text-field>
</Output>
<Output>
<Text-field style="2D Output" layout="Maple Output"><Equation executable="false" style="2D Output" display="LUkobWZlbmNlZEc2Iy9JK21vZHVsZW5hbWVHNiJJLFR5cGVzZXR0aW5nR0koX3N5c2xpYkdGJzYmLUklbXJvd0dGJDYmLUYsNigtRiw2KC1JI21pR0YkNiVRImZGJy8lJ2l0YWxpY0dRJXRydWVGJy8lLG1hdGh2YXJpYW50R1EnaXRhbGljRictSSNtb0dGJDYtUTAmQXBwbHlGdW5jdGlvbjtGJy9GOlEnbm9ybWFsRicvJSZmZW5jZUdRJmZhbHNlRicvJSpzZXBhcmF0b3JHRkQvJSlzdHJldGNoeUdGRC8lKnN5bW1ldHJpY0dGRC8lKGxhcmdlb3BHRkQvJS5tb3ZhYmxlbGltaXRzR0ZELyUnYWNjZW50R0ZELyUnbHNwYWNlR1EmMC4wZW1GJy8lJ3JzcGFjZUdGUy1GIzYkLUYsNiotSSVtc3ViR0YkNiUtRjM2JVEnJiM5NjY7RicvRjdGREZALUYsNiYtSSNtbkdGJDYkUSIxRidGQC8lK2ZvcmVncm91bmRHUShbMCwwLDBdRicvJSlyZWFkb25seUdGREZALyUvc3Vic2NyaXB0c2hpZnRHUSIwRictRj02LVEiLEYnRkBGQi9GRkY4RkdGSUZLRk1GT0ZRL0ZVUSwwLjMzMzMzMzNlbUYnLUZlbjYlRmduLUYsNiYtRjM2JVEiYUYnRjZGOUZhb0Zkb0ZARmZvRmlvLUYzNiVRJyYjOTYxO0YnRmpuRkBGYW9GZG9GQEZARmFvRmRvRkAtRj02LVEiPUYnRkBGQkZFRkdGSUZLRk1GTy9GUlEsMC4yNzc3Nzc4ZW1GJy9GVUZdcS1GLDYoLUYzNiVRJF9GMUYnRjZGOUY8LUYjNiQtRiw2KEZfcEZpby1GLDYmRmZwLUY9Ni1RMSZJbnZpc2libGVUaW1lcztGJ0ZARkJGRUZHRklGS0ZNRk9GUUZURlpGQEZhb0Zkb0ZARkBGYW9GZG9GQEZhb0Zkb0ZARmFvRmRvRkBGQC8lJW9wZW5HUSJ8ZnJGJy8lJmNsb3NlR1EifGhyRic=">PCMvLUkiZkc2IjYlJkkkcGhpRzYiNiMiIiImSSRwaGlHNiI2I0kiYUc2IkkkcmhvRzYiLUkkX0YxRzYiNiQmSSRwaGlHNiI2I0kiYUc2IiomSSRyaG9HNiIiIiImSSRwaGlHNiI2IyIiIiIiIg==</Equation></Text-field>
</Output>
</Group>
<Group labelreference="L6444" drawlabel="true">
<Input>
<Text-field prompt="&gt; " style="Maple Input" layout="Normal"><Equation executable="true" style="2D Input" input-equation="" display="LUklbXJvd0c2Iy9JK21vZHVsZW5hbWVHNiJJLFR5cGVzZXR0aW5nR0koX3N5c2xpYkdGJzYmLUkjbW9HRiQ2LVEiI0YnLyUsbWF0aHZhcmlhbnRHUSdub3JtYWxGJy8lJmZlbmNlR1EmZmFsc2VGJy8lKnNlcGFyYXRvckdGNC8lKXN0cmV0Y2h5R0Y0LyUqc3ltbWV0cmljR0Y0LyUobGFyZ2VvcEdGNC8lLm1vdmFibGVsaW1pdHNHRjQvJSdhY2NlbnRHRjQvJSdsc3BhY2VHUSYwLjBlbUYnLyUncnNwYWNlR0ZDLUkjbWlHRiQ2JVFYV2V+cmVwYXJhbWV0ZXJpc2V+aW5+dGVybXN+b2Z+dGhlfmVzdGltYWJsZX5wYXJhbWV0ZXJzLkYnLyUnaXRhbGljR0Y0Ri8vJStleGVjdXRhYmxlR0Y0Ri8=">LUklbXJvd0c2Iy9JK21vZHVsZW5hbWVHNiJJLFR5cGVzZXR0aW5nR0koX3N5c2xpYkdGJzYmLUkjbW9HRiQ2LVEiI0YnLyUsbWF0aHZhcmlhbnRHUSdub3JtYWxGJy8lJmZlbmNlR1EmZmFsc2VGJy8lKnNlcGFyYXRvckdGNC8lKXN0cmV0Y2h5R0Y0LyUqc3ltbWV0cmljR0Y0LyUobGFyZ2VvcEdGNC8lLm1vdmFibGVsaW1pdHNHRjQvJSdhY2NlbnRHRjQvJSdsc3BhY2VHUSYwLjBlbUYnLyUncnNwYWNlR0ZDLUkjbWlHRiQ2JVFYV2V+cmVwYXJhbWV0ZXJpc2V+aW5+dGVybXN+b2Z+dGhlfmVzdGltYWJsZX5wYXJhbWV0ZXJzLkYnLyUnaXRhbGljR0Y0Ri8vJStleGVjdXRhYmxlR0Y0Ri8=</Equation></Text-field>
</Input>
</Group>
<Group labelreference="L6397" drawlabel="true">
<Input>
<Text-field prompt="&gt; " style="Maple Input" layout="Normal"><Equation executable="true" style="2D Input" input-equation="" display="LUklbXJvd0c2Iy9JK21vZHVsZW5hbWVHNiJJLFR5cGVzZXR0aW5nR0koX3N5c2xpYkdGJzYpLUkjbWlHRiQ2JVEna2FwcGEyRicvJSdpdGFsaWNHUSV0cnVlRicvJSxtYXRodmFyaWFudEdRJ2l0YWxpY0YnLUkjbW9HRiQ2LVEqJmNvbG9uZXE7RicvRjNRJ25vcm1hbEYnLyUmZmVuY2VHUSZmYWxzZUYnLyUqc2VwYXJhdG9yR0Y9LyUpc3RyZXRjaHlHRj0vJSpzeW1tZXRyaWNHRj0vJShsYXJnZW9wR0Y9LyUubW92YWJsZWxpbWl0c0dGPS8lJ2FjY2VudEdGPS8lJ2xzcGFjZUdRLDAuMjc3Nzc3OGVtRicvJSdyc3BhY2VHRkwtRiw2JVElZXZhbEYnRi9GMi1JKG1mZW5jZWRHRiQ2JC1GIzYpLUYsNiVRJmthcHBhRicvRjBGPUY5LUY2Ni1RIixGJ0Y5RjsvRj9GMUZARkJGREZGRkgvRktRJjAuMGVtRicvRk5RLDAuMzMzMzMzM2VtRictSSVtc3ViR0YkNiUtRiw2JVEnJiM5NjY7RidGWkY5LUYjNigtSSNtbkdGJDYkUSIxRidGOS8lK2ZvcmVncm91bmRHUSpbMCwwLDI1NV1GJy8lK2V4ZWN1dGFibGVHRj0vJSlyZWFkb25seUdGMS8lMGZvbnRfc3R5bGVfbmFtZUdRKjJEfk91dHB1dEYnRjkvJS9zdWJzY3JpcHRzaGlmdEdRIjBGJy1GNjYtUSI9RidGOUY7Rj5GQEZCRkRGRkZIRkpGTS1JJm1mcmFjR0YkNigtRiM2JC1GLDYlUScmIzk0NjtGJ0ZaRjlGOS1GIzYlLUYsNiVRJyYjOTYxO0YnRlpGOUYvRjIvJS5saW5ldGhpY2tuZXNzR0Zoby8lK2Rlbm9tYWxpZ25HUSdjZW50ZXJGJy8lKW51bWFsaWduR0ZqcS8lKWJldmVsbGVkR0Y9RlxwRjlGOS1GNjYtUSI7RidGOUY7RmhuRkBGQkZERkZGSEZpbkZNRlxwRjk=">LUklbXJvd0c2Iy9JK21vZHVsZW5hbWVHNiJJLFR5cGVzZXR0aW5nR0koX3N5c2xpYkdGJzYpLUkjbWlHRiQ2JVEna2FwcGEyRicvJSdpdGFsaWNHUSV0cnVlRicvJSxtYXRodmFyaWFudEdRJ2l0YWxpY0YnLUkjbW9HRiQ2LVEqJmNvbG9uZXE7RicvRjNRJ25vcm1hbEYnLyUmZmVuY2VHUSZmYWxzZUYnLyUqc2VwYXJhdG9yR0Y9LyUpc3RyZXRjaHlHRj0vJSpzeW1tZXRyaWNHRj0vJShsYXJnZW9wR0Y9LyUubW92YWJsZWxpbWl0c0dGPS8lJ2FjY2VudEdGPS8lJ2xzcGFjZUdRLDAuMjc3Nzc3OGVtRicvJSdyc3BhY2VHRkwtRiw2JVElZXZhbEYnRi9GMi1JKG1mZW5jZWRHRiQ2JC1GIzYpLUYsNiVRJmthcHBhRicvRjBGPUY5LUY2Ni1RIixGJ0Y5RjsvRj9GMUZARkJGREZGRkgvRktRJjAuMGVtRicvRk5RLDAuMzMzMzMzM2VtRictSSVtc3ViR0YkNiUtRiw2JVEnJiM5NjY7RidGWkY5LUYjNigtSSNtbkdGJDYkUSIxRidGOS8lK2ZvcmVncm91bmRHUSpbMCwwLDI1NV1GJy8lK2V4ZWN1dGFibGVHRj0vJSlyZWFkb25seUdGMS8lMGZvbnRfc3R5bGVfbmFtZUdRKjJEfk91dHB1dEYnRjkvJS9zdWJzY3JpcHRzaGlmdEdRIjBGJy1GNjYtUSI9RidGOUY7Rj5GQEZCRkRGRkZIRkpGTS1JJm1mcmFjR0YkNigtRiM2JC1GLDYlUScmIzk0NjtGJ0ZaRjlGOS1GIzYlLUYsNiVRJyYjOTYxO0YnRlpGOUYvRjIvJS5saW5ldGhpY2tuZXNzR0Zoby8lK2Rlbm9tYWxpZ25HUSdjZW50ZXJGJy8lKW51bWFsaWduR0ZqcS8lKWJldmVsbGVkR0Y9RlxwRjlGOS1GNjYtUSI7RidGOUY7RmhuRkBGQkZERkZGSEZpbkZNRlxwRjk=</Equation></Text-field>
</Input>
<Output>
<Text-field style="2D Output" layout="Maple Output"><Equation executable="false" style="2D Output" display="LUklbXJvd0c2Iy9JK21vZHVsZW5hbWVHNiJJLFR5cGVzZXR0aW5nR0koX3N5c2xpYkdGJzYoLUkjbWlHRiQ2JVEoJiM5NTQ7MkYnLyUnaXRhbGljR1EldHJ1ZUYnLyUsbWF0aHZhcmlhbnRHUSdpdGFsaWNGJy1JI21vR0YkNi1RIzo9RicvRjNRJ25vcm1hbEYnLyUmZmVuY2VHUSZmYWxzZUYnLyUqc2VwYXJhdG9yR0Y9LyUpc3RyZXRjaHlHRj0vJSpzeW1tZXRyaWNHRj0vJShsYXJnZW9wR0Y9LyUubW92YWJsZWxpbWl0c0dGPS8lJ2FjY2VudEdGPS8lJ2xzcGFjZUdRLDAuMjc3Nzc3OGVtRicvJSdyc3BhY2VHRkwtSShtYWN0aW9uR0YkNiUtSShtZmVuY2VkR0YkNigtRiM2Ji1JJ210YWJsZUdGJDY2LUkkbXRyR0YkNiYtSSRtdGRHRiQ2KC1GIzYmLUYjNiYtSSVtc3ViR0YkNiUtRiw2JVEnJiM5NjY7RicvRjBGPUY5LUYjNiYtRiw2JVEiYUYnRi9GMi8lK2ZvcmVncm91bmRHUShbMCwwLDBdRicvJSlyZWFkb25seUdGPUY5LyUvc3Vic2NyaXB0c2hpZnRHUSIwRictRjY2LVExJkludmlzaWJsZVRpbWVzO0YnRjlGO0Y+RkBGQkZERkZGSC9GS1EmMC4wZW1GJy9GTkZmcC1GX282JS1GLDYlUSJ4RidGL0YyLUYjNigtSSNtbkdGJDYkRmFwRjktRjY2LVEiLEYnRjlGOy9GP0YxRkBGQkZERkZGSEZlcC9GTlEsMC4zMzMzMzMzZW1GJy1GYHE2JFEiMUYnRjlGam9GXXBGOUZfcEY5LUY2Ni1RIitGJ0Y5RjtGPkZARkJGREZGRkgvRktRLDAuMjIyMjIyMmVtRicvRk5GX3ItRiM2JkZeb0ZicC1GX282JUZqcC1GIzYoRl9xRmJxLUZgcTYkUSIyRidGOUZqb0ZdcEY5Rl9wRjlGOS8lKXJvd2FsaWduR1EhRicvJSxjb2x1bW5hbGlnbkdGXHMvJStncm91cGFsaWduR0Zccy8lKHJvd3NwYW5HRmpxLyUrY29sdW1uc3BhbkdGanFGanJGXXNGX3MtRmVuNiYtRmhuNigtRiM2KC1GIzYoRl5vRmJwLUYsNiVRJyYjOTQ2O0YnRmRvRjlGYnBGY3JGOUZbci1GIzYmLUkobXN1YnN1cEdGJDYnRmFvRmVvRmdyLyUxc3VwZXJzY3JpcHRzaGlmdEdGYXBGX3BGYnBGaHBGOUZbci1GIzYmRmJ0RmJwRmNyRjlGOUZqckZdc0Zfc0Zhc0Zjc0ZqckZdc0Zfcy8lJmFsaWduR1ElYXhpc0YnL0Zbc1EpYmFzZWxpbmVGJy9GXnNRJ2NlbnRlckYnL0Zgc1EnfGZybGVmdHxockYnLyUvYWxpZ25tZW50c2NvcGVHRjEvJSxjb2x1bW53aWR0aEdRJWF1dG9GJy8lJndpZHRoR0ZmdS8lK3Jvd3NwYWNpbmdHUSYxLjBleEYnLyUuY29sdW1uc3BhY2luZ0dRJjAuOGVtRicvJSlyb3dsaW5lc0dRJW5vbmVGJy8lLGNvbHVtbmxpbmVzR0Zhdi8lJmZyYW1lR0Zhdi8lLWZyYW1lc3BhY2luZ0dRLDAuNGVtfjAuNWV4RicvJSplcXVhbHJvd3NHRj0vJS1lcXVhbGNvbHVtbnNHRj0vJS1kaXNwbGF5c3R5bGVHRj0vJSVzaWRlR1EmcmlnaHRGJy8lMG1pbmxhYmVsc3BhY2luZ0dGXnZGam9GXXBGOUY5L0krbXNlbWFudGljc0dGJFEqQ29sVmVjdG9yRicvJSVvcGVuR1EiW0YnLyUmY2xvc2VHUSJdRidGZHcvJSthY3Rpb250eXBlR1EucnRhYmxlYWRkcmVzc0YnLyUpcnRhYmxlaWRHUSk1MjQ2NDQ5MkYnRmpvRl1wRjk=">LUklbXJvd0c2Iy9JK21vZHVsZW5hbWVHNiJJLFR5cGVzZXR0aW5nR0koX3N5c2xpYkdGJzYoLUkjbWlHRiQ2JVEoJiM5NTQ7MkYnLyUnaXRhbGljR1EldHJ1ZUYnLyUsbWF0aHZhcmlhbnRHUSdpdGFsaWNGJy1JI21vR0YkNi1RIzo9RicvRjNRJ25vcm1hbEYnLyUmZmVuY2VHUSZmYWxzZUYnLyUqc2VwYXJhdG9yR0Y9LyUpc3RyZXRjaHlHRj0vJSpzeW1tZXRyaWNHRj0vJShsYXJnZW9wR0Y9LyUubW92YWJsZWxpbWl0c0dGPS8lJ2FjY2VudEdGPS8lJ2xzcGFjZUdRLDAuMjc3Nzc3OGVtRicvJSdyc3BhY2VHRkwtSShtYWN0aW9uR0YkNiUtSShtZmVuY2VkR0YkNigtRiM2Ji1JJ210YWJsZUdGJDY2LUkkbXRyR0YkNiYtSSRtdGRHRiQ2KC1GIzYmLUYjNiYtSSVtc3ViR0YkNiUtRiw2JVEnJiM5NjY7RicvRjBGPUY5LUYjNiYtRiw2JVEiYUYnRi9GMi8lK2ZvcmVncm91bmRHUShbMCwwLDBdRicvJSlyZWFkb25seUdGPUY5LyUvc3Vic2NyaXB0c2hpZnRHUSIwRictRjY2LVExJkludmlzaWJsZVRpbWVzO0YnRjlGO0Y+RkBGQkZERkZGSC9GS1EmMC4wZW1GJy9GTkZmcC1GX282JS1GLDYlUSJ4RidGL0YyLUYjNigtSSNtbkdGJDYkRmFwRjktRjY2LVEiLEYnRjlGOy9GP0YxRkBGQkZERkZGSEZlcC9GTlEsMC4zMzMzMzMzZW1GJy1GYHE2JFEiMUYnRjlGam9GXXBGOUZfcEY5LUY2Ni1RIitGJ0Y5RjtGPkZARkJGREZGRkgvRktRLDAuMjIyMjIyMmVtRicvRk5GX3ItRiM2JkZeb0ZicC1GX282JUZqcC1GIzYoRl9xRmJxLUZgcTYkUSIyRidGOUZqb0ZdcEY5Rl9wRjlGOS8lKXJvd2FsaWduR1EhRicvJSxjb2x1bW5hbGlnbkdGXHMvJStncm91cGFsaWduR0Zccy8lKHJvd3NwYW5HRmpxLyUrY29sdW1uc3BhbkdGanFGanJGXXNGX3MtRmVuNiYtRmhuNigtRiM2KC1GIzYoRl5vRmJwLUYsNiVRJyYjOTQ2O0YnRmRvRjlGYnBGY3JGOUZbci1GIzYmLUkobXN1YnN1cEdGJDYnRmFvRmVvRmdyLyUxc3VwZXJzY3JpcHRzaGlmdEdGYXBGX3BGYnBGaHBGOUZbci1GIzYmRmJ0RmJwRmNyRjlGOUZqckZdc0Zfc0Zhc0Zjc0ZqckZdc0Zfcy8lJmFsaWduR1ElYXhpc0YnL0Zbc1EpYmFzZWxpbmVGJy9GXnNRJ2NlbnRlckYnL0Zgc1EnfGZybGVmdHxockYnLyUvYWxpZ25tZW50c2NvcGVHRjEvJSxjb2x1bW53aWR0aEdRJWF1dG9GJy8lJndpZHRoR0ZmdS8lK3Jvd3NwYWNpbmdHUSYxLjBleEYnLyUuY29sdW1uc3BhY2luZ0dRJjAuOGVtRicvJSlyb3dsaW5lc0dRJW5vbmVGJy8lLGNvbHVtbmxpbmVzR0Zhdi8lJmZyYW1lR0Zhdi8lLWZyYW1lc3BhY2luZ0dRLDAuNGVtfjAuNWV4RicvJSplcXVhbHJvd3NHRj0vJS1lcXVhbGNvbHVtbnNHRj0vJS1kaXNwbGF5c3R5bGVHRj0vJSVzaWRlR1EmcmlnaHRGJy8lMG1pbmxhYmVsc3BhY2luZ0dGXnZGam9GXXBGOUY5L0krbXNlbWFudGljc0dGJFEqQ29sVmVjdG9yRicvJSVvcGVuR1EiW0YnLyUmY2xvc2VHUSJdRidGZHcvJSthY3Rpb250eXBlR1EucnRhYmxlYWRkcmVzc0YnLyUpcnRhYmxlaWRHUSk1MjQ2NDQ5MkYnRmpvRl1wRjk=</Equation></Text-field>
</Output>
</Group>
<Group labelreference="L6396" drawlabel="true">
<Input>
<Text-field prompt="&gt; " style="Maple Input" layout="Normal"><Equation executable="true" style="2D Input" input-equation="" display="LUklbXJvd0c2Iy9JK21vZHVsZW5hbWVHNiJJLFR5cGVzZXR0aW5nR0koX3N5c2xpYkdGJzYoLUkjbWlHRiQ2JVElcGFyc0YnLyUnaXRhbGljR1EldHJ1ZUYnLyUsbWF0aHZhcmlhbnRHUSdpdGFsaWNGJy1JI21vR0YkNi1RKiZjb2xvbmVxO0YnL0YzUSdub3JtYWxGJy8lJmZlbmNlR1EmZmFsc2VGJy8lKnNlcGFyYXRvckdGPS8lKXN0cmV0Y2h5R0Y9LyUqc3ltbWV0cmljR0Y9LyUobGFyZ2VvcEdGPS8lLm1vdmFibGVsaW1pdHNHRj0vJSdhY2NlbnRHRj0vJSdsc3BhY2VHUSwwLjI3Nzc3NzhlbUYnLyUncnNwYWNlR0ZMLUkobWZlbmNlZEdGJDYmLUYjNictRiw2JVEnJiM5NDY7RicvRjBGPUY5LUY2Ni1RIixGJ0Y5RjsvRj9GMUZARkJGREZGRkgvRktRJjAuMGVtRicvRk5RLDAuMzMzMzMzM2VtRictSSVtc3ViR0YkNiUtRiw2JVEnJiM5NjY7RidGV0Y5LUYjNiUtRiw2JVEiYUYnRi9GMkYvRjIvJS9zdWJzY3JpcHRzaGlmdEdRIjBGJy8lK2V4ZWN1dGFibGVHRj1GOUY5LyUlb3BlbkdRJyZsYW5nO0YnLyUmY2xvc2VHUScmcmFuZztGJy1GNjYtUSI6RidGOUY7Rj5GQEZCRkRGRkZIRkpGTUZob0Y5">LUklbXJvd0c2Iy9JK21vZHVsZW5hbWVHNiJJLFR5cGVzZXR0aW5nR0koX3N5c2xpYkdGJzYoLUkjbWlHRiQ2JVElcGFyc0YnLyUnaXRhbGljR1EldHJ1ZUYnLyUsbWF0aHZhcmlhbnRHUSdpdGFsaWNGJy1JI21vR0YkNi1RKiZjb2xvbmVxO0YnL0YzUSdub3JtYWxGJy8lJmZlbmNlR1EmZmFsc2VGJy8lKnNlcGFyYXRvckdGPS8lKXN0cmV0Y2h5R0Y9LyUqc3ltbWV0cmljR0Y9LyUobGFyZ2VvcEdGPS8lLm1vdmFibGVsaW1pdHNHRj0vJSdhY2NlbnRHRj0vJSdsc3BhY2VHUSwwLjI3Nzc3NzhlbUYnLyUncnNwYWNlR0ZMLUkobWZlbmNlZEdGJDYmLUYjNictRiw2JVEnJiM5NDY7RicvRjBGPUY5LUY2Ni1RIixGJ0Y5RjsvRj9GMUZARkJGREZGRkgvRktRJjAuMGVtRicvRk5RLDAuMzMzMzMzM2VtRictSSVtc3ViR0YkNiUtRiw2JVEnJiM5NjY7RidGV0Y5LUYjNiUtRiw2JVEiYUYnRi9GMkYvRjIvJS9zdWJzY3JpcHRzaGlmdEdRIjBGJy8lK2V4ZWN1dGFibGVHRj1GOUY5LyUlb3BlbkdRJyZsYW5nO0YnLyUmY2xvc2VHUScmcmFuZztGJy1GNjYtUSI6RidGOUY7Rj5GQEZCRkRGRkZIRkpGTUZob0Y5</Equation></Text-field>
</Input>
</Group><Presentation-Block>
<Group labelreference="L6403" drawlabel="true">
<Input>
<Text-field prompt="&gt; " style="Maple Input" layout="Normal"><Equation executable="true" style="2D Input" input-equation="" display="LUklbXJvd0c2Iy9JK21vZHVsZW5hbWVHNiJJLFR5cGVzZXR0aW5nR0koX3N5c2xpYkdGJzYpLUkjbWlHRiQ2JVEjRDFGJy8lJ2l0YWxpY0dRJXRydWVGJy8lLG1hdGh2YXJpYW50R1EnaXRhbGljRictSSNtb0dGJDYtUSomY29sb25lcTtGJy9GM1Enbm9ybWFsRicvJSZmZW5jZUdRJmZhbHNlRicvJSpzZXBhcmF0b3JHRj0vJSlzdHJldGNoeUdGPS8lKnN5bW1ldHJpY0dGPS8lKGxhcmdlb3BHRj0vJS5tb3ZhYmxlbGltaXRzR0Y9LyUnYWNjZW50R0Y9LyUnbHNwYWNlR1EsMC4yNzc3Nzc4ZW1GJy8lJ3JzcGFjZUdGTC1GLDYlUSVEbWF0RidGL0YyLUkobWZlbmNlZEdGJDYkLUYjNictRiw2JVEna2FwcGEyRidGL0YyLUY2Ni1RIixGJ0Y5RjsvRj9GMUZARkJGREZGRkgvRktRJjAuMGVtRicvRk5RLDAuMzMzMzMzM2VtRictRiw2JVElcGFyc0YnRi9GMi8lK2V4ZWN1dGFibGVHRj1GOUY5LUY2Ni1RIjtGJ0Y5RjtGZ25GQEZCRkRGRkZIRmhuRk1GX29GOQ==">LUklbXJvd0c2Iy9JK21vZHVsZW5hbWVHNiJJLFR5cGVzZXR0aW5nR0koX3N5c2xpYkdGJzYpLUkjbWlHRiQ2JVEjRDFGJy8lJ2l0YWxpY0dRJXRydWVGJy8lLG1hdGh2YXJpYW50R1EnaXRhbGljRictSSNtb0dGJDYtUSomY29sb25lcTtGJy9GM1Enbm9ybWFsRicvJSZmZW5jZUdRJmZhbHNlRicvJSpzZXBhcmF0b3JHRj0vJSlzdHJldGNoeUdGPS8lKnN5bW1ldHJpY0dGPS8lKGxhcmdlb3BHRj0vJS5tb3ZhYmxlbGltaXRzR0Y9LyUnYWNjZW50R0Y9LyUnbHNwYWNlR1EsMC4yNzc3Nzc4ZW1GJy8lJ3JzcGFjZUdGTC1GLDYlUSVEbWF0RidGL0YyLUkobWZlbmNlZEdGJDYkLUYjNictRiw2JVEna2FwcGEyRidGL0YyLUY2Ni1RIixGJ0Y5RjsvRj9GMUZARkJGREZGRkgvRktRJjAuMGVtRicvRk5RLDAuMzMzMzMzM2VtRictRiw2JVElcGFyc0YnRi9GMi8lK2V4ZWN1dGFibGVHRj1GOUY5LUY2Ni1RIjtGJ0Y5RjtGZ25GQEZCRkRGRkZIRmhuRk1GX29GOQ==</Equation></Text-field>
</Input>
<Output>
<Text-field style="2D Output" layout="Maple Output"><Equation executable="false" style="2D Output" display="LUklbXJvd0c2Iy9JK21vZHVsZW5hbWVHNiJJLFR5cGVzZXR0aW5nR0koX3N5c2xpYkdGJzYoLUkjbWlHRiQ2JVEjRDFGJy8lJ2l0YWxpY0dRJXRydWVGJy8lLG1hdGh2YXJpYW50R1EnaXRhbGljRictSSNtb0dGJDYtUSM6PUYnL0YzUSdub3JtYWxGJy8lJmZlbmNlR1EmZmFsc2VGJy8lKnNlcGFyYXRvckdGPS8lKXN0cmV0Y2h5R0Y9LyUqc3ltbWV0cmljR0Y9LyUobGFyZ2VvcEdGPS8lLm1vdmFibGVsaW1pdHNHRj0vJSdhY2NlbnRHRj0vJSdsc3BhY2VHUSwwLjI3Nzc3NzhlbUYnLyUncnNwYWNlR0ZMLUkobWFjdGlvbkdGJDYlLUkobWZlbmNlZEdGJDYoLUYjNiYtSSdtdGFibGVHRiQ2Ni1JJG10ckdGJDYnLUkkbXRkR0YkNigtSSNtbkdGJDYkUSIwRidGOS8lKXJvd2FsaWduR1EhRicvJSxjb2x1bW5hbGlnbkdGYG8vJStncm91cGFsaWduR0Zgby8lKHJvd3NwYW5HUSIxRicvJStjb2x1bW5zcGFuR0Znby1GaG42KC1GIzYmLUklbXN1YkdGJDYlLUYsNiVRJyYjOTY2O0YnL0YwRj1GOS1GIzYmLUYsNiVRImFGJ0YvRjIvJStmb3JlZ3JvdW5kR1EoWzAsMCwwXUYnLyUpcmVhZG9ubHlHRj1GOS8lL3N1YnNjcmlwdHNoaWZ0R0Zdby1GNjYtUTEmSW52aXNpYmxlVGltZXM7RidGOUY7Rj5GQEZCRkRGRkZIL0ZLUSYwLjBlbUYnL0ZORmVxLUZfcDYlLUYsNiVRInhGJ0YvRjItRiM2KEZqbi1GNjYtUSIsRidGOUY7L0Y/RjFGQEZCRkRGRkZIRmRxL0ZOUSwwLjMzMzMzMzNlbUYnLUZbbzYkUSIyRidGOUZqcEZdcUY5Rl9xRjlGXm9GYW9GY29GZW9GaG9GXm9GYW9GY28tRmVuNictRmhuNigtRiM2Ji1GX3A2JUZpcS1GIzYoRmpuRl5yLUZbbzYkRmdvRjlGanBGXXFGOUZfcS1GNjYtUSIrRidGOUY7Rj5GQEZCRkRGRkZIL0ZLUSwwLjIyMjIyMjJlbUYnL0ZORmdzRmdxRjlGXm9GYW9GY29GZW9GaG8tRmhuNigtRiM2KC1GIzYmLUYsNiVRJyYjOTQ2O0YnRmRwRjlGYXFGZ3FGOUZjcy1GIzYoRmRyRmFxRl5wRmFxRl1zRjlGY3MtRiM2KEZkckZhcUZecEZhcUZncUY5RjlGXm9GYW9GY29GZW9GaG9GXm9GYW9GY28vJSZhbGlnbkdRJWF4aXNGJy9GX29RKWJhc2VsaW5lRicvRmJvUSdjZW50ZXJGJy9GZG9RJ3xmcmxlZnR8aHJGJy8lL2FsaWdubWVudHNjb3BlR0YxLyUsY29sdW1ud2lkdGhHUSVhdXRvRicvJSZ3aWR0aEdGY3UvJStyb3dzcGFjaW5nR1EmMS4wZXhGJy8lLmNvbHVtbnNwYWNpbmdHUSYwLjhlbUYnLyUpcm93bGluZXNHUSVub25lRicvJSxjb2x1bW5saW5lc0dGXnYvJSZmcmFtZUdGXnYvJS1mcmFtZXNwYWNpbmdHUSwwLjRlbX4wLjVleEYnLyUqZXF1YWxyb3dzR0Y9LyUtZXF1YWxjb2x1bW5zR0Y9LyUtZGlzcGxheXN0eWxlR0Y9LyUlc2lkZUdRJnJpZ2h0RicvJTBtaW5sYWJlbHNwYWNpbmdHRlt2RmpwRl1xRjlGOS9JK21zZW1hbnRpY3NHRiRRJ01hdHJpeEYnLyUlb3BlbkdRIltGJy8lJmNsb3NlR1EiXUYnRmF3LyUrYWN0aW9udHlwZUdRLnJ0YWJsZWFkZHJlc3NGJy8lKXJ0YWJsZWlkR1EpNTI0NjQ2MzZGJ0ZqcEZdcUY5">LUklbXJvd0c2Iy9JK21vZHVsZW5hbWVHNiJJLFR5cGVzZXR0aW5nR0koX3N5c2xpYkdGJzYoLUkjbWlHRiQ2JVEjRDFGJy8lJ2l0YWxpY0dRJXRydWVGJy8lLG1hdGh2YXJpYW50R1EnaXRhbGljRictSSNtb0dGJDYtUSM6PUYnL0YzUSdub3JtYWxGJy8lJmZlbmNlR1EmZmFsc2VGJy8lKnNlcGFyYXRvckdGPS8lKXN0cmV0Y2h5R0Y9LyUqc3ltbWV0cmljR0Y9LyUobGFyZ2VvcEdGPS8lLm1vdmFibGVsaW1pdHNHRj0vJSdhY2NlbnRHRj0vJSdsc3BhY2VHUSwwLjI3Nzc3NzhlbUYnLyUncnNwYWNlR0ZMLUkobWFjdGlvbkdGJDYlLUkobWZlbmNlZEdGJDYoLUYjNiYtSSdtdGFibGVHRiQ2Ni1JJG10ckdGJDYnLUkkbXRkR0YkNigtSSNtbkdGJDYkUSIwRidGOS8lKXJvd2FsaWduR1EhRicvJSxjb2x1bW5hbGlnbkdGYG8vJStncm91cGFsaWduR0Zgby8lKHJvd3NwYW5HUSIxRicvJStjb2x1bW5zcGFuR0Znby1GaG42KC1GIzYmLUklbXN1YkdGJDYlLUYsNiVRJyYjOTY2O0YnL0YwRj1GOS1GIzYmLUYsNiVRImFGJ0YvRjIvJStmb3JlZ3JvdW5kR1EoWzAsMCwwXUYnLyUpcmVhZG9ubHlHRj1GOS8lL3N1YnNjcmlwdHNoaWZ0R0Zdby1GNjYtUTEmSW52aXNpYmxlVGltZXM7RidGOUY7Rj5GQEZCRkRGRkZIL0ZLUSYwLjBlbUYnL0ZORmVxLUZfcDYlLUYsNiVRInhGJ0YvRjItRiM2KEZqbi1GNjYtUSIsRidGOUY7L0Y/RjFGQEZCRkRGRkZIRmRxL0ZOUSwwLjMzMzMzMzNlbUYnLUZbbzYkUSIyRidGOUZqcEZdcUY5Rl9xRjlGXm9GYW9GY29GZW9GaG9GXm9GYW9GY28tRmVuNictRmhuNigtRiM2Ji1GX3A2JUZpcS1GIzYoRmpuRl5yLUZbbzYkRmdvRjlGanBGXXFGOUZfcS1GNjYtUSIrRidGOUY7Rj5GQEZCRkRGRkZIL0ZLUSwwLjIyMjIyMjJlbUYnL0ZORmdzRmdxRjlGXm9GYW9GY29GZW9GaG8tRmhuNigtRiM2KC1GIzYmLUYsNiVRJyYjOTQ2O0YnRmRwRjlGYXFGZ3FGOUZjcy1GIzYoRmRyRmFxRl5wRmFxRl1zRjlGY3MtRiM2KEZkckZhcUZecEZhcUZncUY5RjlGXm9GYW9GY29GZW9GaG9GXm9GYW9GY28vJSZhbGlnbkdRJWF4aXNGJy9GX29RKWJhc2VsaW5lRicvRmJvUSdjZW50ZXJGJy9GZG9RJ3xmcmxlZnR8aHJGJy8lL2FsaWdubWVudHNjb3BlR0YxLyUsY29sdW1ud2lkdGhHUSVhdXRvRicvJSZ3aWR0aEdGY3UvJStyb3dzcGFjaW5nR1EmMS4wZXhGJy8lLmNvbHVtbnNwYWNpbmdHUSYwLjhlbUYnLyUpcm93bGluZXNHUSVub25lRicvJSxjb2x1bW5saW5lc0dGXnYvJSZmcmFtZUdGXnYvJS1mcmFtZXNwYWNpbmdHUSwwLjRlbX4wLjVleEYnLyUqZXF1YWxyb3dzR0Y9LyUtZXF1YWxjb2x1bW5zR0Y9LyUtZGlzcGxheXN0eWxlR0Y9LyUlc2lkZUdRJnJpZ2h0RicvJTBtaW5sYWJlbHNwYWNpbmdHRlt2RmpwRl1xRjlGOS9JK21zZW1hbnRpY3NHRiRRJ01hdHJpeEYnLyUlb3BlbkdRIltGJy8lJmNsb3NlR1EiXUYnRmF3LyUrYWN0aW9udHlwZUdRLnJ0YWJsZWFkZHJlc3NGJy8lKXJ0YWJsZWlkR1EpNTI0NjQ2MzZGJ0ZqcEZdcUY5</Equation></Text-field>
</Output>
</Group>
<Group labelreference="L6402" drawlabel="true">
<Input>
<Text-field prompt="&gt; " style="Maple Input" layout="Normal"><Equation executable="true" style="2D Input" input-equation="" display="LUklbXJvd0c2Iy9JK21vZHVsZW5hbWVHNiJJLFR5cGVzZXR0aW5nR0koX3N5c2xpYkdGJzYxLUkjbWlHRiQ2JVEickYnLyUnaXRhbGljR1EldHJ1ZUYnLyUsbWF0aHZhcmlhbnRHUSdpdGFsaWNGJy1JI21vR0YkNi1RKiZjb2xvbmVxO0YnL0YzUSdub3JtYWxGJy8lJmZlbmNlR1EmZmFsc2VGJy8lKnNlcGFyYXRvckdGPS8lKXN0cmV0Y2h5R0Y9LyUqc3ltbWV0cmljR0Y9LyUobGFyZ2VvcEdGPS8lLm1vdmFibGVsaW1pdHNHRj0vJSdhY2NlbnRHRj0vJSdsc3BhY2VHUSwwLjI3Nzc3NzhlbUYnLyUncnNwYWNlR0ZMLUYsNiVRJVJhbmtGJ0YvRjItSShtZmVuY2VkR0YkNiQtRiM2JS1GLDYlUSNEMUYnRi9GMi8lK2V4ZWN1dGFibGVHRj1GOUY5LUY2Ni1RIjtGJ0Y5RjsvRj9GMUZARkJGREZGRkgvRktRJjAuMGVtRidGTS1GNjYtUSJ+RidGOUY7Rj5GQEZCRkRGRkZIRmpuL0ZORltvLUYsNiVRImRGJ0YvRjJGNS1GLDYlUSpEaW1lbnNpb25GJ0YvRjItRlM2JC1GIzYlLUYsNiVRJXBhcnNGJ0YvRjJGWkY5RjktRjY2LVEoJm1pbnVzO0YnRjlGO0Y+RkBGQkZERkZGSC9GS1EsMC4yMjIyMjIyZW1GJy9GTkZhcEYrRmZuRlpGOQ==">LUklbXJvd0c2Iy9JK21vZHVsZW5hbWVHNiJJLFR5cGVzZXR0aW5nR0koX3N5c2xpYkdGJzYxLUkjbWlHRiQ2JVEickYnLyUnaXRhbGljR1EldHJ1ZUYnLyUsbWF0aHZhcmlhbnRHUSdpdGFsaWNGJy1JI21vR0YkNi1RKiZjb2xvbmVxO0YnL0YzUSdub3JtYWxGJy8lJmZlbmNlR1EmZmFsc2VGJy8lKnNlcGFyYXRvckdGPS8lKXN0cmV0Y2h5R0Y9LyUqc3ltbWV0cmljR0Y9LyUobGFyZ2VvcEdGPS8lLm1vdmFibGVsaW1pdHNHRj0vJSdhY2NlbnRHRj0vJSdsc3BhY2VHUSwwLjI3Nzc3NzhlbUYnLyUncnNwYWNlR0ZMLUYsNiVRJVJhbmtGJ0YvRjItSShtZmVuY2VkR0YkNiQtRiM2JS1GLDYlUSNEMUYnRi9GMi8lK2V4ZWN1dGFibGVHRj1GOUY5LUY2Ni1RIjtGJ0Y5RjsvRj9GMUZARkJGREZGRkgvRktRJjAuMGVtRidGTS1GNjYtUSJ+RidGOUY7Rj5GQEZCRkRGRkZIRmpuL0ZORltvLUYsNiVRImRGJ0YvRjJGNS1GLDYlUSpEaW1lbnNpb25GJ0YvRjItRlM2JC1GIzYlLUYsNiVRJXBhcnNGJ0YvRjJGWkY5RjktRjY2LVEoJm1pbnVzO0YnRjlGO0Y+RkBGQkZERkZGSC9GS1EsMC4yMjIyMjIyZW1GJy9GTkZhcEYrRmZuRlpGOQ==</Equation></Text-field>
</Input>
<Output>
<Text-field style="2D Output" layout="Maple Output"><Equation executable="false" style="2D Output" display="LUklbXJvd0c2Iy9JK21vZHVsZW5hbWVHNiJJLFR5cGVzZXR0aW5nR0koX3N5c2xpYkdGJzYoLUkjbWlHRiQ2JVEickYnLyUnaXRhbGljR1EldHJ1ZUYnLyUsbWF0aHZhcmlhbnRHUSdpdGFsaWNGJy1JI21vR0YkNi1RIzo9RicvRjNRJ25vcm1hbEYnLyUmZmVuY2VHUSZmYWxzZUYnLyUqc2VwYXJhdG9yR0Y9LyUpc3RyZXRjaHlHRj0vJSpzeW1tZXRyaWNHRj0vJShsYXJnZW9wR0Y9LyUubW92YWJsZWxpbWl0c0dGPS8lJ2FjY2VudEdGPS8lJ2xzcGFjZUdRLDAuMjc3Nzc3OGVtRicvJSdyc3BhY2VHRkwtSSNtbkdGJDYkUSIyRidGOS8lK2ZvcmVncm91bmRHUShbMCwwLDBdRicvJSlyZWFkb25seUdGPUY5">IiIj</Equation></Text-field>
</Output>
<Output>
<Text-field style="2D Output" layout="Maple Output"><Equation executable="false" style="2D Output" display="LUklbXJvd0c2Iy9JK21vZHVsZW5hbWVHNiJJLFR5cGVzZXR0aW5nR0koX3N5c2xpYkdGJzYoLUkjbWlHRiQ2JVEiZEYnLyUnaXRhbGljR1EldHJ1ZUYnLyUsbWF0aHZhcmlhbnRHUSdpdGFsaWNGJy1JI21vR0YkNi1RIzo9RicvRjNRJ25vcm1hbEYnLyUmZmVuY2VHUSZmYWxzZUYnLyUqc2VwYXJhdG9yR0Y9LyUpc3RyZXRjaHlHRj0vJSpzeW1tZXRyaWNHRj0vJShsYXJnZW9wR0Y9LyUubW92YWJsZWxpbWl0c0dGPS8lJ2FjY2VudEdGPS8lJ2xzcGFjZUdRLDAuMjc3Nzc3OGVtRicvJSdyc3BhY2VHRkwtSSNtbkdGJDYkUSIwRidGOS8lK2ZvcmVncm91bmRHUShbMCwwLDBdRicvJSlyZWFkb25seUdGPUY5">IiIh</Equation></Text-field>
</Output>
</Group></Presentation-Block>
<Group labelreference="L6401" drawlabel="true">
<Input>
<Text-field prompt="&gt; " style="Maple Input" layout="Normal"><Equation executable="true" style="2D Input" input-equation="" display="LUklbXJvd0c2Iy9JK21vZHVsZW5hbWVHNiJJLFR5cGVzZXR0aW5nR0koX3N5c2xpYkdGJzYpLUkjbW9HRiQ2LVEiI0YnLyUsbWF0aHZhcmlhbnRHUSdub3JtYWxGJy8lJmZlbmNlR1EmZmFsc2VGJy8lKnNlcGFyYXRvckdGNC8lKXN0cmV0Y2h5R0Y0LyUqc3ltbWV0cmljR0Y0LyUobGFyZ2VvcEdGNC8lLm1vdmFibGVsaW1pdHNHRjQvJSdhY2NlbnRHRjQvJSdsc3BhY2VHUSYwLjBlbUYnLyUncnNwYWNlR0ZDLUkjbWlHRiQ2JVFhXGxCeX5hfnRyaXZpYWx+YXBwbGljYXRpb25+b2Z+dGhlfmV4dGVuc2lvbn50aGVvcmVtfnRoZX5yZXBhcmFtZXRlcmlzZWR+bW9kZWx+aXN+YWx3YXlzfmZ1bGx+cmFua35mb3J+VCYjMTA4Nzg7Mi5+VGhlbn5ieX50aGV+cmVwYXJhbWV0ZXJpc2F0aW9ufnRoZW9yZW1+dGhlfm9yaWdpbmFsfnBhcmFtZXRlcmlzYXRpb25+bXVzdH5hbHNvfmhhdmV+cmFua34yLn5UaGVyZWZvcmV+dGhpc35tb2RlbH5wYXJhbWV0ZXJ+cmVkdW5kYW50fndpdGh+ZGVmaWNpZW5jeX4xfmZvcn5UJiMxMDg3ODsyLkYnLyUnaXRhbGljR0Y0Ri8tSSdtc3BhY2VHRiQ2Ji8lJ2hlaWdodEdRJjAuMGV4RicvJSZ3aWR0aEdGQy8lJmRlcHRoR0ZRLyUqbGluZWJyZWFrR1EobmV3bGluZUYnLUZNNiZGT0ZSRlQvRldRJWF1dG9GJy1GRzYjUSFGJy8lK2V4ZWN1dGFibGVHRjRGLw==">LUklbXJvd0c2Iy9JK21vZHVsZW5hbWVHNiJJLFR5cGVzZXR0aW5nR0koX3N5c2xpYkdGJzYpLUkjbW9HRiQ2LVEiI0YnLyUsbWF0aHZhcmlhbnRHUSdub3JtYWxGJy8lJmZlbmNlR1EmZmFsc2VGJy8lKnNlcGFyYXRvckdGNC8lKXN0cmV0Y2h5R0Y0LyUqc3ltbWV0cmljR0Y0LyUobGFyZ2VvcEdGNC8lLm1vdmFibGVsaW1pdHNHRjQvJSdhY2NlbnRHRjQvJSdsc3BhY2VHUSYwLjBlbUYnLyUncnNwYWNlR0ZDLUkjbWlHRiQ2JVFhXGxCeX5hfnRyaXZpYWx+YXBwbGljYXRpb25+b2Z+dGhlfmV4dGVuc2lvbn50aGVvcmVtfnRoZX5yZXBhcmFtZXRlcmlzZWR+bW9kZWx+aXN+YWx3YXlzfmZ1bGx+cmFua35mb3J+VCYjMTA4Nzg7Mi5+VGhlbn5ieX50aGV+cmVwYXJhbWV0ZXJpc2F0aW9ufnRoZW9yZW1+dGhlfm9yaWdpbmFsfnBhcmFtZXRlcmlzYXRpb25+bXVzdH5hbHNvfmhhdmV+cmFua34yLn5UaGVyZWZvcmV+dGhpc35tb2RlbH5wYXJhbWV0ZXJ+cmVkdW5kYW50fndpdGh+ZGVmaWNpZW5jeX4xfmZvcn5UJiMxMDg3ODsyLkYnLyUnaXRhbGljR0Y0Ri8tSSdtc3BhY2VHRiQ2Ji8lJ2hlaWdodEdRJjAuMGV4RicvJSZ3aWR0aEdGQy8lJmRlcHRoR0ZRLyUqbGluZWJyZWFrR1EobmV3bGluZUYnLUZNNiZGT0ZSRlQvRldRJWF1dG9GJy1GRzYjUSFGJy8lK2V4ZWN1dGFibGVHRjRGLw==</Equation></Text-field>
</Input>
</Group>
<Group labelreference="L6370" drawlabel="true">
<Input>
<Text-field prompt="&gt; " style="Maple Input" layout="Normal"><Equation executable="true" style="2D Input" input-equation="" display="LUklbXJvd0c2Iy9JK21vZHVsZW5hbWVHNiJJLFR5cGVzZXR0aW5nR0koX3N5c2xpYkdGJzYlLUkjbWlHRiQ2I1EhRicvJStleGVjdXRhYmxlR1EmZmFsc2VGJy8lLG1hdGh2YXJpYW50R1Enbm9ybWFsRic=">LUklbXJvd0c2Iy9JK21vZHVsZW5hbWVHNiJJLFR5cGVzZXR0aW5nR0koX3N5c2xpYkdGJzYjLUkjbWlHRiQ2I1EhRic=</Equation></Text-field>
</Input>
</Group>
<Group labelreference="L6371" drawlabel="true">
<Input>
<Text-field prompt="&gt; " style="Maple Input" layout="Normal"><Equation executable="true" style="2D Input" input-equation="" display="LUklbXJvd0c2Iy9JK21vZHVsZW5hbWVHNiJJLFR5cGVzZXR0aW5nR0koX3N5c2xpYkdGJzYmLUkjbW9HRiQ2LVEiI0YnLyUsbWF0aHZhcmlhbnRHUSdub3JtYWxGJy8lJmZlbmNlR1EmZmFsc2VGJy8lKnNlcGFyYXRvckdGNC8lKXN0cmV0Y2h5R0Y0LyUqc3ltbWV0cmljR0Y0LyUobGFyZ2VvcEdGNC8lLm1vdmFibGVsaW1pdHNHRjQvJSdhY2NlbnRHRjQvJSdsc3BhY2VHUSYwLjBlbUYnLyUncnNwYWNlR0ZDLUkjbWlHRiQ2JVFZVGhlfmZvbGxvd2luZ35NYXBsZX5jb2Rlfmxvb2tzfmF0fmluY2x1ZGluZ35FcnJvcn5UZXJtczpGJy8lJ2l0YWxpY0dGNEYvLyUrZXhlY3V0YWJsZUdGNEYv">LUklbXJvd0c2Iy9JK21vZHVsZW5hbWVHNiJJLFR5cGVzZXR0aW5nR0koX3N5c2xpYkdGJzYmLUkjbW9HRiQ2LVEiI0YnLyUsbWF0aHZhcmlhbnRHUSdub3JtYWxGJy8lJmZlbmNlR1EmZmFsc2VGJy8lKnNlcGFyYXRvckdGNC8lKXN0cmV0Y2h5R0Y0LyUqc3ltbWV0cmljR0Y0LyUobGFyZ2VvcEdGNC8lLm1vdmFibGVsaW1pdHNHRjQvJSdhY2NlbnRHRjQvJSdsc3BhY2VHUSYwLjBlbUYnLyUncnNwYWNlR0ZDLUkjbWlHRiQ2JVFZVGhlfmZvbGxvd2luZ35NYXBsZX5jb2Rlfmxvb2tzfmF0fmluY2x1ZGluZ35FcnJvcn5UZXJtczpGJy8lJ2l0YWxpY0dGNEYvLyUrZXhlY3V0YWJsZUdGNEYv</Equation></Text-field>
</Input>
</Group>
<Group labelreference="L6446" drawlabel="true">
<Input>
<Text-field prompt="&gt; " style="Maple Input" layout="Normal"><Equation executable="true" style="2D Input" input-equation="" display="LUklbXJvd0c2Iy9JK21vZHVsZW5hbWVHNiJJLFR5cGVzZXR0aW5nR0koX3N5c2xpYkdGJzYmLUkjbW9HRiQ2LVEiI0YnLyUsbWF0aHZhcmlhbnRHUSdub3JtYWxGJy8lJmZlbmNlR1EmZmFsc2VGJy8lKnNlcGFyYXRvckdGNC8lKXN0cmV0Y2h5R0Y0LyUqc3ltbWV0cmljR0Y0LyUobGFyZ2VvcEdGNC8lLm1vdmFibGVsaW1pdHNHRjQvJSdhY2NlbnRHRjQvJSdsc3BhY2VHUSYwLjBlbUYnLyUncnNwYWNlR0ZDLUkjbWlHRiQ2JVFHRGVyaXZpbmd+dGhlfmV4aGF1c3RpdmV+c3VtbWFyeX50ZXJtczpGJy8lJ2l0YWxpY0dGNEYvLyUrZXhlY3V0YWJsZUdGNEYv">LUklbXJvd0c2Iy9JK21vZHVsZW5hbWVHNiJJLFR5cGVzZXR0aW5nR0koX3N5c2xpYkdGJzYmLUkjbW9HRiQ2LVEiI0YnLyUsbWF0aHZhcmlhbnRHUSdub3JtYWxGJy8lJmZlbmNlR1EmZmFsc2VGJy8lKnNlcGFyYXRvckdGNC8lKXN0cmV0Y2h5R0Y0LyUqc3ltbWV0cmljR0Y0LyUobGFyZ2VvcEdGNC8lLm1vdmFibGVsaW1pdHNHRjQvJSdhY2NlbnRHRjQvJSdsc3BhY2VHUSYwLjBlbUYnLyUncnNwYWNlR0ZDLUkjbWlHRiQ2JVFHRGVyaXZpbmd+dGhlfmV4aGF1c3RpdmV+c3VtbWFyeX50ZXJtczpGJy8lJ2l0YWxpY0dGNEYvLyUrZXhlY3V0YWJsZUdGNEYv</Equation></Text-field>
</Input>
</Group>
<Group labelreference="L6373" drawlabel="true">
<Input>
<Text-field prompt="&gt; " style="Maple Input" layout="Normal"><Equation executable="true" style="2D Input" input-equation="" display="LUklbXJvd0c2Iy9JK21vZHVsZW5hbWVHNiJJLFR5cGVzZXR0aW5nR0koX3N5c2xpYkdGJzYoLUkjbWlHRiQ2JVEjQTJGJy8lJ2l0YWxpY0dRJXRydWVGJy8lLG1hdGh2YXJpYW50R1EnaXRhbGljRictSSNtb0dGJDYtUSomY29sb25lcTtGJy9GM1Enbm9ybWFsRicvJSZmZW5jZUdRJmZhbHNlRicvJSpzZXBhcmF0b3JHRj0vJSlzdHJldGNoeUdGPS8lKnN5bW1ldHJpY0dGPS8lKGxhcmdlb3BHRj0vJS5tb3ZhYmxlbGltaXRzR0Y9LyUnYWNjZW50R0Y9LyUnbHNwYWNlR1EsMC4yNzc3Nzc4ZW1GJy8lJ3JzcGFjZUdGTC1JKG1mZW5jZWRHRiQ2Ji1GIzYmLUZQNiYtRiM2KC1JI21uR0YkNiRRIjBGJ0Y5LUY2Ni1RInxnckYnRjlGO0Y+L0ZBRjFGQkZERkZGSC9GS1EsMC4xMTExMTExZW1GJy9GTkZbby1GLDYlUSYmcmhvO0YnL0YwRj1GOS1GNjYtUScmc2RvdDtGJ0Y5RjtGPkZARkJGREZGRkgvRktRJjAuMGVtRicvRk5GZW8tSSVtc3ViR0YkNiUtRiw2JVEmJnBoaTtGJ0Zgb0Y5LUYjNiQtRlk2JFEiMUYnRjlGOS8lL3N1YnNjcmlwdHNoaWZ0R0ZlbkY5RjkvJSVvcGVuR1EnJmxhbmc7RicvJSZjbG9zZUdRJyZyYW5nO0YnLUY2Ni1RIixGJ0Y5RjsvRj9GMUZARkJGREZGRkhGZG8vRk5RLDAuMzMzMzMzM2VtRictRlA2Ji1GIzYqLUZobzYlRmpvLUYjNiQtRiw2JVEiYUYnRi9GMkY5RmJwRmFvLUZQNiQtRiM2JkZfcC1GNjYtUSgmbWludXM7RidGOUY7Rj5GQEZCRkRGRkZIL0ZLUSwwLjIyMjIyMjJlbUYnL0ZORmNyLUZobzYlLUYsNiVRJyYjOTY2O0YnRmBvRjktRiM2JUZocUYvRjJGYnBGOUY5RmZuLUZobzYlRmdyRmZxRmJwRmFvRltyRjlGOUZkcEZncEY5RjlGZHBGZ3AtRjY2LVEiO0YnRjlGO0ZdcUZARkJGREZGRkhGZG9GTS8lK2V4ZWN1dGFibGVHRj1GOQ==">LUklbXJvd0c2Iy9JK21vZHVsZW5hbWVHNiJJLFR5cGVzZXR0aW5nR0koX3N5c2xpYkdGJzYoLUkjbWlHRiQ2JVEjQTJGJy8lJ2l0YWxpY0dRJXRydWVGJy8lLG1hdGh2YXJpYW50R1EnaXRhbGljRictSSNtb0dGJDYtUSomY29sb25lcTtGJy9GM1Enbm9ybWFsRicvJSZmZW5jZUdRJmZhbHNlRicvJSpzZXBhcmF0b3JHRj0vJSlzdHJldGNoeUdGPS8lKnN5bW1ldHJpY0dGPS8lKGxhcmdlb3BHRj0vJS5tb3ZhYmxlbGltaXRzR0Y9LyUnYWNjZW50R0Y9LyUnbHNwYWNlR1EsMC4yNzc3Nzc4ZW1GJy8lJ3JzcGFjZUdGTC1JKG1mZW5jZWRHRiQ2Ji1GIzYmLUZQNiYtRiM2KC1JI21uR0YkNiRRIjBGJ0Y5LUY2Ni1RInxnckYnRjlGO0Y+L0ZBRjFGQkZERkZGSC9GS1EsMC4xMTExMTExZW1GJy9GTkZbby1GLDYlUSYmcmhvO0YnL0YwRj1GOS1GNjYtUScmc2RvdDtGJ0Y5RjtGPkZARkJGREZGRkgvRktRJjAuMGVtRicvRk5GZW8tSSVtc3ViR0YkNiUtRiw2JVEmJnBoaTtGJ0Zgb0Y5LUYjNiQtRlk2JFEiMUYnRjlGOS8lL3N1YnNjcmlwdHNoaWZ0R0ZlbkY5RjkvJSVvcGVuR1EnJmxhbmc7RicvJSZjbG9zZUdRJyZyYW5nO0YnLUY2Ni1RIixGJ0Y5RjsvRj9GMUZARkJGREZGRkhGZG8vRk5RLDAuMzMzMzMzM2VtRictRlA2Ji1GIzYqLUZobzYlRmpvLUYjNiQtRiw2JVEiYUYnRi9GMkY5RmJwRmFvLUZQNiQtRiM2JkZfcC1GNjYtUSgmbWludXM7RidGOUY7Rj5GQEZCRkRGRkZIL0ZLUSwwLjIyMjIyMjJlbUYnL0ZORmNyLUZobzYlLUYsNiVRJyYjOTY2O0YnRmBvRjktRiM2JUZocUYvRjJGYnBGOUY5RmZuLUZobzYlRmdyRmZxRmJwRmFvRltyRjlGOUZkcEZncEY5RjlGZHBGZ3AtRjY2LVEiO0YnRjlGO0ZdcUZARkJGREZGRkhGZG9GTS8lK2V4ZWN1dGFibGVHRj1GOQ==</Equation></Text-field>
</Input>
<Output>
<Text-field style="2D Output" layout="Maple Output"><Equation executable="false" style="2D Output" display="LUklbXJvd0c2Iy9JK21vZHVsZW5hbWVHNiJJLFR5cGVzZXR0aW5nR0koX3N5c2xpYkdGJzYoLUkjbWlHRiQ2JVEjQTJGJy8lJ2l0YWxpY0dRJXRydWVGJy8lLG1hdGh2YXJpYW50R1EnaXRhbGljRictSSNtb0dGJDYtUSM6PUYnL0YzUSdub3JtYWxGJy8lJmZlbmNlR1EmZmFsc2VGJy8lKnNlcGFyYXRvckdGPS8lKXN0cmV0Y2h5R0Y9LyUqc3ltbWV0cmljR0Y9LyUobGFyZ2VvcEdGPS8lLm1vdmFibGVsaW1pdHNHRj0vJSdhY2NlbnRHRj0vJSdsc3BhY2VHUSwwLjI3Nzc3NzhlbUYnLyUncnNwYWNlR0ZMLUkobWFjdGlvbkdGJDYlLUkobWZlbmNlZEdGJDYoLUYjNiYtSSdtdGFibGVHRiQ2Ni1JJG10ckdGJDYnLUkkbXRkR0YkNigtSSNtbkdGJDYkUSIwRidGOS8lKXJvd2FsaWduR1EhRicvJSxjb2x1bW5hbGlnbkdGYG8vJStncm91cGFsaWduR0Zgby8lKHJvd3NwYW5HUSIxRicvJStjb2x1bW5zcGFuR0Znby1GaG42KC1GIzYmLUYsNiVRJyYjOTYxO0YnL0YwRj1GOS1GNjYtUTEmSW52aXNpYmxlVGltZXM7RidGOUY7Rj5GQEZCRkRGRkZIL0ZLUSYwLjBlbUYnL0ZORmZwLUklbXN1YkdGJDYlLUYsNiVRJyYjOTY2O0YnRmFwRjktRiM2Ji1GW282JEZnb0Y5LyUrZm9yZWdyb3VuZEdRKFswLDAsMF1GJy8lKXJlYWRvbmx5R0Y9RjkvJS9zdWJzY3JpcHRzaGlmdEdGXW9GOUZeb0Zhb0Zjb0Zlb0Zob0Zeb0Zhb0Zjby1GZW42Jy1GaG42KC1GIzYmLUZpcDYlRltxLUYjNiYtRiw2JVEiYUYnRi9GMkZicUZlcUY5RmdxRmJwLUZTNiQtRiM2JkZgcS1GNjYtUSgmbWludXM7RidGOUY7Rj5GQEZCRkRGRkZIL0ZLUSwwLjIyMjIyMjJlbUYnL0ZORl5zRl9yRjlGOUY5Rl5vRmFvRmNvRmVvRmhvRltyRl5vRmFvRmNvLyUmYWxpZ25HUSVheGlzRicvRl9vUSliYXNlbGluZUYnL0Zib1EnY2VudGVyRicvRmRvUSd8ZnJsZWZ0fGhyRicvJS9hbGlnbm1lbnRzY29wZUdGMS8lLGNvbHVtbndpZHRoR1ElYXV0b0YnLyUmd2lkdGhHRl10LyUrcm93c3BhY2luZ0dRJjEuMGV4RicvJS5jb2x1bW5zcGFjaW5nR1EmMC44ZW1GJy8lKXJvd2xpbmVzR1Elbm9uZUYnLyUsY29sdW1ubGluZXNHRmh0LyUmZnJhbWVHRmh0LyUtZnJhbWVzcGFjaW5nR1EsMC40ZW1+MC41ZXhGJy8lKmVxdWFscm93c0dGPS8lLWVxdWFsY29sdW1uc0dGPS8lLWRpc3BsYXlzdHlsZUdGPS8lJXNpZGVHUSZyaWdodEYnLyUwbWlubGFiZWxzcGFjaW5nR0ZldEZicUZlcUY5RjkvSSttc2VtYW50aWNzR0YkUSdNYXRyaXhGJy8lJW9wZW5HUSJbRicvJSZjbG9zZUdRIl1GJ0Zbdi8lK2FjdGlvbnR5cGVHUS5ydGFibGVhZGRyZXNzRicvJSlydGFibGVpZEdRKTUyNDk3NjIwRidGYnFGZXFGOQ==">LUklbXJvd0c2Iy9JK21vZHVsZW5hbWVHNiJJLFR5cGVzZXR0aW5nR0koX3N5c2xpYkdGJzYoLUkjbWlHRiQ2JVEjQTJGJy8lJ2l0YWxpY0dRJXRydWVGJy8lLG1hdGh2YXJpYW50R1EnaXRhbGljRictSSNtb0dGJDYtUSM6PUYnL0YzUSdub3JtYWxGJy8lJmZlbmNlR1EmZmFsc2VGJy8lKnNlcGFyYXRvckdGPS8lKXN0cmV0Y2h5R0Y9LyUqc3ltbWV0cmljR0Y9LyUobGFyZ2VvcEdGPS8lLm1vdmFibGVsaW1pdHNHRj0vJSdhY2NlbnRHRj0vJSdsc3BhY2VHUSwwLjI3Nzc3NzhlbUYnLyUncnNwYWNlR0ZMLUkobWFjdGlvbkdGJDYlLUkobWZlbmNlZEdGJDYoLUYjNiYtSSdtdGFibGVHRiQ2Ni1JJG10ckdGJDYnLUkkbXRkR0YkNigtSSNtbkdGJDYkUSIwRidGOS8lKXJvd2FsaWduR1EhRicvJSxjb2x1bW5hbGlnbkdGYG8vJStncm91cGFsaWduR0Zgby8lKHJvd3NwYW5HUSIxRicvJStjb2x1bW5zcGFuR0Znby1GaG42KC1GIzYmLUYsNiVRJyYjOTYxO0YnL0YwRj1GOS1GNjYtUTEmSW52aXNpYmxlVGltZXM7RidGOUY7Rj5GQEZCRkRGRkZIL0ZLUSYwLjBlbUYnL0ZORmZwLUklbXN1YkdGJDYlLUYsNiVRJyYjOTY2O0YnRmFwRjktRiM2Ji1GW282JEZnb0Y5LyUrZm9yZWdyb3VuZEdRKFswLDAsMF1GJy8lKXJlYWRvbmx5R0Y9RjkvJS9zdWJzY3JpcHRzaGlmdEdGXW9GOUZeb0Zhb0Zjb0Zlb0Zob0Zeb0Zhb0Zjby1GZW42Jy1GaG42KC1GIzYmLUZpcDYlRltxLUYjNiYtRiw2JVEiYUYnRi9GMkZicUZlcUY5RmdxRmJwLUZTNiQtRiM2JkZgcS1GNjYtUSgmbWludXM7RidGOUY7Rj5GQEZCRkRGRkZIL0ZLUSwwLjIyMjIyMjJlbUYnL0ZORl5zRl9yRjlGOUY5Rl5vRmFvRmNvRmVvRmhvRltyRl5vRmFvRmNvLyUmYWxpZ25HUSVheGlzRicvRl9vUSliYXNlbGluZUYnL0Zib1EnY2VudGVyRicvRmRvUSd8ZnJsZWZ0fGhyRicvJS9hbGlnbm1lbnRzY29wZUdGMS8lLGNvbHVtbndpZHRoR1ElYXV0b0YnLyUmd2lkdGhHRl10LyUrcm93c3BhY2luZ0dRJjEuMGV4RicvJS5jb2x1bW5zcGFjaW5nR1EmMC44ZW1GJy8lKXJvd2xpbmVzR1Elbm9uZUYnLyUsY29sdW1ubGluZXNHRmh0LyUmZnJhbWVHRmh0LyUtZnJhbWVzcGFjaW5nR1EsMC40ZW1+MC41ZXhGJy8lKmVxdWFscm93c0dGPS8lLWVxdWFsY29sdW1uc0dGPS8lLWRpc3BsYXlzdHlsZUdGPS8lJXNpZGVHUSZyaWdodEYnLyUwbWlubGFiZWxzcGFjaW5nR0ZldEZicUZlcUY5RjkvSSttc2VtYW50aWNzR0YkUSdNYXRyaXhGJy8lJW9wZW5HUSJbRicvJSZjbG9zZUdRIl1GJ0Zbdi8lK2FjdGlvbnR5cGVHUS5ydGFibGVhZGRyZXNzRicvJSlydGFibGVpZEdRKTUyNDk3NjIwRidGYnFGZXFGOQ==</Equation></Text-field>
</Output>
</Group>
<Group labelreference="L6375" drawlabel="true">
<Input>
<Text-field prompt="&gt; " style="Maple Input" layout="Normal"><Equation executable="true" style="2D Input" input-equation="" display="LUklbXJvd0c2Iy9JK21vZHVsZW5hbWVHNiJJLFR5cGVzZXR0aW5nR0koX3N5c2xpYkdGJzYwLUklbXN1YkdGJDYlLUkjbWlHRiQ2JVElVmFyeEYnLyUnaXRhbGljR1EldHJ1ZUYnLyUsbWF0aHZhcmlhbnRHUSdpdGFsaWNGJy1GIzYkLUkjbW5HRiQ2JFEiMUYnL0Y2USdub3JtYWxGJ0Y+LyUvc3Vic2NyaXB0c2hpZnRHUSIwRictSSNtb0dGJDYtUSomY29sb25lcTtGJ0Y+LyUmZmVuY2VHUSZmYWxzZUYnLyUqc2VwYXJhdG9yR0ZJLyUpc3RyZXRjaHlHRkkvJSpzeW1tZXRyaWNHRkkvJShsYXJnZW9wR0ZJLyUubW92YWJsZWxpbWl0c0dGSS8lJ2FjY2VudEdGSS8lJ2xzcGFjZUdRLDAuMjc3Nzc3OGVtRicvJSdyc3BhY2VHRlgtRi82JVEpTXVsdGlwbHlGJ0YyRjUtSShtZmVuY2VkR0YkNiQtRiM2Ji1GLzYlUSNBMkYnRjJGNS1GRDYtUSIsRidGPkZHL0ZLRjRGTEZORlBGUkZUL0ZXUSYwLjBlbUYnL0ZaUSwwLjMzMzMzMzNlbUYnLUYvNiVRI3gwRidGMkY1Rj5GPi1GRDYtUSI6RidGPkZHRkpGTEZORlBGUkZURlZGWS1GLDYlLUYvNiVRJVZhcnlGJ0YyRjVGOEZARkNGZW4tRmluNiQtRiM2Ji1GLzYlUSJaRidGMkY1RmBvRitGPkY+LUZENi1RIitGJ0Y+RkdGSkZMRk5GUEZSRlQvRldRLDAuMjIyMjIyMmVtRicvRlpGXnEtSSVtc3VwR0YkNiUtRi82JVEoJnNpZ21hO0YnL0YzRklGPi1GIzYkLUY7NiRRIjJGJ0Y+Rj4vJTFzdXBlcnNjcmlwdHNoaWZ0R0ZCLUZENi1RIjtGJ0Y+RkdGY29GTEZORlBGUkZURmRvRlkvJStleGVjdXRhYmxlR0ZJRj4=">LUklbXJvd0c2Iy9JK21vZHVsZW5hbWVHNiJJLFR5cGVzZXR0aW5nR0koX3N5c2xpYkdGJzYwLUklbXN1YkdGJDYlLUkjbWlHRiQ2JVElVmFyeEYnLyUnaXRhbGljR1EldHJ1ZUYnLyUsbWF0aHZhcmlhbnRHUSdpdGFsaWNGJy1GIzYkLUkjbW5HRiQ2JFEiMUYnL0Y2USdub3JtYWxGJ0Y+LyUvc3Vic2NyaXB0c2hpZnRHUSIwRictSSNtb0dGJDYtUSomY29sb25lcTtGJ0Y+LyUmZmVuY2VHUSZmYWxzZUYnLyUqc2VwYXJhdG9yR0ZJLyUpc3RyZXRjaHlHRkkvJSpzeW1tZXRyaWNHRkkvJShsYXJnZW9wR0ZJLyUubW92YWJsZWxpbWl0c0dGSS8lJ2FjY2VudEdGSS8lJ2xzcGFjZUdRLDAuMjc3Nzc3OGVtRicvJSdyc3BhY2VHRlgtRi82JVEpTXVsdGlwbHlGJ0YyRjUtSShtZmVuY2VkR0YkNiQtRiM2Ji1GLzYlUSNBMkYnRjJGNS1GRDYtUSIsRidGPkZHL0ZLRjRGTEZORlBGUkZUL0ZXUSYwLjBlbUYnL0ZaUSwwLjMzMzMzMzNlbUYnLUYvNiVRI3gwRidGMkY1Rj5GPi1GRDYtUSI6RidGPkZHRkpGTEZORlBGUkZURlZGWS1GLDYlLUYvNiVRJVZhcnlGJ0YyRjVGOEZARkNGZW4tRmluNiQtRiM2Ji1GLzYlUSJaRidGMkY1RmBvRitGPkY+LUZENi1RIitGJ0Y+RkdGSkZMRk5GUEZSRlQvRldRLDAuMjIyMjIyMmVtRicvRlpGXnEtSSVtc3VwR0YkNiUtRi82JVEoJnNpZ21hO0YnL0YzRklGPi1GIzYkLUY7NiRRIjJGJ0Y+Rj4vJTFzdXBlcnNjcmlwdHNoaWZ0R0ZCLUZENi1RIjtGJ0Y+RkdGY29GTEZORlBGUkZURmRvRlkvJStleGVjdXRhYmxlR0ZJRj4=</Equation></Text-field>
</Input>
<Output>
<Text-field style="2D Output" layout="Maple Output"><Equation executable="false" style="2D Output" display="LUklbXJvd0c2Iy9JK21vZHVsZW5hbWVHNiJJLFR5cGVzZXR0aW5nR0koX3N5c2xpYkdGJzYoLUklbXN1YkdGJDYlLUkjbWlHRiQ2JVElVmFyeUYnLyUnaXRhbGljR1EldHJ1ZUYnLyUsbWF0aHZhcmlhbnRHUSdpdGFsaWNGJy1GIzYmLUkjbW5HRiQ2JFEiMUYnL0Y2USdub3JtYWxGJy8lK2ZvcmVncm91bmRHUShbMCwwLDBdRicvJSlyZWFkb25seUdRJmZhbHNlRidGPi8lL3N1YnNjcmlwdHNoaWZ0R1EiMEYnLUkjbW9HRiQ2LVEjOj1GJ0Y+LyUmZmVuY2VHRkUvJSpzZXBhcmF0b3JHRkUvJSlzdHJldGNoeUdGRS8lKnN5bW1ldHJpY0dGRS8lKGxhcmdlb3BHRkUvJS5tb3ZhYmxlbGltaXRzR0ZFLyUnYWNjZW50R0ZFLyUnbHNwYWNlR1EsMC4yNzc3Nzc4ZW1GJy8lJ3JzcGFjZUdGZ24tRiM2KC1GIzYoLUYsNiUtRi82JVEnJiM5NjY7RicvRjNGRUY+LUYjNiYtRi82JVEiYUYnRjJGNUZARkNGPkZGLUZKNi1RMSZJbnZpc2libGVUaW1lcztGJ0Y+Rk1GT0ZRRlNGVUZXRlkvRmZuUSYwLjBlbUYnL0ZpbkZdcC1JKG1mZW5jZWRHRiQ2JC1GIzYmRjotRko2LVEoJm1pbnVzO0YnRj5GTUZPRlFGU0ZVRldGWS9GZm5RLDAuMjIyMjIyMmVtRicvRmluRmhwRl5vRj5GPkZpby1GLDYlLUYvNiVRInhGJ0YyRjUtRiM2KC1GOzYkRkhGPi1GSjYtUSIsRidGPkZNL0ZQRjRGUUZTRlVGV0ZZRlxwL0ZpblEsMC4zMzMzMzMzZW1GJ0Y6RkBGQ0Y+RkZGPi1GSjYtUSIrRidGPkZNRk9GUUZTRlVGV0ZZRmdwRmlwLUYjNihGXm9GaW9GX3BGaW8tRiw2JUZccS1GIzYoRmFxRmNxLUY7NiRRIjJGJ0Y+RkBGQ0Y+RkZGPkZpcS1GIzYkLUklbXN1cEdGJDYlLUYvNiVRJyYjOTYzO0YnRmNvRj5GYnIvJTFzdXBlcnNjcmlwdHNoaWZ0R0ZIRj5GPkZARkNGPg==">LCgqKCZJJHBoaUc2IjYjSSJhR0YmIiIiLCZGKUYpRiQhIiJGKSZJInhHRiY2JCIiIUYpRilGKSooRiRGKUYqRikmRi02JEYvIiIjRilGKSokKUkmc2lnbWFHRiZGM0YpRik=</Equation></Text-field>
</Output>
</Group>
<Group labelreference="L6376" drawlabel="true">
<Input>
<Text-field prompt="&gt; " style="Maple Input" layout="Normal"><Equation executable="true" style="2D Input" input-equation="" display="LUklbXJvd0c2Iy9JK21vZHVsZW5hbWVHNiJJLFR5cGVzZXR0aW5nR0koX3N5c2xpYkdGJzY1LUklbXN1YkdGJDYlLUkjbWlHRiQ2JVElVmFyeEYnLyUnaXRhbGljR1EldHJ1ZUYnLyUsbWF0aHZhcmlhbnRHUSdpdGFsaWNGJy1GIzYkLUkjbW5HRiQ2JFEiMkYnL0Y2USdub3JtYWxGJ0Y+LyUvc3Vic2NyaXB0c2hpZnRHUSIwRictSSNtb0dGJDYtUSomY29sb25lcTtGJ0Y+LyUmZmVuY2VHUSZmYWxzZUYnLyUqc2VwYXJhdG9yR0ZJLyUpc3RyZXRjaHlHRkkvJSpzeW1tZXRyaWNHRkkvJShsYXJnZW9wR0ZJLyUubW92YWJsZWxpbWl0c0dGSS8lJ2FjY2VudEdGSS8lJ2xzcGFjZUdRLDAuMjc3Nzc3OGVtRicvJSdyc3BhY2VHRlgtRi82JVEpTXVsdGlwbHlGJ0YyRjUtSShtZmVuY2VkR0YkNiQtRiM2Ji1GLzYlUSNBMkYnRjJGNS1GRDYtUSIsRidGPkZHL0ZLRjRGTEZORlBGUkZUL0ZXUSYwLjBlbUYnL0ZaUSwwLjMzMzMzMzNlbUYnLUYsNiVGLi1GIzYkLUY7NiRRIjFGJ0Y+Rj5GQEY+Rj4tRkQ2LVEiOkYnRj5GR0ZKRkxGTkZQRlJGVEZWRlktRiw2JS1GLzYlUSJ4RidGMkY1RjhGQEZDRmVuLUZpbjYkLUYjNiYtRi82JVEiQUYnRjJGNUZgb0Zob0Y+Rj5GX3AtRiw2JS1GLzYlUSVWYXJ5RidGMkY1RjhGQEZDRmVuLUZpbjYkLUYjNiYtRi82JVEiWkYnRjJGNUZgb0YrRj5GPi1GRDYtUSIrRidGPkZHRkpGTEZORlBGUkZUL0ZXUSwwLjIyMjIyMjJlbUYnL0ZaRl5yLUklbXN1cEdGJDYlLUYvNiVRKCZzaWdtYTtGJy9GM0ZJRj5GOC8lMXN1cGVyc2NyaXB0c2hpZnRHRkItRkQ2LVEiO0YnRj5GR0Zjb0ZMRk5GUEZSRlRGZG9GWS8lK2V4ZWN1dGFibGVHRklGPg==">LUklbXJvd0c2Iy9JK21vZHVsZW5hbWVHNiJJLFR5cGVzZXR0aW5nR0koX3N5c2xpYkdGJzY1LUklbXN1YkdGJDYlLUkjbWlHRiQ2JVElVmFyeEYnLyUnaXRhbGljR1EldHJ1ZUYnLyUsbWF0aHZhcmlhbnRHUSdpdGFsaWNGJy1GIzYkLUkjbW5HRiQ2JFEiMkYnL0Y2USdub3JtYWxGJ0Y+LyUvc3Vic2NyaXB0c2hpZnRHUSIwRictSSNtb0dGJDYtUSomY29sb25lcTtGJ0Y+LyUmZmVuY2VHUSZmYWxzZUYnLyUqc2VwYXJhdG9yR0ZJLyUpc3RyZXRjaHlHRkkvJSpzeW1tZXRyaWNHRkkvJShsYXJnZW9wR0ZJLyUubW92YWJsZWxpbWl0c0dGSS8lJ2FjY2VudEdGSS8lJ2xzcGFjZUdRLDAuMjc3Nzc3OGVtRicvJSdyc3BhY2VHRlgtRi82JVEpTXVsdGlwbHlGJ0YyRjUtSShtZmVuY2VkR0YkNiQtRiM2Ji1GLzYlUSNBMkYnRjJGNS1GRDYtUSIsRidGPkZHL0ZLRjRGTEZORlBGUkZUL0ZXUSYwLjBlbUYnL0ZaUSwwLjMzMzMzMzNlbUYnLUYsNiVGLi1GIzYkLUY7NiRRIjFGJ0Y+Rj5GQEY+Rj4tRkQ2LVEiOkYnRj5GR0ZKRkxGTkZQRlJGVEZWRlktRiw2JS1GLzYlUSJ4RidGMkY1RjhGQEZDRmVuLUZpbjYkLUYjNiYtRi82JVEiQUYnRjJGNUZgb0Zob0Y+Rj5GX3AtRiw2JS1GLzYlUSVWYXJ5RidGMkY1RjhGQEZDRmVuLUZpbjYkLUYjNiYtRi82JVEiWkYnRjJGNUZgb0YrRj5GPi1GRDYtUSIrRidGPkZHRkpGTEZORlBGUkZUL0ZXUSwwLjIyMjIyMjJlbUYnL0ZaRl5yLUklbXN1cEdGJDYlLUYvNiVRKCZzaWdtYTtGJy9GM0ZJRj5GOC8lMXN1cGVyc2NyaXB0c2hpZnRHRkItRkQ2LVEiO0YnRj5GR0Zjb0ZMRk5GUEZSRlRGZG9GWS8lK2V4ZWN1dGFibGVHRklGPg==</Equation></Text-field>
</Input>
<Output>
<Text-field style="2D Output" layout="Maple Output"><Equation executable="false" style="2D Output" display="LUklbXJvd0c2Iy9JK21vZHVsZW5hbWVHNiJJLFR5cGVzZXR0aW5nR0koX3N5c2xpYkdGJzYoLUklbXN1YkdGJDYlLUkjbWlHRiQ2JVElVmFyeUYnLyUnaXRhbGljR1EldHJ1ZUYnLyUsbWF0aHZhcmlhbnRHUSdpdGFsaWNGJy1GIzYmLUkjbW5HRiQ2JFEiMkYnL0Y2USdub3JtYWxGJy8lK2ZvcmVncm91bmRHUShbMCwwLDBdRicvJSlyZWFkb25seUdRJmZhbHNlRidGPi8lL3N1YnNjcmlwdHNoaWZ0R1EiMEYnLUkjbW9HRiQ2LVEjOj1GJ0Y+LyUmZmVuY2VHRkUvJSpzZXBhcmF0b3JHRkUvJSlzdHJldGNoeUdGRS8lKnN5bW1ldHJpY0dGRS8lKGxhcmdlb3BHRkUvJS5tb3ZhYmxlbGltaXRzR0ZFLyUnYWNjZW50R0ZFLyUnbHNwYWNlR1EsMC4yNzc3Nzc4ZW1GJy8lJ3JzcGFjZUdGZ24tRiM2KC1GIzYsLUYsNiUtRi82JVEnJiM5NjY7RicvRjNGRUY+LUYjNiYtRi82JVEiYUYnRjJGNUZARkNGPkZGLUZKNi1RMSZJbnZpc2libGVUaW1lcztGJ0Y+Rk1GT0ZRRlNGVUZXRlkvRmZuUSYwLjBlbUYnL0ZpbkZdcC1JKG1mZW5jZWRHRiQ2JC1GIzYmLUY7NiRRIjFGJ0Y+LUZKNi1RKCZtaW51cztGJ0Y+Rk1GT0ZRRlNGVUZXRlkvRmZuUSwwLjIyMjIyMjJlbUYnL0ZpbkZbcUZeb0Y+Rj5GaW8tRi82JVEnJiM5NjE7RidGY29GPkZpby1GLDYlRmBvLUYjNiZGZHBGQEZDRj5GRkZpby1GLDYlLUYvNiVRInhGJ0YyRjUtRiM2KC1GOzYkRkhGPi1GSjYtUSIsRidGPkZNL0ZQRjRGUUZTRlVGV0ZZRlxwL0ZpblEsMC4zMzMzMzMzZW1GJ0Y6RkBGQ0Y+RkZGPi1GSjYtUSIrRidGPkZNRk9GUUZTRlVGV0ZZRmpwRlxxLUYjNihGXm9GaW9GX3BGaW8tRmBwNiQtRiM2Ji1GIzYoRl5vRmlvRl9wRmlvLUYsNiVGZnEtRiM2KEZbckZdckZkcEZARkNGPkZGRj5GY3ItRiM2KEZeb0Zpb0ZfcEZpb0ZkcUY+Rj5GPkY+RmNyLUYjNiQtSSVtc3VwR0YkNiUtRi82JVEnJiM5NjM7RidGY29GPkY6LyUxc3VwZXJzY3JpcHRzaGlmdEdGSEY+Rj5GQEZDRj4=">LCgqLCZJJHBoaUc2IjYjSSJhR0YmIiIiLCZGKUYpRiQhIiJGKUkkcmhvR0YmRikmRiU2I0YpRikmSSJ4R0YmNiQiIiEiIiNGKUYpKihGJEYpRipGKSwmKihGJEYpRipGKSZGMDYkRjJGKUYpRikqKEYkRilGKkYpRi9GKUYpRilGKSokKUkmc2lnbWFHRiZGM0YpRik=</Equation></Text-field>
</Output>
</Group>
<Group labelreference="L6377" drawlabel="true">
<Input>
<Text-field prompt="&gt; " style="Maple Input" layout="Normal"><Equation executable="true" style="2D Input" input-equation="" display="LUklbXJvd0c2Iy9JK21vZHVsZW5hbWVHNiJJLFR5cGVzZXR0aW5nR0koX3N5c2xpYkdGJzYpLUkjbWlHRiQ2JVEna2FwcGF2RicvJSdpdGFsaWNHUSV0cnVlRicvJSxtYXRodmFyaWFudEdRJ2l0YWxpY0YnLUkjbW9HRiQ2LVEqJmNvbG9uZXE7RicvRjNRJ25vcm1hbEYnLyUmZmVuY2VHUSZmYWxzZUYnLyUqc2VwYXJhdG9yR0Y9LyUpc3RyZXRjaHlHRj0vJSpzeW1tZXRyaWNHRj0vJShsYXJnZW9wR0Y9LyUubW92YWJsZWxpbWl0c0dGPS8lJ2FjY2VudEdGPS8lJ2xzcGFjZUdRLDAuMjc3Nzc3OGVtRicvJSdyc3BhY2VHRkwtRiw2JVEoY29udmVydEYnRi9GMi1JKG1mZW5jZWRHRiQ2JC1GIzYmLUZTNiYtRiM2KC1GLDYlUSZrYXBwYUYnL0YwRj1GOS1GNjYtUSIsRidGOUY7L0Y/RjFGQEZCRkRGRkZIL0ZLUSYwLjBlbUYnL0ZOUSwwLjMzMzMzMzNlbUYnLUklbXN1YkdGJDYlLUYsNiVRJVZhcnlGJ0YvRjItRiM2JC1JI21uR0YkNiRRIjFGJ0Y5RjkvJS9zdWJzY3JpcHRzaGlmdEdRIjBGJ0Zpbi1GYm82JUZkby1GIzYkLUZqbzYkUSIyRidGOUY5Rl1wRjlGOS8lJW9wZW5HUScmbGFuZztGJy8lJmNsb3NlR1EnJnJhbmc7RidGaW4tRiw2JVEnVmVjdG9yRidGL0YyRjlGOS1GNjYtUSI7RidGOUY7RlxvRkBGQkZERkZGSEZdb0ZNLyUrZXhlY3V0YWJsZUdGPUY5">LUklbXJvd0c2Iy9JK21vZHVsZW5hbWVHNiJJLFR5cGVzZXR0aW5nR0koX3N5c2xpYkdGJzYpLUkjbWlHRiQ2JVEna2FwcGF2RicvJSdpdGFsaWNHUSV0cnVlRicvJSxtYXRodmFyaWFudEdRJ2l0YWxpY0YnLUkjbW9HRiQ2LVEqJmNvbG9uZXE7RicvRjNRJ25vcm1hbEYnLyUmZmVuY2VHUSZmYWxzZUYnLyUqc2VwYXJhdG9yR0Y9LyUpc3RyZXRjaHlHRj0vJSpzeW1tZXRyaWNHRj0vJShsYXJnZW9wR0Y9LyUubW92YWJsZWxpbWl0c0dGPS8lJ2FjY2VudEdGPS8lJ2xzcGFjZUdRLDAuMjc3Nzc3OGVtRicvJSdyc3BhY2VHRkwtRiw2JVEoY29udmVydEYnRi9GMi1JKG1mZW5jZWRHRiQ2JC1GIzYmLUZTNiYtRiM2KC1GLDYlUSZrYXBwYUYnL0YwRj1GOS1GNjYtUSIsRidGOUY7L0Y/RjFGQEZCRkRGRkZIL0ZLUSYwLjBlbUYnL0ZOUSwwLjMzMzMzMzNlbUYnLUklbXN1YkdGJDYlLUYsNiVRJVZhcnlGJ0YvRjItRiM2JC1JI21uR0YkNiRRIjFGJ0Y5RjkvJS9zdWJzY3JpcHRzaGlmdEdRIjBGJ0Zpbi1GYm82JUZkby1GIzYkLUZqbzYkUSIyRidGOUY5Rl1wRjlGOS8lJW9wZW5HUScmbGFuZztGJy8lJmNsb3NlR1EnJnJhbmc7RidGaW4tRiw2JVEnVmVjdG9yRidGL0YyRjlGOS1GNjYtUSI7RidGOUY7RlxvRkBGQkZERkZGSEZdb0ZNLyUrZXhlY3V0YWJsZUdGPUY5</Equation></Text-field>
</Input>
<Output>
<Text-field style="2D Output" layout="Maple Output"><Equation executable="false" style="2D Output" display="LUklbXJvd0c2Iy9JK21vZHVsZW5hbWVHNiJJLFR5cGVzZXR0aW5nR0koX3N5c2xpYkdGJzYoLUkjbWlHRiQ2JVEna2FwcGF2RicvJSdpdGFsaWNHUSV0cnVlRicvJSxtYXRodmFyaWFudEdRJ2l0YWxpY0YnLUkjbW9HRiQ2LVEjOj1GJy9GM1Enbm9ybWFsRicvJSZmZW5jZUdRJmZhbHNlRicvJSpzZXBhcmF0b3JHRj0vJSlzdHJldGNoeUdGPS8lKnN5bW1ldHJpY0dGPS8lKGxhcmdlb3BHRj0vJS5tb3ZhYmxlbGltaXRzR0Y9LyUnYWNjZW50R0Y9LyUnbHNwYWNlR1EsMC4yNzc3Nzc4ZW1GJy8lJ3JzcGFjZUdGTC1JKG1hY3Rpb25HRiQ2JS1JKG1mZW5jZWRHRiQ2KC1GIzYmLUknbXRhYmxlR0YkNjgtSSRtdHJHRiQ2Ji1JJG10ZEdGJDYoLUYjNiYtRiM2Ji1JJW1zdWJHRiQ2JS1GLDYlUScmIzk2NjtGJy9GMEY9RjktRiM2Ji1GLDYlUSJhRidGL0YyLyUrZm9yZWdyb3VuZEdRKFswLDAsMF1GJy8lKXJlYWRvbmx5R0Y9RjkvJS9zdWJzY3JpcHRzaGlmdEdRIjBGJy1GNjYtUTEmSW52aXNpYmxlVGltZXM7RidGOUY7Rj5GQEZCRkRGRkZIL0ZLUSYwLjBlbUYnL0ZORmZwLUZfbzYlLUYsNiVRInhGJ0YvRjItRiM2KC1JI21uR0YkNiRGYXBGOS1GNjYtUSIsRidGOUY7L0Y/RjFGQEZCRkRGRkZIRmVwL0ZOUSwwLjMzMzMzMzNlbUYnLUZgcTYkUSIxRidGOUZqb0ZdcEY5Rl9wRjktRjY2LVEiK0YnRjlGO0Y+RkBGQkZERkZGSC9GS1EsMC4yMjIyMjIyZW1GJy9GTkZfci1GIzYmRl5vRmJwLUZfbzYlRmpwLUYjNihGX3FGYnEtRmBxNiRRIjJGJ0Y5RmpvRl1wRjlGX3BGOUY5LyUpcm93YWxpZ25HUSFGJy8lLGNvbHVtbmFsaWduR0Zccy8lK2dyb3VwYWxpZ25HRlxzLyUocm93c3BhbkdGanEvJStjb2x1bW5zcGFuR0ZqcUZqckZdc0Zfcy1GZW42Ji1GaG42KC1GIzYoLUYjNipGXm9GYnAtRiw2JVEnJiM5NjE7RidGZG9GOUZicC1GX282JUZhby1GIzYmRmhxRmpvRl1wRjlGX3BGYnBGY3JGOUZbci1GIzYmLUkobXN1YnN1cEdGJDYnRmFvRmVvRmdyLyUxc3VwZXJzY3JpcHRzaGlmdEdGYXBGX3BGYnBGaHBGOUZbci1GIzYmRmZ0RmJwRmNyRjlGOUZqckZdc0Zfc0Zhc0Zjc0ZqckZdc0Zfcy1GZW42Ji1GaG42KC1GIzYoLUYjNihGXm9GYnAtRlM2JC1GIzYmRmhxLUY2Ni1RKCZtaW51cztGJ0Y5RjtGPkZARkJGREZGRkhGXnJGYHJGXm9GOUY5RmJwRmhwRjlGW3ItRiM2KEZeb0ZicEZldUZicEZjckY5RltyLUYjNiQtSSVtc3VwR0YkNiUtRiw2JVEnJiM5NjM7RidGZG9GOUZnckZpdEY5RjlGanJGXXNGX3NGYXNGY3NGanJGXXNGX3MtRmVuNiYtRmhuNigtRiM2KC1GIzYsRl5vRmJwRmV1RmJwRl10RmJwRmB0RmJwRmNyRjlGW3ItRiM2KEZeb0ZicEZldUZicC1GUzYkLUYjNiZGY3VGW3JGXHZGOUY5RjlGW3JGXnZGOUZqckZdc0Zfc0Zhc0Zjc0ZqckZdc0Zfcy8lJmFsaWduR1ElYXhpc0YnL0Zbc1EpYmFzZWxpbmVGJy9GXnNRJ2NlbnRlckYnL0Zgc1EnfGZybGVmdHxockYnLyUvYWxpZ25tZW50c2NvcGVHRjEvJSxjb2x1bW53aWR0aEdRJWF1dG9GJy8lJndpZHRoR0ZheC8lK3Jvd3NwYWNpbmdHUSYxLjBleEYnLyUuY29sdW1uc3BhY2luZ0dRJjAuOGVtRicvJSlyb3dsaW5lc0dRJW5vbmVGJy8lLGNvbHVtbmxpbmVzR0ZceS8lJmZyYW1lR0ZceS8lLWZyYW1lc3BhY2luZ0dRLDAuNGVtfjAuNWV4RicvJSplcXVhbHJvd3NHRj0vJS1lcXVhbGNvbHVtbnNHRj0vJS1kaXNwbGF5c3R5bGVHRj0vJSVzaWRlR1EmcmlnaHRGJy8lMG1pbmxhYmVsc3BhY2luZ0dGaXhGam9GXXBGOUY5L0krbXNlbWFudGljc0dGJFEqQ29sVmVjdG9yRicvJSVvcGVuR1EiW0YnLyUmY2xvc2VHUSJdRidGX3ovJSthY3Rpb250eXBlR1EucnRhYmxlYWRkcmVzc0YnLyUpcnRhYmxlaWRHUSk1MjQ5NzcwMEYnRmpvRl1wRjk=">LUklbXJvd0c2Iy9JK21vZHVsZW5hbWVHNiJJLFR5cGVzZXR0aW5nR0koX3N5c2xpYkdGJzYoLUkjbWlHRiQ2JVEna2FwcGF2RicvJSdpdGFsaWNHUSV0cnVlRicvJSxtYXRodmFyaWFudEdRJ2l0YWxpY0YnLUkjbW9HRiQ2LVEjOj1GJy9GM1Enbm9ybWFsRicvJSZmZW5jZUdRJmZhbHNlRicvJSpzZXBhcmF0b3JHRj0vJSlzdHJldGNoeUdGPS8lKnN5bW1ldHJpY0dGPS8lKGxhcmdlb3BHRj0vJS5tb3ZhYmxlbGltaXRzR0Y9LyUnYWNjZW50R0Y9LyUnbHNwYWNlR1EsMC4yNzc3Nzc4ZW1GJy8lJ3JzcGFjZUdGTC1JKG1hY3Rpb25HRiQ2JS1JKG1mZW5jZWRHRiQ2KC1GIzYmLUknbXRhYmxlR0YkNjgtSSRtdHJHRiQ2Ji1JJG10ZEdGJDYoLUYjNiYtRiM2Ji1JJW1zdWJHRiQ2JS1GLDYlUScmIzk2NjtGJy9GMEY9RjktRiM2Ji1GLDYlUSJhRidGL0YyLyUrZm9yZWdyb3VuZEdRKFswLDAsMF1GJy8lKXJlYWRvbmx5R0Y9RjkvJS9zdWJzY3JpcHRzaGlmdEdRIjBGJy1GNjYtUTEmSW52aXNpYmxlVGltZXM7RidGOUY7Rj5GQEZCRkRGRkZIL0ZLUSYwLjBlbUYnL0ZORmZwLUZfbzYlLUYsNiVRInhGJ0YvRjItRiM2KC1JI21uR0YkNiRGYXBGOS1GNjYtUSIsRidGOUY7L0Y/RjFGQEZCRkRGRkZIRmVwL0ZOUSwwLjMzMzMzMzNlbUYnLUZgcTYkUSIxRidGOUZqb0ZdcEY5Rl9wRjktRjY2LVEiK0YnRjlGO0Y+RkBGQkZERkZGSC9GS1EsMC4yMjIyMjIyZW1GJy9GTkZfci1GIzYmRl5vRmJwLUZfbzYlRmpwLUYjNihGX3FGYnEtRmBxNiRRIjJGJ0Y5RmpvRl1wRjlGX3BGOUY5LyUpcm93YWxpZ25HUSFGJy8lLGNvbHVtbmFsaWduR0Zccy8lK2dyb3VwYWxpZ25HRlxzLyUocm93c3BhbkdGanEvJStjb2x1bW5zcGFuR0ZqcUZqckZdc0Zfcy1GZW42Ji1GaG42KC1GIzYoLUYjNipGXm9GYnAtRiw2JVEnJiM5NjE7RidGZG9GOUZicC1GX282JUZhby1GIzYmRmhxRmpvRl1wRjlGX3BGYnBGY3JGOUZbci1GIzYmLUkobXN1YnN1cEdGJDYnRmFvRmVvRmdyLyUxc3VwZXJzY3JpcHRzaGlmdEdGYXBGX3BGYnBGaHBGOUZbci1GIzYmRmZ0RmJwRmNyRjlGOUZqckZdc0Zfc0Zhc0Zjc0ZqckZdc0Zfcy1GZW42Ji1GaG42KC1GIzYoLUYjNihGXm9GYnAtRlM2JC1GIzYmRmhxLUY2Ni1RKCZtaW51cztGJ0Y5RjtGPkZARkJGREZGRkhGXnJGYHJGXm9GOUY5RmJwRmhwRjlGW3ItRiM2KEZeb0ZicEZldUZicEZjckY5RltyLUYjNiQtSSVtc3VwR0YkNiUtRiw2JVEnJiM5NjM7RidGZG9GOUZnckZpdEY5RjlGanJGXXNGX3NGYXNGY3NGanJGXXNGX3MtRmVuNiYtRmhuNigtRiM2KC1GIzYsRl5vRmJwRmV1RmJwRl10RmJwRmB0RmJwRmNyRjlGW3ItRiM2KEZeb0ZicEZldUZicC1GUzYkLUYjNiZGY3VGW3JGXHZGOUY5RjlGW3JGXnZGOUZqckZdc0Zfc0Zhc0Zjc0ZqckZdc0Zfcy8lJmFsaWduR1ElYXhpc0YnL0Zbc1EpYmFzZWxpbmVGJy9GXnNRJ2NlbnRlckYnL0Zgc1EnfGZybGVmdHxockYnLyUvYWxpZ25tZW50c2NvcGVHRjEvJSxjb2x1bW53aWR0aEdRJWF1dG9GJy8lJndpZHRoR0ZheC8lK3Jvd3NwYWNpbmdHUSYxLjBleEYnLyUuY29sdW1uc3BhY2luZ0dRJjAuOGVtRicvJSlyb3dsaW5lc0dRJW5vbmVGJy8lLGNvbHVtbmxpbmVzR0ZceS8lJmZyYW1lR0ZceS8lLWZyYW1lc3BhY2luZ0dRLDAuNGVtfjAuNWV4RicvJSplcXVhbHJvd3NHRj0vJS1lcXVhbGNvbHVtbnNHRj0vJS1kaXNwbGF5c3R5bGVHRj0vJSVzaWRlR1EmcmlnaHRGJy8lMG1pbmxhYmVsc3BhY2luZ0dGaXhGam9GXXBGOUY5L0krbXNlbWFudGljc0dGJFEqQ29sVmVjdG9yRicvJSVvcGVuR1EiW0YnLyUmY2xvc2VHUSJdRidGX3ovJSthY3Rpb250eXBlR1EucnRhYmxlYWRkcmVzc0YnLyUpcnRhYmxlaWRHUSk1MjQ5NzcwMEYnRmpvRl1wRjk=</Equation></Text-field>
</Output>
</Group>
<Group labelreference="L6447" drawlabel="true">
<Input>
<Text-field prompt="&gt; " style="Maple Input" layout="Normal"><Equation executable="true" style="2D Input" input-equation="" display="LUklbXJvd0c2Iy9JK21vZHVsZW5hbWVHNiJJLFR5cGVzZXR0aW5nR0koX3N5c2xpYkdGJzYmLUkjbW9HRiQ2LVEiI0YnLyUsbWF0aHZhcmlhbnRHUSdub3JtYWxGJy8lJmZlbmNlR1EmZmFsc2VGJy8lKnNlcGFyYXRvckdGNC8lKXN0cmV0Y2h5R0Y0LyUqc3ltbWV0cmljR0Y0LyUobGFyZ2VvcEdGNC8lLm1vdmFibGVsaW1pdHNHRjQvJSdhY2NlbnRHRjQvJSdsc3BhY2VHUSYwLjBlbUYnLyUncnNwYWNlR0ZDLUkjbWlHRiQ2JVE2VmVjdG9yfm9mfnBhcmFtZXRlcnM6RicvJSdpdGFsaWNHRjRGLy8lK2V4ZWN1dGFibGVHRjRGLw==">LUklbXJvd0c2Iy9JK21vZHVsZW5hbWVHNiJJLFR5cGVzZXR0aW5nR0koX3N5c2xpYkdGJzYmLUkjbW9HRiQ2LVEiI0YnLyUsbWF0aHZhcmlhbnRHUSdub3JtYWxGJy8lJmZlbmNlR1EmZmFsc2VGJy8lKnNlcGFyYXRvckdGNC8lKXN0cmV0Y2h5R0Y0LyUqc3ltbWV0cmljR0Y0LyUobGFyZ2VvcEdGNC8lLm1vdmFibGVsaW1pdHNHRjQvJSdhY2NlbnRHRjQvJSdsc3BhY2VHUSYwLjBlbUYnLyUncnNwYWNlR0ZDLUkjbWlHRiQ2JVE2VmVjdG9yfm9mfnBhcmFtZXRlcnM6RicvJSdpdGFsaWNHRjRGLy8lK2V4ZWN1dGFibGVHRjRGLw==</Equation></Text-field>
</Input>
</Group>
<Group labelreference="L6381" drawlabel="true">
<Input>
<Text-field prompt="&gt; " style="Maple Input" layout="Normal"><Equation executable="true" style="2D Input" input-equation="" display="LUklbXJvd0c2Iy9JK21vZHVsZW5hbWVHNiJJLFR5cGVzZXR0aW5nR0koX3N5c2xpYkdGJzYoLUkjbWlHRiQ2JVElcGFyc0YnLyUnaXRhbGljR1EldHJ1ZUYnLyUsbWF0aHZhcmlhbnRHUSdpdGFsaWNGJy1JI21vR0YkNi1RKiZjb2xvbmVxO0YnL0YzUSdub3JtYWxGJy8lJmZlbmNlR1EmZmFsc2VGJy8lKnNlcGFyYXRvckdGPS8lKXN0cmV0Y2h5R0Y9LyUqc3ltbWV0cmljR0Y9LyUobGFyZ2VvcEdGPS8lLm1vdmFibGVsaW1pdHNHRj0vJSdhY2NlbnRHRj0vJSdsc3BhY2VHUSwwLjI3Nzc3NzhlbUYnLyUncnNwYWNlR0ZMLUkobWZlbmNlZEdGJDYmLUYjNiotSSVtc3ViR0YkNiUtRiw2JVEmJnBoaTtGJy9GMEY9RjktRiM2JC1JI21uR0YkNiRRIjFGJ0Y5RjkvJS9zdWJzY3JpcHRzaGlmdEdRIjBGJy1GNjYtUSIsRidGOUY7L0Y/RjFGQEZCRkRGRkZIL0ZLUSYwLjBlbUYnL0ZOUSwwLjMzMzMzMzNlbUYnLUZVNiVGVy1GIzYkLUYsNiVRImFGJ0YvRjJGOUZbb0Zeby1GLDYlUScmIzk2MTtGJ0ZaRjlGXm8tRiw2JVEnJiM5NjM7RidGWkY5RjlGOS8lJW9wZW5HUScmbGFuZztGJy8lJmNsb3NlR1EnJnJhbmc7RictRjY2LVEiOkYnRjlGO0Y+RkBGQkZERkZGSEZKRk0vJStleGVjdXRhYmxlR0Y9Rjk=">LUklbXJvd0c2Iy9JK21vZHVsZW5hbWVHNiJJLFR5cGVzZXR0aW5nR0koX3N5c2xpYkdGJzYoLUkjbWlHRiQ2JVElcGFyc0YnLyUnaXRhbGljR1EldHJ1ZUYnLyUsbWF0aHZhcmlhbnRHUSdpdGFsaWNGJy1JI21vR0YkNi1RKiZjb2xvbmVxO0YnL0YzUSdub3JtYWxGJy8lJmZlbmNlR1EmZmFsc2VGJy8lKnNlcGFyYXRvckdGPS8lKXN0cmV0Y2h5R0Y9LyUqc3ltbWV0cmljR0Y9LyUobGFyZ2VvcEdGPS8lLm1vdmFibGVsaW1pdHNHRj0vJSdhY2NlbnRHRj0vJSdsc3BhY2VHUSwwLjI3Nzc3NzhlbUYnLyUncnNwYWNlR0ZMLUkobWZlbmNlZEdGJDYmLUYjNiotSSVtc3ViR0YkNiUtRiw2JVEmJnBoaTtGJy9GMEY9RjktRiM2JC1JI21uR0YkNiRRIjFGJ0Y5RjkvJS9zdWJzY3JpcHRzaGlmdEdRIjBGJy1GNjYtUSIsRidGOUY7L0Y/RjFGQEZCRkRGRkZIL0ZLUSYwLjBlbUYnL0ZOUSwwLjMzMzMzMzNlbUYnLUZVNiVGVy1GIzYkLUYsNiVRImFGJ0YvRjJGOUZbb0Zeby1GLDYlUScmIzk2MTtGJ0ZaRjlGXm8tRiw2JVEnJiM5NjM7RidGWkY5RjlGOS8lJW9wZW5HUScmbGFuZztGJy8lJmNsb3NlR1EnJnJhbmc7RictRjY2LVEiOkYnRjlGO0Y+RkBGQkZERkZGSEZKRk0vJStleGVjdXRhYmxlR0Y9Rjk=</Equation></Text-field>
</Input>
</Group><Presentation-Block>
<Group view="code" labelreference="L6448" drawlabel="true">
<Input>
<Text-field prompt="&gt; " style="Maple Input" layout="Normal"><Equation executable="true" style="2D Input" input-equation="" display="LUklbXJvd0c2Iy9JK21vZHVsZW5hbWVHNiJJLFR5cGVzZXR0aW5nR0koX3N5c2xpYkdGJzYmLUkjbW9HRiQ2LVEiI0YnLyUsbWF0aHZhcmlhbnRHUSdub3JtYWxGJy8lJmZlbmNlR1EmZmFsc2VGJy8lKnNlcGFyYXRvckdGNC8lKXN0cmV0Y2h5R0Y0LyUqc3ltbWV0cmljR0Y0LyUobGFyZ2VvcEdGNC8lLm1vdmFibGVsaW1pdHNHRjQvJSdhY2NlbnRHRjQvJSdsc3BhY2VHUSYwLjBlbUYnLyUncnNwYWNlR0ZDLUkjbWlHRiQ2JVFQVGhlfnByb2NlZHVyZX5EbWF0fmZpbmRzfnRoZX5kZXJpdmF0aXZlfm1hdHJpeDpGJy8lJ2l0YWxpY0dGNEYvLyUrZXhlY3V0YWJsZUdGNEYv">LUklbXJvd0c2Iy9JK21vZHVsZW5hbWVHNiJJLFR5cGVzZXR0aW5nR0koX3N5c2xpYkdGJzYmLUkjbW9HRiQ2LVEiI0YnLyUsbWF0aHZhcmlhbnRHUSdub3JtYWxGJy8lJmZlbmNlR1EmZmFsc2VGJy8lKnNlcGFyYXRvckdGNC8lKXN0cmV0Y2h5R0Y0LyUqc3ltbWV0cmljR0Y0LyUobGFyZ2VvcEdGNC8lLm1vdmFibGVsaW1pdHNHRjQvJSdhY2NlbnRHRjQvJSdsc3BhY2VHUSYwLjBlbUYnLyUncnNwYWNlR0ZDLUkjbWlHRiQ2JVFQVGhlfnByb2NlZHVyZX5EbWF0fmZpbmRzfnRoZX5kZXJpdmF0aXZlfm1hdHJpeDpGJy8lJ2l0YWxpY0dGNEYvLyUrZXhlY3V0YWJsZUdGNEYv</Equation></Text-field>
</Input>
</Group>
<Group labelreference="L6382" drawlabel="true">
<Input>
<Text-field prompt="&gt; " style="Maple Input" layout="Normal"><Equation executable="true" style="2D Input" input-equation="" display="LUklbXJvd0c2Iy9JK21vZHVsZW5hbWVHNiJJLFR5cGVzZXR0aW5nR0koX3N5c2xpYkdGJzYpLUkjbWlHRiQ2JVEjRHZGJy8lJ2l0YWxpY0dRJXRydWVGJy8lLG1hdGh2YXJpYW50R1EnaXRhbGljRictSSNtb0dGJDYtUSomY29sb25lcTtGJy9GM1Enbm9ybWFsRicvJSZmZW5jZUdRJmZhbHNlRicvJSpzZXBhcmF0b3JHRj0vJSlzdHJldGNoeUdGPS8lKnN5bW1ldHJpY0dGPS8lKGxhcmdlb3BHRj0vJS5tb3ZhYmxlbGltaXRzR0Y9LyUnYWNjZW50R0Y9LyUnbHNwYWNlR1EsMC4yNzc3Nzc4ZW1GJy8lJ3JzcGFjZUdGTC1GLDYlUSVEbWF0RidGL0YyLUkobWZlbmNlZEdGJDYkLUYjNictRiw2JVEna2FwcGF2RidGL0YyLUY2Ni1RIixGJ0Y5RjsvRj9GMUZARkJGREZGRkgvRktRJjAuMGVtRicvRk5RLDAuMzMzMzMzM2VtRictRiw2JVElcGFyc0YnRi9GMi8lK2V4ZWN1dGFibGVHRj1GOUY5LUY2Ni1RIjpGJ0Y5RjtGPkZARkJGREZGRkhGSkZNRl9vRjk=">LUklbXJvd0c2Iy9JK21vZHVsZW5hbWVHNiJJLFR5cGVzZXR0aW5nR0koX3N5c2xpYkdGJzYpLUkjbWlHRiQ2JVEjRHZGJy8lJ2l0YWxpY0dRJXRydWVGJy8lLG1hdGh2YXJpYW50R1EnaXRhbGljRictSSNtb0dGJDYtUSomY29sb25lcTtGJy9GM1Enbm9ybWFsRicvJSZmZW5jZUdRJmZhbHNlRicvJSpzZXBhcmF0b3JHRj0vJSlzdHJldGNoeUdGPS8lKnN5bW1ldHJpY0dGPS8lKGxhcmdlb3BHRj0vJS5tb3ZhYmxlbGltaXRzR0Y9LyUnYWNjZW50R0Y9LyUnbHNwYWNlR1EsMC4yNzc3Nzc4ZW1GJy8lJ3JzcGFjZUdGTC1GLDYlUSVEbWF0RidGL0YyLUkobWZlbmNlZEdGJDYkLUYjNictRiw2JVEna2FwcGF2RidGL0YyLUY2Ni1RIixGJ0Y5RjsvRj9GMUZARkJGREZGRkgvRktRJjAuMGVtRicvRk5RLDAuMzMzMzMzM2VtRictRiw2JVElcGFyc0YnRi9GMi8lK2V4ZWN1dGFibGVHRj1GOUY5LUY2Ni1RIjpGJ0Y5RjtGPkZARkJGREZGRkhGSkZNRl9vRjk=</Equation></Text-field>
</Input>
</Group>
<Group view="code" labelreference="L6449" drawlabel="true">
<Input>
<Text-field prompt="&gt; " style="Maple Input" layout="Normal"><Equation executable="true" style="2D Input" input-equation="" display="LUklbXJvd0c2Iy9JK21vZHVsZW5hbWVHNiJJLFR5cGVzZXR0aW5nR0koX3N5c2xpYkdGJzYmLUkjbW9HRiQ2LVEiI0YnLyUsbWF0aHZhcmlhbnRHUSdub3JtYWxGJy8lJmZlbmNlR1EmZmFsc2VGJy8lKnNlcGFyYXRvckdGNC8lKXN0cmV0Y2h5R0Y0LyUqc3ltbWV0cmljR0Y0LyUobGFyZ2VvcEdGNC8lLm1vdmFibGVsaW1pdHNHRjQvJSdhY2NlbnRHRjQvJSdsc3BhY2VHUSYwLjBlbUYnLyUncnNwYWNlR0ZDLUkjbWlHRiQ2JVFFVGhlfnJhbmt+YW5kfmRlZmljZW5jeX5vZn50aGV+bW9kZWw6RicvJSdpdGFsaWNHRjRGLy8lK2V4ZWN1dGFibGVHRjRGLw==">LUklbXJvd0c2Iy9JK21vZHVsZW5hbWVHNiJJLFR5cGVzZXR0aW5nR0koX3N5c2xpYkdGJzYmLUkjbW9HRiQ2LVEiI0YnLyUsbWF0aHZhcmlhbnRHUSdub3JtYWxGJy8lJmZlbmNlR1EmZmFsc2VGJy8lKnNlcGFyYXRvckdGNC8lKXN0cmV0Y2h5R0Y0LyUqc3ltbWV0cmljR0Y0LyUobGFyZ2VvcEdGNC8lLm1vdmFibGVsaW1pdHNHRjQvJSdhY2NlbnRHRjQvJSdsc3BhY2VHUSYwLjBlbUYnLyUncnNwYWNlR0ZDLUkjbWlHRiQ2JVFFVGhlfnJhbmt+YW5kfmRlZmljZW5jeX5vZn50aGV+bW9kZWw6RicvJSdpdGFsaWNHRjRGLy8lK2V4ZWN1dGFibGVHRjRGLw==</Equation></Text-field>
</Input>
</Group>
<Group labelreference="L6380" drawlabel="true">
<Input>
<Text-field prompt="&gt; " style="Maple Input" layout="Normal"><Equation executable="true" style="2D Input" input-equation="" display="LUklbXJvd0c2Iy9JK21vZHVsZW5hbWVHNiJJLFR5cGVzZXR0aW5nR0koX3N5c2xpYkdGJzYxLUkjbWlHRiQ2JVEickYnLyUnaXRhbGljR1EldHJ1ZUYnLyUsbWF0aHZhcmlhbnRHUSdpdGFsaWNGJy1JI21vR0YkNi1RKiZjb2xvbmVxO0YnL0YzUSdub3JtYWxGJy8lJmZlbmNlR1EmZmFsc2VGJy8lKnNlcGFyYXRvckdGPS8lKXN0cmV0Y2h5R0Y9LyUqc3ltbWV0cmljR0Y9LyUobGFyZ2VvcEdGPS8lLm1vdmFibGVsaW1pdHNHRj0vJSdhY2NlbnRHRj0vJSdsc3BhY2VHUSwwLjI3Nzc3NzhlbUYnLyUncnNwYWNlR0ZMLUYsNiVRJVJhbmtGJ0YvRjItSShtZmVuY2VkR0YkNiQtRiM2JS1GLDYlUSNEdkYnRi9GMi8lK2V4ZWN1dGFibGVHRj1GOUY5LUY2Ni1RIjtGJ0Y5RjsvRj9GMUZARkJGREZGRkgvRktRJjAuMGVtRidGTS1GNjYtUSJ+RidGOUY7Rj5GQEZCRkRGRkZIRmpuL0ZORltvLUYsNiVRImRGJ0YvRjJGNS1GLDYlUSpEaW1lbnNpb25GJ0YvRjItRlM2JC1GIzYlLUYsNiVRJXBhcnNGJ0YvRjJGWkY5RjktRjY2LVEoJm1pbnVzO0YnRjlGO0Y+RkBGQkZERkZGSC9GS1EsMC4yMjIyMjIyZW1GJy9GTkZhcEYrRmZuRlpGOQ==">LUklbXJvd0c2Iy9JK21vZHVsZW5hbWVHNiJJLFR5cGVzZXR0aW5nR0koX3N5c2xpYkdGJzYxLUkjbWlHRiQ2JVEickYnLyUnaXRhbGljR1EldHJ1ZUYnLyUsbWF0aHZhcmlhbnRHUSdpdGFsaWNGJy1JI21vR0YkNi1RKiZjb2xvbmVxO0YnL0YzUSdub3JtYWxGJy8lJmZlbmNlR1EmZmFsc2VGJy8lKnNlcGFyYXRvckdGPS8lKXN0cmV0Y2h5R0Y9LyUqc3ltbWV0cmljR0Y9LyUobGFyZ2VvcEdGPS8lLm1vdmFibGVsaW1pdHNHRj0vJSdhY2NlbnRHRj0vJSdsc3BhY2VHUSwwLjI3Nzc3NzhlbUYnLyUncnNwYWNlR0ZMLUYsNiVRJVJhbmtGJ0YvRjItSShtZmVuY2VkR0YkNiQtRiM2JS1GLDYlUSNEdkYnRi9GMi8lK2V4ZWN1dGFibGVHRj1GOUY5LUY2Ni1RIjtGJ0Y5RjsvRj9GMUZARkJGREZGRkgvRktRJjAuMGVtRidGTS1GNjYtUSJ+RidGOUY7Rj5GQEZCRkRGRkZIRmpuL0ZORltvLUYsNiVRImRGJ0YvRjJGNS1GLDYlUSpEaW1lbnNpb25GJ0YvRjItRlM2JC1GIzYlLUYsNiVRJXBhcnNGJ0YvRjJGWkY5RjktRjY2LVEoJm1pbnVzO0YnRjlGO0Y+RkBGQkZERkZGSC9GS1EsMC4yMjIyMjIyZW1GJy9GTkZhcEYrRmZuRlpGOQ==</Equation></Text-field>
</Input>
<Output>
<Text-field style="2D Output" layout="Maple Output"><Equation executable="false" style="2D Output" display="LUklbXJvd0c2Iy9JK21vZHVsZW5hbWVHNiJJLFR5cGVzZXR0aW5nR0koX3N5c2xpYkdGJzYoLUkjbWlHRiQ2JVEickYnLyUnaXRhbGljR1EldHJ1ZUYnLyUsbWF0aHZhcmlhbnRHUSdpdGFsaWNGJy1JI21vR0YkNi1RIzo9RicvRjNRJ25vcm1hbEYnLyUmZmVuY2VHUSZmYWxzZUYnLyUqc2VwYXJhdG9yR0Y9LyUpc3RyZXRjaHlHRj0vJSpzeW1tZXRyaWNHRj0vJShsYXJnZW9wR0Y9LyUubW92YWJsZWxpbWl0c0dGPS8lJ2FjY2VudEdGPS8lJ2xzcGFjZUdRLDAuMjc3Nzc3OGVtRicvJSdyc3BhY2VHRkwtSSNtbkdGJDYkUSIzRidGOS8lK2ZvcmVncm91bmRHUShbMCwwLDBdRicvJSlyZWFkb25seUdGPUY5">IiIk</Equation></Text-field>
</Output>
<Output>
<Text-field style="2D Output" layout="Maple Output"><Equation executable="false" style="2D Output" display="LUklbXJvd0c2Iy9JK21vZHVsZW5hbWVHNiJJLFR5cGVzZXR0aW5nR0koX3N5c2xpYkdGJzYoLUkjbWlHRiQ2JVEiZEYnLyUnaXRhbGljR1EldHJ1ZUYnLyUsbWF0aHZhcmlhbnRHUSdpdGFsaWNGJy1JI21vR0YkNi1RIzo9RicvRjNRJ25vcm1hbEYnLyUmZmVuY2VHUSZmYWxzZUYnLyUqc2VwYXJhdG9yR0Y9LyUpc3RyZXRjaHlHRj0vJSpzeW1tZXRyaWNHRj0vJShsYXJnZW9wR0Y9LyUubW92YWJsZWxpbWl0c0dGPS8lJ2FjY2VudEdGPS8lJ2xzcGFjZUdRLDAuMjc3Nzc3OGVtRicvJSdyc3BhY2VHRkwtSSNtbkdGJDYkUSIxRidGOS8lK2ZvcmVncm91bmRHUShbMCwwLDBdRicvJSlyZWFkb25seUdGPUY5">IiIi</Equation></Text-field>
</Output>
</Group></Presentation-Block>
<Group labelreference="L6451" drawlabel="true">
<Input>
<Text-field prompt="&gt; " style="Maple Input" layout="Normal"><Equation executable="true" style="2D Input" input-equation="" display="LUklbXJvd0c2Iy9JK21vZHVsZW5hbWVHNiJJLFR5cGVzZXR0aW5nR0koX3N5c2xpYkdGJzYmLUkjbW9HRiQ2LVEiI0YnLyUsbWF0aHZhcmlhbnRHUSdub3JtYWxGJy8lJmZlbmNlR1EmZmFsc2VGJy8lKnNlcGFyYXRvckdGNC8lKXN0cmV0Y2h5R0Y0LyUqc3ltbWV0cmljR0Y0LyUobGFyZ2VvcEdGNC8lLm1vdmFibGVsaW1pdHNHRjQvJSdhY2NlbnRHRjQvJSdsc3BhY2VHUSYwLjBlbUYnLyUncnNwYWNlR0ZDLUkjbWlHRiQ2JVFSVGhlfm1vZGVsfmlzfnBhcmFtZXRlcn5yZWR1bmRhbnR+d2l0aH5kZWZpY2VuY3l+MUYnLyUnaXRhbGljR0Y0Ri8vJStleGVjdXRhYmxlR0Y0Ri8=">LUklbXJvd0c2Iy9JK21vZHVsZW5hbWVHNiJJLFR5cGVzZXR0aW5nR0koX3N5c2xpYkdGJzYmLUkjbW9HRiQ2LVEiI0YnLyUsbWF0aHZhcmlhbnRHUSdub3JtYWxGJy8lJmZlbmNlR1EmZmFsc2VGJy8lKnNlcGFyYXRvckdGNC8lKXN0cmV0Y2h5R0Y0LyUqc3ltbWV0cmljR0Y0LyUobGFyZ2VvcEdGNC8lLm1vdmFibGVsaW1pdHNHRjQvJSdhY2NlbnRHRjQvJSdsc3BhY2VHUSYwLjBlbUYnLyUncnNwYWNlR0ZDLUkjbWlHRiQ2JVFSVGhlfm1vZGVsfmlzfnBhcmFtZXRlcn5yZWR1bmRhbnR+d2l0aH5kZWZpY2VuY3l+MUYnLyUnaXRhbGljR0Y0Ri8vJStleGVjdXRhYmxlR0Y0Ri8=</Equation></Text-field>
</Input>
</Group>
<Group labelreference="L6452" drawlabel="true">
<Input>
<Text-field prompt="&gt; " style="Maple Input" layout="Normal"><Equation executable="true" style="2D Input" input-equation="" display="LUklbXJvd0c2Iy9JK21vZHVsZW5hbWVHNiJJLFR5cGVzZXR0aW5nR0koX3N5c2xpYkdGJzYoLUkjbW9HRiQ2LVEiI0YnLyUsbWF0aHZhcmlhbnRHUSdub3JtYWxGJy8lJmZlbmNlR1EmZmFsc2VGJy8lKnNlcGFyYXRvckdGNC8lKXN0cmV0Y2h5R0Y0LyUqc3ltbWV0cmljR0Y0LyUobGFyZ2VvcEdGNC8lLm1vdmFibGVsaW1pdHNHRjQvJSdhY2NlbnRHRjQvJSdsc3BhY2VHUSYwLjBlbUYnLyUncnNwYWNlR0ZDLUkjbWlHRiQ2JVEiVEYnLyUnaXRhbGljR0Y0Ri8tRkc2JVEjaGVGJ0ZKRi8tRkc2JVFHfmVzdGltYWJsZX5wYXJhbWV0ZXJ+Y29tYmluYXRpb25zfmFyZTpGJ0ZKRi8vJStleGVjdXRhYmxlR0Y0Ri8=">LUklbXJvd0c2Iy9JK21vZHVsZW5hbWVHNiJJLFR5cGVzZXR0aW5nR0koX3N5c2xpYkdGJzYoLUkjbW9HRiQ2LVEiI0YnLyUsbWF0aHZhcmlhbnRHUSdub3JtYWxGJy8lJmZlbmNlR1EmZmFsc2VGJy8lKnNlcGFyYXRvckdGNC8lKXN0cmV0Y2h5R0Y0LyUqc3ltbWV0cmljR0Y0LyUobGFyZ2VvcEdGNC8lLm1vdmFibGVsaW1pdHNHRjQvJSdhY2NlbnRHRjQvJSdsc3BhY2VHUSYwLjBlbUYnLyUncnNwYWNlR0ZDLUkjbWlHRiQ2JVEiVEYnLyUnaXRhbGljR0Y0Ri8tRkc2JVEjaGVGJ0ZKRi8tRkc2JVFHfmVzdGltYWJsZX5wYXJhbWV0ZXJ+Y29tYmluYXRpb25zfmFyZTpGJ0ZKRi8vJStleGVjdXRhYmxlR0Y0Ri8=</Equation></Text-field>
</Input>
</Group>
<Group labelreference="L6450" drawlabel="true">
<Input>
<Text-field prompt="&gt; " style="Maple Input" layout="Normal"><Equation executable="true" style="2D Input" input-equation="" display="LUklbXJvd0c2Iy9JK21vZHVsZW5hbWVHNiJJLFR5cGVzZXR0aW5nR0koX3N5c2xpYkdGJzYnLUkjbWlHRiQ2JVEoRXN0cGFyc0YnLyUnaXRhbGljR1EldHJ1ZUYnLyUsbWF0aHZhcmlhbnRHUSdpdGFsaWNGJy1JKG1mZW5jZWRHRiQ2JC1GIzYmLUYsNiVRI0R2RidGL0YyLUkjbW9HRiQ2LVEiLEYnL0YzUSdub3JtYWxGJy8lJmZlbmNlR1EmZmFsc2VGJy8lKnNlcGFyYXRvckdGMS8lKXN0cmV0Y2h5R0ZFLyUqc3ltbWV0cmljR0ZFLyUobGFyZ2VvcEdGRS8lLm1vdmFibGVsaW1pdHNHRkUvJSdhY2NlbnRHRkUvJSdsc3BhY2VHUSYwLjBlbUYnLyUncnNwYWNlR1EsMC4zMzMzMzMzZW1GJy1GLDYlUSVwYXJzRidGL0YyRkFGQS1GPjYtUSI7RidGQUZDRkZGSEZKRkxGTkZQRlIvRlZRLDAuMjc3Nzc3OGVtRicvJStleGVjdXRhYmxlR0ZFRkE=">LUklbXJvd0c2Iy9JK21vZHVsZW5hbWVHNiJJLFR5cGVzZXR0aW5nR0koX3N5c2xpYkdGJzYnLUkjbWlHRiQ2JVEoRXN0cGFyc0YnLyUnaXRhbGljR1EldHJ1ZUYnLyUsbWF0aHZhcmlhbnRHUSdpdGFsaWNGJy1JKG1mZW5jZWRHRiQ2JC1GIzYmLUYsNiVRI0R2RidGL0YyLUkjbW9HRiQ2LVEiLEYnL0YzUSdub3JtYWxGJy8lJmZlbmNlR1EmZmFsc2VGJy8lKnNlcGFyYXRvckdGMS8lKXN0cmV0Y2h5R0ZFLyUqc3ltbWV0cmljR0ZFLyUobGFyZ2VvcEdGRS8lLm1vdmFibGVsaW1pdHNHRkUvJSdhY2NlbnRHRkUvJSdsc3BhY2VHUSYwLjBlbUYnLyUncnNwYWNlR1EsMC4zMzMzMzMzZW1GJy1GLDYlUSVwYXJzRidGL0YyRkFGQS1GPjYtUSI7RidGQUZDRkZGSEZKRkxGTkZQRlIvRlZRLDAuMjc3Nzc3OGVtRicvJStleGVjdXRhYmxlR0ZFRkE=</Equation></Text-field>
</Input>
<Output>
<Text-field style="2D Output" layout="Maple Output"><Equation executable="false" style="2D Output" display="LUkobWZlbmNlZEc2Iy9JK21vZHVsZW5hbWVHNiJJLFR5cGVzZXR0aW5nR0koX3N5c2xpYkdGJzYmLUklbXJvd0dGJDYmLUYsNigtRiw2KC1JI21pR0YkNiVRImZGJy8lJ2l0YWxpY0dRJXRydWVGJy8lLG1hdGh2YXJpYW50R1EnaXRhbGljRictSSNtb0dGJDYtUTAmQXBwbHlGdW5jdGlvbjtGJy9GOlEnbm9ybWFsRicvJSZmZW5jZUdRJmZhbHNlRicvJSpzZXBhcmF0b3JHRkQvJSlzdHJldGNoeUdGRC8lKnN5bW1ldHJpY0dGRC8lKGxhcmdlb3BHRkQvJS5tb3ZhYmxlbGltaXRzR0ZELyUnYWNjZW50R0ZELyUnbHNwYWNlR1EmMC4wZW1GJy8lJ3JzcGFjZUdGUy1GIzYkLUYsNiwtSSVtc3ViR0YkNiUtRjM2JVEnJiM5NjY7RicvRjdGREZALUYsNiYtSSNtbkdGJDYkUSIxRidGQC8lK2ZvcmVncm91bmRHUShbMCwwLDBdRicvJSlyZWFkb25seUdGREZALyUvc3Vic2NyaXB0c2hpZnRHUSIwRictRj02LVEiLEYnRkBGQi9GRkY4RkdGSUZLRk1GT0ZRL0ZVUSwwLjMzMzMzMzNlbUYnLUZlbjYlRmduLUYsNiYtRjM2JVEiYUYnRjZGOUZhb0Zkb0ZARmZvRmlvLUYzNiVRJyYjOTYxO0YnRmpuRkBGaW8tRjM2JVEnJiM5NjM7RidGam5GQEZhb0Zkb0ZARkBGYW9GZG9GQC1GPTYtUSI9RidGQEZCRkVGR0ZJRktGTUZPL0ZSUSwwLjI3Nzc3NzhlbUYnL0ZVRmBxLUYsNigtRjM2JVEkX0YxRidGNkY5RjwtRiM2JC1GLDYqRl9wRmlvLUYsNiZGZnAtRj02LVExJkludmlzaWJsZVRpbWVzO0YnRkBGQkZFRkdGSUZLRk1GT0ZRRlRGWkZARmlvRmlwRmFvRmRvRkBGQEZhb0Zkb0ZARmFvRmRvRkBGYW9GZG9GQEZALyUlb3BlbkdRInxmckYnLyUmY2xvc2VHUSJ8aHJGJw==">PCMvLUkiZkc2IjYmJkkkcGhpRzYiNiMiIiImSSRwaGlHNiI2I0kiYUc2IkkkcmhvRzYiSSZzaWdtYUc2Ii1JJF9GMUc2IjYlJkkkcGhpRzYiNiNJImFHNiIqJkkkcmhvRzYiIiIiJkkkcGhpRzYiNiMiIiIiIiJJJnNpZ21hRzYi</Equation></Text-field>
</Output>
</Group>
<Group labelreference="L6378" drawlabel="true">
<Input>
<Text-field prompt="&gt; " style="Maple Input" layout="Normal"><Equation executable="true" style="2D Input" input-equation="" display="LUklbXJvd0c2Iy9JK21vZHVsZW5hbWVHNiJJLFR5cGVzZXR0aW5nR0koX3N5c2xpYkdGJzYlLUkjbWlHRiQ2I1EhRicvJStleGVjdXRhYmxlR1EmZmFsc2VGJy8lLG1hdGh2YXJpYW50R1Enbm9ybWFsRic=">LUklbXJvd0c2Iy9JK21vZHVsZW5hbWVHNiJJLFR5cGVzZXR0aW5nR0koX3N5c2xpYkdGJzYjLUkjbWlHRiQ2I1EhRic=</Equation></Text-field>
</Input>
</Group>
<Group labelreference="L6350" drawlabel="true">
<Input>
<Text-field prompt="&gt; " style="Maple Input" layout="Normal"><Equation executable="true" style="2D Input" input-equation="" display="LUklbXJvd0c2Iy9JK21vZHVsZW5hbWVHNiJJLFR5cGVzZXR0aW5nR0koX3N5c2xpYkdGJzYmLUkjbW9HRiQ2LVEiI0YnLyUsbWF0aHZhcmlhbnRHUSdub3JtYWxGJy8lJmZlbmNlR1EmZmFsc2VGJy8lKnNlcGFyYXRvckdGNC8lKXN0cmV0Y2h5R0Y0LyUqc3ltbWV0cmljR0Y0LyUobGFyZ2VvcEdGNC8lLm1vdmFibGVsaW1pdHNHRjQvJSdhY2NlbnRHRjQvJSdsc3BhY2VHUSYwLjBlbUYnLyUncnNwYWNlR0ZDLUkjbWlHRiQ2JVFob0ludGVncmF0ZWR+cG9wdWxhdGlvbn5tb2RlbH5jb21iaW5lZH53aXRofnJpbmcmIzg3MjI7cmVjb3Zlcnl+ZGF0YS5+TWV0aG9kfkEuRicvJSdpdGFsaWNHRjRGLy8lK2V4ZWN1dGFibGVHRjRGLw==">LUklbXJvd0c2Iy9JK21vZHVsZW5hbWVHNiJJLFR5cGVzZXR0aW5nR0koX3N5c2xpYkdGJzYmLUkjbW9HRiQ2LVEiI0YnLyUsbWF0aHZhcmlhbnRHUSdub3JtYWxGJy8lJmZlbmNlR1EmZmFsc2VGJy8lKnNlcGFyYXRvckdGNC8lKXN0cmV0Y2h5R0Y0LyUqc3ltbWV0cmljR0Y0LyUobGFyZ2VvcEdGNC8lLm1vdmFibGVsaW1pdHNHRjQvJSdhY2NlbnRHRjQvJSdsc3BhY2VHUSYwLjBlbUYnLyUncnNwYWNlR0ZDLUkjbWlHRiQ2JVFob0ludGVncmF0ZWR+cG9wdWxhdGlvbn5tb2RlbH5jb21iaW5lZH53aXRofnJpbmcmIzg3MjI7cmVjb3Zlcnl+ZGF0YS5+TWV0aG9kfkEuRicvJSdpdGFsaWNHRjRGLy8lK2V4ZWN1dGFibGVHRjRGLw==</Equation></Text-field>
</Input>
</Group>
<Group labelreference="L6331" drawlabel="true">
<Input>
<Text-field prompt="&gt; " style="Maple Input" layout="Normal"><Equation executable="true" style="2D Input" input-equation="" display="LUklbXJvd0c2Iy9JK21vZHVsZW5hbWVHNiJJLFR5cGVzZXR0aW5nR0koX3N5c2xpYkdGJzYvLUkjbWlHRiQ2JVEma2FwcGFGJy8lJ2l0YWxpY0dRJmZhbHNlRicvJSxtYXRodmFyaWFudEdRJ25vcm1hbEYnLUkjbW9HRiQ2LVEqJmNvbG9uZXE7RidGMi8lJmZlbmNlR0YxLyUqc2VwYXJhdG9yR0YxLyUpc3RyZXRjaHlHRjEvJSpzeW1tZXRyaWNHRjEvJShsYXJnZW9wR0YxLyUubW92YWJsZWxpbWl0c0dGMS8lJ2FjY2VudEdGMS8lJ2xzcGFjZUdRLDAuMjc3Nzc3OGVtRicvJSdyc3BhY2VHRkktRiw2JVEpc2ltcGxpZnlGJy9GMFEldHJ1ZUYnL0YzUSdpdGFsaWNGJy1JKG1mZW5jZWRHRiQ2JC1GIzYlLUYsNiVRJkV4cGFuRidGT0ZRLUZUNiQtRiM2Ki1GLDYlUSJBRidGT0ZRLUY2Ni1RIixGJ0YyRjkvRjxGUEY9Rj9GQUZDRkUvRkhRJjAuMGVtRicvRktRLDAuMzMzMzMzM2VtRictRiw2JVEiWkYnRk9GUUZcby1GLDYlUSN4MEYnRk9GUUZcby1JI21uR0YkNiRRIjNGJ0YyRjJGMkYyRjItRjY2LVEiOkYnRjJGOUY7Rj1GP0ZBRkNGRUZHRkotRjY2LVEifkYnRjJGOUY7Rj1GP0ZBRkNGRUZgby9GS0Zhb0ZhcC1GLDYlUSdrYXBwYTFGJ0ZPRlFGNUYrLUY2Ni1RIjtGJ0YyRjlGX29GPUY/RkFGQ0ZFRmBvRkovJStleGVjdXRhYmxlR0YxRjI=">LUklbXJvd0c2Iy9JK21vZHVsZW5hbWVHNiJJLFR5cGVzZXR0aW5nR0koX3N5c2xpYkdGJzYvLUkjbWlHRiQ2JVEma2FwcGFGJy8lJ2l0YWxpY0dRJmZhbHNlRicvJSxtYXRodmFyaWFudEdRJ25vcm1hbEYnLUkjbW9HRiQ2LVEqJmNvbG9uZXE7RidGMi8lJmZlbmNlR0YxLyUqc2VwYXJhdG9yR0YxLyUpc3RyZXRjaHlHRjEvJSpzeW1tZXRyaWNHRjEvJShsYXJnZW9wR0YxLyUubW92YWJsZWxpbWl0c0dGMS8lJ2FjY2VudEdGMS8lJ2xzcGFjZUdRLDAuMjc3Nzc3OGVtRicvJSdyc3BhY2VHRkktRiw2JVEpc2ltcGxpZnlGJy9GMFEldHJ1ZUYnL0YzUSdpdGFsaWNGJy1JKG1mZW5jZWRHRiQ2JC1GIzYlLUYsNiVRJkV4cGFuRidGT0ZRLUZUNiQtRiM2Ki1GLDYlUSJBRidGT0ZRLUY2Ni1RIixGJ0YyRjkvRjxGUEY9Rj9GQUZDRkUvRkhRJjAuMGVtRicvRktRLDAuMzMzMzMzM2VtRictRiw2JVEiWkYnRk9GUUZcby1GLDYlUSN4MEYnRk9GUUZcby1JI21uR0YkNiRRIjNGJ0YyRjJGMkYyRjItRjY2LVEiOkYnRjJGOUY7Rj1GP0ZBRkNGRUZHRkotRjY2LVEifkYnRjJGOUY7Rj1GP0ZBRkNGRUZgby9GS0Zhb0ZhcC1GLDYlUSdrYXBwYTFGJ0ZPRlFGNUYrLUY2Ni1RIjtGJ0YyRjlGX29GPUY/RkFGQ0ZFRmBvRkovJStleGVjdXRhYmxlR0YxRjI=</Equation></Text-field>
</Input>
<Output>
<Text-field style="2D Output" layout="Maple Output"><Equation executable="false" style="2D Output" display="LUklbXJvd0c2Iy9JK21vZHVsZW5hbWVHNiJJLFR5cGVzZXR0aW5nR0koX3N5c2xpYkdGJzYoLUkjbWlHRiQ2JVEoJiM5NTQ7MUYnLyUnaXRhbGljR1EldHJ1ZUYnLyUsbWF0aHZhcmlhbnRHUSdpdGFsaWNGJy1JI21vR0YkNi1RIzo9RicvRjNRJ25vcm1hbEYnLyUmZmVuY2VHUSZmYWxzZUYnLyUqc2VwYXJhdG9yR0Y9LyUpc3RyZXRjaHlHRj0vJSpzeW1tZXRyaWNHRj0vJShsYXJnZW9wR0Y9LyUubW92YWJsZWxpbWl0c0dGPS8lJ2FjY2VudEdGPS8lJ2xzcGFjZUdRLDAuMjc3Nzc3OGVtRicvJSdyc3BhY2VHRkwtSShtYWN0aW9uR0YkNiUtSShtZmVuY2VkR0YkNigtRiM2Ji1JJ210YWJsZUdGJDY3LUkkbXRyR0YkNiYtSSRtdGRHRiQ2KC1GIzYmLUYjNiYtSSVtc3ViR0YkNiUtRiw2JVEnJiM5NjY7RicvRjBGPUY5LUYjNiYtRiw2JVEiYUYnRi9GMi8lK2ZvcmVncm91bmRHUShbMCwwLDBdRicvJSlyZWFkb25seUdGPUY5LyUvc3Vic2NyaXB0c2hpZnRHUSIwRictRjY2LVExJkludmlzaWJsZVRpbWVzO0YnRjlGO0Y+RkBGQkZERkZGSC9GS1EmMC4wZW1GJy9GTkZmcC1GX282JS1GLDYlUSJ4RidGL0YyLUYjNigtSSNtbkdGJDYkRmFwRjktRjY2LVEiLEYnRjlGOy9GP0YxRkBGQkZERkZGSEZlcC9GTlEsMC4zMzMzMzMzZW1GJy1GYHE2JFEiMUYnRjlGam9GXXBGOUZfcEY5LUY2Ni1RIitGJ0Y5RjtGPkZARkJGREZGRkgvRktRLDAuMjIyMjIyMmVtRicvRk5GX3ItRiM2JkZeb0ZicC1GX282JUZqcC1GIzYoRl9xRmJxLUZgcTYkUSIyRidGOUZqb0ZdcEY5Rl9wRjlGOS8lKXJvd2FsaWduR1EhRicvJSxjb2x1bW5hbGlnbkdGXHMvJStncm91cGFsaWduR0Zccy8lKHJvd3NwYW5HRmpxLyUrY29sdW1uc3BhbkdGanFGanJGXXNGX3MtRmVuNiYtRmhuNigtRiM2KC1GIzYqRl5vRmJwLUYsNiVRJyYjOTYxO0YnRmRvRjlGYnAtRl9vNiVGYW8tRiM2JkZocUZqb0ZdcEY5Rl9wRmJwRmNyRjlGW3ItRiM2Ji1JKG1zdWJzdXBHRiQ2J0Zhb0Zlb0Znci8lMXN1cGVyc2NyaXB0c2hpZnRHRmFwRl9wRmJwRmhwRjlGW3ItRiM2JkZmdEZicEZjckY5RjlGanJGXXNGX3NGYXNGY3NGanJGXXNGX3MtRmVuNiYtRmhuNigtRiM2Ki1GIzYqRmZ0RmJwRl10RmJwRmB0RmJwRmhwRjlGW3ItRiM2LEZnckZicEZmdEZicEZddEZicEZgdEZicEZjckY5RltyLUYjNiYtRmd0NidGYW9GZW8tRmBxNiRRIjNGJ0Y5Rml0Rl9wRmJwRmhwRjlGW3ItRiM2JkZpdUZicEZjckY5RjlGanJGXXNGX3NGYXNGY3NGanJGXXNGX3MvJSZhbGlnbkdRJWF4aXNGJy9GW3NRKWJhc2VsaW5lRicvRl5zUSdjZW50ZXJGJy9GYHNRJ3xmcmxlZnR8aHJGJy8lL2FsaWdubWVudHNjb3BlR0YxLyUsY29sdW1ud2lkdGhHUSVhdXRvRicvJSZ3aWR0aEdGXXcvJStyb3dzcGFjaW5nR1EmMS4wZXhGJy8lLmNvbHVtbnNwYWNpbmdHUSYwLjhlbUYnLyUpcm93bGluZXNHUSVub25lRicvJSxjb2x1bW5saW5lc0dGaHcvJSZmcmFtZUdGaHcvJS1mcmFtZXNwYWNpbmdHUSwwLjRlbX4wLjVleEYnLyUqZXF1YWxyb3dzR0Y9LyUtZXF1YWxjb2x1bW5zR0Y9LyUtZGlzcGxheXN0eWxlR0Y9LyUlc2lkZUdRJnJpZ2h0RicvJTBtaW5sYWJlbHNwYWNpbmdHRmV3RmpvRl1wRjlGOS9JK21zZW1hbnRpY3NHRiRRKkNvbFZlY3RvckYnLyUlb3BlbkdRIltGJy8lJmNsb3NlR1EiXUYnRlt5LyUrYWN0aW9udHlwZUdRLnJ0YWJsZWFkZHJlc3NGJy8lKXJ0YWJsZWlkR1EpNTI0OTc4MDBGJ0Zqb0ZdcEY5">LUklbXJvd0c2Iy9JK21vZHVsZW5hbWVHNiJJLFR5cGVzZXR0aW5nR0koX3N5c2xpYkdGJzYoLUkjbWlHRiQ2JVEoJiM5NTQ7MUYnLyUnaXRhbGljR1EldHJ1ZUYnLyUsbWF0aHZhcmlhbnRHUSdpdGFsaWNGJy1JI21vR0YkNi1RIzo9RicvRjNRJ25vcm1hbEYnLyUmZmVuY2VHUSZmYWxzZUYnLyUqc2VwYXJhdG9yR0Y9LyUpc3RyZXRjaHlHRj0vJSpzeW1tZXRyaWNHRj0vJShsYXJnZW9wR0Y9LyUubW92YWJsZWxpbWl0c0dGPS8lJ2FjY2VudEdGPS8lJ2xzcGFjZUdRLDAuMjc3Nzc3OGVtRicvJSdyc3BhY2VHRkwtSShtYWN0aW9uR0YkNiUtSShtZmVuY2VkR0YkNigtRiM2Ji1JJ210YWJsZUdGJDY3LUkkbXRyR0YkNiYtSSRtdGRHRiQ2KC1GIzYmLUYjNiYtSSVtc3ViR0YkNiUtRiw2JVEnJiM5NjY7RicvRjBGPUY5LUYjNiYtRiw2JVEiYUYnRi9GMi8lK2ZvcmVncm91bmRHUShbMCwwLDBdRicvJSlyZWFkb25seUdGPUY5LyUvc3Vic2NyaXB0c2hpZnRHUSIwRictRjY2LVExJkludmlzaWJsZVRpbWVzO0YnRjlGO0Y+RkBGQkZERkZGSC9GS1EmMC4wZW1GJy9GTkZmcC1GX282JS1GLDYlUSJ4RidGL0YyLUYjNigtSSNtbkdGJDYkRmFwRjktRjY2LVEiLEYnRjlGOy9GP0YxRkBGQkZERkZGSEZlcC9GTlEsMC4zMzMzMzMzZW1GJy1GYHE2JFEiMUYnRjlGam9GXXBGOUZfcEY5LUY2Ni1RIitGJ0Y5RjtGPkZARkJGREZGRkgvRktRLDAuMjIyMjIyMmVtRicvRk5GX3ItRiM2JkZeb0ZicC1GX282JUZqcC1GIzYoRl9xRmJxLUZgcTYkUSIyRidGOUZqb0ZdcEY5Rl9wRjlGOS8lKXJvd2FsaWduR1EhRicvJSxjb2x1bW5hbGlnbkdGXHMvJStncm91cGFsaWduR0Zccy8lKHJvd3NwYW5HRmpxLyUrY29sdW1uc3BhbkdGanFGanJGXXNGX3MtRmVuNiYtRmhuNigtRiM2KC1GIzYqRl5vRmJwLUYsNiVRJyYjOTYxO0YnRmRvRjlGYnAtRl9vNiVGYW8tRiM2JkZocUZqb0ZdcEY5Rl9wRmJwRmNyRjlGW3ItRiM2Ji1JKG1zdWJzdXBHRiQ2J0Zhb0Zlb0Znci8lMXN1cGVyc2NyaXB0c2hpZnRHRmFwRl9wRmJwRmhwRjlGW3ItRiM2JkZmdEZicEZjckY5RjlGanJGXXNGX3NGYXNGY3NGanJGXXNGX3MtRmVuNiYtRmhuNigtRiM2Ki1GIzYqRmZ0RmJwRl10RmJwRmB0RmJwRmhwRjlGW3ItRiM2LEZnckZicEZmdEZicEZddEZicEZgdEZicEZjckY5RltyLUYjNiYtRmd0NidGYW9GZW8tRmBxNiRRIjNGJ0Y5Rml0Rl9wRmJwRmhwRjlGW3ItRiM2JkZpdUZicEZjckY5RjlGanJGXXNGX3NGYXNGY3NGanJGXXNGX3MvJSZhbGlnbkdRJWF4aXNGJy9GW3NRKWJhc2VsaW5lRicvRl5zUSdjZW50ZXJGJy9GYHNRJ3xmcmxlZnR8aHJGJy8lL2FsaWdubWVudHNjb3BlR0YxLyUsY29sdW1ud2lkdGhHUSVhdXRvRicvJSZ3aWR0aEdGXXcvJStyb3dzcGFjaW5nR1EmMS4wZXhGJy8lLmNvbHVtbnNwYWNpbmdHUSYwLjhlbUYnLyUpcm93bGluZXNHUSVub25lRicvJSxjb2x1bW5saW5lc0dGaHcvJSZmcmFtZUdGaHcvJS1mcmFtZXNwYWNpbmdHUSwwLjRlbX4wLjVleEYnLyUqZXF1YWxyb3dzR0Y9LyUtZXF1YWxjb2x1bW5zR0Y9LyUtZGlzcGxheXN0eWxlR0Y9LyUlc2lkZUdRJnJpZ2h0RicvJTBtaW5sYWJlbHNwYWNpbmdHRmV3RmpvRl1wRjlGOS9JK21zZW1hbnRpY3NHRiRRKkNvbFZlY3RvckYnLyUlb3BlbkdRIltGJy8lJmNsb3NlR1EiXUYnRlt5LyUrYWN0aW9udHlwZUdRLnJ0YWJsZWFkZHJlc3NGJy8lKXJ0YWJsZWlkR1EpNTI0OTc4MDBGJ0Zqb0ZdcEY5</Equation></Text-field>
</Output>
</Group>
<Group labelreference="L6359" drawlabel="true">
<Input>
<Text-field prompt="&gt; " style="Maple Input" layout="Normal"><Equation executable="true" style="2D Input" input-equation="" display="LUklbXJvd0c2Iy9JK21vZHVsZW5hbWVHNiJJLFR5cGVzZXR0aW5nR0koX3N5c2xpYkdGJzYtLUkjbWlHRiQ2JVEna2FwcGEyRicvJSdpdGFsaWNHUSV0cnVlRicvJSxtYXRodmFyaWFudEdRJ2l0YWxpY0YnLUkjbW9HRiQ2LVEqJmNvbG9uZXE7RicvRjNRJ25vcm1hbEYnLyUmZmVuY2VHUSZmYWxzZUYnLyUqc2VwYXJhdG9yR0Y9LyUpc3RyZXRjaHlHRj0vJSpzeW1tZXRyaWNHRj0vJShsYXJnZW9wR0Y9LyUubW92YWJsZWxpbWl0c0dGPS8lJ2FjY2VudEdGPS8lJ2xzcGFjZUdRLDAuMjc3Nzc3OGVtRicvJSdyc3BhY2VHRkwtRiw2JVEnTWF0dmVjRidGL0YyLUkobWZlbmNlZEdGJDYkLUYjNiYtRiw2JVElZXZhbEYnRi9GMi1GUzYkLUYjNigtRiw2JVEpcmluZ21vZDJGJ0YvRjItRlM2JC1GIzYqLUkjbW5HRiQ2JFEiM0YnRjktRjY2LVEiLEYnRjlGOy9GP0YxRkBGQkZERkZGSC9GS1EmMC4wZW1GJy9GTlEsMC4zMzMzMzMzZW1GJy1GYG82JFEiMUYnRjlGY29GX29GY29GX29GOUY5RmNvLUYjNiUtRiw2I1EhRictRlM2Ji1GIzYlLUYsNiVRJHNlcUYnRi9GMi1GUzYkLUYjNi4tRiw2JVEkcGhpRicvRjBGPUY5LUZTNiYtRiM2JC1GLDYlUSJpRidGL0YyRjlGOS8lJW9wZW5HUSJbRicvJSZjbG9zZUdRIl1GJy1GNjYtUSI9RidGOUY7Rj5GQEZCRkRGRkZIRkpGTUZecS1GUzYmLUYjNiQtRiw2JVEiYUYnRi9GMkY5RjlGaXFGXHJGY29GZnFGX3ItRmBvNiRRIjJGJ0Y5LUY2Ni1RIy4uRidGOUY7Rj5GQEZCRkRGRkZIL0ZLUSwwLjIyMjIyMjJlbUYnL0ZORmhvLUZgbzYkUSMxMEYnRjlGOUY5RjlGOS9GanFRInxmckYnL0ZdclEifGhyRidGOUZgcEY5RjkvJStleGVjdXRhYmxlR0Y9RjlGOS1GNjYtUSI6RidGOUY7Rj5GQEZCRkRGRkZIRkpGTUYrRjUtRlM2Ji1GIzYsRistRlM2Ji1GIzYlRltwRmlzRjlGOUZpcUZcckZjb0YrLUZTNiYtRiM2JUZpckZpc0Y5RjlGaXFGXHJGY29GKy1GUzYmLUYjNiVGX29GaXNGOUY5RmlxRlxyRmlzRjlGOS9GanFRJyZsYW5nO0YnL0ZdclEnJnJhbmc7RictRjY2LVEiO0YnRjlGO0Zmb0ZARkJGREZGRkhGZ29GTUZpc0Y5">LUklbXJvd0c2Iy9JK21vZHVsZW5hbWVHNiJJLFR5cGVzZXR0aW5nR0koX3N5c2xpYkdGJzYtLUkjbWlHRiQ2JVEna2FwcGEyRicvJSdpdGFsaWNHUSV0cnVlRicvJSxtYXRodmFyaWFudEdRJ2l0YWxpY0YnLUkjbW9HRiQ2LVEqJmNvbG9uZXE7RicvRjNRJ25vcm1hbEYnLyUmZmVuY2VHUSZmYWxzZUYnLyUqc2VwYXJhdG9yR0Y9LyUpc3RyZXRjaHlHRj0vJSpzeW1tZXRyaWNHRj0vJShsYXJnZW9wR0Y9LyUubW92YWJsZWxpbWl0c0dGPS8lJ2FjY2VudEdGPS8lJ2xzcGFjZUdRLDAuMjc3Nzc3OGVtRicvJSdyc3BhY2VHRkwtRiw2JVEnTWF0dmVjRidGL0YyLUkobWZlbmNlZEdGJDYkLUYjNiYtRiw2JVElZXZhbEYnRi9GMi1GUzYkLUYjNigtRiw2JVEpcmluZ21vZDJGJ0YvRjItRlM2JC1GIzYqLUkjbW5HRiQ2JFEiM0YnRjktRjY2LVEiLEYnRjlGOy9GP0YxRkBGQkZERkZGSC9GS1EmMC4wZW1GJy9GTlEsMC4zMzMzMzMzZW1GJy1GYG82JFEiMUYnRjlGY29GX29GY29GX29GOUY5RmNvLUYjNiUtRiw2I1EhRictRlM2Ji1GIzYlLUYsNiVRJHNlcUYnRi9GMi1GUzYkLUYjNi4tRiw2JVEkcGhpRicvRjBGPUY5LUZTNiYtRiM2JC1GLDYlUSJpRidGL0YyRjlGOS8lJW9wZW5HUSJbRicvJSZjbG9zZUdRIl1GJy1GNjYtUSI9RidGOUY7Rj5GQEZCRkRGRkZIRkpGTUZecS1GUzYmLUYjNiQtRiw2JVEiYUYnRi9GMkY5RjlGaXFGXHJGY29GZnFGX3ItRmBvNiRRIjJGJ0Y5LUY2Ni1RIy4uRidGOUY7Rj5GQEZCRkRGRkZIL0ZLUSwwLjIyMjIyMjJlbUYnL0ZORmhvLUZgbzYkUSMxMEYnRjlGOUY5RjlGOS9GanFRInxmckYnL0ZdclEifGhyRidGOUZgcEY5RjkvJStleGVjdXRhYmxlR0Y9RjlGOS1GNjYtUSI6RidGOUY7Rj5GQEZCRkRGRkZIRkpGTUYrRjUtRlM2Ji1GIzYsRistRlM2Ji1GIzYlRltwRmlzRjlGOUZpcUZcckZjb0YrLUZTNiYtRiM2JUZpckZpc0Y5RjlGaXFGXHJGY29GKy1GUzYmLUYjNiVGX29GaXNGOUY5RmlxRlxyRmlzRjlGOS9GanFRJyZsYW5nO0YnL0ZdclEnJnJhbmc7RictRjY2LVEiO0YnRjlGO0Zmb0ZARkJGREZGRkhGZ29GTUZpc0Y5</Equation></Text-field>
</Input>
<Output>
<Text-field style="2D Output" layout="Maple Output"><Equation executable="false" style="2D Output" display="LUklbXJvd0c2Iy9JK21vZHVsZW5hbWVHNiJJLFR5cGVzZXR0aW5nR0koX3N5c2xpYkdGJzYoLUkjbWlHRiQ2JVEoJiM5NTQ7MkYnLyUnaXRhbGljR1EldHJ1ZUYnLyUsbWF0aHZhcmlhbnRHUSdpdGFsaWNGJy1JI21vR0YkNi1RIzo9RicvRjNRJ25vcm1hbEYnLyUmZmVuY2VHUSZmYWxzZUYnLyUqc2VwYXJhdG9yR0Y9LyUpc3RyZXRjaHlHRj0vJSpzeW1tZXRyaWNHRj0vJShsYXJnZW9wR0Y9LyUubW92YWJsZWxpbWl0c0dGPS8lJ2FjY2VudEdGPS8lJ2xzcGFjZUdRLDAuMjc3Nzc3OGVtRicvJSdyc3BhY2VHRkwtSShtYWN0aW9uR0YkNiUtSShtZmVuY2VkR0YkNigtRiM2Ji1JJ210YWJsZUdGJDY3LUkkbXRyR0YkNiYtSSRtdGRHRiQ2KC1GIzYmLUZTNiQtRiM2Ji1JI21uR0YkNiRRIjFGJ0Y5LUY2Ni1RKCZtaW51cztGJ0Y5RjtGPkZARkJGREZGRkgvRktRLDAuMjIyMjIyMmVtRicvRk5GaG8tSSVtc3ViR0YkNiUtRiw2JVEnJiM5NjY7RicvRjBGPUY5LUYjNiZGYG8vJStmb3JlZ3JvdW5kR1EoWzAsMCwwXUYnLyUpcmVhZG9ubHlHRj1GOS8lL3N1YnNjcmlwdHNoaWZ0R1EiMEYnRjlGOS1GNjYtUTEmSW52aXNpYmxlVGltZXM7RidGOUY7Rj5GQEZCRkRGRkZIL0ZLUSYwLjBlbUYnL0ZORl9xLUYsNiVRJyYjOTU1O0YnRmBwRjlGOS8lKXJvd2FsaWduR1EhRicvJSxjb2x1bW5hbGlnbkdGZnEvJStncm91cGFsaWduR0ZmcS8lKHJvd3NwYW5HRmNvLyUrY29sdW1uc3BhbkdGY29GZHFGZ3FGaXEtRmVuNiYtRmhuNigtRiM2KEZqb0ZbcS1GUzYkLUYjNiZGYG9GZG8tRltwNiVGXXAtRiM2Ji1GLDYlUSJhRidGL0YyRmNwRmZwRjlGaHBGOUY5RltxRmFxRjlGZHFGZ3FGaXFGW3JGXXJGZHFGZ3FGaXEtRmVuNiYtRmhuNigtRiM2KkZqb0ZbcUZpckZbcUZlckZbcUZhcUY5RmRxRmdxRmlxRltyRl1yRmRxRmdxRmlxLyUmYWxpZ25HUSVheGlzRicvRmVxUSliYXNlbGluZUYnL0ZocVEnY2VudGVyRicvRmpxUSd8ZnJsZWZ0fGhyRicvJS9hbGlnbm1lbnRzY29wZUdGMS8lLGNvbHVtbndpZHRoR1ElYXV0b0YnLyUmd2lkdGhHRmN0LyUrcm93c3BhY2luZ0dRJjEuMGV4RicvJS5jb2x1bW5zcGFjaW5nR1EmMC44ZW1GJy8lKXJvd2xpbmVzR1Elbm9uZUYnLyUsY29sdW1ubGluZXNHRl51LyUmZnJhbWVHRl51LyUtZnJhbWVzcGFjaW5nR1EsMC40ZW1+MC41ZXhGJy8lKmVxdWFscm93c0dGPS8lLWVxdWFsY29sdW1uc0dGPS8lLWRpc3BsYXlzdHlsZUdGPS8lJXNpZGVHUSZyaWdodEYnLyUwbWlubGFiZWxzcGFjaW5nR0ZbdUZjcEZmcEY5RjkvSSttc2VtYW50aWNzR0YkUSpDb2xWZWN0b3JGJy8lJW9wZW5HUSJbRicvJSZjbG9zZUdRIl1GJ0Zhdi8lK2FjdGlvbnR5cGVHUS5ydGFibGVhZGRyZXNzRicvJSlydGFibGVpZEdRKTUyNDk4MDAwRidGY3BGZnBGOQ==">LUklbXJvd0c2Iy9JK21vZHVsZW5hbWVHNiJJLFR5cGVzZXR0aW5nR0koX3N5c2xpYkdGJzYoLUkjbWlHRiQ2JVEoJiM5NTQ7MkYnLyUnaXRhbGljR1EldHJ1ZUYnLyUsbWF0aHZhcmlhbnRHUSdpdGFsaWNGJy1JI21vR0YkNi1RIzo9RicvRjNRJ25vcm1hbEYnLyUmZmVuY2VHUSZmYWxzZUYnLyUqc2VwYXJhdG9yR0Y9LyUpc3RyZXRjaHlHRj0vJSpzeW1tZXRyaWNHRj0vJShsYXJnZW9wR0Y9LyUubW92YWJsZWxpbWl0c0dGPS8lJ2FjY2VudEdGPS8lJ2xzcGFjZUdRLDAuMjc3Nzc3OGVtRicvJSdyc3BhY2VHRkwtSShtYWN0aW9uR0YkNiUtSShtZmVuY2VkR0YkNigtRiM2Ji1JJ210YWJsZUdGJDY3LUkkbXRyR0YkNiYtSSRtdGRHRiQ2KC1GIzYmLUZTNiQtRiM2Ji1JI21uR0YkNiRRIjFGJ0Y5LUY2Ni1RKCZtaW51cztGJ0Y5RjtGPkZARkJGREZGRkgvRktRLDAuMjIyMjIyMmVtRicvRk5GaG8tSSVtc3ViR0YkNiUtRiw2JVEnJiM5NjY7RicvRjBGPUY5LUYjNiZGYG8vJStmb3JlZ3JvdW5kR1EoWzAsMCwwXUYnLyUpcmVhZG9ubHlHRj1GOS8lL3N1YnNjcmlwdHNoaWZ0R1EiMEYnRjlGOS1GNjYtUTEmSW52aXNpYmxlVGltZXM7RidGOUY7Rj5GQEZCRkRGRkZIL0ZLUSYwLjBlbUYnL0ZORl9xLUYsNiVRJyYjOTU1O0YnRmBwRjlGOS8lKXJvd2FsaWduR1EhRicvJSxjb2x1bW5hbGlnbkdGZnEvJStncm91cGFsaWduR0ZmcS8lKHJvd3NwYW5HRmNvLyUrY29sdW1uc3BhbkdGY29GZHFGZ3FGaXEtRmVuNiYtRmhuNigtRiM2KEZqb0ZbcS1GUzYkLUYjNiZGYG9GZG8tRltwNiVGXXAtRiM2Ji1GLDYlUSJhRidGL0YyRmNwRmZwRjlGaHBGOUY5RltxRmFxRjlGZHFGZ3FGaXFGW3JGXXJGZHFGZ3FGaXEtRmVuNiYtRmhuNigtRiM2KkZqb0ZbcUZpckZbcUZlckZbcUZhcUY5RmRxRmdxRmlxRltyRl1yRmRxRmdxRmlxLyUmYWxpZ25HUSVheGlzRicvRmVxUSliYXNlbGluZUYnL0ZocVEnY2VudGVyRicvRmpxUSd8ZnJsZWZ0fGhyRicvJS9hbGlnbm1lbnRzY29wZUdGMS8lLGNvbHVtbndpZHRoR1ElYXV0b0YnLyUmd2lkdGhHRmN0LyUrcm93c3BhY2luZ0dRJjEuMGV4RicvJS5jb2x1bW5zcGFjaW5nR1EmMC44ZW1GJy8lKXJvd2xpbmVzR1Elbm9uZUYnLyUsY29sdW1ubGluZXNHRl51LyUmZnJhbWVHRl51LyUtZnJhbWVzcGFjaW5nR1EsMC40ZW1+MC41ZXhGJy8lKmVxdWFscm93c0dGPS8lLWVxdWFsY29sdW1uc0dGPS8lLWRpc3BsYXlzdHlsZUdGPS8lJXNpZGVHUSZyaWdodEYnLyUwbWlubGFiZWxzcGFjaW5nR0ZbdUZjcEZmcEY5RjkvSSttc2VtYW50aWNzR0YkUSpDb2xWZWN0b3JGJy8lJW9wZW5HUSJbRicvJSZjbG9zZUdRIl1GJ0Zhdi8lK2FjdGlvbnR5cGVHUS5ydGFibGVhZGRyZXNzRicvJSlydGFibGVpZEdRKTUyNDk4MDAwRidGY3BGZnBGOQ==</Equation></Text-field>
</Output>
</Group><Presentation-Block>
<Group view="code" labelreference="L6365" drawlabel="true">
<Input>
<Text-field prompt="&gt; " style="Maple Input" layout="Normal"><Equation executable="true" style="2D Input" input-equation="" display="LUklbXJvd0c2Iy9JK21vZHVsZW5hbWVHNiJJLFR5cGVzZXR0aW5nR0koX3N5c2xpYkdGJzYoLUkjbWlHRiQ2JVElcGFyc0YnLyUnaXRhbGljR1EldHJ1ZUYnLyUsbWF0aHZhcmlhbnRHUSdpdGFsaWNGJy1JI21vR0YkNi1RKiZjb2xvbmVxO0YnL0YzUSdub3JtYWxGJy8lJmZlbmNlR1EmZmFsc2VGJy8lKnNlcGFyYXRvckdGPS8lKXN0cmV0Y2h5R0Y9LyUqc3ltbWV0cmljR0Y9LyUobGFyZ2VvcEdGPS8lLm1vdmFibGVsaW1pdHNHRj0vJSdhY2NlbnRHRj0vJSdsc3BhY2VHUSwwLjI3Nzc3NzhlbUYnLyUncnNwYWNlR0ZMLUkobWZlbmNlZEdGJDYmLUYjNiotSSVtc3ViR0YkNiUtRiw2JVEmJnBoaTtGJy9GMEY9RjktRiM2JC1JI21uR0YkNiRRIjFGJ0Y5RjkvJS9zdWJzY3JpcHRzaGlmdEdRIjBGJy1GNjYtUSIsRidGOUY7L0Y/RjFGQEZCRkRGRkZIL0ZLUSYwLjBlbUYnL0ZOUSwwLjMzMzMzMzNlbUYnLUZVNiVGVy1GIzYkLUYsNiVRImFGJ0YvRjJGOUZbb0Zeby1GLDYlUScmIzk2MTtGJ0ZaRjlGXm8tRiw2JVEnJiM5NTU7RidGWkY5RjlGOS8lJW9wZW5HUScmbGFuZztGJy8lJmNsb3NlR1EnJnJhbmc7RictRjY2LVEiOkYnRjlGO0Y+RkBGQkZERkZGSEZKRk0vJStleGVjdXRhYmxlR0Y9Rjk=">LUklbXJvd0c2Iy9JK21vZHVsZW5hbWVHNiJJLFR5cGVzZXR0aW5nR0koX3N5c2xpYkdGJzYoLUkjbWlHRiQ2JVElcGFyc0YnLyUnaXRhbGljR1EldHJ1ZUYnLyUsbWF0aHZhcmlhbnRHUSdpdGFsaWNGJy1JI21vR0YkNi1RKiZjb2xvbmVxO0YnL0YzUSdub3JtYWxGJy8lJmZlbmNlR1EmZmFsc2VGJy8lKnNlcGFyYXRvckdGPS8lKXN0cmV0Y2h5R0Y9LyUqc3ltbWV0cmljR0Y9LyUobGFyZ2VvcEdGPS8lLm1vdmFibGVsaW1pdHNHRj0vJSdhY2NlbnRHRj0vJSdsc3BhY2VHUSwwLjI3Nzc3NzhlbUYnLyUncnNwYWNlR0ZMLUkobWZlbmNlZEdGJDYmLUYjNiotSSVtc3ViR0YkNiUtRiw2JVEmJnBoaTtGJy9GMEY9RjktRiM2JC1JI21uR0YkNiRRIjFGJ0Y5RjkvJS9zdWJzY3JpcHRzaGlmdEdRIjBGJy1GNjYtUSIsRidGOUY7L0Y/RjFGQEZCRkRGRkZIL0ZLUSYwLjBlbUYnL0ZOUSwwLjMzMzMzMzNlbUYnLUZVNiVGVy1GIzYkLUYsNiVRImFGJ0YvRjJGOUZbb0Zeby1GLDYlUScmIzk2MTtGJ0ZaRjlGXm8tRiw2JVEnJiM5NTU7RidGWkY5RjlGOS8lJW9wZW5HUScmbGFuZztGJy8lJmNsb3NlR1EnJnJhbmc7RictRjY2LVEiOkYnRjlGO0Y+RkBGQkZERkZGSEZKRk0vJStleGVjdXRhYmxlR0Y9Rjk=</Equation></Text-field>
</Input>
</Group>
<Group labelreference="L6364" drawlabel="true">
<Input>
<Text-field prompt="&gt; " style="Maple Input" layout="Normal"><Equation executable="true" style="2D Input" input-equation="" display="LUklbXJvd0c2Iy9JK21vZHVsZW5hbWVHNiJJLFR5cGVzZXR0aW5nR0koX3N5c2xpYkdGJzYpLUkjbWlHRiQ2JVEjRDFGJy8lJ2l0YWxpY0dRJXRydWVGJy8lLG1hdGh2YXJpYW50R1EnaXRhbGljRictSSNtb0dGJDYtUSomY29sb25lcTtGJy9GM1Enbm9ybWFsRicvJSZmZW5jZUdRJmZhbHNlRicvJSpzZXBhcmF0b3JHRj0vJSlzdHJldGNoeUdGPS8lKnN5bW1ldHJpY0dGPS8lKGxhcmdlb3BHRj0vJS5tb3ZhYmxlbGltaXRzR0Y9LyUnYWNjZW50R0Y9LyUnbHNwYWNlR1EsMC4yNzc3Nzc4ZW1GJy8lJ3JzcGFjZUdGTC1GLDYlUSdmYWN0b3JGJ0YvRjItSShtZmVuY2VkR0YkNiQtRiM2Ji1GLDYlUSlzaW1wbGlmeUYnRi9GMi1GUzYkLUYjNiYtRiw2JVElRG1hdEYnRi9GMi1GUzYkLUYjNigtRiw2JVEoY29udmVydEYnRi9GMi1GUzYkLUYjNictRlM2Ji1GIzYnLUYsNiVRJ2thcHBhMUYnRi9GMi1GNjYtUSIsRidGOUY7L0Y/RjFGQEZCRkRGRkZIL0ZLUSYwLjBlbUYnL0ZOUSwwLjMzMzMzMzNlbUYnLUYsNiVRJ2thcHBhMkYnRi9GMi8lK2V4ZWN1dGFibGVHRj1GOUY5LyUlb3BlbkdRJyZsYW5nO0YnLyUmY2xvc2VHUScmcmFuZztGJ0ZdcC1GLDYlUSdWZWN0b3JGJ0YvRjJGaHBGOUY5Rl1wLUYsNiVRJXBhcnNGJ0YvRjJGaHBGOUY5RmhwRjlGOUZocEY5RjktRjY2LVEiO0YnRjlGO0ZgcEZARkJGREZGRkhGYXBGTUZocEY5">LUklbXJvd0c2Iy9JK21vZHVsZW5hbWVHNiJJLFR5cGVzZXR0aW5nR0koX3N5c2xpYkdGJzYpLUkjbWlHRiQ2JVEjRDFGJy8lJ2l0YWxpY0dRJXRydWVGJy8lLG1hdGh2YXJpYW50R1EnaXRhbGljRictSSNtb0dGJDYtUSomY29sb25lcTtGJy9GM1Enbm9ybWFsRicvJSZmZW5jZUdRJmZhbHNlRicvJSpzZXBhcmF0b3JHRj0vJSlzdHJldGNoeUdGPS8lKnN5bW1ldHJpY0dGPS8lKGxhcmdlb3BHRj0vJS5tb3ZhYmxlbGltaXRzR0Y9LyUnYWNjZW50R0Y9LyUnbHNwYWNlR1EsMC4yNzc3Nzc4ZW1GJy8lJ3JzcGFjZUdGTC1GLDYlUSdmYWN0b3JGJ0YvRjItSShtZmVuY2VkR0YkNiQtRiM2Ji1GLDYlUSlzaW1wbGlmeUYnRi9GMi1GUzYkLUYjNiYtRiw2JVElRG1hdEYnRi9GMi1GUzYkLUYjNigtRiw2JVEoY29udmVydEYnRi9GMi1GUzYkLUYjNictRlM2Ji1GIzYnLUYsNiVRJ2thcHBhMUYnRi9GMi1GNjYtUSIsRidGOUY7L0Y/RjFGQEZCRkRGRkZIL0ZLUSYwLjBlbUYnL0ZOUSwwLjMzMzMzMzNlbUYnLUYsNiVRJ2thcHBhMkYnRi9GMi8lK2V4ZWN1dGFibGVHRj1GOUY5LyUlb3BlbkdRJyZsYW5nO0YnLyUmY2xvc2VHUScmcmFuZztGJ0ZdcC1GLDYlUSdWZWN0b3JGJ0YvRjJGaHBGOUY5Rl1wLUYsNiVRJXBhcnNGJ0YvRjJGaHBGOUY5RmhwRjlGOUZocEY5RjktRjY2LVEiO0YnRjlGO0ZgcEZARkJGREZGRkhGYXBGTUZocEY5</Equation></Text-field>
</Input>
<Output>
<Text-field style="2D Output" layout="Maple Output"><Equation executable="false" style="2D Output" display="LUklbXJvd0c2Iy9JK21vZHVsZW5hbWVHNiJJLFR5cGVzZXR0aW5nR0koX3N5c2xpYkdGJzYoLUkjbWlHRiQ2JVEjRDFGJy8lJ2l0YWxpY0dRJXRydWVGJy8lLG1hdGh2YXJpYW50R1EnaXRhbGljRictSSNtb0dGJDYtUSM6PUYnL0YzUSdub3JtYWxGJy8lJmZlbmNlR1EmZmFsc2VGJy8lKnNlcGFyYXRvckdGPS8lKXN0cmV0Y2h5R0Y9LyUqc3ltbWV0cmljR0Y9LyUobGFyZ2VvcEdGPS8lLm1vdmFibGVsaW1pdHNHRj0vJSdhY2NlbnRHRj0vJSdsc3BhY2VHUSwwLjI3Nzc3NzhlbUYnLyUncnNwYWNlR0ZMLUkobWFjdGlvbkdGJDYlLUkobWZlbmNlZEdGJDYoLUYjNiYtSSdtdGFibGVHRiQ2OC1JJG10ckdGJDYrLUkkbXRkR0YkNigtSSNtbkdGJDYkUSIwRidGOS8lKXJvd2FsaWduR1EhRicvJSxjb2x1bW5hbGlnbkdGYG8vJStncm91cGFsaWduR0Zgby8lKHJvd3NwYW5HUSIxRicvJStjb2x1bW5zcGFuR0Znby1GaG42KC1GIzYoLUklbXN1YkdGJDYlLUYsNiVRJyYjOTY2O0YnL0YwRj1GOS1GIzYmLUYsNiVRImFGJ0YvRjIvJStmb3JlZ3JvdW5kR1EoWzAsMCwwXUYnLyUpcmVhZG9ubHlHRj1GOS8lL3N1YnNjcmlwdHNoaWZ0R0Zdby1GNjYtUTEmSW52aXNpYmxlVGltZXM7RidGOUY7Rj5GQEZCRkRGRkZIL0ZLUSYwLjBlbUYnL0ZORmVxLUYsNiVRJyYjOTYxO0YnRmRwRjlGYXEtRl9wNiUtRiw2JVEieEYnRi9GMi1GIzYoRmpuLUY2Ni1RIixGJ0Y5RjsvRj9GMUZARkJGREZGRkhGZHEvRk5RLDAuMzMzMzMzM2VtRictRltvNiRRIjJGJ0Y5RmpwRl1xRjlGX3FGOUZeb0Zhb0Zjb0Zlb0Zoby1GaG42KC1GIzYmLUYjNigtSShtc3Vic3VwR0YkNidGYXBGZXBGZ3IvJTFzdXBlcnNjcmlwdHNoaWZ0R0Zdb0ZfcUZhcUZncUZhcS1GX3A2JUZcci1GIzYoRmpuRmFyLUZbbzYkRmdvRjlGanBGXXFGOUZfcUY5LUY2Ni1RIitGJ0Y5RjtGPkZARkJGREZGRkgvRktRLDAuMjIyMjIyMmVtRicvRk5GX3QtRiM2KkZnckZhcUZgc0ZhcUZncUZhcUZqcUY5RjlGXm9GYW9GY29GZW9GaG8tRmhuNigtRiM2Jy1GNjYtUSomdW1pbnVzMDtGJ0Y5RjtGPkZARkJGREZGRkhGXnRGYHQtRiw2JVEnJiM5NTU7RidGZHBGOUZqcEZdcUY5Rl5vRmFvRmNvRmVvRmhvLUZobjYoLUYjNidGZ3QtRiM2Ji1GUzYkLUYjNidGZ3RGaXNGW3RGXnBGOUY5RmFxRmp0RjlGanBGXXFGOUZeb0Zhb0Zjb0Zlb0Zoby1GaG42KC1GIzYnRmd0LUYjNihGXnBGYXFGY3VGYXFGanRGOUZqcEZdcUY5Rl5vRmFvRmNvRmVvRmhvRl5vRmFvRmNvLUZlbjYrLUZobjYoLUYjNiZGZXNGW3RGanFGOUZeb0Zhb0Zjb0Zlb0Zoby1GaG42KC1GIzYoLUYjNihGZ3FGYXEtRl9wNiVGYXAtRiM2JkZpc0ZqcEZdcUY5Rl9xRmFxRmpxRjlGW3QtRiM2KEZnckZhcUZecEZhcUZlc0Y5Rlt0LUYjNihGZ3JGYXFGXnBGYXFGanFGOUY5Rl5vRmFvRmNvRmVvRmhvLUZobjYoLUYjNiotRiM2LEZnckZhcUZecEZhcUZncUZhcUZpdkZhcUZlc0Y5Rlt0LUYjNiwtRltvNiRRIjRGJ0Y5RmFxRl5wRmFxRmdxRmFxRml2RmFxRmpxRjlGW3QtRiM2KC1GW282JFEiM0YnRjlGYXFGYHNGYXFGZXNGOUZbdC1GIzYoRl54RmFxRmBzRmFxRmpxRjlGOUZeb0Zhb0Zjb0Zlb0Zob0Znbi1GaG42KC1GIzYnRmd0LUYjNiZGaXZGYXFGanRGOUZqcEZdcUY5Rl5vRmFvRmNvRmVvRmhvLUZobjYoLUYjNiZGZ3gtRjY2LVEoJm1pbnVzO0YnRjlGO0Y+RkBGQkZERkZGSEZedEZgdC1GIzYqRmdyRmFxRml2RmFxRl5wRmFxRmp0RjlGOUZeb0Zhb0Zjb0Zlb0Zob0Zeb0Zhb0Zjby1GZW42K0Znbi1GaG42KC1GIzYoRl5wRmFxRml2RmFxRmpxRjlGXm9GYW9GY29GZW9GaG8tRmhuNigtRiM2Ji1GIzYoRmBzRmFxRml2RmFxRmVzRjlGW3QtRiM2KkZnckZhcUZgc0ZhcUZpdkZhcUZqcUY5RjlGXm9GYW9GY29GZW9GaG9GZ25GZ25GZ25GXm9GYW9GY28tRmVuNitGZ25GZ25GZ24tRmhuNigtRiM2JkZpc0ZdeUZpdkY5Rl5vRmFvRmNvRmVvRmhvLUZobjYoLUYjNidGZ3QtRiM2JkZpdkZhcUZjdUY5RmpwRl1xRjlGXm9GYW9GY29GZW9GaG8tRmhuNigtRiM2J0ZndC1GIzYoRml2RmFxRl5wRmFxRmN1RjlGanBGXXFGOUZeb0Zhb0Zjb0Zlb0Zob0Zeb0Zhb0Zjby8lJmFsaWduR1ElYXhpc0YnL0Zfb1EpYmFzZWxpbmVGJy9GYm9RJ2NlbnRlckYnL0Zkb1EnfGZybGVmdHxockYnLyUvYWxpZ25tZW50c2NvcGVHRjEvJSxjb2x1bW53aWR0aEdRJWF1dG9GJy8lJndpZHRoR0ZfXGwvJStyb3dzcGFjaW5nR1EmMS4wZXhGJy8lLmNvbHVtbnNwYWNpbmdHUSYwLjhlbUYnLyUpcm93bGluZXNHUSVub25lRicvJSxjb2x1bW5saW5lc0dGalxsLyUmZnJhbWVHRmpcbC8lLWZyYW1lc3BhY2luZ0dRLDAuNGVtfjAuNWV4RicvJSplcXVhbHJvd3NHRj0vJS1lcXVhbGNvbHVtbnNHRj0vJS1kaXNwbGF5c3R5bGVHRj0vJSVzaWRlR1EmcmlnaHRGJy8lMG1pbmxhYmVsc3BhY2luZ0dGZ1xsRmpwRl1xRjlGOS9JK21zZW1hbnRpY3NHRiRRJ01hdHJpeEYnLyUlb3BlbkdRIltGJy8lJmNsb3NlR1EiXUYnRl1ebC8lK2FjdGlvbnR5cGVHUS5ydGFibGVhZGRyZXNzRicvJSlydGFibGVpZEdRKTUyNDk4MDcyRidGanBGXXFGOQ==">LUklbXJvd0c2Iy9JK21vZHVsZW5hbWVHNiJJLFR5cGVzZXR0aW5nR0koX3N5c2xpYkdGJzYoLUkjbWlHRiQ2JVEjRDFGJy8lJ2l0YWxpY0dRJXRydWVGJy8lLG1hdGh2YXJpYW50R1EnaXRhbGljRictSSNtb0dGJDYtUSM6PUYnL0YzUSdub3JtYWxGJy8lJmZlbmNlR1EmZmFsc2VGJy8lKnNlcGFyYXRvckdGPS8lKXN0cmV0Y2h5R0Y9LyUqc3ltbWV0cmljR0Y9LyUobGFyZ2VvcEdGPS8lLm1vdmFibGVsaW1pdHNHRj0vJSdhY2NlbnRHRj0vJSdsc3BhY2VHUSwwLjI3Nzc3NzhlbUYnLyUncnNwYWNlR0ZMLUkobWFjdGlvbkdGJDYlLUkobWZlbmNlZEdGJDYoLUYjNiYtSSdtdGFibGVHRiQ2OC1JJG10ckdGJDYrLUkkbXRkR0YkNigtSSNtbkdGJDYkUSIwRidGOS8lKXJvd2FsaWduR1EhRicvJSxjb2x1bW5hbGlnbkdGYG8vJStncm91cGFsaWduR0Zgby8lKHJvd3NwYW5HUSIxRicvJStjb2x1bW5zcGFuR0Znby1GaG42KC1GIzYoLUklbXN1YkdGJDYlLUYsNiVRJyYjOTY2O0YnL0YwRj1GOS1GIzYmLUYsNiVRImFGJ0YvRjIvJStmb3JlZ3JvdW5kR1EoWzAsMCwwXUYnLyUpcmVhZG9ubHlHRj1GOS8lL3N1YnNjcmlwdHNoaWZ0R0Zdby1GNjYtUTEmSW52aXNpYmxlVGltZXM7RidGOUY7Rj5GQEZCRkRGRkZIL0ZLUSYwLjBlbUYnL0ZORmVxLUYsNiVRJyYjOTYxO0YnRmRwRjlGYXEtRl9wNiUtRiw2JVEieEYnRi9GMi1GIzYoRmpuLUY2Ni1RIixGJ0Y5RjsvRj9GMUZARkJGREZGRkhGZHEvRk5RLDAuMzMzMzMzM2VtRictRltvNiRRIjJGJ0Y5RmpwRl1xRjlGX3FGOUZeb0Zhb0Zjb0Zlb0Zoby1GaG42KC1GIzYmLUYjNigtSShtc3Vic3VwR0YkNidGYXBGZXBGZ3IvJTFzdXBlcnNjcmlwdHNoaWZ0R0Zdb0ZfcUZhcUZncUZhcS1GX3A2JUZcci1GIzYoRmpuRmFyLUZbbzYkRmdvRjlGanBGXXFGOUZfcUY5LUY2Ni1RIitGJ0Y5RjtGPkZARkJGREZGRkgvRktRLDAuMjIyMjIyMmVtRicvRk5GX3QtRiM2KkZnckZhcUZgc0ZhcUZncUZhcUZqcUY5RjlGXm9GYW9GY29GZW9GaG8tRmhuNigtRiM2Jy1GNjYtUSomdW1pbnVzMDtGJ0Y5RjtGPkZARkJGREZGRkhGXnRGYHQtRiw2JVEnJiM5NTU7RidGZHBGOUZqcEZdcUY5Rl5vRmFvRmNvRmVvRmhvLUZobjYoLUYjNidGZ3QtRiM2Ji1GUzYkLUYjNidGZ3RGaXNGW3RGXnBGOUY5RmFxRmp0RjlGanBGXXFGOUZeb0Zhb0Zjb0Zlb0Zoby1GaG42KC1GIzYnRmd0LUYjNihGXnBGYXFGY3VGYXFGanRGOUZqcEZdcUY5Rl5vRmFvRmNvRmVvRmhvRl5vRmFvRmNvLUZlbjYrLUZobjYoLUYjNiZGZXNGW3RGanFGOUZeb0Zhb0Zjb0Zlb0Zoby1GaG42KC1GIzYoLUYjNihGZ3FGYXEtRl9wNiVGYXAtRiM2JkZpc0ZqcEZdcUY5Rl9xRmFxRmpxRjlGW3QtRiM2KEZnckZhcUZecEZhcUZlc0Y5Rlt0LUYjNihGZ3JGYXFGXnBGYXFGanFGOUY5Rl5vRmFvRmNvRmVvRmhvLUZobjYoLUYjNiotRiM2LEZnckZhcUZecEZhcUZncUZhcUZpdkZhcUZlc0Y5Rlt0LUYjNiwtRltvNiRRIjRGJ0Y5RmFxRl5wRmFxRmdxRmFxRml2RmFxRmpxRjlGW3QtRiM2KC1GW282JFEiM0YnRjlGYXFGYHNGYXFGZXNGOUZbdC1GIzYoRl54RmFxRmBzRmFxRmpxRjlGOUZeb0Zhb0Zjb0Zlb0Zob0Znbi1GaG42KC1GIzYnRmd0LUYjNiZGaXZGYXFGanRGOUZqcEZdcUY5Rl5vRmFvRmNvRmVvRmhvLUZobjYoLUYjNiZGZ3gtRjY2LVEoJm1pbnVzO0YnRjlGO0Y+RkBGQkZERkZGSEZedEZgdC1GIzYqRmdyRmFxRml2RmFxRl5wRmFxRmp0RjlGOUZeb0Zhb0Zjb0Zlb0Zob0Zeb0Zhb0Zjby1GZW42K0Znbi1GaG42KC1GIzYoRl5wRmFxRml2RmFxRmpxRjlGXm9GYW9GY29GZW9GaG8tRmhuNigtRiM2Ji1GIzYoRmBzRmFxRml2RmFxRmVzRjlGW3QtRiM2KkZnckZhcUZgc0ZhcUZpdkZhcUZqcUY5RjlGXm9GYW9GY29GZW9GaG9GZ25GZ25GZ25GXm9GYW9GY28tRmVuNitGZ25GZ25GZ24tRmhuNigtRiM2JkZpc0ZdeUZpdkY5Rl5vRmFvRmNvRmVvRmhvLUZobjYoLUYjNidGZ3QtRiM2JkZpdkZhcUZjdUY5RmpwRl1xRjlGXm9GYW9GY29GZW9GaG8tRmhuNigtRiM2J0ZndC1GIzYoRml2RmFxRl5wRmFxRmN1RjlGanBGXXFGOUZeb0Zhb0Zjb0Zlb0Zob0Zeb0Zhb0Zjby8lJmFsaWduR1ElYXhpc0YnL0Zfb1EpYmFzZWxpbmVGJy9GYm9RJ2NlbnRlckYnL0Zkb1EnfGZybGVmdHxockYnLyUvYWxpZ25tZW50c2NvcGVHRjEvJSxjb2x1bW53aWR0aEdRJWF1dG9GJy8lJndpZHRoR0ZfXGwvJStyb3dzcGFjaW5nR1EmMS4wZXhGJy8lLmNvbHVtbnNwYWNpbmdHUSYwLjhlbUYnLyUpcm93bGluZXNHUSVub25lRicvJSxjb2x1bW5saW5lc0dGalxsLyUmZnJhbWVHRmpcbC8lLWZyYW1lc3BhY2luZ0dRLDAuNGVtfjAuNWV4RicvJSplcXVhbHJvd3NHRj0vJS1lcXVhbGNvbHVtbnNHRj0vJS1kaXNwbGF5c3R5bGVHRj0vJSVzaWRlR1EmcmlnaHRGJy8lMG1pbmxhYmVsc3BhY2luZ0dGZ1xsRmpwRl1xRjlGOS9JK21zZW1hbnRpY3NHRiRRJ01hdHJpeEYnLyUlb3BlbkdRIltGJy8lJmNsb3NlR1EiXUYnRl1ebC8lK2FjdGlvbnR5cGVHUS5ydGFibGVhZGRyZXNzRicvJSlydGFibGVpZEdRKTUyNDk4MDcyRidGanBGXXFGOQ==</Equation></Text-field>
</Output>
</Group>
<Group labelreference="L6363" drawlabel="true">
<Input>
<Text-field prompt="&gt; " style="Maple Input" layout="Normal"><Equation executable="true" style="2D Input" input-equation="" display="LUklbXJvd0c2Iy9JK21vZHVsZW5hbWVHNiJJLFR5cGVzZXR0aW5nR0koX3N5c2xpYkdGJzYxLUkjbWlHRiQ2JVEickYnLyUnaXRhbGljR1EldHJ1ZUYnLyUsbWF0aHZhcmlhbnRHUSdpdGFsaWNGJy1JI21vR0YkNi1RKiZjb2xvbmVxO0YnL0YzUSdub3JtYWxGJy8lJmZlbmNlR1EmZmFsc2VGJy8lKnNlcGFyYXRvckdGPS8lKXN0cmV0Y2h5R0Y9LyUqc3ltbWV0cmljR0Y9LyUobGFyZ2VvcEdGPS8lLm1vdmFibGVsaW1pdHNHRj0vJSdhY2NlbnRHRj0vJSdsc3BhY2VHUSwwLjI3Nzc3NzhlbUYnLyUncnNwYWNlR0ZMLUYsNiVRJVJhbmtGJ0YvRjItSShtZmVuY2VkR0YkNiQtRiM2JS1GLDYlUSNEMUYnRi9GMi8lK2V4ZWN1dGFibGVHRj1GOUY5LUY2Ni1RIjtGJ0Y5RjsvRj9GMUZARkJGREZGRkgvRktRJjAuMGVtRidGTS1GNjYtUSJ+RidGOUY7Rj5GQEZCRkRGRkZIRmpuL0ZORltvLUYsNiVRImRGJ0YvRjJGNS1GLDYlUSpEaW1lbnNpb25GJ0YvRjItRlM2JC1GIzYlLUYsNiVRJXBhcnNGJ0YvRjJGWkY5RjktRjY2LVEoJm1pbnVzO0YnRjlGO0Y+RkBGQkZERkZGSC9GS1EsMC4yMjIyMjIyZW1GJy9GTkZhcEYrRmZuRlpGOQ==">LUklbXJvd0c2Iy9JK21vZHVsZW5hbWVHNiJJLFR5cGVzZXR0aW5nR0koX3N5c2xpYkdGJzYxLUkjbWlHRiQ2JVEickYnLyUnaXRhbGljR1EldHJ1ZUYnLyUsbWF0aHZhcmlhbnRHUSdpdGFsaWNGJy1JI21vR0YkNi1RKiZjb2xvbmVxO0YnL0YzUSdub3JtYWxGJy8lJmZlbmNlR1EmZmFsc2VGJy8lKnNlcGFyYXRvckdGPS8lKXN0cmV0Y2h5R0Y9LyUqc3ltbWV0cmljR0Y9LyUobGFyZ2VvcEdGPS8lLm1vdmFibGVsaW1pdHNHRj0vJSdhY2NlbnRHRj0vJSdsc3BhY2VHUSwwLjI3Nzc3NzhlbUYnLyUncnNwYWNlR0ZMLUYsNiVRJVJhbmtGJ0YvRjItSShtZmVuY2VkR0YkNiQtRiM2JS1GLDYlUSNEMUYnRi9GMi8lK2V4ZWN1dGFibGVHRj1GOUY5LUY2Ni1RIjtGJ0Y5RjsvRj9GMUZARkJGREZGRkgvRktRJjAuMGVtRidGTS1GNjYtUSJ+RidGOUY7Rj5GQEZCRkRGRkZIRmpuL0ZORltvLUYsNiVRImRGJ0YvRjJGNS1GLDYlUSpEaW1lbnNpb25GJ0YvRjItRlM2JC1GIzYlLUYsNiVRJXBhcnNGJ0YvRjJGWkY5RjktRjY2LVEoJm1pbnVzO0YnRjlGO0Y+RkBGQkZERkZGSC9GS1EsMC4yMjIyMjIyZW1GJy9GTkZhcEYrRmZuRlpGOQ==</Equation></Text-field>
</Input>
<Output>
<Text-field style="2D Output" layout="Maple Output"><Equation executable="false" style="2D Output" display="LUklbXJvd0c2Iy9JK21vZHVsZW5hbWVHNiJJLFR5cGVzZXR0aW5nR0koX3N5c2xpYkdGJzYoLUkjbWlHRiQ2JVEickYnLyUnaXRhbGljR1EldHJ1ZUYnLyUsbWF0aHZhcmlhbnRHUSdpdGFsaWNGJy1JI21vR0YkNi1RIzo9RicvRjNRJ25vcm1hbEYnLyUmZmVuY2VHUSZmYWxzZUYnLyUqc2VwYXJhdG9yR0Y9LyUpc3RyZXRjaHlHRj0vJSpzeW1tZXRyaWNHRj0vJShsYXJnZW9wR0Y9LyUubW92YWJsZWxpbWl0c0dGPS8lJ2FjY2VudEdGPS8lJ2xzcGFjZUdRLDAuMjc3Nzc3OGVtRicvJSdyc3BhY2VHRkwtSSNtbkdGJDYkUSI0RidGOS8lK2ZvcmVncm91bmRHUShbMCwwLDBdRicvJSlyZWFkb25seUdGPUY5">IiIl</Equation></Text-field>
</Output>
<Output>
<Text-field style="2D Output" layout="Maple Output"><Equation executable="false" style="2D Output" display="LUklbXJvd0c2Iy9JK21vZHVsZW5hbWVHNiJJLFR5cGVzZXR0aW5nR0koX3N5c2xpYkdGJzYoLUkjbWlHRiQ2JVEiZEYnLyUnaXRhbGljR1EldHJ1ZUYnLyUsbWF0aHZhcmlhbnRHUSdpdGFsaWNGJy1JI21vR0YkNi1RIzo9RicvRjNRJ25vcm1hbEYnLyUmZmVuY2VHUSZmYWxzZUYnLyUqc2VwYXJhdG9yR0Y9LyUpc3RyZXRjaHlHRj0vJSpzeW1tZXRyaWNHRj0vJShsYXJnZW9wR0Y9LyUubW92YWJsZWxpbWl0c0dGPS8lJ2FjY2VudEdGPS8lJ2xzcGFjZUdRLDAuMjc3Nzc3OGVtRicvJSdyc3BhY2VHRkwtSSNtbkdGJDYkUSIwRidGOS8lK2ZvcmVncm91bmRHUShbMCwwLDBdRicvJSlyZWFkb25seUdGPUY5">IiIh</Equation></Text-field>
</Output>
</Group></Presentation-Block>
<Group labelreference="L6362" drawlabel="true">
<Input>
<Text-field prompt="&gt; " style="Maple Input" layout="Normal"><Equation executable="true" style="2D Input" input-equation="" display="LUklbXJvd0c2Iy9JK21vZHVsZW5hbWVHNiJJLFR5cGVzZXR0aW5nR0koX3N5c2xpYkdGJzYlLUkjbWlHRiQ2I1EhRicvJStleGVjdXRhYmxlR1EmZmFsc2VGJy8lLG1hdGh2YXJpYW50R1Enbm9ybWFsRic=">LUklbXJvd0c2Iy9JK21vZHVsZW5hbWVHNiJJLFR5cGVzZXR0aW5nR0koX3N5c2xpYkdGJzYjLUkjbWlHRiQ2I1EhRic=</Equation></Text-field>
</Input>
</Group>
<Group labelreference="L6383" drawlabel="true">
<Input>
<Text-field prompt="&gt; " style="Maple Input" layout="Normal"><Equation executable="true" style="2D Input" input-equation="" display="LUklbXJvd0c2Iy9JK21vZHVsZW5hbWVHNiJJLFR5cGVzZXR0aW5nR0koX3N5c2xpYkdGJzYmLUkjbW9HRiQ2LVEiI0YnLyUsbWF0aHZhcmlhbnRHUSdub3JtYWxGJy8lJmZlbmNlR1EmZmFsc2VGJy8lKnNlcGFyYXRvckdGNC8lKXN0cmV0Y2h5R0Y0LyUqc3ltbWV0cmljR0Y0LyUobGFyZ2VvcEdGNC8lLm1vdmFibGVsaW1pdHNHRjQvJSdhY2NlbnRHRjQvJSdsc3BhY2VHUSYwLjBlbUYnLyUncnNwYWNlR0ZDLUkjbWlHRiQ2JVFob0ludGVncmF0ZWR+cG9wdWxhdGlvbn5tb2RlbH5jb21iaW5lZH53aXRofnJpbmcmIzg3MjI7cmVjb3Zlcnl+ZGF0YS5+TWV0aG9kfkIuRicvJSdpdGFsaWNHRjRGLy8lK2V4ZWN1dGFibGVHRjRGLw==">LUklbXJvd0c2Iy9JK21vZHVsZW5hbWVHNiJJLFR5cGVzZXR0aW5nR0koX3N5c2xpYkdGJzYmLUkjbW9HRiQ2LVEiI0YnLyUsbWF0aHZhcmlhbnRHUSdub3JtYWxGJy8lJmZlbmNlR1EmZmFsc2VGJy8lKnNlcGFyYXRvckdGNC8lKXN0cmV0Y2h5R0Y0LyUqc3ltbWV0cmljR0Y0LyUobGFyZ2VvcEdGNC8lLm1vdmFibGVsaW1pdHNHRjQvJSdhY2NlbnRHRjQvJSdsc3BhY2VHUSYwLjBlbUYnLyUncnNwYWNlR0ZDLUkjbWlHRiQ2JVFob0ludGVncmF0ZWR+cG9wdWxhdGlvbn5tb2RlbH5jb21iaW5lZH53aXRofnJpbmcmIzg3MjI7cmVjb3Zlcnl+ZGF0YS5+TWV0aG9kfkIuRicvJSdpdGFsaWNHRjRGLy8lK2V4ZWN1dGFibGVHRjRGLw==</Equation></Text-field>
</Input>
</Group>
<Group labelreference="L6384" drawlabel="true">
<Input>
<Text-field prompt="&gt; " style="Maple Input" layout="Normal"><Equation executable="true" style="2D Input" input-equation="" display="LUklbXJvd0c2Iy9JK21vZHVsZW5hbWVHNiJJLFR5cGVzZXR0aW5nR0koX3N5c2xpYkdGJzYvLUkjbWlHRiQ2JVEma2FwcGFGJy8lJ2l0YWxpY0dRJmZhbHNlRicvJSxtYXRodmFyaWFudEdRJ25vcm1hbEYnLUkjbW9HRiQ2LVEqJmNvbG9uZXE7RidGMi8lJmZlbmNlR0YxLyUqc2VwYXJhdG9yR0YxLyUpc3RyZXRjaHlHRjEvJSpzeW1tZXRyaWNHRjEvJShsYXJnZW9wR0YxLyUubW92YWJsZWxpbWl0c0dGMS8lJ2FjY2VudEdGMS8lJ2xzcGFjZUdRLDAuMjc3Nzc3OGVtRicvJSdyc3BhY2VHRkktRiw2JVEpc2ltcGxpZnlGJy9GMFEldHJ1ZUYnL0YzUSdpdGFsaWNGJy1JKG1mZW5jZWRHRiQ2JC1GIzYlLUYsNiVRJkV4cGFuRidGT0ZRLUZUNiQtRiM2Ki1GLDYlUSJBRidGT0ZRLUY2Ni1RIixGJ0YyRjkvRjxGUEY9Rj9GQUZDRkUvRkhRJjAuMGVtRicvRktRLDAuMzMzMzMzM2VtRictRiw2JVEiWkYnRk9GUUZcby1GLDYlUSN4MEYnRk9GUUZcby1JI21uR0YkNiRRIjNGJ0YyRjJGMkYyRjItRjY2LVEiOkYnRjJGOUY7Rj1GP0ZBRkNGRUZHRkotRjY2LVEifkYnRjJGOUY7Rj1GP0ZBRkNGRUZgby9GS0Zhb0ZhcC1GLDYlUShrYXBwYUIxRidGT0ZRRjVGKy1GNjYtUSI7RidGMkY5Rl9vRj1GP0ZBRkNGRUZgb0ZKLyUrZXhlY3V0YWJsZUdGMUYy">LUklbXJvd0c2Iy9JK21vZHVsZW5hbWVHNiJJLFR5cGVzZXR0aW5nR0koX3N5c2xpYkdGJzYvLUkjbWlHRiQ2JVEma2FwcGFGJy8lJ2l0YWxpY0dRJmZhbHNlRicvJSxtYXRodmFyaWFudEdRJ25vcm1hbEYnLUkjbW9HRiQ2LVEqJmNvbG9uZXE7RidGMi8lJmZlbmNlR0YxLyUqc2VwYXJhdG9yR0YxLyUpc3RyZXRjaHlHRjEvJSpzeW1tZXRyaWNHRjEvJShsYXJnZW9wR0YxLyUubW92YWJsZWxpbWl0c0dGMS8lJ2FjY2VudEdGMS8lJ2xzcGFjZUdRLDAuMjc3Nzc3OGVtRicvJSdyc3BhY2VHRkktRiw2JVEpc2ltcGxpZnlGJy9GMFEldHJ1ZUYnL0YzUSdpdGFsaWNGJy1JKG1mZW5jZWRHRiQ2JC1GIzYlLUYsNiVRJkV4cGFuRidGT0ZRLUZUNiQtRiM2Ki1GLDYlUSJBRidGT0ZRLUY2Ni1RIixGJ0YyRjkvRjxGUEY9Rj9GQUZDRkUvRkhRJjAuMGVtRicvRktRLDAuMzMzMzMzM2VtRictRiw2JVEiWkYnRk9GUUZcby1GLDYlUSN4MEYnRk9GUUZcby1JI21uR0YkNiRRIjNGJ0YyRjJGMkYyRjItRjY2LVEiOkYnRjJGOUY7Rj1GP0ZBRkNGRUZHRkotRjY2LVEifkYnRjJGOUY7Rj1GP0ZBRkNGRUZgby9GS0Zhb0ZhcC1GLDYlUShrYXBwYUIxRidGT0ZRRjVGKy1GNjYtUSI7RidGMkY5Rl9vRj1GP0ZBRkNGRUZgb0ZKLyUrZXhlY3V0YWJsZUdGMUYy</Equation></Text-field>
</Input>
<Output>
<Text-field style="2D Output" layout="Maple Output"><Equation executable="false" style="2D Output" display="LUklbXJvd0c2Iy9JK21vZHVsZW5hbWVHNiJJLFR5cGVzZXR0aW5nR0koX3N5c2xpYkdGJzYoLUkjbWlHRiQ2JVEoa2FwcGFCMUYnLyUnaXRhbGljR1EldHJ1ZUYnLyUsbWF0aHZhcmlhbnRHUSdpdGFsaWNGJy1JI21vR0YkNi1RIzo9RicvRjNRJ25vcm1hbEYnLyUmZmVuY2VHUSZmYWxzZUYnLyUqc2VwYXJhdG9yR0Y9LyUpc3RyZXRjaHlHRj0vJSpzeW1tZXRyaWNHRj0vJShsYXJnZW9wR0Y9LyUubW92YWJsZWxpbWl0c0dGPS8lJ2FjY2VudEdGPS8lJ2xzcGFjZUdRLDAuMjc3Nzc3OGVtRicvJSdyc3BhY2VHRkwtSShtYWN0aW9uR0YkNiUtSShtZmVuY2VkR0YkNigtRiM2Ji1JJ210YWJsZUdGJDY3LUkkbXRyR0YkNiYtSSRtdGRHRiQ2KC1GIzYmLUYjNiYtSSVtc3ViR0YkNiUtRiw2JVEnJiM5NjY7RicvRjBGPUY5LUYjNiYtRiw2JVEiYUYnRi9GMi8lK2ZvcmVncm91bmRHUShbMCwwLDBdRicvJSlyZWFkb25seUdGPUY5LyUvc3Vic2NyaXB0c2hpZnRHUSIwRictRjY2LVExJkludmlzaWJsZVRpbWVzO0YnRjlGO0Y+RkBGQkZERkZGSC9GS1EmMC4wZW1GJy9GTkZmcC1GX282JS1GLDYlUSJ4RidGL0YyLUYjNigtSSNtbkdGJDYkRmFwRjktRjY2LVEiLEYnRjlGOy9GP0YxRkBGQkZERkZGSEZlcC9GTlEsMC4zMzMzMzMzZW1GJy1GYHE2JFEiMUYnRjlGam9GXXBGOUZfcEY5LUY2Ni1RIitGJ0Y5RjtGPkZARkJGREZGRkgvRktRLDAuMjIyMjIyMmVtRicvRk5GX3ItRiM2JkZeb0ZicC1GX282JUZqcC1GIzYoRl9xRmJxLUZgcTYkUSIyRidGOUZqb0ZdcEY5Rl9wRjlGOS8lKXJvd2FsaWduR1EhRicvJSxjb2x1bW5hbGlnbkdGXHMvJStncm91cGFsaWduR0Zccy8lKHJvd3NwYW5HRmpxLyUrY29sdW1uc3BhbkdGanFGanJGXXNGX3MtRmVuNiYtRmhuNigtRiM2KC1GIzYqRl5vRmJwLUYsNiVRJyYjOTYxO0YnRmRvRjlGYnAtRl9vNiVGYW8tRiM2JkZocUZqb0ZdcEY5Rl9wRmJwRmNyRjlGW3ItRiM2Ji1JKG1zdWJzdXBHRiQ2J0Zhb0Zlb0Znci8lMXN1cGVyc2NyaXB0c2hpZnRHRmFwRl9wRmJwRmhwRjlGW3ItRiM2JkZmdEZicEZjckY5RjlGanJGXXNGX3NGYXNGY3NGanJGXXNGX3MtRmVuNiYtRmhuNigtRiM2Ki1GIzYqRmZ0RmJwRl10RmJwRmB0RmJwRmhwRjlGW3ItRiM2LEZnckZicEZmdEZicEZddEZicEZgdEZicEZjckY5RltyLUYjNiYtRmd0NidGYW9GZW8tRmBxNiRRIjNGJ0Y5Rml0Rl9wRmJwRmhwRjlGW3ItRiM2JkZpdUZicEZjckY5RjlGanJGXXNGX3NGYXNGY3NGanJGXXNGX3MvJSZhbGlnbkdRJWF4aXNGJy9GW3NRKWJhc2VsaW5lRicvRl5zUSdjZW50ZXJGJy9GYHNRJ3xmcmxlZnR8aHJGJy8lL2FsaWdubWVudHNjb3BlR0YxLyUsY29sdW1ud2lkdGhHUSVhdXRvRicvJSZ3aWR0aEdGXXcvJStyb3dzcGFjaW5nR1EmMS4wZXhGJy8lLmNvbHVtbnNwYWNpbmdHUSYwLjhlbUYnLyUpcm93bGluZXNHUSVub25lRicvJSxjb2x1bW5saW5lc0dGaHcvJSZmcmFtZUdGaHcvJS1mcmFtZXNwYWNpbmdHUSwwLjRlbX4wLjVleEYnLyUqZXF1YWxyb3dzR0Y9LyUtZXF1YWxjb2x1bW5zR0Y9LyUtZGlzcGxheXN0eWxlR0Y9LyUlc2lkZUdRJnJpZ2h0RicvJTBtaW5sYWJlbHNwYWNpbmdHRmV3RmpvRl1wRjlGOS9JK21zZW1hbnRpY3NHRiRRKkNvbFZlY3RvckYnLyUlb3BlbkdRIltGJy8lJmNsb3NlR1EiXUYnRlt5LyUrYWN0aW9udHlwZUdRLnJ0YWJsZWFkZHJlc3NGJy8lKXJ0YWJsZWlkR1EpNTI0OTgyODBGJ0Zqb0ZdcEY5">LUklbXJvd0c2Iy9JK21vZHVsZW5hbWVHNiJJLFR5cGVzZXR0aW5nR0koX3N5c2xpYkdGJzYoLUkjbWlHRiQ2JVEoa2FwcGFCMUYnLyUnaXRhbGljR1EldHJ1ZUYnLyUsbWF0aHZhcmlhbnRHUSdpdGFsaWNGJy1JI21vR0YkNi1RIzo9RicvRjNRJ25vcm1hbEYnLyUmZmVuY2VHUSZmYWxzZUYnLyUqc2VwYXJhdG9yR0Y9LyUpc3RyZXRjaHlHRj0vJSpzeW1tZXRyaWNHRj0vJShsYXJnZW9wR0Y9LyUubW92YWJsZWxpbWl0c0dGPS8lJ2FjY2VudEdGPS8lJ2xzcGFjZUdRLDAuMjc3Nzc3OGVtRicvJSdyc3BhY2VHRkwtSShtYWN0aW9uR0YkNiUtSShtZmVuY2VkR0YkNigtRiM2Ji1JJ210YWJsZUdGJDY3LUkkbXRyR0YkNiYtSSRtdGRHRiQ2KC1GIzYmLUYjNiYtSSVtc3ViR0YkNiUtRiw2JVEnJiM5NjY7RicvRjBGPUY5LUYjNiYtRiw2JVEiYUYnRi9GMi8lK2ZvcmVncm91bmRHUShbMCwwLDBdRicvJSlyZWFkb25seUdGPUY5LyUvc3Vic2NyaXB0c2hpZnRHUSIwRictRjY2LVExJkludmlzaWJsZVRpbWVzO0YnRjlGO0Y+RkBGQkZERkZGSC9GS1EmMC4wZW1GJy9GTkZmcC1GX282JS1GLDYlUSJ4RidGL0YyLUYjNigtSSNtbkdGJDYkRmFwRjktRjY2LVEiLEYnRjlGOy9GP0YxRkBGQkZERkZGSEZlcC9GTlEsMC4zMzMzMzMzZW1GJy1GYHE2JFEiMUYnRjlGam9GXXBGOUZfcEY5LUY2Ni1RIitGJ0Y5RjtGPkZARkJGREZGRkgvRktRLDAuMjIyMjIyMmVtRicvRk5GX3ItRiM2JkZeb0ZicC1GX282JUZqcC1GIzYoRl9xRmJxLUZgcTYkUSIyRidGOUZqb0ZdcEY5Rl9wRjlGOS8lKXJvd2FsaWduR1EhRicvJSxjb2x1bW5hbGlnbkdGXHMvJStncm91cGFsaWduR0Zccy8lKHJvd3NwYW5HRmpxLyUrY29sdW1uc3BhbkdGanFGanJGXXNGX3MtRmVuNiYtRmhuNigtRiM2KC1GIzYqRl5vRmJwLUYsNiVRJyYjOTYxO0YnRmRvRjlGYnAtRl9vNiVGYW8tRiM2JkZocUZqb0ZdcEY5Rl9wRmJwRmNyRjlGW3ItRiM2Ji1JKG1zdWJzdXBHRiQ2J0Zhb0Zlb0Znci8lMXN1cGVyc2NyaXB0c2hpZnRHRmFwRl9wRmJwRmhwRjlGW3ItRiM2JkZmdEZicEZjckY5RjlGanJGXXNGX3NGYXNGY3NGanJGXXNGX3MtRmVuNiYtRmhuNigtRiM2Ki1GIzYqRmZ0RmJwRl10RmJwRmB0RmJwRmhwRjlGW3ItRiM2LEZnckZicEZmdEZicEZddEZicEZgdEZicEZjckY5RltyLUYjNiYtRmd0NidGYW9GZW8tRmBxNiRRIjNGJ0Y5Rml0Rl9wRmJwRmhwRjlGW3ItRiM2JkZpdUZicEZjckY5RjlGanJGXXNGX3NGYXNGY3NGanJGXXNGX3MvJSZhbGlnbkdRJWF4aXNGJy9GW3NRKWJhc2VsaW5lRicvRl5zUSdjZW50ZXJGJy9GYHNRJ3xmcmxlZnR8aHJGJy8lL2FsaWdubWVudHNjb3BlR0YxLyUsY29sdW1ud2lkdGhHUSVhdXRvRicvJSZ3aWR0aEdGXXcvJStyb3dzcGFjaW5nR1EmMS4wZXhGJy8lLmNvbHVtbnNwYWNpbmdHUSYwLjhlbUYnLyUpcm93bGluZXNHUSVub25lRicvJSxjb2x1bW5saW5lc0dGaHcvJSZmcmFtZUdGaHcvJS1mcmFtZXNwYWNpbmdHUSwwLjRlbX4wLjVleEYnLyUqZXF1YWxyb3dzR0Y9LyUtZXF1YWxjb2x1bW5zR0Y9LyUtZGlzcGxheXN0eWxlR0Y9LyUlc2lkZUdRJnJpZ2h0RicvJTBtaW5sYWJlbHNwYWNpbmdHRmV3RmpvRl1wRjlGOS9JK21zZW1hbnRpY3NHRiRRKkNvbFZlY3RvckYnLyUlb3BlbkdRIltGJy8lJmNsb3NlR1EiXUYnRlt5LyUrYWN0aW9udHlwZUdRLnJ0YWJsZWFkZHJlc3NGJy8lKXJ0YWJsZWlkR1EpNTI0OTgyODBGJ0Zqb0ZdcEY5</Equation></Text-field>
</Output>
</Group><Presentation-Block>
<Group view="code" labelreference="L6405" drawlabel="true">
<Input>
<Text-field prompt="&gt; " style="Maple Input" layout="Normal"><Equation executable="true" style="2D Input" input-equation="" display="LUklbXJvd0c2Iy9JK21vZHVsZW5hbWVHNiJJLFR5cGVzZXR0aW5nR0koX3N5c2xpYkdGJzYoLUkjbWlHRiQ2JVEmcGFyczFGJy8lJ2l0YWxpY0dRJXRydWVGJy8lLG1hdGh2YXJpYW50R1EnaXRhbGljRictSSNtb0dGJDYtUSomY29sb25lcTtGJy9GM1Enbm9ybWFsRicvJSZmZW5jZUdRJmZhbHNlRicvJSpzZXBhcmF0b3JHRj0vJSlzdHJldGNoeUdGPS8lKnN5bW1ldHJpY0dGPS8lKGxhcmdlb3BHRj0vJS5tb3ZhYmxlbGltaXRzR0Y9LyUnYWNjZW50R0Y9LyUnbHNwYWNlR1EsMC4yNzc3Nzc4ZW1GJy8lJ3JzcGFjZUdGTC1JKG1mZW5jZWRHRiQ2Ji1GIzYpLUklbXN1YkdGJDYlLUYsNiVRJyYjOTY2O0YnL0YwRj1GOS1GIzYoLUkjbW5HRiQ2JFEiMUYnRjkvJStmb3JlZ3JvdW5kR1EqWzAsMCwyNTVdRicvJStleGVjdXRhYmxlR0Y9LyUpcmVhZG9ubHlHRjEvJTBmb250X3N0eWxlX25hbWVHUSoyRH5PdXRwdXRGJ0Y5LyUvc3Vic2NyaXB0c2hpZnRHUSIwRictRjY2LVEiLEYnRjlGOy9GP0YxRkBGQkZERkZGSC9GS1EmMC4wZW1GJy9GTlEsMC4zMzMzMzMzZW1GJy1GVTYlLUYsNiVRJiZwaGk7RidGWkY5LUYjNigtRiw2JVEiYUYnRi9GMkZbb0Zeb0Zgb0Zib0Y5RmVvRmhvLUYsNiVRJyYjOTYxO0YnRlpGOUZeb0Y5RjkvJSVvcGVuR1EnJmxhbmc7RicvJSZjbG9zZUdRJyZyYW5nO0YnLUY2Ni1RIjpGJ0Y5RjtGPkZARkJGREZGRkhGSkZNRl5vRjk=">LUklbXJvd0c2Iy9JK21vZHVsZW5hbWVHNiJJLFR5cGVzZXR0aW5nR0koX3N5c2xpYkdGJzYoLUkjbWlHRiQ2JVEmcGFyczFGJy8lJ2l0YWxpY0dRJXRydWVGJy8lLG1hdGh2YXJpYW50R1EnaXRhbGljRictSSNtb0dGJDYtUSomY29sb25lcTtGJy9GM1Enbm9ybWFsRicvJSZmZW5jZUdRJmZhbHNlRicvJSpzZXBhcmF0b3JHRj0vJSlzdHJldGNoeUdGPS8lKnN5bW1ldHJpY0dGPS8lKGxhcmdlb3BHRj0vJS5tb3ZhYmxlbGltaXRzR0Y9LyUnYWNjZW50R0Y9LyUnbHNwYWNlR1EsMC4yNzc3Nzc4ZW1GJy8lJ3JzcGFjZUdGTC1JKG1mZW5jZWRHRiQ2Ji1GIzYpLUklbXN1YkdGJDYlLUYsNiVRJyYjOTY2O0YnL0YwRj1GOS1GIzYoLUkjbW5HRiQ2JFEiMUYnRjkvJStmb3JlZ3JvdW5kR1EqWzAsMCwyNTVdRicvJStleGVjdXRhYmxlR0Y9LyUpcmVhZG9ubHlHRjEvJTBmb250X3N0eWxlX25hbWVHUSoyRH5PdXRwdXRGJ0Y5LyUvc3Vic2NyaXB0c2hpZnRHUSIwRictRjY2LVEiLEYnRjlGOy9GP0YxRkBGQkZERkZGSC9GS1EmMC4wZW1GJy9GTlEsMC4zMzMzMzMzZW1GJy1GVTYlLUYsNiVRJiZwaGk7RidGWkY5LUYjNigtRiw2JVEiYUYnRi9GMkZbb0Zeb0Zgb0Zib0Y5RmVvRmhvLUYsNiVRJyYjOTYxO0YnRlpGOUZeb0Y5RjkvJSVvcGVuR1EnJmxhbmc7RicvJSZjbG9zZUdRJyZyYW5nO0YnLUY2Ni1RIjpGJ0Y5RjtGPkZARkJGREZGRkhGSkZNRl5vRjk=</Equation></Text-field>
</Input>
</Group>
<Group labelreference="L6404" drawlabel="true">
<Input>
<Text-field prompt="&gt; " style="Maple Input" layout="Normal"><Equation executable="true" style="2D Input" input-equation="" display="LUklbXJvd0c2Iy9JK21vZHVsZW5hbWVHNiJJLFR5cGVzZXR0aW5nR0koX3N5c2xpYkdGJzYpLUkjbWlHRiQ2JVEjRDFGJy8lJ2l0YWxpY0dRJXRydWVGJy8lLG1hdGh2YXJpYW50R1EnaXRhbGljRictSSNtb0dGJDYtUSomY29sb25lcTtGJy9GM1Enbm9ybWFsRicvJSZmZW5jZUdRJmZhbHNlRicvJSpzZXBhcmF0b3JHRj0vJSlzdHJldGNoeUdGPS8lKnN5bW1ldHJpY0dGPS8lKGxhcmdlb3BHRj0vJS5tb3ZhYmxlbGltaXRzR0Y9LyUnYWNjZW50R0Y9LyUnbHNwYWNlR1EsMC4yNzc3Nzc4ZW1GJy8lJ3JzcGFjZUdGTC1GLDYlUSVEbWF0RidGL0YyLUkobWZlbmNlZEdGJDYkLUYjNictRiw2JVEoa2FwcGFCMUYnRi9GMi1GNjYtUSIsRidGOUY7L0Y/RjFGQEZCRkRGRkZIL0ZLUSYwLjBlbUYnL0ZOUSwwLjMzMzMzMzNlbUYnLUYsNiVRJnBhcnMxRidGL0YyLyUrZXhlY3V0YWJsZUdGPUY5RjktRjY2LVEiO0YnRjlGO0ZnbkZARkJGREZGRkhGaG5GTUZfb0Y5">LUklbXJvd0c2Iy9JK21vZHVsZW5hbWVHNiJJLFR5cGVzZXR0aW5nR0koX3N5c2xpYkdGJzYpLUkjbWlHRiQ2JVEjRDFGJy8lJ2l0YWxpY0dRJXRydWVGJy8lLG1hdGh2YXJpYW50R1EnaXRhbGljRictSSNtb0dGJDYtUSomY29sb25lcTtGJy9GM1Enbm9ybWFsRicvJSZmZW5jZUdRJmZhbHNlRicvJSpzZXBhcmF0b3JHRj0vJSlzdHJldGNoeUdGPS8lKnN5bW1ldHJpY0dGPS8lKGxhcmdlb3BHRj0vJS5tb3ZhYmxlbGltaXRzR0Y9LyUnYWNjZW50R0Y9LyUnbHNwYWNlR1EsMC4yNzc3Nzc4ZW1GJy8lJ3JzcGFjZUdGTC1GLDYlUSVEbWF0RidGL0YyLUkobWZlbmNlZEdGJDYkLUYjNictRiw2JVEoa2FwcGFCMUYnRi9GMi1GNjYtUSIsRidGOUY7L0Y/RjFGQEZCRkRGRkZIL0ZLUSYwLjBlbUYnL0ZOUSwwLjMzMzMzMzNlbUYnLUYsNiVRJnBhcnMxRidGL0YyLyUrZXhlY3V0YWJsZUdGPUY5RjktRjY2LVEiO0YnRjlGO0ZnbkZARkJGREZGRkhGaG5GTUZfb0Y5</Equation></Text-field>
</Input>
<Output>
<Text-field style="2D Output" layout="Maple Output"><Equation executable="false" style="2D Output" display="LUklbXJvd0c2Iy9JK21vZHVsZW5hbWVHNiJJLFR5cGVzZXR0aW5nR0koX3N5c2xpYkdGJzYoLUkjbWlHRiQ2JVEjRDFGJy8lJ2l0YWxpY0dRJXRydWVGJy8lLG1hdGh2YXJpYW50R1EnaXRhbGljRictSSNtb0dGJDYtUSM6PUYnL0YzUSdub3JtYWxGJy8lJmZlbmNlR1EmZmFsc2VGJy8lKnNlcGFyYXRvckdGPS8lKXN0cmV0Y2h5R0Y9LyUqc3ltbWV0cmljR0Y9LyUobGFyZ2VvcEdGPS8lLm1vdmFibGVsaW1pdHNHRj0vJSdhY2NlbnRHRj0vJSdsc3BhY2VHUSwwLjI3Nzc3NzhlbUYnLyUncnNwYWNlR0ZMLUkobWFjdGlvbkdGJDYlLUkobWZlbmNlZEdGJDYoLUYjNiYtSSdtdGFibGVHRiQ2Ny1JJG10ckdGJDYoLUkkbXRkR0YkNigtSSNtbkdGJDYkUSIwRidGOS8lKXJvd2FsaWduR1EhRicvJSxjb2x1bW5hbGlnbkdGYG8vJStncm91cGFsaWduR0Zgby8lKHJvd3NwYW5HUSIxRicvJStjb2x1bW5zcGFuR0Znby1GaG42KC1GIzYoLUklbXN1YkdGJDYlLUYsNiVRJyYjOTY2O0YnL0YwRj1GOS1GIzYmLUYsNiVRImFGJ0YvRjIvJStmb3JlZ3JvdW5kR1EoWzAsMCwwXUYnLyUpcmVhZG9ubHlHRj1GOS8lL3N1YnNjcmlwdHNoaWZ0R0Zdby1GNjYtUTEmSW52aXNpYmxlVGltZXM7RidGOUY7Rj5GQEZCRkRGRkZIL0ZLUSYwLjBlbUYnL0ZORmVxLUYsNiVRJyYjOTYxO0YnRmRwRjlGYXEtRl9wNiUtRiw2JVEieEYnRi9GMi1GIzYoRmpuLUY2Ni1RIixGJ0Y5RjsvRj9GMUZARkJGREZGRkhGZHEvRk5RLDAuMzMzMzMzM2VtRictRltvNiRRIjJGJ0Y5RmpwRl1xRjlGX3FGOUZeb0Zhb0Zjb0Zlb0Zoby1GaG42KC1GIzYmLUYjNigtSShtc3Vic3VwR0YkNidGYXBGZXBGZ3IvJTFzdXBlcnNjcmlwdHNoaWZ0R0Zdb0ZfcUZhcUZncUZhcS1GX3A2JUZcci1GIzYoRmpuRmFyLUZbbzYkRmdvRjlGanBGXXFGOUZfcUY5LUY2Ni1RIitGJ0Y5RjtGPkZARkJGREZGRkgvRktRLDAuMjIyMjIyMmVtRicvRk5GX3QtRiM2KkZnckZhcUZgc0ZhcUZncUZhcUZqcUY5RjlGXm9GYW9GY29GZW9GaG9GXm9GYW9GY28tRmVuNigtRmhuNigtRiM2JkZlc0ZbdEZqcUY5Rl5vRmFvRmNvRmVvRmhvLUZobjYoLUYjNigtRiM2KEZncUZhcS1GX3A2JUZhcC1GIzYmRmlzRmpwRl1xRjlGX3FGYXFGanFGOUZbdC1GIzYoRmdyRmFxRl5wRmFxRmVzRjlGW3QtRiM2KEZnckZhcUZecEZhcUZqcUY5RjlGXm9GYW9GY29GZW9GaG8tRmhuNigtRiM2Ki1GIzYsRmdyRmFxRl5wRmFxRmdxRmFxRl91RmFxRmVzRjlGW3QtRiM2LC1GW282JFEiNEYnRjlGYXFGXnBGYXFGZ3FGYXFGX3VGYXFGanFGOUZbdC1GIzYoLUZbbzYkUSIzRidGOUZhcUZgc0ZhcUZlc0Y5Rlt0LUYjNihGZHZGYXFGYHNGYXFGanFGOUY5Rl5vRmFvRmNvRmVvRmhvRl5vRmFvRmNvLUZlbjYoRmduLUZobjYoLUYjNihGXnBGYXFGX3VGYXFGanFGOUZeb0Zhb0Zjb0Zlb0Zoby1GaG42KC1GIzYmLUYjNihGYHNGYXFGX3VGYXFGZXNGOUZbdC1GIzYqRmdyRmFxRmBzRmFxRl91RmFxRmpxRjlGOUZeb0Zhb0Zjb0Zlb0Zob0Zeb0Zhb0Zjby8lJmFsaWduR1ElYXhpc0YnL0Zfb1EpYmFzZWxpbmVGJy9GYm9RJ2NlbnRlckYnL0Zkb1EnfGZybGVmdHxockYnLyUvYWxpZ25tZW50c2NvcGVHRjEvJSxjb2x1bW53aWR0aEdRJWF1dG9GJy8lJndpZHRoR0ZkeC8lK3Jvd3NwYWNpbmdHUSYxLjBleEYnLyUuY29sdW1uc3BhY2luZ0dRJjAuOGVtRicvJSlyb3dsaW5lc0dRJW5vbmVGJy8lLGNvbHVtbmxpbmVzR0ZfeS8lJmZyYW1lR0ZfeS8lLWZyYW1lc3BhY2luZ0dRLDAuNGVtfjAuNWV4RicvJSplcXVhbHJvd3NHRj0vJS1lcXVhbGNvbHVtbnNHRj0vJS1kaXNwbGF5c3R5bGVHRj0vJSVzaWRlR1EmcmlnaHRGJy8lMG1pbmxhYmVsc3BhY2luZ0dGXHlGanBGXXFGOUY5L0krbXNlbWFudGljc0dGJFEnTWF0cml4RicvJSVvcGVuR1EiW0YnLyUmY2xvc2VHUSJdRidGYnovJSthY3Rpb250eXBlR1EucnRhYmxlYWRkcmVzc0YnLyUpcnRhYmxlaWRHUSk1MjQ5ODUyNEYnRmpwRl1xRjk=">LUklbXJvd0c2Iy9JK21vZHVsZW5hbWVHNiJJLFR5cGVzZXR0aW5nR0koX3N5c2xpYkdGJzYoLUkjbWlHRiQ2JVEjRDFGJy8lJ2l0YWxpY0dRJXRydWVGJy8lLG1hdGh2YXJpYW50R1EnaXRhbGljRictSSNtb0dGJDYtUSM6PUYnL0YzUSdub3JtYWxGJy8lJmZlbmNlR1EmZmFsc2VGJy8lKnNlcGFyYXRvckdGPS8lKXN0cmV0Y2h5R0Y9LyUqc3ltbWV0cmljR0Y9LyUobGFyZ2VvcEdGPS8lLm1vdmFibGVsaW1pdHNHRj0vJSdhY2NlbnRHRj0vJSdsc3BhY2VHUSwwLjI3Nzc3NzhlbUYnLyUncnNwYWNlR0ZMLUkobWFjdGlvbkdGJDYlLUkobWZlbmNlZEdGJDYoLUYjNiYtSSdtdGFibGVHRiQ2Ny1JJG10ckdGJDYoLUkkbXRkR0YkNigtSSNtbkdGJDYkUSIwRidGOS8lKXJvd2FsaWduR1EhRicvJSxjb2x1bW5hbGlnbkdGYG8vJStncm91cGFsaWduR0Zgby8lKHJvd3NwYW5HUSIxRicvJStjb2x1bW5zcGFuR0Znby1GaG42KC1GIzYoLUklbXN1YkdGJDYlLUYsNiVRJyYjOTY2O0YnL0YwRj1GOS1GIzYmLUYsNiVRImFGJ0YvRjIvJStmb3JlZ3JvdW5kR1EoWzAsMCwwXUYnLyUpcmVhZG9ubHlHRj1GOS8lL3N1YnNjcmlwdHNoaWZ0R0Zdby1GNjYtUTEmSW52aXNpYmxlVGltZXM7RidGOUY7Rj5GQEZCRkRGRkZIL0ZLUSYwLjBlbUYnL0ZORmVxLUYsNiVRJyYjOTYxO0YnRmRwRjlGYXEtRl9wNiUtRiw2JVEieEYnRi9GMi1GIzYoRmpuLUY2Ni1RIixGJ0Y5RjsvRj9GMUZARkJGREZGRkhGZHEvRk5RLDAuMzMzMzMzM2VtRictRltvNiRRIjJGJ0Y5RmpwRl1xRjlGX3FGOUZeb0Zhb0Zjb0Zlb0Zoby1GaG42KC1GIzYmLUYjNigtSShtc3Vic3VwR0YkNidGYXBGZXBGZ3IvJTFzdXBlcnNjcmlwdHNoaWZ0R0Zdb0ZfcUZhcUZncUZhcS1GX3A2JUZcci1GIzYoRmpuRmFyLUZbbzYkRmdvRjlGanBGXXFGOUZfcUY5LUY2Ni1RIitGJ0Y5RjtGPkZARkJGREZGRkgvRktRLDAuMjIyMjIyMmVtRicvRk5GX3QtRiM2KkZnckZhcUZgc0ZhcUZncUZhcUZqcUY5RjlGXm9GYW9GY29GZW9GaG9GXm9GYW9GY28tRmVuNigtRmhuNigtRiM2JkZlc0ZbdEZqcUY5Rl5vRmFvRmNvRmVvRmhvLUZobjYoLUYjNigtRiM2KEZncUZhcS1GX3A2JUZhcC1GIzYmRmlzRmpwRl1xRjlGX3FGYXFGanFGOUZbdC1GIzYoRmdyRmFxRl5wRmFxRmVzRjlGW3QtRiM2KEZnckZhcUZecEZhcUZqcUY5RjlGXm9GYW9GY29GZW9GaG8tRmhuNigtRiM2Ki1GIzYsRmdyRmFxRl5wRmFxRmdxRmFxRl91RmFxRmVzRjlGW3QtRiM2LC1GW282JFEiNEYnRjlGYXFGXnBGYXFGZ3FGYXFGX3VGYXFGanFGOUZbdC1GIzYoLUZbbzYkUSIzRidGOUZhcUZgc0ZhcUZlc0Y5Rlt0LUYjNihGZHZGYXFGYHNGYXFGanFGOUY5Rl5vRmFvRmNvRmVvRmhvRl5vRmFvRmNvLUZlbjYoRmduLUZobjYoLUYjNihGXnBGYXFGX3VGYXFGanFGOUZeb0Zhb0Zjb0Zlb0Zoby1GaG42KC1GIzYmLUYjNihGYHNGYXFGX3VGYXFGZXNGOUZbdC1GIzYqRmdyRmFxRmBzRmFxRl91RmFxRmpxRjlGOUZeb0Zhb0Zjb0Zlb0Zob0Zeb0Zhb0Zjby8lJmFsaWduR1ElYXhpc0YnL0Zfb1EpYmFzZWxpbmVGJy9GYm9RJ2NlbnRlckYnL0Zkb1EnfGZybGVmdHxockYnLyUvYWxpZ25tZW50c2NvcGVHRjEvJSxjb2x1bW53aWR0aEdRJWF1dG9GJy8lJndpZHRoR0ZkeC8lK3Jvd3NwYWNpbmdHUSYxLjBleEYnLyUuY29sdW1uc3BhY2luZ0dRJjAuOGVtRicvJSlyb3dsaW5lc0dRJW5vbmVGJy8lLGNvbHVtbmxpbmVzR0ZfeS8lJmZyYW1lR0ZfeS8lLWZyYW1lc3BhY2luZ0dRLDAuNGVtfjAuNWV4RicvJSplcXVhbHJvd3NHRj0vJS1lcXVhbGNvbHVtbnNHRj0vJS1kaXNwbGF5c3R5bGVHRj0vJSVzaWRlR1EmcmlnaHRGJy8lMG1pbmxhYmVsc3BhY2luZ0dGXHlGanBGXXFGOUY5L0krbXNlbWFudGljc0dGJFEnTWF0cml4RicvJSVvcGVuR1EiW0YnLyUmY2xvc2VHUSJdRidGYnovJSthY3Rpb250eXBlR1EucnRhYmxlYWRkcmVzc0YnLyUpcnRhYmxlaWRHUSk1MjQ5ODUyNEYnRmpwRl1xRjk=</Equation></Text-field>
</Output>
</Group></Presentation-Block>
<Group labelreference="L6385" drawlabel="true">
<Input>
<Text-field prompt="&gt; " style="Maple Input" layout="Normal"><Equation executable="true" style="2D Input" input-equation="" display="LUklbXJvd0c2Iy9JK21vZHVsZW5hbWVHNiJJLFR5cGVzZXR0aW5nR0koX3N5c2xpYkdGJzYmLUkjbWlHRiQ2JVEoRXN0cGFyc0YnLyUnaXRhbGljR1EldHJ1ZUYnLyUsbWF0aHZhcmlhbnRHUSdpdGFsaWNGJy1JKG1mZW5jZWRHRiQ2JC1GIzYnLUYsNiVRI0QxRidGL0YyLUkjbW9HRiQ2LVEiLEYnL0YzUSdub3JtYWxGJy8lJmZlbmNlR1EmZmFsc2VGJy8lKnNlcGFyYXRvckdGMS8lKXN0cmV0Y2h5R0ZFLyUqc3ltbWV0cmljR0ZFLyUobGFyZ2VvcEdGRS8lLm1vdmFibGVsaW1pdHNHRkUvJSdhY2NlbnRHRkUvJSdsc3BhY2VHUSYwLjBlbUYnLyUncnNwYWNlR1EsMC4zMzMzMzMzZW1GJy1GLDYlUSZwYXJzMUYnRi9GMi8lK2V4ZWN1dGFibGVHRkVGQUZBRmVuRkE=">LUklbXJvd0c2Iy9JK21vZHVsZW5hbWVHNiJJLFR5cGVzZXR0aW5nR0koX3N5c2xpYkdGJzYmLUkjbWlHRiQ2JVEoRXN0cGFyc0YnLyUnaXRhbGljR1EldHJ1ZUYnLyUsbWF0aHZhcmlhbnRHUSdpdGFsaWNGJy1JKG1mZW5jZWRHRiQ2JC1GIzYnLUYsNiVRI0QxRidGL0YyLUkjbW9HRiQ2LVEiLEYnL0YzUSdub3JtYWxGJy8lJmZlbmNlR1EmZmFsc2VGJy8lKnNlcGFyYXRvckdGMS8lKXN0cmV0Y2h5R0ZFLyUqc3ltbWV0cmljR0ZFLyUobGFyZ2VvcEdGRS8lLm1vdmFibGVsaW1pdHNHRkUvJSdhY2NlbnRHRkUvJSdsc3BhY2VHUSYwLjBlbUYnLyUncnNwYWNlR1EsMC4zMzMzMzMzZW1GJy1GLDYlUSZwYXJzMUYnRi9GMi8lK2V4ZWN1dGFibGVHRkVGQUZBRmVuRkE=</Equation></Text-field>
</Input>
<Output>
<Text-field style="2D Output" layout="Maple Output"><Equation executable="false" style="2D Output" display="LUkobWZlbmNlZEc2Iy9JK21vZHVsZW5hbWVHNiJJLFR5cGVzZXR0aW5nR0koX3N5c2xpYkdGJzYmLUklbXJvd0dGJDYmLUYsNigtRiw2KC1JI21pR0YkNiVRImZGJy8lJ2l0YWxpY0dRJXRydWVGJy8lLG1hdGh2YXJpYW50R1EnaXRhbGljRictSSNtb0dGJDYtUTAmQXBwbHlGdW5jdGlvbjtGJy9GOlEnbm9ybWFsRicvJSZmZW5jZUdRJmZhbHNlRicvJSpzZXBhcmF0b3JHRkQvJSlzdHJldGNoeUdGRC8lKnN5bW1ldHJpY0dGRC8lKGxhcmdlb3BHRkQvJS5tb3ZhYmxlbGltaXRzR0ZELyUnYWNjZW50R0ZELyUnbHNwYWNlR1EmMC4wZW1GJy8lJ3JzcGFjZUdGUy1GIzYkLUYsNiotSSVtc3ViR0YkNiUtRjM2JVEnJiM5NjY7RicvRjdGREZALUYsNiYtSSNtbkdGJDYkUSIxRidGQC8lK2ZvcmVncm91bmRHUShbMCwwLDBdRicvJSlyZWFkb25seUdGREZALyUvc3Vic2NyaXB0c2hpZnRHUSIwRictRj02LVEiLEYnRkBGQi9GRkY4RkdGSUZLRk1GT0ZRL0ZVUSwwLjMzMzMzMzNlbUYnLUZlbjYlRmduLUYsNiYtRjM2JVEiYUYnRjZGOUZhb0Zkb0ZARmZvRmlvLUYzNiVRJyYjOTYxO0YnRmpuRkBGYW9GZG9GQEZARmFvRmRvRkAtRj02LVEiPUYnRkBGQkZFRkdGSUZLRk1GTy9GUlEsMC4yNzc3Nzc4ZW1GJy9GVUZdcS1GLDYoLUYzNiVRJF9GMUYnRjZGOUY8LUYjNiQtRiw2KEZfcEZpby1GLDYmRmZwLUY9Ni1RMSZJbnZpc2libGVUaW1lcztGJ0ZARkJGRUZHRklGS0ZNRk9GUUZURlpGQEZhb0Zkb0ZARkBGYW9GZG9GQEZhb0Zkb0ZARmFvRmRvRkBGQC8lJW9wZW5HUSJ8ZnJGJy8lJmNsb3NlR1EifGhyRic=">PCMvLUkiZkc2IjYlJkkkcGhpRzYiNiMiIiImSSRwaGlHNiI2I0kiYUc2IkkkcmhvRzYiLUkkX0YxRzYiNiQmSSRwaGlHNiI2I0kiYUc2IiomSSRyaG9HNiIiIiImSSRwaGlHNiI2IyIiIiIiIg==</Equation></Text-field>
</Output>
</Group>
<Group labelreference="L6411" drawlabel="true">
<Input>
<Text-field prompt="&gt; " style="Maple Input" layout="Normal"><Equation executable="true" style="2D Input" input-equation="" display="LUklbXJvd0c2Iy9JK21vZHVsZW5hbWVHNiJJLFR5cGVzZXR0aW5nR0koX3N5c2xpYkdGJzYmLUkjbW9HRiQ2LVEiI0YnLyUsbWF0aHZhcmlhbnRHUSdub3JtYWxGJy8lJmZlbmNlR1EmZmFsc2VGJy8lKnNlcGFyYXRvckdGNC8lKXN0cmV0Y2h5R0Y0LyUqc3ltbWV0cmljR0Y0LyUobGFyZ2VvcEdGNC8lLm1vdmFibGVsaW1pdHNHRjQvJSdhY2NlbnRHRjQvJSdsc3BhY2VHUSYwLjBlbUYnLyUncnNwYWNlR0ZDLUkjbWlHRiQ2JVFeb35XZX5yZXBhcmFtZXRlcmlzZX5pbn50ZXJtc35vZn50aGV+ZXN0aW1hYmxlfnBhcmFtZXRlcn5jb21iaW5hdGlvbnNGJy8lJ2l0YWxpY0dGNEYvLyUrZXhlY3V0YWJsZUdGNEYv">LUklbXJvd0c2Iy9JK21vZHVsZW5hbWVHNiJJLFR5cGVzZXR0aW5nR0koX3N5c2xpYkdGJzYmLUkjbW9HRiQ2LVEiI0YnLyUsbWF0aHZhcmlhbnRHUSdub3JtYWxGJy8lJmZlbmNlR1EmZmFsc2VGJy8lKnNlcGFyYXRvckdGNC8lKXN0cmV0Y2h5R0Y0LyUqc3ltbWV0cmljR0Y0LyUobGFyZ2VvcEdGNC8lLm1vdmFibGVsaW1pdHNHRjQvJSdhY2NlbnRHRjQvJSdsc3BhY2VHUSYwLjBlbUYnLyUncnNwYWNlR0ZDLUkjbWlHRiQ2JVFeb35XZX5yZXBhcmFtZXRlcmlzZX5pbn50ZXJtc35vZn50aGV+ZXN0aW1hYmxlfnBhcmFtZXRlcn5jb21iaW5hdGlvbnNGJy8lJ2l0YWxpY0dGNEYvLyUrZXhlY3V0YWJsZUdGNEYv</Equation></Text-field>
</Input>
</Group>
<Group labelreference="L6406" drawlabel="true">
<Input>
<Text-field prompt="&gt; " style="Maple Input" layout="Normal"><Equation executable="true" style="2D Input" input-equation="" display="LUklbXJvd0c2Iy9JK21vZHVsZW5hbWVHNiJJLFR5cGVzZXR0aW5nR0koX3N5c2xpYkdGJzYqLUkjbWlHRiQ2JVEjczFGJy8lJ2l0YWxpY0dRJXRydWVGJy8lLG1hdGh2YXJpYW50R1EnaXRhbGljRictSSNtb0dGJDYtUSJ+RicvRjNRJ25vcm1hbEYnLyUmZmVuY2VHUSZmYWxzZUYnLyUqc2VwYXJhdG9yR0Y9LyUpc3RyZXRjaHlHRj0vJSpzeW1tZXRyaWNHRj0vJShsYXJnZW9wR0Y9LyUubW92YWJsZWxpbWl0c0dGPS8lJ2FjY2VudEdGPS8lJ2xzcGFjZUdRJjAuMGVtRicvJSdyc3BhY2VHRkwtRjY2LVEqJmNvbG9uZXE7RidGOUY7Rj5GQEZCRkRGRkZIL0ZLUSwwLjI3Nzc3NzhlbUYnL0ZORlNGNS1JKG1mZW5jZWRHRiQ2Ji1GIzYnLUYsNiNRIUYnLUYjNiotSSVtc3ViR0YkNiUtRiw2JVEmJnBoaTtGJy9GMEY9RjktRiM2KC1GLDYlUSJhRidGL0YyLyUrZm9yZWdyb3VuZEdRKlswLDAsMjU1XUYnLyUrZXhlY3V0YWJsZUdGPS8lKXJlYWRvbmx5R0YxLyUwZm9udF9zdHlsZV9uYW1lR1EqMkR+T3V0cHV0RidGOS8lL3N1YnNjcmlwdHNoaWZ0R1EiMEYnLUY2Ni1RIixGJ0Y5RjsvRj9GMUZARkJGREZGRkhGSi9GTlEsMC4zMzMzMzMzZW1GJy1GIzYqLUYsNiVRJiZyaG87RidGX29GOS1GNjYtUTEmSW52aXNpYmxlVGltZXM7RidGOUY7Rj5GQEZCRkRGRkZIRkpGTS1Gam42JUZcby1GIzYoLUkjbW5HRiQ2JFEiMUYnRjlGZW9GaG9Gam9GXHBGOUZfcEZlb0Zob0Zqb0ZccEY5RmVvRmhvRmpvRlxwRjlGWkZob0Y5RjkvJSVvcGVuR1EnJmxhbmc7RicvJSZjbG9zZUdRJyZyYW5nO0YnLUY2Ni1RIjtGJ0Y5RjtGZXBGQEZCRkRGRkZIRkpGVEZob0Y5">LUklbXJvd0c2Iy9JK21vZHVsZW5hbWVHNiJJLFR5cGVzZXR0aW5nR0koX3N5c2xpYkdGJzYqLUkjbWlHRiQ2JVEjczFGJy8lJ2l0YWxpY0dRJXRydWVGJy8lLG1hdGh2YXJpYW50R1EnaXRhbGljRictSSNtb0dGJDYtUSJ+RicvRjNRJ25vcm1hbEYnLyUmZmVuY2VHUSZmYWxzZUYnLyUqc2VwYXJhdG9yR0Y9LyUpc3RyZXRjaHlHRj0vJSpzeW1tZXRyaWNHRj0vJShsYXJnZW9wR0Y9LyUubW92YWJsZWxpbWl0c0dGPS8lJ2FjY2VudEdGPS8lJ2xzcGFjZUdRJjAuMGVtRicvJSdyc3BhY2VHRkwtRjY2LVEqJmNvbG9uZXE7RidGOUY7Rj5GQEZCRkRGRkZIL0ZLUSwwLjI3Nzc3NzhlbUYnL0ZORlNGNS1JKG1mZW5jZWRHRiQ2Ji1GIzYnLUYsNiNRIUYnLUYjNiotSSVtc3ViR0YkNiUtRiw2JVEmJnBoaTtGJy9GMEY9RjktRiM2KC1GLDYlUSJhRidGL0YyLyUrZm9yZWdyb3VuZEdRKlswLDAsMjU1XUYnLyUrZXhlY3V0YWJsZUdGPS8lKXJlYWRvbmx5R0YxLyUwZm9udF9zdHlsZV9uYW1lR1EqMkR+T3V0cHV0RidGOS8lL3N1YnNjcmlwdHNoaWZ0R1EiMEYnLUY2Ni1RIixGJ0Y5RjsvRj9GMUZARkJGREZGRkhGSi9GTlEsMC4zMzMzMzMzZW1GJy1GIzYqLUYsNiVRJiZyaG87RidGX29GOS1GNjYtUTEmSW52aXNpYmxlVGltZXM7RidGOUY7Rj5GQEZCRkRGRkZIRkpGTS1Gam42JUZcby1GIzYoLUkjbW5HRiQ2JFEiMUYnRjlGZW9GaG9Gam9GXHBGOUZfcEZlb0Zob0Zqb0ZccEY5RmVvRmhvRmpvRlxwRjlGWkZob0Y5RjkvJSVvcGVuR1EnJmxhbmc7RicvJSZjbG9zZUdRJyZyYW5nO0YnLUY2Ni1RIjtGJ0Y5RjtGZXBGQEZCRkRGRkZIRkpGVEZob0Y5</Equation></Text-field>
</Input>
<Output>
<Text-field style="2D Output" layout="Maple Output"><Equation executable="false" style="2D Output" display="LUklbXJvd0c2Iy9JK21vZHVsZW5hbWVHNiJJLFR5cGVzZXR0aW5nR0koX3N5c2xpYkdGJzYoLUkjbWlHRiQ2JVEjczFGJy8lJ2l0YWxpY0dRJXRydWVGJy8lLG1hdGh2YXJpYW50R1EnaXRhbGljRictSSNtb0dGJDYtUSM6PUYnL0YzUSdub3JtYWxGJy8lJmZlbmNlR1EmZmFsc2VGJy8lKnNlcGFyYXRvckdGPS8lKXN0cmV0Y2h5R0Y9LyUqc3ltbWV0cmljR0Y9LyUobGFyZ2VvcEdGPS8lLm1vdmFibGVsaW1pdHNHRj0vJSdhY2NlbnRHRj0vJSdsc3BhY2VHUSwwLjI3Nzc3NzhlbUYnLyUncnNwYWNlR0ZMLUkobWFjdGlvbkdGJDYlLUkobWZlbmNlZEdGJDYoLUYjNiYtSSdtdGFibGVHRiQ2Ni1JJG10ckdGJDYmLUkkbXRkR0YkNigtSSVtc3ViR0YkNiUtRiw2JVEnJiM5NjY7RicvRjBGPUY5LUYjNiYtRiw2JVEiYUYnRi9GMi8lK2ZvcmVncm91bmRHUShbMCwwLDBdRicvJSlyZWFkb25seUdGPUY5LyUvc3Vic2NyaXB0c2hpZnRHUSIwRicvJSlyb3dhbGlnbkdRIUYnLyUsY29sdW1uYWxpZ25HRmBwLyUrZ3JvdXBhbGlnbkdGYHAvJShyb3dzcGFuR1EiMUYnLyUrY29sdW1uc3BhbkdGZ3BGXnBGYXBGY3AtRmVuNiYtRmhuNigtRiM2Ji1GLDYlUScmIzk2MTtGJ0Zgb0Y5LUY2Ni1RMSZJbnZpc2libGVUaW1lcztGJ0Y5RjtGPkZARkJGREZGRkgvRktRJjAuMGVtRicvRk5GZ3EtRltvNiVGXW8tRiM2Ji1JI21uR0YkNiRGZ3BGOUZmb0Zpb0Y5RltwRjlGXnBGYXBGY3BGZXBGaHBGXnBGYXBGY3AvJSZhbGlnbkdRJWF4aXNGJy9GX3BRKWJhc2VsaW5lRicvRmJwUSdjZW50ZXJGJy9GZHBRJ3xmcmxlZnR8aHJGJy8lL2FsaWdubWVudHNjb3BlR0YxLyUsY29sdW1ud2lkdGhHUSVhdXRvRicvJSZ3aWR0aEdGXXMvJStyb3dzcGFjaW5nR1EmMS4wZXhGJy8lLmNvbHVtbnNwYWNpbmdHUSYwLjhlbUYnLyUpcm93bGluZXNHUSVub25lRicvJSxjb2x1bW5saW5lc0dGaHMvJSZmcmFtZUdGaHMvJS1mcmFtZXNwYWNpbmdHUSwwLjRlbX4wLjVleEYnLyUqZXF1YWxyb3dzR0Y9LyUtZXF1YWxjb2x1bW5zR0Y9LyUtZGlzcGxheXN0eWxlR0Y9LyUlc2lkZUdRJnJpZ2h0RicvJTBtaW5sYWJlbHNwYWNpbmdHRmVzRmZvRmlvRjlGOS9JK21zZW1hbnRpY3NHRiRRKkNvbFZlY3RvckYnLyUlb3BlbkdRIltGJy8lJmNsb3NlR1EiXUYnRlt1LyUrYWN0aW9udHlwZUdRLnJ0YWJsZWFkZHJlc3NGJy8lKXJ0YWJsZWlkR1EpNTI0OTg2MjRGJ0Zmb0Zpb0Y5">LUklbXJvd0c2Iy9JK21vZHVsZW5hbWVHNiJJLFR5cGVzZXR0aW5nR0koX3N5c2xpYkdGJzYoLUkjbWlHRiQ2JVEjczFGJy8lJ2l0YWxpY0dRJXRydWVGJy8lLG1hdGh2YXJpYW50R1EnaXRhbGljRictSSNtb0dGJDYtUSM6PUYnL0YzUSdub3JtYWxGJy8lJmZlbmNlR1EmZmFsc2VGJy8lKnNlcGFyYXRvckdGPS8lKXN0cmV0Y2h5R0Y9LyUqc3ltbWV0cmljR0Y9LyUobGFyZ2VvcEdGPS8lLm1vdmFibGVsaW1pdHNHRj0vJSdhY2NlbnRHRj0vJSdsc3BhY2VHUSwwLjI3Nzc3NzhlbUYnLyUncnNwYWNlR0ZMLUkobWFjdGlvbkdGJDYlLUkobWZlbmNlZEdGJDYoLUYjNiYtSSdtdGFibGVHRiQ2Ni1JJG10ckdGJDYmLUkkbXRkR0YkNigtSSVtc3ViR0YkNiUtRiw2JVEnJiM5NjY7RicvRjBGPUY5LUYjNiYtRiw2JVEiYUYnRi9GMi8lK2ZvcmVncm91bmRHUShbMCwwLDBdRicvJSlyZWFkb25seUdGPUY5LyUvc3Vic2NyaXB0c2hpZnRHUSIwRicvJSlyb3dhbGlnbkdRIUYnLyUsY29sdW1uYWxpZ25HRmBwLyUrZ3JvdXBhbGlnbkdGYHAvJShyb3dzcGFuR1EiMUYnLyUrY29sdW1uc3BhbkdGZ3BGXnBGYXBGY3AtRmVuNiYtRmhuNigtRiM2Ji1GLDYlUScmIzk2MTtGJ0Zgb0Y5LUY2Ni1RMSZJbnZpc2libGVUaW1lcztGJ0Y5RjtGPkZARkJGREZGRkgvRktRJjAuMGVtRicvRk5GZ3EtRltvNiVGXW8tRiM2Ji1JI21uR0YkNiRGZ3BGOUZmb0Zpb0Y5RltwRjlGXnBGYXBGY3BGZXBGaHBGXnBGYXBGY3AvJSZhbGlnbkdRJWF4aXNGJy9GX3BRKWJhc2VsaW5lRicvRmJwUSdjZW50ZXJGJy9GZHBRJ3xmcmxlZnR8aHJGJy8lL2FsaWdubWVudHNjb3BlR0YxLyUsY29sdW1ud2lkdGhHUSVhdXRvRicvJSZ3aWR0aEdGXXMvJStyb3dzcGFjaW5nR1EmMS4wZXhGJy8lLmNvbHVtbnNwYWNpbmdHUSYwLjhlbUYnLyUpcm93bGluZXNHUSVub25lRicvJSxjb2x1bW5saW5lc0dGaHMvJSZmcmFtZUdGaHMvJS1mcmFtZXNwYWNpbmdHUSwwLjRlbX4wLjVleEYnLyUqZXF1YWxyb3dzR0Y9LyUtZXF1YWxjb2x1bW5zR0Y9LyUtZGlzcGxheXN0eWxlR0Y9LyUlc2lkZUdRJnJpZ2h0RicvJTBtaW5sYWJlbHNwYWNpbmdHRmVzRmZvRmlvRjlGOS9JK21zZW1hbnRpY3NHRiRRKkNvbFZlY3RvckYnLyUlb3BlbkdRIltGJy8lJmNsb3NlR1EiXUYnRlt1LyUrYWN0aW9udHlwZUdRLnJ0YWJsZWFkZHJlc3NGJy8lKXJ0YWJsZWlkR1EpNTI0OTg2MjRGJ0Zmb0Zpb0Y5</Equation></Text-field>
</Output>
</Group>
<Group labelreference="L6407" drawlabel="true">
<Input>
<Text-field prompt="&gt; " style="Maple Input" layout="Normal"><Equation executable="true" style="2D Input" input-equation="" display="LUklbXJvd0c2Iy9JK21vZHVsZW5hbWVHNiJJLFR5cGVzZXR0aW5nR0koX3N5c2xpYkdGJzYvLUkjbW9HRiQ2LVEiI0YnLyUsbWF0aHZhcmlhbnRHUSdub3JtYWxGJy8lJmZlbmNlR1EmZmFsc2VGJy8lKnNlcGFyYXRvckdGNC8lKXN0cmV0Y2h5R0Y0LyUqc3ltbWV0cmljR0Y0LyUobGFyZ2VvcEdGNC8lLm1vdmFibGVsaW1pdHNHRjQvJSdhY2NlbnRHRjQvJSdsc3BhY2VHUSYwLjBlbUYnLyUncnNwYWNlR0ZDLUklbXN1YkdGJDYlLUYjNiUtSSNtaUdGJDYlUStSZXdyaXRpbmd+RicvJSdpdGFsaWNHRjRGLy1GTDYnUScmIzk1NDtGJy8lJWJvbGRHUSV0cnVlRidGTy9GMFElYm9sZEYnLyUrZm9udHdlaWdodEdGWEYvLUYjNiYtRkw2JVEiQkYnL0ZQRlYvRjBRJ2l0YWxpY0YnLUYsNi1RIixGJ0YvRjIvRjZGVkY3RjlGO0Y9Rj9GQS9GRVEsMC4zMzMzMzMzZW1GJy1JI21uR0YkNiRRIjJGJ0YvRi8vJS9zdWJzY3JpcHRzaGlmdEdRIjBGJy1GLDYtUSJ+RidGL0YyRjVGN0Y5RjtGPUY/RkFGRC1GLDYuUSNpbkYnL0ZVRjRGL0YyRjVGN0Y5RjtGPUY/RkFGREZqby1GTDYlUSZ0ZXJtc0YnRk9GL0Zqby1GTDYlUSNvZkYnRk9GL0Zqby1GTDYnUSJzRidGVEZqbi9GMFEsYm9sZC1pdGFsaWNGJ0ZZLUYsNi1RIjpGJ0YvRjJGNUY3RjlGO0Y9Rj8vRkJRLDAuMjc3Nzc3OGVtRicvRkVGYHEvJStleGVjdXRhYmxlR0Y0Ri8=">LUklbXJvd0c2Iy9JK21vZHVsZW5hbWVHNiJJLFR5cGVzZXR0aW5nR0koX3N5c2xpYkdGJzYvLUkjbW9HRiQ2LVEiI0YnLyUsbWF0aHZhcmlhbnRHUSdub3JtYWxGJy8lJmZlbmNlR1EmZmFsc2VGJy8lKnNlcGFyYXRvckdGNC8lKXN0cmV0Y2h5R0Y0LyUqc3ltbWV0cmljR0Y0LyUobGFyZ2VvcEdGNC8lLm1vdmFibGVsaW1pdHNHRjQvJSdhY2NlbnRHRjQvJSdsc3BhY2VHUSYwLjBlbUYnLyUncnNwYWNlR0ZDLUklbXN1YkdGJDYlLUYjNiUtSSNtaUdGJDYlUStSZXdyaXRpbmd+RicvJSdpdGFsaWNHRjRGLy1GTDYnUScmIzk1NDtGJy8lJWJvbGRHUSV0cnVlRidGTy9GMFElYm9sZEYnLyUrZm9udHdlaWdodEdGWEYvLUYjNiYtRkw2JVEiQkYnL0ZQRlYvRjBRJ2l0YWxpY0YnLUYsNi1RIixGJ0YvRjIvRjZGVkY3RjlGO0Y9Rj9GQS9GRVEsMC4zMzMzMzMzZW1GJy1JI21uR0YkNiRRIjJGJ0YvRi8vJS9zdWJzY3JpcHRzaGlmdEdRIjBGJy1GLDYtUSJ+RidGL0YyRjVGN0Y5RjtGPUY/RkFGRC1GLDYuUSNpbkYnL0ZVRjRGL0YyRjVGN0Y5RjtGPUY/RkFGREZqby1GTDYlUSZ0ZXJtc0YnRk9GL0Zqby1GTDYlUSNvZkYnRk9GL0Zqby1GTDYnUSJzRidGVEZqbi9GMFEsYm9sZC1pdGFsaWNGJ0ZZLUYsNi1RIjpGJ0YvRjJGNUY3RjlGO0Y9Rj8vRkJRLDAuMjc3Nzc3OGVtRicvRkVGYHEvJStleGVjdXRhYmxlR0Y0Ri8=</Equation></Text-field>
</Input>
</Group>
<Group labelreference="L6454" drawlabel="true">
<Input>
<Text-field prompt="&gt; " style="Maple Input" layout="Normal"><Equation executable="true" style="2D Input" input-equation="" display="LUklbXJvd0c2Iy9JK21vZHVsZW5hbWVHNiJJLFR5cGVzZXR0aW5nR0koX3N5c2xpYkdGJzYpLUkjbWlHRiQ2JVEiQUYnLyUnaXRhbGljR1EldHJ1ZUYnLyUsbWF0aHZhcmlhbnRHUSdpdGFsaWNGJy1JI21vR0YkNi1RKiZjb2xvbmVxO0YnL0YzUSdub3JtYWxGJy8lJmZlbmNlR1EmZmFsc2VGJy8lKnNlcGFyYXRvckdGPS8lKXN0cmV0Y2h5R0Y9LyUqc3ltbWV0cmljR0Y9LyUobGFyZ2VvcEdGPS8lLm1vdmFibGVsaW1pdHNHRj0vJSdhY2NlbnRHRj0vJSdsc3BhY2VHUSwwLjI3Nzc3NzhlbUYnLyUncnNwYWNlR0ZMLUYsNiVRJnNvbHZlRidGL0YyLUkobWZlbmNlZEdGJDYkLUYjNiYtRlM2Ji1GIzYlLUYsNiVRJHNlcUYnRi9GMi1GUzYkLUYjNi8tRiw2JVEkc3MxRidGL0YyLUZTNiYtRiM2JC1GLDYlUSJpRidGL0YyRjlGOS8lJW9wZW5HUSJbRicvJSZjbG9zZUdRIl1GJy1GNjYtUSI9RidGOUY7Rj5GQEZCRkRGRkZIRkpGTS1GLDYlUSNzMUYnRi9GMkZfby1GNjYtUSIsRidGOUY7L0Y/RjFGQEZCRkRGRkZIL0ZLUSYwLjBlbUYnL0ZOUSwwLjMzMzMzMzNlbUYnRmNvRlxwLUkjbW5HRiQ2JFEiMUYnRjktRjY2LVEjLi5GJ0Y5RjtGPkZARkJGREZGRkgvRktRLDAuMjIyMjIyMmVtRicvRk5GZ3AtRiw2JVEqRGltZW5zaW9uRidGL0YyLUZTNiQtRiM2JEZfcEY5RjlGOUY5RjlGOS9GZ29RInxmckYnL0Zqb1EifGhyRidGYnAtRlM2Ji1GIzYmRmVuLUZTNiQtRiM2Ky1GLDYlUSZwYXJzMUYnRi9GMkZfb0ZicC1GLDYlRmVvL0YwRj1GOUZccEZqcEZecS1GW3E2JFEiM0YnRjlGOUY5LUYsNiNRIUYnRjlGOUZbckZdckY5RjktRjY2LVEiO0YnRjlGO0ZlcEZARkJGREZGRkhGZnBGTS8lK2V4ZWN1dGFibGVHRj1GOQ==">LUklbXJvd0c2Iy9JK21vZHVsZW5hbWVHNiJJLFR5cGVzZXR0aW5nR0koX3N5c2xpYkdGJzYpLUkjbWlHRiQ2JVEiQUYnLyUnaXRhbGljR1EldHJ1ZUYnLyUsbWF0aHZhcmlhbnRHUSdpdGFsaWNGJy1JI21vR0YkNi1RKiZjb2xvbmVxO0YnL0YzUSdub3JtYWxGJy8lJmZlbmNlR1EmZmFsc2VGJy8lKnNlcGFyYXRvckdGPS8lKXN0cmV0Y2h5R0Y9LyUqc3ltbWV0cmljR0Y9LyUobGFyZ2VvcEdGPS8lLm1vdmFibGVsaW1pdHNHRj0vJSdhY2NlbnRHRj0vJSdsc3BhY2VHUSwwLjI3Nzc3NzhlbUYnLyUncnNwYWNlR0ZMLUYsNiVRJnNvbHZlRidGL0YyLUkobWZlbmNlZEdGJDYkLUYjNiYtRlM2Ji1GIzYlLUYsNiVRJHNlcUYnRi9GMi1GUzYkLUYjNi8tRiw2JVEkc3MxRidGL0YyLUZTNiYtRiM2JC1GLDYlUSJpRidGL0YyRjlGOS8lJW9wZW5HUSJbRicvJSZjbG9zZUdRIl1GJy1GNjYtUSI9RidGOUY7Rj5GQEZCRkRGRkZIRkpGTS1GLDYlUSNzMUYnRi9GMkZfby1GNjYtUSIsRidGOUY7L0Y/RjFGQEZCRkRGRkZIL0ZLUSYwLjBlbUYnL0ZOUSwwLjMzMzMzMzNlbUYnRmNvRlxwLUkjbW5HRiQ2JFEiMUYnRjktRjY2LVEjLi5GJ0Y5RjtGPkZARkJGREZGRkgvRktRLDAuMjIyMjIyMmVtRicvRk5GZ3AtRiw2JVEqRGltZW5zaW9uRidGL0YyLUZTNiQtRiM2JEZfcEY5RjlGOUY5RjlGOS9GZ29RInxmckYnL0Zqb1EifGhyRidGYnAtRlM2Ji1GIzYmRmVuLUZTNiQtRiM2Ky1GLDYlUSZwYXJzMUYnRi9GMkZfb0ZicC1GLDYlRmVvL0YwRj1GOUZccEZqcEZecS1GW3E2JFEiM0YnRjlGOUY5LUYsNiNRIUYnRjlGOUZbckZdckY5RjktRjY2LVEiO0YnRjlGO0ZlcEZARkJGREZGRkhGZnBGTS8lK2V4ZWN1dGFibGVHRj1GOQ==</Equation></Text-field>
</Input>
<Output>
<Text-field style="2D Output" layout="Maple Output"><Equation executable="false" style="2D Output" display="LUklbXJvd0c2Iy9JK21vZHVsZW5hbWVHNiJJLFR5cGVzZXR0aW5nR0koX3N5c2xpYkdGJzYoLUkjbWlHRiQ2JVEiQUYnLyUnaXRhbGljR1EldHJ1ZUYnLyUsbWF0aHZhcmlhbnRHUSdpdGFsaWNGJy1JI21vR0YkNi1RIzo9RicvRjNRJ25vcm1hbEYnLyUmZmVuY2VHUSZmYWxzZUYnLyUqc2VwYXJhdG9yR0Y9LyUpc3RyZXRjaHlHRj0vJSpzeW1tZXRyaWNHRj0vJShsYXJnZW9wR0Y9LyUubW92YWJsZWxpbWl0c0dGPS8lJ2FjY2VudEdGPS8lJ2xzcGFjZUdRLDAuMjc3Nzc3OGVtRicvJSdyc3BhY2VHRkwtSShtZmVuY2VkR0YkNiYtRiM2Ki1GIzYoLUYsNiVRJyYjOTYxO0YnL0YwRj1GOS1GNjYtUSI9RidGOUY7Rj5GQEZCRkRGRkZIRkpGTUZWLyUrZm9yZWdyb3VuZEdRKFswLDAsMF1GJy8lKXJlYWRvbmx5R0Y9RjktRjY2LVEiLEYnRjlGOy9GP0YxRkBGQkZERkZGSC9GS1EmMC4wZW1GJy9GTlEsMC4zMzMzMzMzZW1GJy1GIzYoLUklbXN1YkdGJDYlLUYsNiVRJyYjOTY2O0YnRllGOS1GIzYmLUkjbW5HRiQ2JFEiMUYnRjlGZ25Gam5GOS8lL3N1YnNjcmlwdHNoaWZ0R1EiMEYnRlotSSZtZnJhY0dGJDYoLUYjNiYtRmdvNiUtRiw2JVEkc3MxRidGL0YyLUYjNiYtRl9wNiRRIjJGJ0Y5RmduRmpuRjlGYnBGZ25Gam5GOS1GIzYmRlZGZ25Gam5GOS8lLmxpbmV0aGlja25lc3NHRmFwLyUrZGVub21hbGlnbkdRJ2NlbnRlckYnLyUpbnVtYWxpZ25HRmpxLyUpYmV2ZWxsZWRHRj1GZ25Gam5GOUZcby1GIzYoLUZnbzYlRmlvLUYjNiYtRiw2JVEiYUYnRi9GMkZnbkZqbkY5RmJwRlotRmdvNiVGXHFGXHBGYnBGZ25Gam5GOUZnbkZqbkY5RjkvJSVvcGVuR1EifGZyRicvJSZjbG9zZUdRInxockYnRmduRmpuRjk=">PCUvSSRyaG9HNiJGJC8mSSRwaGlHRiU2IyIiIiomJkkkc3MxR0YlNiMiIiNGKkYkISIiLyZGKDYjSSJhR0YlJkYtRik=</Equation></Text-field>
</Output>
</Group>
<Group labelreference="L6453" drawlabel="true">
<Input>
<Text-field prompt="&gt; " style="Maple Input" layout="Normal"><Equation executable="true" style="2D Input" input-equation="" display="LUklbXJvd0c2Iy9JK21vZHVsZW5hbWVHNiJJLFR5cGVzZXR0aW5nR0koX3N5c2xpYkdGJzYpLUkjbWlHRiQ2JVEoa2FwcGFCMkYnLyUnaXRhbGljR1EldHJ1ZUYnLyUsbWF0aHZhcmlhbnRHUSdpdGFsaWNGJy1JI21vR0YkNi1RKiZjb2xvbmVxO0YnL0YzUSdub3JtYWxGJy8lJmZlbmNlR1EmZmFsc2VGJy8lKnNlcGFyYXRvckdGPS8lKXN0cmV0Y2h5R0Y9LyUqc3ltbWV0cmljR0Y9LyUobGFyZ2VvcEdGPS8lLm1vdmFibGVsaW1pdHNHRj0vJSdhY2NlbnRHRj0vJSdsc3BhY2VHUSwwLjI3Nzc3NzhlbUYnLyUncnNwYWNlR0ZMLUYsNiVRKXNpbXBsaWZ5RidGL0YyLUkobWZlbmNlZEdGJDYkLUYjNiUtRiw2JVElZXZhbEYnRi9GMi1GUzYkLUYjNiYtRiw2JVEna2FwcGEyRicvRjBGPUY5LUY2Ni1RIixGJ0Y5RjsvRj9GMUZARkJGREZGRkgvRktRJjAuMGVtRicvRk5RLDAuMzMzMzMzM2VtRictRiw2JVEiQUYnRltvRjlGOUY5RjlGOS1GNjYtUSI7RidGOUY7Rl9vRkBGQkZERkZGSEZgb0ZNLyUrZXhlY3V0YWJsZUdGPUY5">LUklbXJvd0c2Iy9JK21vZHVsZW5hbWVHNiJJLFR5cGVzZXR0aW5nR0koX3N5c2xpYkdGJzYpLUkjbWlHRiQ2JVEoa2FwcGFCMkYnLyUnaXRhbGljR1EldHJ1ZUYnLyUsbWF0aHZhcmlhbnRHUSdpdGFsaWNGJy1JI21vR0YkNi1RKiZjb2xvbmVxO0YnL0YzUSdub3JtYWxGJy8lJmZlbmNlR1EmZmFsc2VGJy8lKnNlcGFyYXRvckdGPS8lKXN0cmV0Y2h5R0Y9LyUqc3ltbWV0cmljR0Y9LyUobGFyZ2VvcEdGPS8lLm1vdmFibGVsaW1pdHNHRj0vJSdhY2NlbnRHRj0vJSdsc3BhY2VHUSwwLjI3Nzc3NzhlbUYnLyUncnNwYWNlR0ZMLUYsNiVRKXNpbXBsaWZ5RidGL0YyLUkobWZlbmNlZEdGJDYkLUYjNiUtRiw2JVElZXZhbEYnRi9GMi1GUzYkLUYjNiYtRiw2JVEna2FwcGEyRicvRjBGPUY5LUY2Ni1RIixGJ0Y5RjsvRj9GMUZARkJGREZGRkgvRktRJjAuMGVtRicvRk5RLDAuMzMzMzMzM2VtRictRiw2JVEiQUYnRltvRjlGOUY5RjlGOS1GNjYtUSI7RidGOUY7Rl9vRkBGQkZERkZGSEZgb0ZNLyUrZXhlY3V0YWJsZUdGPUY5</Equation></Text-field>
</Input>
<Output>
<Text-field style="2D Output" layout="Maple Output"><Equation executable="false" style="2D Output" display="LUklbXJvd0c2Iy9JK21vZHVsZW5hbWVHNiJJLFR5cGVzZXR0aW5nR0koX3N5c2xpYkdGJzYoLUkjbWlHRiQ2JVEoa2FwcGFCMkYnLyUnaXRhbGljR1EldHJ1ZUYnLyUsbWF0aHZhcmlhbnRHUSdpdGFsaWNGJy1JI21vR0YkNi1RIzo9RicvRjNRJ25vcm1hbEYnLyUmZmVuY2VHUSZmYWxzZUYnLyUqc2VwYXJhdG9yR0Y9LyUpc3RyZXRjaHlHRj0vJSpzeW1tZXRyaWNHRj0vJShsYXJnZW9wR0Y9LyUubW92YWJsZWxpbWl0c0dGPS8lJ2FjY2VudEdGPS8lJ2xzcGFjZUdRLDAuMjc3Nzc3OGVtRicvJSdyc3BhY2VHRkwtSShtYWN0aW9uR0YkNiUtSShtZmVuY2VkR0YkNigtRiM2Ji1JJ210YWJsZUdGJDY3LUkkbXRyR0YkNiYtSSRtdGRHRiQ2KC1JJm1mcmFjR0YkNigtRiM2KC1GUzYkLUYjNiYtRiw2JVEnJiM5NjE7RicvRjBGPUY5LUY2Ni1RKCZtaW51cztGJ0Y5RjtGPkZARkJGREZGRkgvRktRLDAuMjIyMjIyMmVtRicvRk5GW3AtSSVtc3ViR0YkNiUtRiw2JVEkc3MxRidGL0YyLUYjNiYtSSNtbkdGJDYkUSIyRidGOS8lK2ZvcmVncm91bmRHUShbMCwwLDBdRicvJSlyZWFkb25seUdGPUY5LyUvc3Vic2NyaXB0c2hpZnRHUSIwRidGOUY5LUY2Ni1RMSZJbnZpc2libGVUaW1lcztGJ0Y5RjtGPkZARkJGREZGRkgvRktRJjAuMGVtRicvRk5GZXEtRiw2JVEnJiM5NTU7RidGZm9GOUZpcEZccUY5LUYjNiZGY29GaXBGXHFGOS8lLmxpbmV0aGlja25lc3NHUSIxRicvJStkZW5vbWFsaWduR1EnY2VudGVyRicvJSludW1hbGlnbkdGYXIvJSliZXZlbGxlZEdGPS8lKXJvd2FsaWduR1EhRicvJSxjb2x1bW5hbGlnbkdGaHIvJStncm91cGFsaWduR0Zoci8lKHJvd3NwYW5HRl5yLyUrY29sdW1uc3BhbkdGXnJGZnJGaXJGW3MtRmVuNiYtRmhuNigtRiM2Jy1GNjYtUSomdW1pbnVzMDtGJ0Y5RjtGPkZARkJGREZGRkhGam9GXHAtRltvNigtRiM2KkZdcEZhcS1GUzYkLUYjNidGZ3MtRmZwNiRGXnJGOS1GNjYtUSIrRidGOUY7Rj5GQEZCRkRGRkZIRmpvRlxwLUZecDYlRmBwLUYjNiZGYnRGaXBGXHFGOUZecUY5RjlGYXFGZ3FGaXBGXHFGOUZqcUZcckZfckZickZkckZpcEZccUY5RmZyRmlyRltzRl1zRl9zRmZyRmlyRltzLUZlbjYmLUZobjYoLUYjNidGZ3MtRltvNigtRiM2LEZdcEZhcUZndEZhcUZedEZhcUZncUZpcEZccUY5RmpxRlxyRl9yRmJyRmRyRmlwRlxxRjlGZnJGaXJGW3NGXXNGX3NGZnJGaXJGW3MvJSZhbGlnbkdRJWF4aXNGJy9GZ3JRKWJhc2VsaW5lRicvRmpyRmFyL0Zcc1EnfGZybGVmdHxockYnLyUvYWxpZ25tZW50c2NvcGVHRjEvJSxjb2x1bW53aWR0aEdRJWF1dG9GJy8lJndpZHRoR0Zhdi8lK3Jvd3NwYWNpbmdHUSYxLjBleEYnLyUuY29sdW1uc3BhY2luZ0dRJjAuOGVtRicvJSlyb3dsaW5lc0dRJW5vbmVGJy8lLGNvbHVtbmxpbmVzR0Zcdy8lJmZyYW1lR0Zcdy8lLWZyYW1lc3BhY2luZ0dRLDAuNGVtfjAuNWV4RicvJSplcXVhbHJvd3NHRj0vJS1lcXVhbGNvbHVtbnNHRj0vJS1kaXNwbGF5c3R5bGVHRj0vJSVzaWRlR1EmcmlnaHRGJy8lMG1pbmxhYmVsc3BhY2luZ0dGaXZGaXBGXHFGOUY5L0krbXNlbWFudGljc0dGJFEqQ29sVmVjdG9yRicvJSVvcGVuR1EiW0YnLyUmY2xvc2VHUSJdRidGX3gvJSthY3Rpb250eXBlR1EucnRhYmxlYWRkcmVzc0YnLyUpcnRhYmxlaWRHUSk1MjUxNTA1NkYnRmlwRlxxRjk=">LUklbXJvd0c2Iy9JK21vZHVsZW5hbWVHNiJJLFR5cGVzZXR0aW5nR0koX3N5c2xpYkdGJzYoLUkjbWlHRiQ2JVEoa2FwcGFCMkYnLyUnaXRhbGljR1EldHJ1ZUYnLyUsbWF0aHZhcmlhbnRHUSdpdGFsaWNGJy1JI21vR0YkNi1RIzo9RicvRjNRJ25vcm1hbEYnLyUmZmVuY2VHUSZmYWxzZUYnLyUqc2VwYXJhdG9yR0Y9LyUpc3RyZXRjaHlHRj0vJSpzeW1tZXRyaWNHRj0vJShsYXJnZW9wR0Y9LyUubW92YWJsZWxpbWl0c0dGPS8lJ2FjY2VudEdGPS8lJ2xzcGFjZUdRLDAuMjc3Nzc3OGVtRicvJSdyc3BhY2VHRkwtSShtYWN0aW9uR0YkNiUtSShtZmVuY2VkR0YkNigtRiM2Ji1JJ210YWJsZUdGJDY3LUkkbXRyR0YkNiYtSSRtdGRHRiQ2KC1JJm1mcmFjR0YkNigtRiM2KC1GUzYkLUYjNiYtRiw2JVEnJiM5NjE7RicvRjBGPUY5LUY2Ni1RKCZtaW51cztGJ0Y5RjtGPkZARkJGREZGRkgvRktRLDAuMjIyMjIyMmVtRicvRk5GW3AtSSVtc3ViR0YkNiUtRiw2JVEkc3MxRidGL0YyLUYjNiYtSSNtbkdGJDYkUSIyRidGOS8lK2ZvcmVncm91bmRHUShbMCwwLDBdRicvJSlyZWFkb25seUdGPUY5LyUvc3Vic2NyaXB0c2hpZnRHUSIwRidGOUY5LUY2Ni1RMSZJbnZpc2libGVUaW1lcztGJ0Y5RjtGPkZARkJGREZGRkgvRktRJjAuMGVtRicvRk5GZXEtRiw2JVEnJiM5NTU7RidGZm9GOUZpcEZccUY5LUYjNiZGY29GaXBGXHFGOS8lLmxpbmV0aGlja25lc3NHUSIxRicvJStkZW5vbWFsaWduR1EnY2VudGVyRicvJSludW1hbGlnbkdGYXIvJSliZXZlbGxlZEdGPS8lKXJvd2FsaWduR1EhRicvJSxjb2x1bW5hbGlnbkdGaHIvJStncm91cGFsaWduR0Zoci8lKHJvd3NwYW5HRl5yLyUrY29sdW1uc3BhbkdGXnJGZnJGaXJGW3MtRmVuNiYtRmhuNigtRiM2Jy1GNjYtUSomdW1pbnVzMDtGJ0Y5RjtGPkZARkJGREZGRkhGam9GXHAtRltvNigtRiM2KkZdcEZhcS1GUzYkLUYjNidGZ3MtRmZwNiRGXnJGOS1GNjYtUSIrRidGOUY7Rj5GQEZCRkRGRkZIRmpvRlxwLUZecDYlRmBwLUYjNiZGYnRGaXBGXHFGOUZecUY5RjlGYXFGZ3FGaXBGXHFGOUZqcUZcckZfckZickZkckZpcEZccUY5RmZyRmlyRltzRl1zRl9zRmZyRmlyRltzLUZlbjYmLUZobjYoLUYjNidGZ3MtRltvNigtRiM2LEZdcEZhcUZndEZhcUZedEZhcUZncUZpcEZccUY5RmpxRlxyRl9yRmJyRmRyRmlwRlxxRjlGZnJGaXJGW3NGXXNGX3NGZnJGaXJGW3MvJSZhbGlnbkdRJWF4aXNGJy9GZ3JRKWJhc2VsaW5lRicvRmpyRmFyL0Zcc1EnfGZybGVmdHxockYnLyUvYWxpZ25tZW50c2NvcGVHRjEvJSxjb2x1bW53aWR0aEdRJWF1dG9GJy8lJndpZHRoR0Zhdi8lK3Jvd3NwYWNpbmdHUSYxLjBleEYnLyUuY29sdW1uc3BhY2luZ0dRJjAuOGVtRicvJSlyb3dsaW5lc0dRJW5vbmVGJy8lLGNvbHVtbmxpbmVzR0Zcdy8lJmZyYW1lR0Zcdy8lLWZyYW1lc3BhY2luZ0dRLDAuNGVtfjAuNWV4RicvJSplcXVhbHJvd3NHRj0vJS1lcXVhbGNvbHVtbnNHRj0vJS1kaXNwbGF5c3R5bGVHRj0vJSVzaWRlR1EmcmlnaHRGJy8lMG1pbmxhYmVsc3BhY2luZ0dGaXZGaXBGXHFGOUY5L0krbXNlbWFudGljc0dGJFEqQ29sVmVjdG9yRicvJSVvcGVuR1EiW0YnLyUmY2xvc2VHUSJdRidGX3gvJSthY3Rpb250eXBlR1EucnRhYmxlYWRkcmVzc0YnLyUpcnRhYmxlaWRHUSk1MjUxNTA1NkYnRmlwRlxxRjk=</Equation></Text-field>
</Output>
</Group>
<Group labelreference="L6410" drawlabel="true">
<Input>
<Text-field prompt="&gt; " style="Maple Input" layout="Normal"><Equation executable="true" style="2D Input" input-equation="" display="LUklbXJvd0c2Iy9JK21vZHVsZW5hbWVHNiJJLFR5cGVzZXR0aW5nR0koX3N5c2xpYkdGJzYoLUkjbWlHRiQ2JVEmcGFyczJGJy8lJ2l0YWxpY0dRJXRydWVGJy8lLG1hdGh2YXJpYW50R1EnaXRhbGljRictSSNtb0dGJDYtUSomY29sb25lcTtGJy9GM1Enbm9ybWFsRicvJSZmZW5jZUdRJmZhbHNlRicvJSpzZXBhcmF0b3JHRj0vJSlzdHJldGNoeUdGPS8lKnN5bW1ldHJpY0dGPS8lKGxhcmdlb3BHRj0vJS5tb3ZhYmxlbGltaXRzR0Y9LyUnYWNjZW50R0Y9LyUnbHNwYWNlR1EsMC4yNzc3Nzc4ZW1GJy8lJ3JzcGFjZUdGTC1JKG1mZW5jZWRHRiQ2Ji1GIzYnLUYsNiVRJyYjOTU1O0YnL0YwRj1GOS1GNjYtUSIsRidGOUY7L0Y/RjFGQEZCRkRGRkZIL0ZLUSYwLjBlbUYnL0ZOUSwwLjMzMzMzMzNlbUYnLUYsNiVRJyYjOTYxO0YnRldGOS8lK2V4ZWN1dGFibGVHRj1GOUY5LyUlb3BlbkdRJyZsYW5nO0YnLyUmY2xvc2VHUScmcmFuZztGJy1GNjYtUSI7RidGOUY7RmVuRkBGQkZERkZGSEZmbkZNRl1vRjk=">LUklbXJvd0c2Iy9JK21vZHVsZW5hbWVHNiJJLFR5cGVzZXR0aW5nR0koX3N5c2xpYkdGJzYoLUkjbWlHRiQ2JVEmcGFyczJGJy8lJ2l0YWxpY0dRJXRydWVGJy8lLG1hdGh2YXJpYW50R1EnaXRhbGljRictSSNtb0dGJDYtUSomY29sb25lcTtGJy9GM1Enbm9ybWFsRicvJSZmZW5jZUdRJmZhbHNlRicvJSpzZXBhcmF0b3JHRj0vJSlzdHJldGNoeUdGPS8lKnN5bW1ldHJpY0dGPS8lKGxhcmdlb3BHRj0vJS5tb3ZhYmxlbGltaXRzR0Y9LyUnYWNjZW50R0Y9LyUnbHNwYWNlR1EsMC4yNzc3Nzc4ZW1GJy8lJ3JzcGFjZUdGTC1JKG1mZW5jZWRHRiQ2Ji1GIzYnLUYsNiVRJyYjOTU1O0YnL0YwRj1GOS1GNjYtUSIsRidGOUY7L0Y/RjFGQEZCRkRGRkZIL0ZLUSYwLjBlbUYnL0ZOUSwwLjMzMzMzMzNlbUYnLUYsNiVRJyYjOTYxO0YnRldGOS8lK2V4ZWN1dGFibGVHRj1GOUY5LyUlb3BlbkdRJyZsYW5nO0YnLyUmY2xvc2VHUScmcmFuZztGJy1GNjYtUSI7RidGOUY7RmVuRkBGQkZERkZGSEZmbkZNRl1vRjk=</Equation></Text-field>
</Input>
<Output>
<Text-field style="2D Output" layout="Maple Output"><Equation executable="false" style="2D Output" display="LUklbXJvd0c2Iy9JK21vZHVsZW5hbWVHNiJJLFR5cGVzZXR0aW5nR0koX3N5c2xpYkdGJzYoLUkjbWlHRiQ2JVEmcGFyczJGJy8lJ2l0YWxpY0dRJXRydWVGJy8lLG1hdGh2YXJpYW50R1EnaXRhbGljRictSSNtb0dGJDYtUSM6PUYnL0YzUSdub3JtYWxGJy8lJmZlbmNlR1EmZmFsc2VGJy8lKnNlcGFyYXRvckdGPS8lKXN0cmV0Y2h5R0Y9LyUqc3ltbWV0cmljR0Y9LyUobGFyZ2VvcEdGPS8lLm1vdmFibGVsaW1pdHNHRj0vJSdhY2NlbnRHRj0vJSdsc3BhY2VHUSwwLjI3Nzc3NzhlbUYnLyUncnNwYWNlR0ZMLUkobWFjdGlvbkdGJDYlLUkobWZlbmNlZEdGJDYoLUYjNiYtSSdtdGFibGVHRiQ2Ni1JJG10ckdGJDYmLUkkbXRkR0YkNigtRiw2JVEnJiM5NTU7RicvRjBGPUY5LyUpcm93YWxpZ25HUSFGJy8lLGNvbHVtbmFsaWduR0Zgby8lK2dyb3VwYWxpZ25HRmBvLyUocm93c3BhbkdRIjFGJy8lK2NvbHVtbnNwYW5HRmdvRl5vRmFvRmNvLUZlbjYmLUZobjYoLUYsNiVRJyYjOTYxO0YnRl1vRjlGXm9GYW9GY29GZW9GaG9GXm9GYW9GY28vJSZhbGlnbkdRJWF4aXNGJy9GX29RKWJhc2VsaW5lRicvRmJvUSdjZW50ZXJGJy9GZG9RJ3xmcmxlZnR8aHJGJy8lL2FsaWdubWVudHNjb3BlR0YxLyUsY29sdW1ud2lkdGhHUSVhdXRvRicvJSZ3aWR0aEdGXnEvJStyb3dzcGFjaW5nR1EmMS4wZXhGJy8lLmNvbHVtbnNwYWNpbmdHUSYwLjhlbUYnLyUpcm93bGluZXNHUSVub25lRicvJSxjb2x1bW5saW5lc0dGaXEvJSZmcmFtZUdGaXEvJS1mcmFtZXNwYWNpbmdHUSwwLjRlbX4wLjVleEYnLyUqZXF1YWxyb3dzR0Y9LyUtZXF1YWxjb2x1bW5zR0Y9LyUtZGlzcGxheXN0eWxlR0Y9LyUlc2lkZUdRJnJpZ2h0RicvJTBtaW5sYWJlbHNwYWNpbmdHRmZxLyUrZm9yZWdyb3VuZEdRKFswLDAsMF1GJy8lKXJlYWRvbmx5R0Y9RjlGOS9JK21zZW1hbnRpY3NHRiRRKkNvbFZlY3RvckYnLyUlb3BlbkdRIltGJy8lJmNsb3NlR1EiXUYnRmFzLyUrYWN0aW9udHlwZUdRLnJ0YWJsZWFkZHJlc3NGJy8lKXJ0YWJsZWlkR1EpNTI1MzE2NzZGJ0Zcc0Zfc0Y5">LUklbXJvd0c2Iy9JK21vZHVsZW5hbWVHNiJJLFR5cGVzZXR0aW5nR0koX3N5c2xpYkdGJzYoLUkjbWlHRiQ2JVEmcGFyczJGJy8lJ2l0YWxpY0dRJXRydWVGJy8lLG1hdGh2YXJpYW50R1EnaXRhbGljRictSSNtb0dGJDYtUSM6PUYnL0YzUSdub3JtYWxGJy8lJmZlbmNlR1EmZmFsc2VGJy8lKnNlcGFyYXRvckdGPS8lKXN0cmV0Y2h5R0Y9LyUqc3ltbWV0cmljR0Y9LyUobGFyZ2VvcEdGPS8lLm1vdmFibGVsaW1pdHNHRj0vJSdhY2NlbnRHRj0vJSdsc3BhY2VHUSwwLjI3Nzc3NzhlbUYnLyUncnNwYWNlR0ZMLUkobWFjdGlvbkdGJDYlLUkobWZlbmNlZEdGJDYoLUYjNiYtSSdtdGFibGVHRiQ2Ni1JJG10ckdGJDYmLUkkbXRkR0YkNigtRiw2JVEnJiM5NTU7RicvRjBGPUY5LyUpcm93YWxpZ25HUSFGJy8lLGNvbHVtbmFsaWduR0Zgby8lK2dyb3VwYWxpZ25HRmBvLyUocm93c3BhbkdRIjFGJy8lK2NvbHVtbnNwYW5HRmdvRl5vRmFvRmNvLUZlbjYmLUZobjYoLUYsNiVRJyYjOTYxO0YnRl1vRjlGXm9GYW9GY29GZW9GaG9GXm9GYW9GY28vJSZhbGlnbkdRJWF4aXNGJy9GX29RKWJhc2VsaW5lRicvRmJvUSdjZW50ZXJGJy9GZG9RJ3xmcmxlZnR8aHJGJy8lL2FsaWdubWVudHNjb3BlR0YxLyUsY29sdW1ud2lkdGhHUSVhdXRvRicvJSZ3aWR0aEdGXnEvJStyb3dzcGFjaW5nR1EmMS4wZXhGJy8lLmNvbHVtbnNwYWNpbmdHUSYwLjhlbUYnLyUpcm93bGluZXNHUSVub25lRicvJSxjb2x1bW5saW5lc0dGaXEvJSZmcmFtZUdGaXEvJS1mcmFtZXNwYWNpbmdHUSwwLjRlbX4wLjVleEYnLyUqZXF1YWxyb3dzR0Y9LyUtZXF1YWxjb2x1bW5zR0Y9LyUtZGlzcGxheXN0eWxlR0Y9LyUlc2lkZUdRJnJpZ2h0RicvJTBtaW5sYWJlbHNwYWNpbmdHRmZxLyUrZm9yZWdyb3VuZEdRKFswLDAsMF1GJy8lKXJlYWRvbmx5R0Y9RjlGOS9JK21zZW1hbnRpY3NHRiRRKkNvbFZlY3RvckYnLyUlb3BlbkdRIltGJy8lJmNsb3NlR1EiXUYnRmFzLyUrYWN0aW9udHlwZUdRLnJ0YWJsZWFkZHJlc3NGJy8lKXJ0YWJsZWlkR1EpNTI1MzE2NzZGJ0Zcc0Zfc0Y5</Equation></Text-field>
</Output>
</Group>
<Group labelreference="L6412" drawlabel="true">
<Input>
<Text-field prompt="&gt; " style="Maple Input" layout="Normal"><Equation executable="true" style="2D Input" input-equation="" display="LUklbXJvd0c2Iy9JK21vZHVsZW5hbWVHNiJJLFR5cGVzZXR0aW5nR0koX3N5c2xpYkdGJzYpLUkjbWlHRiQ2JVEjRDJGJy8lJ2l0YWxpY0dRJXRydWVGJy8lLG1hdGh2YXJpYW50R1EnaXRhbGljRictSSNtb0dGJDYtUSomY29sb25lcTtGJy9GM1Enbm9ybWFsRicvJSZmZW5jZUdRJmZhbHNlRicvJSpzZXBhcmF0b3JHRj0vJSlzdHJldGNoeUdGPS8lKnN5bW1ldHJpY0dGPS8lKGxhcmdlb3BHRj0vJS5tb3ZhYmxlbGltaXRzR0Y9LyUnYWNjZW50R0Y9LyUnbHNwYWNlR1EsMC4yNzc3Nzc4ZW1GJy8lJ3JzcGFjZUdGTC1GLDYlUSlzaW1wbGlmeUYnRi9GMi1JKG1mZW5jZWRHRiQ2JC1GIzYmLUYsNiVRJURtYXRGJ0YvRjItRlM2JC1GIzYnLUYsNiVRKGthcHBhQjJGJ0YvRjItRjY2LVEiLEYnRjlGOy9GP0YxRkBGQkZERkZGSC9GS1EmMC4wZW1GJy9GTlEsMC4zMzMzMzMzZW1GJy1GLDYlUSZwYXJzMkYnRi9GMi8lK2V4ZWN1dGFibGVHRj1GOUY5RmZvRjlGOS1GNjYtUSI7RidGOUY7Rl5vRkBGQkZERkZGSEZfb0ZNRmZvRjk=">LUklbXJvd0c2Iy9JK21vZHVsZW5hbWVHNiJJLFR5cGVzZXR0aW5nR0koX3N5c2xpYkdGJzYpLUkjbWlHRiQ2JVEjRDJGJy8lJ2l0YWxpY0dRJXRydWVGJy8lLG1hdGh2YXJpYW50R1EnaXRhbGljRictSSNtb0dGJDYtUSomY29sb25lcTtGJy9GM1Enbm9ybWFsRicvJSZmZW5jZUdRJmZhbHNlRicvJSpzZXBhcmF0b3JHRj0vJSlzdHJldGNoeUdGPS8lKnN5bW1ldHJpY0dGPS8lKGxhcmdlb3BHRj0vJS5tb3ZhYmxlbGltaXRzR0Y9LyUnYWNjZW50R0Y9LyUnbHNwYWNlR1EsMC4yNzc3Nzc4ZW1GJy8lJ3JzcGFjZUdGTC1GLDYlUSlzaW1wbGlmeUYnRi9GMi1JKG1mZW5jZWRHRiQ2JC1GIzYmLUYsNiVRJURtYXRGJ0YvRjItRlM2JC1GIzYnLUYsNiVRKGthcHBhQjJGJ0YvRjItRjY2LVEiLEYnRjlGOy9GP0YxRkBGQkZERkZGSC9GS1EmMC4wZW1GJy9GTlEsMC4zMzMzMzMzZW1GJy1GLDYlUSZwYXJzMkYnRi9GMi8lK2V4ZWN1dGFibGVHRj1GOUY5RmZvRjlGOS1GNjYtUSI7RidGOUY7Rl5vRkBGQkZERkZGSEZfb0ZNRmZvRjk=</Equation></Text-field>
</Input>
<Output>
<Text-field style="2D Output" layout="Maple Output"><Equation executable="false" style="2D Output" display="LUklbXJvd0c2Iy9JK21vZHVsZW5hbWVHNiJJLFR5cGVzZXR0aW5nR0koX3N5c2xpYkdGJzYoLUkjbWlHRiQ2JVEjRDJGJy8lJ2l0YWxpY0dRJXRydWVGJy8lLG1hdGh2YXJpYW50R1EnaXRhbGljRictSSNtb0dGJDYtUSM6PUYnL0YzUSdub3JtYWxGJy8lJmZlbmNlR1EmZmFsc2VGJy8lKnNlcGFyYXRvckdGPS8lKXN0cmV0Y2h5R0Y9LyUqc3ltbWV0cmljR0Y9LyUobGFyZ2VvcEdGPS8lLm1vdmFibGVsaW1pdHNHRj0vJSdhY2NlbnRHRj0vJSdsc3BhY2VHUSwwLjI3Nzc3NzhlbUYnLyUncnNwYWNlR0ZMLUkobWFjdGlvbkdGJDYlLUkobWZlbmNlZEdGJDYoLUYjNiYtSSdtdGFibGVHRiQ2Ni1JJG10ckdGJDYoLUkkbXRkR0YkNigtSSZtZnJhY0dGJDYoLUYjNiYtRiM2Ji1GLDYlUScmIzk2MTtGJy9GMEY9RjktRjY2LVEoJm1pbnVzO0YnRjlGO0Y+RkBGQkZERkZGSC9GS1EsMC4yMjIyMjIyZW1GJy9GTkZpby1JJW1zdWJHRiQ2JS1GLDYlUSRzczFGJ0YvRjItRiM2Ji1JI21uR0YkNiRRIjJGJ0Y5LyUrZm9yZWdyb3VuZEdRKFswLDAsMF1GJy8lKXJlYWRvbmx5R0Y9RjkvJS9zdWJzY3JpcHRzaGlmdEdRIjBGJ0Y5RmdwRmpwRjktRiM2JkZhb0ZncEZqcEY5LyUubGluZXRoaWNrbmVzc0dRIjFGJy8lK2Rlbm9tYWxpZ25HUSdjZW50ZXJGJy8lKW51bWFsaWduR0ZmcS8lKWJldmVsbGVkR0Y9LyUpcm93YWxpZ25HUSFGJy8lLGNvbHVtbmFsaWduR0Zdci8lK2dyb3VwYWxpZ25HRl1yLyUocm93c3BhbkdGY3EvJStjb2x1bW5zcGFuR0ZjcS1GaG42KC1GIzYnLUY2Ni1RKiZ1bWludXMwO0YnRjlGO0Y+RkBGQkZERkZGSEZob0Zqby1GW282KC1GIzYoRltwLUY2Ni1RMSZJbnZpc2libGVUaW1lcztGJ0Y5RjtGPkZARkJGREZGRkgvRktRJjAuMGVtRicvRk5GZXMtRlM2JC1GIzYnRmpyLUZkcDYkRmNxRjktRjY2LVEiK0YnRjlGO0Y+RkBGQkZERkZGSEZob0Zqby1GXHA2JUZecC1GIzYmRlt0RmdwRmpwRjlGXHFGOUY5RmdwRmpwRjlGX3FGYXFGZHFGZ3FGaXFGZ3BGanBGOUZbckZeckZgckZickZkci1GaG42KC1GIzYnRmpyLUZbbzYoLUYjNipGW3BGYXNGYHRGYXNGZ3NGZ3BGanBGOUZfcUZhcUZkcUZncUZpcUZncEZqcEY5RltyRl5yRmByRmJyRmRyRltyRl5yRmByLUZlbjYoLUZobjYoLUZbbzYoLUYjNigtRiw2JVEnJiM5NTU7RidGZG9GOUZhc0ZbcEZncEZqcEY5LUYjNiYtSSVtc3VwR0YkNiVGYW9GY3AvJTFzdXBlcnNjcmlwdHNoaWZ0R0ZecUZncEZqcEY5RmFxRmRxRmdxRmlxRltyRl5yRmByRmJyRmRyLUZobjYoLUZbbzYoLUYjNipGW3BGYXNGZ3NGYXNGZHVGZ3BGanBGOUZndUZhcUZkcUZncUZpcUZbckZeckZgckZickZkci1GaG42KC1GW282KC1GIzYsRltwRmFzRmB0RmFzRmdzRmFzRmR1RmdwRmpwRjlGZ3VGYXFGZHFGZ3FGaXFGW3JGXnJGYHJGYnJGZHJGW3JGXnJGYHIvJSZhbGlnbkdRJWF4aXNGJy9GXHJRKWJhc2VsaW5lRicvRl9yRmZxL0ZhclEnfGZybGVmdHxockYnLyUvYWxpZ25tZW50c2NvcGVHRjEvJSxjb2x1bW53aWR0aEdRJWF1dG9GJy8lJndpZHRoR0Zmdy8lK3Jvd3NwYWNpbmdHUSYxLjBleEYnLyUuY29sdW1uc3BhY2luZ0dRJjAuOGVtRicvJSlyb3dsaW5lc0dRJW5vbmVGJy8lLGNvbHVtbmxpbmVzR0ZheC8lJmZyYW1lR0ZheC8lLWZyYW1lc3BhY2luZ0dRLDAuNGVtfjAuNWV4RicvJSplcXVhbHJvd3NHRj0vJS1lcXVhbGNvbHVtbnNHRj0vJS1kaXNwbGF5c3R5bGVHRj0vJSVzaWRlR1EmcmlnaHRGJy8lMG1pbmxhYmVsc3BhY2luZ0dGXnhGZ3BGanBGOUY5L0krbXNlbWFudGljc0dGJFEnTWF0cml4RicvJSVvcGVuR1EiW0YnLyUmY2xvc2VHUSJdRidGZHkvJSthY3Rpb250eXBlR1EucnRhYmxlYWRkcmVzc0YnLyUpcnRhYmxlaWRHUSk1MjU0ODEzMkYnRmdwRmpwRjk=">LUklbXJvd0c2Iy9JK21vZHVsZW5hbWVHNiJJLFR5cGVzZXR0aW5nR0koX3N5c2xpYkdGJzYoLUkjbWlHRiQ2JVEjRDJGJy8lJ2l0YWxpY0dRJXRydWVGJy8lLG1hdGh2YXJpYW50R1EnaXRhbGljRictSSNtb0dGJDYtUSM6PUYnL0YzUSdub3JtYWxGJy8lJmZlbmNlR1EmZmFsc2VGJy8lKnNlcGFyYXRvckdGPS8lKXN0cmV0Y2h5R0Y9LyUqc3ltbWV0cmljR0Y9LyUobGFyZ2VvcEdGPS8lLm1vdmFibGVsaW1pdHNHRj0vJSdhY2NlbnRHRj0vJSdsc3BhY2VHUSwwLjI3Nzc3NzhlbUYnLyUncnNwYWNlR0ZMLUkobWFjdGlvbkdGJDYlLUkobWZlbmNlZEdGJDYoLUYjNiYtSSdtdGFibGVHRiQ2Ni1JJG10ckdGJDYoLUkkbXRkR0YkNigtSSZtZnJhY0dGJDYoLUYjNiYtRiM2Ji1GLDYlUScmIzk2MTtGJy9GMEY9RjktRjY2LVEoJm1pbnVzO0YnRjlGO0Y+RkBGQkZERkZGSC9GS1EsMC4yMjIyMjIyZW1GJy9GTkZpby1JJW1zdWJHRiQ2JS1GLDYlUSRzczFGJ0YvRjItRiM2Ji1JI21uR0YkNiRRIjJGJ0Y5LyUrZm9yZWdyb3VuZEdRKFswLDAsMF1GJy8lKXJlYWRvbmx5R0Y9RjkvJS9zdWJzY3JpcHRzaGlmdEdRIjBGJ0Y5RmdwRmpwRjktRiM2JkZhb0ZncEZqcEY5LyUubGluZXRoaWNrbmVzc0dRIjFGJy8lK2Rlbm9tYWxpZ25HUSdjZW50ZXJGJy8lKW51bWFsaWduR0ZmcS8lKWJldmVsbGVkR0Y9LyUpcm93YWxpZ25HUSFGJy8lLGNvbHVtbmFsaWduR0Zdci8lK2dyb3VwYWxpZ25HRl1yLyUocm93c3BhbkdGY3EvJStjb2x1bW5zcGFuR0ZjcS1GaG42KC1GIzYnLUY2Ni1RKiZ1bWludXMwO0YnRjlGO0Y+RkBGQkZERkZGSEZob0Zqby1GW282KC1GIzYoRltwLUY2Ni1RMSZJbnZpc2libGVUaW1lcztGJ0Y5RjtGPkZARkJGREZGRkgvRktRJjAuMGVtRicvRk5GZXMtRlM2JC1GIzYnRmpyLUZkcDYkRmNxRjktRjY2LVEiK0YnRjlGO0Y+RkBGQkZERkZGSEZob0Zqby1GXHA2JUZecC1GIzYmRlt0RmdwRmpwRjlGXHFGOUY5RmdwRmpwRjlGX3FGYXFGZHFGZ3FGaXFGZ3BGanBGOUZbckZeckZgckZickZkci1GaG42KC1GIzYnRmpyLUZbbzYoLUYjNipGW3BGYXNGYHRGYXNGZ3NGZ3BGanBGOUZfcUZhcUZkcUZncUZpcUZncEZqcEY5RltyRl5yRmByRmJyRmRyRltyRl5yRmByLUZlbjYoLUZobjYoLUZbbzYoLUYjNigtRiw2JVEnJiM5NTU7RidGZG9GOUZhc0ZbcEZncEZqcEY5LUYjNiYtSSVtc3VwR0YkNiVGYW9GY3AvJTFzdXBlcnNjcmlwdHNoaWZ0R0ZecUZncEZqcEY5RmFxRmRxRmdxRmlxRltyRl5yRmByRmJyRmRyLUZobjYoLUZbbzYoLUYjNipGW3BGYXNGZ3NGYXNGZHVGZ3BGanBGOUZndUZhcUZkcUZncUZpcUZbckZeckZgckZickZkci1GaG42KC1GW282KC1GIzYsRltwRmFzRmB0RmFzRmdzRmFzRmR1RmdwRmpwRjlGZ3VGYXFGZHFGZ3FGaXFGW3JGXnJGYHJGYnJGZHJGW3JGXnJGYHIvJSZhbGlnbkdRJWF4aXNGJy9GXHJRKWJhc2VsaW5lRicvRl9yRmZxL0ZhclEnfGZybGVmdHxockYnLyUvYWxpZ25tZW50c2NvcGVHRjEvJSxjb2x1bW53aWR0aEdRJWF1dG9GJy8lJndpZHRoR0Zmdy8lK3Jvd3NwYWNpbmdHUSYxLjBleEYnLyUuY29sdW1uc3BhY2luZ0dRJjAuOGVtRicvJSlyb3dsaW5lc0dRJW5vbmVGJy8lLGNvbHVtbmxpbmVzR0ZheC8lJmZyYW1lR0ZheC8lLWZyYW1lc3BhY2luZ0dRLDAuNGVtfjAuNWV4RicvJSplcXVhbHJvd3NHRj0vJS1lcXVhbGNvbHVtbnNHRj0vJS1kaXNwbGF5c3R5bGVHRj0vJSVzaWRlR1EmcmlnaHRGJy8lMG1pbmxhYmVsc3BhY2luZ0dGXnhGZ3BGanBGOUY5L0krbXNlbWFudGljc0dGJFEnTWF0cml4RicvJSVvcGVuR1EiW0YnLyUmY2xvc2VHUSJdRidGZHkvJSthY3Rpb250eXBlR1EucnRhYmxlYWRkcmVzc0YnLyUpcnRhYmxlaWRHUSk1MjU0ODEzMkYnRmdwRmpwRjk=</Equation></Text-field>
</Output>
</Group>
<Group labelreference="L6413" drawlabel="true">
<Input>
<Text-field prompt="&gt; " style="Maple Input" layout="Normal"><Equation executable="true" style="2D Input" input-equation="" display="LUklbXJvd0c2Iy9JK21vZHVsZW5hbWVHNiJJLFR5cGVzZXR0aW5nR0koX3N5c2xpYkdGJzYxLUkjbWlHRiQ2JVEickYnLyUnaXRhbGljR1EldHJ1ZUYnLyUsbWF0aHZhcmlhbnRHUSdpdGFsaWNGJy1JI21vR0YkNi1RKiZjb2xvbmVxO0YnL0YzUSdub3JtYWxGJy8lJmZlbmNlR1EmZmFsc2VGJy8lKnNlcGFyYXRvckdGPS8lKXN0cmV0Y2h5R0Y9LyUqc3ltbWV0cmljR0Y9LyUobGFyZ2VvcEdGPS8lLm1vdmFibGVsaW1pdHNHRj0vJSdhY2NlbnRHRj0vJSdsc3BhY2VHUSwwLjI3Nzc3NzhlbUYnLyUncnNwYWNlR0ZMLUYsNiVRJVJhbmtGJ0YvRjItSShtZmVuY2VkR0YkNiQtRiM2JS1GLDYlUSNEMkYnRi9GMi8lK2V4ZWN1dGFibGVHRj1GOUY5LUY2Ni1RIjtGJ0Y5RjsvRj9GMUZARkJGREZGRkgvRktRJjAuMGVtRidGTS1GNjYtUSJ+RidGOUY7Rj5GQEZCRkRGRkZIRmpuL0ZORltvLUYsNiVRImRGJ0YvRjJGNS1GLDYlUSpEaW1lbnNpb25GJ0YvRjItRlM2JC1GIzYlLUYsNiVRJnBhcnMyRidGL0YyRlpGOUY5LUY2Ni1RKCZtaW51cztGJ0Y5RjtGPkZARkJGREZGRkgvRktRLDAuMjIyMjIyMmVtRicvRk5GYXBGK0ZmbkZaRjk=">LUklbXJvd0c2Iy9JK21vZHVsZW5hbWVHNiJJLFR5cGVzZXR0aW5nR0koX3N5c2xpYkdGJzYxLUkjbWlHRiQ2JVEickYnLyUnaXRhbGljR1EldHJ1ZUYnLyUsbWF0aHZhcmlhbnRHUSdpdGFsaWNGJy1JI21vR0YkNi1RKiZjb2xvbmVxO0YnL0YzUSdub3JtYWxGJy8lJmZlbmNlR1EmZmFsc2VGJy8lKnNlcGFyYXRvckdGPS8lKXN0cmV0Y2h5R0Y9LyUqc3ltbWV0cmljR0Y9LyUobGFyZ2VvcEdGPS8lLm1vdmFibGVsaW1pdHNHRj0vJSdhY2NlbnRHRj0vJSdsc3BhY2VHUSwwLjI3Nzc3NzhlbUYnLyUncnNwYWNlR0ZMLUYsNiVRJVJhbmtGJ0YvRjItSShtZmVuY2VkR0YkNiQtRiM2JS1GLDYlUSNEMkYnRi9GMi8lK2V4ZWN1dGFibGVHRj1GOUY5LUY2Ni1RIjtGJ0Y5RjsvRj9GMUZARkJGREZGRkgvRktRJjAuMGVtRidGTS1GNjYtUSJ+RidGOUY7Rj5GQEZCRkRGRkZIRmpuL0ZORltvLUYsNiVRImRGJ0YvRjJGNS1GLDYlUSpEaW1lbnNpb25GJ0YvRjItRlM2JC1GIzYlLUYsNiVRJnBhcnMyRidGL0YyRlpGOUY5LUY2Ni1RKCZtaW51cztGJ0Y5RjtGPkZARkJGREZGRkgvRktRLDAuMjIyMjIyMmVtRicvRk5GYXBGK0ZmbkZaRjk=</Equation></Text-field>
</Input>
<Output>
<Text-field style="2D Output" layout="Maple Output"><Equation executable="false" style="2D Output" display="LUklbXJvd0c2Iy9JK21vZHVsZW5hbWVHNiJJLFR5cGVzZXR0aW5nR0koX3N5c2xpYkdGJzYoLUkjbWlHRiQ2JVEickYnLyUnaXRhbGljR1EldHJ1ZUYnLyUsbWF0aHZhcmlhbnRHUSdpdGFsaWNGJy1JI21vR0YkNi1RIzo9RicvRjNRJ25vcm1hbEYnLyUmZmVuY2VHUSZmYWxzZUYnLyUqc2VwYXJhdG9yR0Y9LyUpc3RyZXRjaHlHRj0vJSpzeW1tZXRyaWNHRj0vJShsYXJnZW9wR0Y9LyUubW92YWJsZWxpbWl0c0dGPS8lJ2FjY2VudEdGPS8lJ2xzcGFjZUdRLDAuMjc3Nzc3OGVtRicvJSdyc3BhY2VHRkwtSSNtbkdGJDYkUSIyRidGOS8lK2ZvcmVncm91bmRHUShbMCwwLDBdRicvJSlyZWFkb25seUdGPUY5">IiIj</Equation></Text-field>
</Output>
<Output>
<Text-field style="2D Output" layout="Maple Output"><Equation executable="false" style="2D Output" display="LUklbXJvd0c2Iy9JK21vZHVsZW5hbWVHNiJJLFR5cGVzZXR0aW5nR0koX3N5c2xpYkdGJzYoLUkjbWlHRiQ2JVEiZEYnLyUnaXRhbGljR1EldHJ1ZUYnLyUsbWF0aHZhcmlhbnRHUSdpdGFsaWNGJy1JI21vR0YkNi1RIzo9RicvRjNRJ25vcm1hbEYnLyUmZmVuY2VHUSZmYWxzZUYnLyUqc2VwYXJhdG9yR0Y9LyUpc3RyZXRjaHlHRj0vJSpzeW1tZXRyaWNHRj0vJShsYXJnZW9wR0Y9LyUubW92YWJsZWxpbWl0c0dGPS8lJ2FjY2VudEdGPS8lJ2xzcGFjZUdRLDAuMjc3Nzc3OGVtRicvJSdyc3BhY2VHRkwtSSNtbkdGJDYkUSIwRidGOS8lK2ZvcmVncm91bmRHUShbMCwwLDBdRicvJSlyZWFkb25seUdGPUY5">IiIh</Equation></Text-field>
</Output>
</Group>
<Group labelreference="L6386" drawlabel="true">
<Input>
<Text-field prompt="&gt; " style="Maple Input" layout="Normal"><Equation executable="true" style="2D Input" input-equation="" display="LUklbXJvd0c2Iy9JK21vZHVsZW5hbWVHNiJJLFR5cGVzZXR0aW5nR0koX3N5c2xpYkdGJzYmLUkjbW9HRiQ2LVEiI0YnLyUsbWF0aHZhcmlhbnRHUSdub3JtYWxGJy8lJmZlbmNlR1EmZmFsc2VGJy8lKnNlcGFyYXRvckdGNC8lKXN0cmV0Y2h5R0Y0LyUqc3ltbWV0cmljR0Y0LyUobGFyZ2VvcEdGNC8lLm1vdmFibGVsaW1pdHNHRjQvJSdhY2NlbnRHRjQvJSdsc3BhY2VHUSYwLjBlbUYnLyUncnNwYWNlR0ZDLUkjbWlHRiQ2JVFmblRoZXJlZm9yZX50aGV+aW50ZWdyYXRlZH5tb2RlbH5pc35mdWxsfnJhbmt+d2l0aH5yYW5rfjIrMj00RicvJSdpdGFsaWNHRjRGLy8lK2V4ZWN1dGFibGVHRjRGLw==">LUklbXJvd0c2Iy9JK21vZHVsZW5hbWVHNiJJLFR5cGVzZXR0aW5nR0koX3N5c2xpYkdGJzYmLUkjbW9HRiQ2LVEiI0YnLyUsbWF0aHZhcmlhbnRHUSdub3JtYWxGJy8lJmZlbmNlR1EmZmFsc2VGJy8lKnNlcGFyYXRvckdGNC8lKXN0cmV0Y2h5R0Y0LyUqc3ltbWV0cmljR0Y0LyUobGFyZ2VvcEdGNC8lLm1vdmFibGVsaW1pdHNHRjQvJSdhY2NlbnRHRjQvJSdsc3BhY2VHUSYwLjBlbUYnLyUncnNwYWNlR0ZDLUkjbWlHRiQ2JVFmblRoZXJlZm9yZX50aGV+aW50ZWdyYXRlZH5tb2RlbH5pc35mdWxsfnJhbmt+d2l0aH5yYW5rfjIrMj00RicvJSdpdGFsaWNHRjRGLy8lK2V4ZWN1dGFibGVHRjRGLw==</Equation></Text-field>
</Input>
</Group>
<Group labelreference="L6387" drawlabel="true">
<Input>
<Text-field prompt="&gt; " style="Maple Input" layout="Normal"><Equation executable="true" style="2D Input" input-equation="" display="LUklbXJvd0c2Iy9JK21vZHVsZW5hbWVHNiJJLFR5cGVzZXR0aW5nR0koX3N5c2xpYkdGJzYlLUkjbWlHRiQ2I1EhRicvJStleGVjdXRhYmxlR1EmZmFsc2VGJy8lLG1hdGh2YXJpYW50R1Enbm9ybWFsRic=">JSFH</Equation></Text-field>
</Input>
</Group><RTable handle="52143060">TTdSMApJNVJUQUJMRV9TQVZFLzUyMTQzMDYwWColKWFueXRoaW5nRzYiNiJbZ2whIyUhISEiJCIkLCYqJiYlJHBoaUc2IyUiYUciIiImJSJ4RzYkIiIhRi1GLUYtKiZGKUYtJkYvNiRGMSIiI0YtRi0sKCoqRilGLSUkcmhvR0YtJkYqNiNGLUYtRjNGLUYtKiZGKUY1Ri5GLUYtKiZGKUY1RjNGLUYtLCoqKkYpRjVGOEYtRjlGLUYuRi1GLSoqRilGNUY4Ri1GOUYtRjNGLUY1KiZGKSIiJEYuRi1GLSomRilGQUYzRi1GLUYl</RTable><RTable handle="52410024">TTdSMApJNVJUQUJMRV9TQVZFLzUyNDEwMDI0WCwlKWFueXRoaW5nRzYiNiJbZ2whIiUhISEjKiIkIiQiIiEsJiYlInhHNiRGJyIiIkYsJkYqNiRGJyIiI0YsRicqKCYlJHBoaUc2IyUiYUdGLCUkcmhvR0YsRi1GLCwoKihGNUYsJkYyNiNGLEYsRi1GLEYsKiZGMUYsRilGLEYvKiZGMUYsRi1GLEYvKihGMUYsRjhGLEYtRiwsJiooRjFGL0Y1RixGKUYsRiwqKEYxRi9GNUYsRi1GLEYvLCoqKkYxRixGNUYsRjhGLEYpRixGLyoqRjFGLEY1RixGOEYsRi1GLCIiJSomRjFGL0YpRiwiIiQqJkYxRi9GLUYsRkUsJiooRjFGL0Y4RixGKUYsRiwqKEYxRi9GOEYsRi1GLEYvRiU=</RTable><RTable handle="52413360">TTdSMApJNVJUQUJMRV9TQVZFLzUyNDEzMzYwWCwlKWFueXRoaW5nRzYiNiJbZ2whIiUhISEjJCIkIiI8Iy8tJSJmRzYlJiUkcGhpRzYjIiIiJkYtNiMlImFHJSRyaG9HLSUkX0YxRzYkRjAqJkYzRi9GLEYvPCNYLEYkRiVGJltnbCEiJSEhISMkIiIiJCwkKiZGLEYvRjMhIiJGPCIiIUYvPCNYKkYkRiVGJltnbCEjJSEhISIiIiIsJiooLSUlZGlmZkc2JEYpRixGL0YsRi9GM0Y8RjwtRkM2JEYpRjNGL0Yl</RTable><RTable handle="52430792">TTdSMApJNVJUQUJMRV9TQVZFLzUyNDMwNzkyWCwlKWFueXRoaW5nRzYiNiJbZ2whIiUhISEjJCIiIiQsJComJiUkcGhpRzYjIiIiRiwlJHJob0chIiJGLiIiIUYsRiU=</RTable><RTable handle="52431464">TTdSMApJNVJUQUJMRV9TQVZFLzUyNDMxNDY0WColKWFueXRoaW5nRzYiNiJbZ2whIyUhISEiIiIiLCYqKC0lJWRpZmZHNiQtJSJmRzYlJiUkcGhpRzYjIiIiJkYwNiMlImFHJSRyaG9HRi9GMkYvRjJGNiEiIkY3LUYqNiRGLEY2RjJGJQ==</RTable><RTable handle="52448008">TTdSMApJNVJUQUJMRV9TQVZFLzUyNDQ4MDA4WColKWFueXRoaW5nRzYiNiJbZ2whIyUhISEiIyIjLCYqJiYlJHBoaUc2IyUiYUciIiImJSJ4RzYkIiIhRi1GLUYtKiZGKUYtJkYvNiRGMSIiI0YtRi0sKCoqRilGLSUkcmhvR0YtJkYqNiNGLUYtRjNGLUYtKiZGKUY1Ri5GLUYtKiZGKUY1RjNGLUYtRiU=</RTable><RTable handle="52464492">TTdSMApJNVJUQUJMRV9TQVZFLzUyNDY0NDkyWColKWFueXRoaW5nRzYiNiJbZ2whIyUhISEiIyIjLCYqJiYlJHBoaUc2IyUiYUciIiImJSJ4RzYkIiIhRi1GLUYtKiZGKUYtJkYvNiRGMSIiI0YtRi0sKCooRilGLSUlYmV0YUdGLUYzRi1GLSomRilGNUYuRi1GLSomRilGNUYzRi1GLUYl</RTable><RTable handle="52464636">TTdSMApJNVJUQUJMRV9TQVZFLzUyNDY0NjM2WCwlKWFueXRoaW5nRzYiNiJbZ2whIiUhISEjJSIjIiMiIiEsJiYlInhHNiRGJyIiIkYsJkYqNiRGJyIiI0YsKiYmJSRwaGlHNiMlImFHRixGLUYsLCgqJiUlYmV0YUdGLEYtRixGLComRjFGLEYpRixGL0YwRi9GJQ==</RTable><RTable handle="52497620">TTdSMApJNVJUQUJMRV9TQVZFLzUyNDk3NjIwWCwlKWFueXRoaW5nRzYiNiJbZ2whIiUhISEjJSIjIiMiIiEqJiYlJHBoaUc2IyUiYUciIiIsJkYtRi1GKSEiIkYtKiYlJHJob0dGLSZGKjYjRi1GLUYoRiU=</RTable><RTable handle="52497700">TTdSMApJNVJUQUJMRV9TQVZFLzUyNDk3NzAwWColKWFueXRoaW5nRzYiNiJbZ2whIyUhISEiJSIlLCYqJiYlJHBoaUc2IyUiYUciIiImJSJ4RzYkIiIhRi1GLUYtKiZGKUYtJkYvNiRGMSIiI0YtRi0sKCoqRilGLSUkcmhvR0YtJkYqNiNGLUYtRjNGLUYtKiZGKUY1Ri5GLUYtKiZGKUY1RjNGLUYtLCgqKEYpRi0sJkYtRi1GKSEiIkYtRi5GLUYtKihGKUYtRj9GLUYzRi1GLSokJSZzaWdtYUdGNUYtLCgqLEYpRi1GP0YtRjhGLUY5Ri1GM0YtRi0qKEYpRi1GP0YtLCZGPkYtRkFGLUYtRi1GQkYtRiU=</RTable><RTable handle="52497800">TTdSMApJNVJUQUJMRV9TQVZFLzUyNDk3ODAwWColKWFueXRoaW5nRzYiNiJbZ2whIyUhISEiJCIkLCYqJiYlJHBoaUc2IyUiYUciIiImJSJ4RzYkIiIhRi1GLUYtKiZGKUYtJkYvNiRGMSIiI0YtRi0sKCoqRilGLSUkcmhvR0YtJkYqNiNGLUYtRjNGLUYtKiZGKUY1Ri5GLUYtKiZGKUY1RjNGLUYtLCoqKkYpRjVGOEYtRjlGLUYuRi1GLSoqRilGNUY4Ri1GOUYtRjNGLUY1KiZGKSIiJEYuRi1GLSomRilGQUYzRi1GLUYl</RTable><RTable handle="52498000">TTdSMApJNVJUQUJMRV9TQVZFLzUyNDk4MDAwWColKWFueXRoaW5nRzYiNiJbZ2whIyUhISEiJCIkKiYsJiIiIkYpJiUkcGhpRzYjRikhIiJGKSUnbGFtYmRhR0YpKihGKkYpLCZGKUYpJkYrNiMlImFHRi1GKUYuRikqKkYqRilGMUYpRjBGKUYuRilGJQ==</RTable><RTable handle="52498072">TTdSMApJNVJUQUJMRV9TQVZFLzUyNDk4MDcyWCwlKWFueXRoaW5nRzYiNiJbZ2whIiUhISEjOSIlIiciIiEsJiYlInhHNiRGJyIiIkYsJkYqNiRGJyIiI0YsRidGJyooJiUkcGhpRzYjJSJhR0YsJSRyaG9HRixGLUYsLCgqKEY1RiwmRjI2I0YsRixGLUYsRiwqJkYxRixGKUYsRi8qJkYxRixGLUYsRi8qKEYxRixGOEYsRi1GLEYnLCYqKEYxRi9GNUYsRilGLEYsKihGMUYvRjVGLEYtRixGLywqKipGMUYsRjVGLEY4RixGKUYsRi8qKkYxRixGNUYsRjhGLEYtRiwiIiUqJkYxRi9GKUYsIiIkKiZGMUYvRi1GLEZFLCYqKEYxRi9GOEYsRilGLEYsKihGMUYvRjhGLEYtRixGL0YnLCQlJ2xhbWJkYUchIiJGJ0YnLCZGLEYsRjhGTCwkKiYsJkZMRixGMUYsRixGS0YsRkwsJComRjhGLEZLRixGTEYnLCQqJkY4RixGUEYsRkwsJCooRjFGLEZQRixGS0YsRkwsJkZSRiwqKEY4RixGMUYsRktGLCEiI0YnLCQqKEY4RixGMUYsRlBGLEZMRiU=</RTable><RTable handle="52498280">TTdSMApJNVJUQUJMRV9TQVZFLzUyNDk4MjgwWColKWFueXRoaW5nRzYiNiJbZ2whIyUhISEiJCIkLCYqJiYlJHBoaUc2IyUiYUciIiImJSJ4RzYkIiIhRi1GLUYtKiZGKUYtJkYvNiRGMSIiI0YtRi0sKCoqRilGLSUkcmhvR0YtJkYqNiNGLUYtRjNGLUYtKiZGKUY1Ri5GLUYtKiZGKUY1RjNGLUYtLCoqKkYpRjVGOEYtRjlGLUYuRi1GLSoqRilGNUY4Ri1GOUYtRjNGLUY1KiZGKSIiJEYuRi1GLSomRilGQUYzRi1GLUYl</RTable><RTable handle="52498524">TTdSMApJNVJUQUJMRV9TQVZFLzUyNDk4NTI0WCwlKWFueXRoaW5nRzYiNiJbZ2whIiUhISEjKiIkIiQiIiEsJiYlInhHNiRGJyIiIkYsJkYqNiRGJyIiI0YsRicqKCYlJHBoaUc2IyUiYUdGLCUkcmhvR0YsRi1GLCwoKihGNUYsJkYyNiNGLEYsRi1GLEYsKiZGMUYsRilGLEYvKiZGMUYsRi1GLEYvKihGMUYsRjhGLEYtRiwsJiooRjFGL0Y1RixGKUYsRiwqKEYxRi9GNUYsRi1GLEYvLCoqKkYxRixGNUYsRjhGLEYpRixGLyoqRjFGLEY1RixGOEYsRi1GLCIiJSomRjFGL0YpRiwiIiQqJkYxRi9GLUYsRkUsJiooRjFGL0Y4RixGKUYsRiwqKEYxRi9GOEYsRi1GLEYvRiU=</RTable><RTable handle="52498624">TTdSMApJNVJUQUJMRV9TQVZFLzUyNDk4NjI0WColKWFueXRoaW5nRzYiNiJbZ2whIyUhISEiIyIjJiUkcGhpRzYjJSJhRyomJSRyaG9HIiIiJkYoNiNGLUYtRiU=</RTable><RTable handle="52515056">TTdSMApJNVJUQUJMRV9TQVZFLzUyNTE1MDU2WColKWFueXRoaW5nRzYiNiJbZ2whIyUhISEiJCIkKigsJiUkcmhvRyIiIiYlJHNzMUc2IyIiIyEiIkYqJSdsYW1iZGFHRipGKUYvLCQqKkYrRiosJkYvRiomRiw2I0YqRipGKkYwRipGKUYvRi8sJCosRitGKkY0RipGM0YqRjBGKkYpRi9GL0Yl</RTable><RTable handle="52531676">TTdSMApJNVJUQUJMRV9TQVZFLzUyNTMxNjc2WColKWFueXRoaW5nRzYiNiJbZ2whIyUhISEiIyIjJSdsYW1iZGFHJSRyaG9HRiU=</RTable><RTable handle="52548132">TTdSMApJNVJUQUJMRV9TQVZFLzUyNTQ4MTMyWCwlKWFueXRoaW5nRzYiNiJbZ2whIiUhISEjJyIjIiQqJiwmJSRyaG9HIiIiJiUkc3MxRzYjIiIjISIiRipGKUYvKiglJ2xhbWJkYUdGKkYrRipGKSEiIywkKihGK0YqLCZGL0YqJkYsNiNGKkYqRipGKUYvRi8qKkYrRipGNUYqRjFGKkYpRjIsJCoqRitGKkY2RipGNUYqRilGL0YvKixGK0YqRjZGKkY1RipGMUYqRilGMkYl</RTable>
</Worksheet>
