# Supplementary material for: Parameter redundancy in discrete state‐space and integrated models
Source: Biom J. 2016 Jun 30;58(5):1071–90. doi: 10.1002/bimj.201400239 (PMC5031231; doi:10.1002/bimj.201400239)
Supplement: Supplementary file 2 — Code [file BIMJ-58-1071-s002.zip › Example2.mw]

<?xml version="1.0" encoding="UTF-8"?>
<Worksheet>
<Version major="14" minor="0"/>
<Label-Scheme value="2" prefix=""/>
<View-Properties presentation="false"></View-Properties>
<MapleNet-Properties elisiondigitsbefore="100" labelling="true" indentamount="4" elisiontermsthreshold="10000" ansi="false" errorbreak="1" useclientjvm="true" echo="1" imaginaryunit="I" labelwidth="20" plotdriver="opengl" elisiondigitsafter="100" plotoutput="terminal" helpbrowser="standard" rtablesize="10" elisiontermsbefore="100" elisiondigitsthreshold="10000" typesetting="standard" plotdevice="inline" verboseproc="1" showassumed="1" errorcursor="false" longdelim="true" plotoptions="" quiet="false" elisiontermsafter="100" screenwidth="79" preplot="" prettyprint="3" displayprecision="-1" warnlevel="3" screenheight="25" latexwidth="6.0" postplot="" prompt="&gt; " ShowLabels="true"/>
<Styles><Font name="Ordered List 1" background="[255,255,255]" bold="false" executable="false" family="Times New Roman" foreground="[0,0,0]" italic="false" opaque="false" readonly="false" size="12" subscript="false" superscript="false" underline="false" placeholder="false"/>
<Font name="Annotation Text" background="[255,255,255]" bold="false" executable="false" family="Times New Roman" foreground="[0,0,0]" italic="false" opaque="false" readonly="false" size="12" subscript="false" superscript="false" underline="false" placeholder="false"/>
<Font name="Ordered List 2" background="[255,255,255]" bold="false" executable="false" family="Times New Roman" foreground="[0,0,0]" italic="false" opaque="false" readonly="false" size="12" subscript="false" superscript="false" underline="false" placeholder="false"/>
<Font name="Ordered List 3" background="[255,255,255]" bold="false" executable="false" family="Times New Roman" foreground="[0,0,0]" italic="false" opaque="false" readonly="false" size="12" subscript="false" superscript="false" underline="false" placeholder="false"/>
<Font name="Ordered List 4" background="[255,255,255]" bold="false" executable="false" family="Times New Roman" foreground="[0,0,0]" italic="false" opaque="false" readonly="false" size="12" subscript="false" superscript="false" underline="false" placeholder="false"/>
<Font name="Ordered List 5" background="[255,255,255]" bold="false" executable="false" family="Times New Roman" foreground="[0,0,0]" italic="false" opaque="false" readonly="false" size="12" subscript="false" superscript="false" underline="false" placeholder="false"/>
<Font name="Author" background="[255,255,255]" bold="false" executable="false" family="Times New Roman" foreground="[0,0,0]" italic="false" opaque="false" readonly="false" size="12" subscript="false" superscript="false" underline="false" placeholder="false"/>
<Font name="Annotation Title" background="[255,255,255]" bold="true" executable="false" family="Times New Roman" foreground="[0,0,0]" italic="false" opaque="false" readonly="false" size="18" subscript="false" superscript="false" underline="false" placeholder="false"/>
<Font name="Warning" background="[255,255,255]" bold="false" executable="false" family="Courier New" foreground="[0,0,255]" italic="false" opaque="false" readonly="true" size="12" subscript="false" superscript="false" underline="false" placeholder="false"/>
<Font name="Caption Reference" background="[255,255,255]" bold="true" executable="false" family="Times New Roman" foreground="[0,0,0]" italic="false" opaque="false" readonly="false" size="12" subscript="false" superscript="false" underline="false" placeholder="false"/>
<Font name="Maple Input Placeholder" background="[255,255,255]" bold="true" executable="true" family="Courier New" foreground="[200,0,200]" italic="false" opaque="false" readonly="false" size="12" subscript="false" superscript="false" underline="false" placeholder="true"/>
<Font name="Maple Plot" background="[255,255,255]" bold="false" executable="false" family="Times New Roman" foreground="[0,0,0]" italic="false" opaque="false" readonly="false" size="12" subscript="false" superscript="false" underline="false" placeholder="false"/>
<Font name="Code" background="[255,255,255]" bold="false" executable="false" family="Courier New" foreground="[255,0,0]" italic="false" opaque="false" readonly="false" size="12" subscript="false" superscript="false" underline="false" placeholder="false"/>
<Font name="Line Printed Output" background="[255,255,255]" bold="false" executable="false" family="Courier New" foreground="[0,0,255]" italic="false" opaque="false" readonly="true" size="12" subscript="false" superscript="false" underline="false" placeholder="false"/>
<Font name="Text Output" background="[255,255,255]" bold="false" executable="false" family="Courier New" foreground="[0,0,255]" italic="false" opaque="false" readonly="true" size="12" subscript="false" superscript="false" underline="false" placeholder="false"/>
<Font name="Diagnostic" background="[255,255,255]" bold="false" executable="false" family="Courier New" foreground="[40,120,40]" italic="false" opaque="false" readonly="true" size="12" subscript="false" superscript="false" underline="false" placeholder="false"/>
<Font name="2D Inert Output" background="[255,255,255]" bold="false" executable="true" family="Times New Roman" foreground="[144,144,144]" italic="false" opaque="false" readonly="false" size="12" subscript="false" superscript="false" underline="false" placeholder="false"/>
<Font name="Normal" background="[255,255,255]" bold="false" executable="false" family="Times New Roman" foreground="[0,0,0]" italic="false" opaque="false" readonly="false" size="12" subscript="false" superscript="false" underline="false" placeholder="false"/>
<Font name="Hyperlink" background="[255,255,255]" bold="false" executable="false" family="Times New Roma" foreground="[0,128,128]" italic="false" opaque="false" readonly="false" size="12" subscript="false" superscript="false" underline="true" placeholder="false"/>
<Font name="Maple Output" background="[255,255,255]" bold="false" executable="false" family="Times New Roman" foreground="[0,0,0]" italic="false" opaque="false" readonly="false" size="12" subscript="false" superscript="false" underline="false" placeholder="false"/>
<Font name="Dash Item" background="[255,255,255]" bold="false" executable="false" family="Times New Roman" foreground="[0,0,0]" italic="false" opaque="false" readonly="false" size="12" subscript="false" superscript="false" underline="false" placeholder="false"/>
<Font name="2D Math" background="[255,255,255]" bold="false" executable="false" family="Times New Roman" foreground="[0,0,0]" italic="false" opaque="false" readonly="false" size="12" subscript="false" superscript="false" underline="false" placeholder="false"/>
<Font name="Maple Input" background="[255,255,255]" bold="true" executable="true" family="Courier New" foreground="[255,0,0]" italic="false" opaque="false" readonly="false" size="12" subscript="false" superscript="false" underline="false" placeholder="false"/>
<Font name="2D Output" background="[255,255,255]" bold="false" executable="false" family="Times New Roman" foreground="[0,0,255]" italic="false" opaque="false" readonly="true" size="12" subscript="false" superscript="false" underline="false" placeholder="false"/>
<Font name="2D Input" background="[255,255,255]" bold="false" executable="true" family="Times New Roman" foreground="[0,0,0]" italic="false" opaque="false" readonly="false" size="12" subscript="false" superscript="false" underline="false" placeholder="false"/>
<Font name="HyperlinkError" background="[255,255,255]" bold="false" executable="false" family="Courier New" foreground="[255,0,255]" italic="false" opaque="false" readonly="true" size="12" subscript="false" superscript="false" underline="true" placeholder="false"/>
<Font name="Header and Footer" background="[255,255,255]" bold="false" executable="false" family="Times New Roman" foreground="[0,0,0]" italic="false" opaque="false" readonly="false" size="10" subscript="false" superscript="false" underline="false" placeholder="false"/>
<Font name="Error" background="[255,255,255]" bold="false" executable="false" family="Courier New" foreground="[255,0,255]" italic="false" opaque="false" readonly="true" size="12" subscript="false" superscript="false" underline="false" placeholder="false"/>
<Font name="Title" background="[255,255,255]" bold="true" executable="false" family="Times New Roman" foreground="[0,0,0]" italic="false" opaque="false" readonly="false" size="18" subscript="false" superscript="false" underline="false" placeholder="false"/>
<Font name="Heading 1" background="[255,255,255]" bold="true" executable="false" family="Times New Roma" foreground="[0,0,0]" italic="false" opaque="false" readonly="false" size="18" subscript="false" superscript="false" underline="false" placeholder="false"/>
<Font name="Text" background="[255,255,255]" bold="false" executable="false" family="Times New Roman" foreground="[0,0,0]" italic="false" opaque="false" readonly="false" size="12" subscript="false" superscript="false" underline="false" placeholder="false"/>
<Font name="Bullet Item" background="[255,255,255]" bold="false" executable="false" family="Times New Roman" foreground="[0,0,0]" italic="false" opaque="false" readonly="false" size="12" subscript="false" superscript="false" underline="false" placeholder="false"/>
<Font name="Heading 4" background="[255,255,255]" bold="false" executable="false" family="Times New Roma" foreground="[0,0,0]" italic="true" opaque="false" readonly="false" size="12" subscript="false" superscript="false" underline="false" placeholder="false"/>
<Font name="Equation Label" background="[255,255,255]" bold="true" executable="false" family="Times New Roman" foreground="[0,0,0]" italic="false" opaque="false" readonly="false" size="12" subscript="false" superscript="false" underline="false" placeholder="false"/>
<Font name="Heading 3" background="[255,255,255]" bold="true" executable="false" family="Times New Roma" foreground="[0,0,0]" italic="true" opaque="false" readonly="false" size="14" subscript="false" superscript="false" underline="false" placeholder="false"/>
<Font name="Heading 2" background="[255,255,255]" bold="true" executable="false" family="Times New Roma" foreground="[0,0,0]" italic="false" opaque="false" readonly="false" size="16" subscript="false" superscript="false" underline="false" placeholder="false"/>
<Font name="HyperlinkWarning" background="[255,255,255]" bold="false" executable="false" family="Courier New" foreground="[0,0,255]" italic="false" opaque="false" readonly="true" size="12" subscript="false" superscript="false" underline="true" placeholder="false"/>
<Font name="Dictionary Hyperlink" background="[255,255,255]" bold="false" executable="false" family="Times New Roma" foreground="[147,0,15]" italic="false" opaque="false" readonly="false" size="12" subscript="false" superscript="false" underline="true" placeholder="false"/>
<Font name="Caption Text" background="[255,255,255]" bold="true" executable="false" family="Times New Roman" foreground="[0,0,0]" italic="false" opaque="false" readonly="false" size="12" subscript="false" superscript="false" underline="false" placeholder="false"/>
<Font name="List Item" background="[255,255,255]" bold="false" executable="false" family="Times New Roman" foreground="[0,0,0]" italic="false" opaque="false" readonly="false" size="12" subscript="false" superscript="false" underline="false" placeholder="false"/>
<Layout name="Ordered List 1" alignment="left" bullet="numeric" firstindent="0" leftmargin="0" rightmargin="0" linespacing="0.0" spaceabove="3" spacebelow="3" linebreak="space" pagebreak-before="false" initial="-1" bulletsuffix=""/>
<Layout name="Ordered List 2" alignment="left" bullet="alphabetic" firstindent="0" leftmargin="36" rightmargin="0" linespacing="0.0" spaceabove="3" spacebelow="3" linebreak="space" pagebreak-before="false" initial="-1" bulletsuffix=""/>
<Layout name="Ordered List 3" alignment="left" bullet="roman" firstindent="0" leftmargin="72" rightmargin="0" linespacing="0.0" spaceabove="3" spacebelow="3" linebreak="space" pagebreak-before="false" initial="-1" bulletsuffix=""/>
<Layout name="Ordered List 4" alignment="left" bullet="ALPHABETIC" firstindent="0" leftmargin="108" rightmargin="0" linespacing="0.0" spaceabove="3" spacebelow="3" linebreak="space" pagebreak-before="false" initial="-1" bulletsuffix=""/>
<Layout name="Ordered List 5" alignment="left" bullet="ROMAN" firstindent="0" leftmargin="144" rightmargin="0" linespacing="0.0" spaceabove="3" spacebelow="3" linebreak="space" pagebreak-before="false" initial="-1" bulletsuffix=""/>
<Layout name="Author" alignment="centred" bullet="none" firstindent="0" leftmargin="0" rightmargin="0" linespacing="0.0" spaceabove="8" spacebelow="8" linebreak="space" pagebreak-before="false" initial="0" bulletsuffix=""/>
<Layout name="Warning" alignment="left" bullet="none" firstindent="0" leftmargin="0" rightmargin="0" linespacing="0.0" spaceabove="0" spacebelow="0" linebreak="space" pagebreak-before="false" initial="0" bulletsuffix=""/>
<Layout name="Annotation Title" alignment="centred" bullet="none" firstindent="0" leftmargin="0" rightmargin="0" linespacing="0.0" spaceabove="12" spacebelow="12" linebreak="space" pagebreak-before="false" initial="0" bulletsuffix=""/>
<Layout name="Maple Plot" alignment="centred" bullet="none" firstindent="0" leftmargin="0" rightmargin="0" linespacing="0.0" spaceabove="0" spacebelow="0" linebreak="space" pagebreak-before="false" initial="0" bulletsuffix=""/>
<Layout name="Line Printed Output" alignment="left" bullet="none" firstindent="0" leftmargin="0" rightmargin="0" linespacing="0.0" spaceabove="0" spacebelow="0" linebreak="any" pagebreak-before="false" initial="0" bulletsuffix=""/>
<Layout name="Text Output" alignment="left" bullet="none" firstindent="0" leftmargin="0" rightmargin="0" linespacing="0.0" spaceabove="0" spacebelow="0" linebreak="newline" pagebreak-before="false" initial="0" bulletsuffix=""/>
<Layout name="Diagnostic" alignment="left" bullet="none" firstindent="0" leftmargin="0" rightmargin="0" linespacing="0.0" spaceabove="0" spacebelow="0" linebreak="any" pagebreak-before="false" initial="0" bulletsuffix=""/>
<Layout name="Normal" alignment="left" bullet="none" firstindent="0" leftmargin="0" rightmargin="0" linespacing="0.0" spaceabove="0" spacebelow="0" linebreak="space" pagebreak-before="false" initial="0" bulletsuffix=""/>
<Layout name="Maple Output" alignment="centred" bullet="none" firstindent="0" leftmargin="0" rightmargin="0" linespacing="0.3" spaceabove="0" spacebelow="0" linebreak="space" pagebreak-before="false" initial="0" bulletsuffix=""/>
<Layout name="Dash Item" alignment="left" bullet="dash" firstindent="0" leftmargin="0" rightmargin="0" linespacing="0.0" spaceabove="3" spacebelow="3" linebreak="space" pagebreak-before="false" initial="0" bulletsuffix=""/>
<Layout name="HyperlinkError" alignment="left" bullet="none" firstindent="0" leftmargin="0" rightmargin="0" linespacing="0.0" spaceabove="0" spacebelow="0" linebreak="space" pagebreak-before="false" initial="0" bulletsuffix=""/>
<Layout name="Error" alignment="left" bullet="none" firstindent="0" leftmargin="0" rightmargin="0" linespacing="0.0" spaceabove="0" spacebelow="0" linebreak="space" pagebreak-before="false" initial="0" bulletsuffix=""/>
<Layout name="Title" alignment="centred" bullet="none" firstindent="0" leftmargin="0" rightmargin="0" linespacing="0.0" spaceabove="12" spacebelow="12" linebreak="space" pagebreak-before="false" initial="0" bulletsuffix=""/>
<Layout name="Heading 1" alignment="left" bullet="none" firstindent="0" leftmargin="0" rightmargin="0" linespacing="0.0" spaceabove="8" spacebelow="4" linebreak="space" pagebreak-before="false" initial="0" bulletsuffix=""/>
<Layout name="Bullet Item" alignment="left" bullet="dot" firstindent="0" leftmargin="0" rightmargin="0" linespacing="0.0" spaceabove="3" spacebelow="3" linebreak="space" pagebreak-before="false" initial="0" bulletsuffix=""/>
<Layout name="Heading 4" alignment="left" bullet="none" firstindent="0" leftmargin="0" rightmargin="0" linespacing="0.0" spaceabove="0" spacebelow="0" linebreak="space" pagebreak-before="false" initial="0" bulletsuffix=""/>
<Layout name="Heading 3" alignment="left" bullet="none" firstindent="0" leftmargin="0" rightmargin="0" linespacing="0.0" spaceabove="0" spacebelow="0" linebreak="space" pagebreak-before="false" initial="0" bulletsuffix=""/>
<Layout name="Heading 2" alignment="left" bullet="none" firstindent="0" leftmargin="0" rightmargin="0" linespacing="0.0" spaceabove="8" spacebelow="2" linebreak="space" pagebreak-before="false" initial="0" bulletsuffix=""/>
<Layout name="HyperlinkWarning" alignment="left" bullet="none" firstindent="0" leftmargin="0" rightmargin="0" linespacing="0.0" spaceabove="0" spacebelow="0" linebreak="space" pagebreak-before="false" initial="0" bulletsuffix=""/>
<Layout name="List Item" alignment="left" bullet="indent" firstindent="0" leftmargin="0" rightmargin="0" linespacing="0.0" spaceabove="3" spacebelow="3" linebreak="space" pagebreak-before="false" initial="0" bulletsuffix=""/>
<Pencil-style name="Pencil 5" pen-color="[255,0,0]" pen-height="5.0" pen-width="5.0" pen-opacity="1.0"/>
<Pencil-style name="Pencil 4" pen-color="[0,0,255]" pen-height="3.0" pen-width="3.0" pen-opacity="1.0"/>
<Pencil-style name="Pencil 3" pen-color="[0,0,0]" pen-height="3.0" pen-width="3.0" pen-opacity="1.0"/>
<Pencil-style name="Pencil 2" pen-color="[0,0,255]" pen-height="1.0" pen-width="1.0" pen-opacity="1.0"/>
<Pencil-style name="Pencil 1" pen-color="[0,0,0]" pen-height="1.0" pen-width="1.0" pen-opacity="1.0"/>
<Highlighter-style name="Highlighter 2" pen-color="[255,204,0]" pen-height="14.0" pen-width="14.0" pen-opacity="0.8"/>
<Highlighter-style name="Highlighter 1" pen-color="[255,153,255]" pen-height="12.0" pen-width="8.0" pen-opacity="0.8"/>
<Highlighter-style name="Highlighter 4" pen-color="[0,255,255]" pen-height="32.0" pen-width="32.0" pen-opacity="0.8"/>
<Highlighter-style name="Highlighter 3" pen-color="[51,255,0]" pen-height="24.0" pen-width="24.0" pen-opacity="0.8"/>
<Highlighter-style name="Highlighter 5" pen-color="[255,255,0]" pen-height="48.0" pen-width="48.0" pen-opacity="0.8"/>
</Styles>
<Task-table>
    <Task-category name="&lt;default&gt;">
    </Task-category>
</Task-table>
<Annotation-table>
    <Annotation-category name="&lt;default&gt;">
    </Annotation-category>
</Annotation-table>
<Task>
</Task>
<Group labelreference="L6438" drawlabel="true">
<Input>
<Text-field prompt="&gt; " style="Maple Input" layout="Normal"><Equation executable="true" style="2D Input" input-equation="" display="LUklbXJvd0c2Iy9JK21vZHVsZW5hbWVHNiJJLFR5cGVzZXR0aW5nR0koX3N5c2xpYkdGJzYmLUkjbW9HRiQ2LVEiI0YnLyUsbWF0aHZhcmlhbnRHUSdub3JtYWxGJy8lJmZlbmNlR1EmZmFsc2VGJy8lKnNlcGFyYXRvckdGNC8lKXN0cmV0Y2h5R0Y0LyUqc3ltbWV0cmljR0Y0LyUobGFyZ2VvcEdGNC8lLm1vdmFibGVsaW1pdHNHRjQvJSdhY2NlbnRHRjQvJSdsc3BhY2VHUSYwLjBlbUYnLyUncnNwYWNlR0ZDLUkjbWlHRiQ2JVFocUV4YW1wbGV+Mn5vZn5QYXJhbWV0ZXJ+UmVkdW5kYW5jeX5pbn5EaXNjcmV0ZX5TdGF0ZS1TcGFjZX5hbmR+SW50ZWdyYXRlZH5Nb2RlbHN+Ynl+RC5+Si5+Q29sZX5hbmR+Ui5TLn5NY0NyZWFGJy8lJ2l0YWxpY0dGNEYvLyUrZXhlY3V0YWJsZUdGNEYv">LUklbXJvd0c2Iy9JK21vZHVsZW5hbWVHNiJJLFR5cGVzZXR0aW5nR0koX3N5c2xpYkdGJzYmLUkjbW9HRiQ2LVEiI0YnLyUsbWF0aHZhcmlhbnRHUSdub3JtYWxGJy8lJmZlbmNlR1EmZmFsc2VGJy8lKnNlcGFyYXRvckdGNC8lKXN0cmV0Y2h5R0Y0LyUqc3ltbWV0cmljR0Y0LyUobGFyZ2VvcEdGNC8lLm1vdmFibGVsaW1pdHNHRjQvJSdhY2NlbnRHRjQvJSdsc3BhY2VHUSYwLjBlbUYnLyUncnNwYWNlR0ZDLUkjbWlHRiQ2JVFocUV4YW1wbGV+Mn5vZn5QYXJhbWV0ZXJ+UmVkdW5kYW5jeX5pbn5EaXNjcmV0ZX5TdGF0ZS1TcGFjZX5hbmR+SW50ZWdyYXRlZH5Nb2RlbHN+Ynl+RC5+Si5+Q29sZX5hbmR+Ui5TLn5NY0NyZWFGJy8lJ2l0YWxpY0dGNEYvLyUrZXhlY3V0YWJsZUdGNEYv</Equation></Text-field>
</Input>
</Group>
<Group labelreference="L6439" drawlabel="true">
<Input>
<Text-field prompt="&gt; " style="Maple Input" layout="Normal"><Equation executable="true" style="2D Input" input-equation="" display="LUklbXJvd0c2Iy9JK21vZHVsZW5hbWVHNiJJLFR5cGVzZXR0aW5nR0koX3N5c2xpYkdGJzYmLUkjbWlHRiQ2JVEocmVzdGFydEYnLyUnaXRhbGljR1EldHJ1ZUYnLyUsbWF0aHZhcmlhbnRHUSdpdGFsaWNGJy1JI21vR0YkNi1RIjtGJy9GM1Enbm9ybWFsRicvJSZmZW5jZUdRJmZhbHNlRicvJSpzZXBhcmF0b3JHRjEvJSlzdHJldGNoeUdGPS8lKnN5bW1ldHJpY0dGPS8lKGxhcmdlb3BHRj0vJS5tb3ZhYmxlbGltaXRzR0Y9LyUnYWNjZW50R0Y9LyUnbHNwYWNlR1EmMC4wZW1GJy8lJ3JzcGFjZUdRLDAuMjc3Nzc3OGVtRicvJStleGVjdXRhYmxlR0Y9Rjk=">LUklbXJvd0c2Iy9JK21vZHVsZW5hbWVHNiJJLFR5cGVzZXR0aW5nR0koX3N5c2xpYkdGJzYmLUkjbWlHRiQ2JVEocmVzdGFydEYnLyUnaXRhbGljR1EldHJ1ZUYnLyUsbWF0aHZhcmlhbnRHUSdpdGFsaWNGJy1JI21vR0YkNi1RIjtGJy9GM1Enbm9ybWFsRicvJSZmZW5jZUdRJmZhbHNlRicvJSpzZXBhcmF0b3JHRjEvJSlzdHJldGNoeUdGPS8lKnN5bW1ldHJpY0dGPS8lKGxhcmdlb3BHRj0vJS5tb3ZhYmxlbGltaXRzR0Y9LyUnYWNjZW50R0Y9LyUnbHNwYWNlR1EmMC4wZW1GJy8lJ3JzcGFjZUdRLDAuMjc3Nzc3OGVtRicvJStleGVjdXRhYmxlR0Y9Rjk=</Equation></Text-field>
</Input>
</Group>
<Group labelreference="L6333" drawlabel="true">
<Input>
<Text-field prompt="&gt; " style="Maple Input" layout="Normal"><Equation executable="true" style="2D Input" input-equation="" display="LUklbXJvd0c2Iy9JK21vZHVsZW5hbWVHNiJJLFR5cGVzZXR0aW5nR0koX3N5c2xpYkdGJzYnLUkjbWlHRiQ2JVEld2l0aEYnLyUnaXRhbGljR1EldHJ1ZUYnLyUsbWF0aHZhcmlhbnRHUSdpdGFsaWNGJy1JKG1mZW5jZWRHRiQ2JC1GIzYkLUYsNiVRLkxpbmVhckFsZ2VicmFGJ0YvRjIvRjNRJ25vcm1hbEYnRj0tSSNtb0dGJDYtUSI6RidGPS8lJmZlbmNlR1EmZmFsc2VGJy8lKnNlcGFyYXRvckdGRS8lKXN0cmV0Y2h5R0ZFLyUqc3ltbWV0cmljR0ZFLyUobGFyZ2VvcEdGRS8lLm1vdmFibGVsaW1pdHNHRkUvJSdhY2NlbnRHRkUvJSdsc3BhY2VHUSwwLjI3Nzc3NzhlbUYnLyUncnNwYWNlR0ZULyUrZXhlY3V0YWJsZUdGRUY9">LUklbXJvd0c2Iy9JK21vZHVsZW5hbWVHNiJJLFR5cGVzZXR0aW5nR0koX3N5c2xpYkdGJzYlLUkjbWlHRiQ2JVEld2l0aEYnLyUnaXRhbGljR1EldHJ1ZUYnLyUsbWF0aHZhcmlhbnRHUSdpdGFsaWNGJy1JKG1mZW5jZWRHRiQ2JC1GIzYjLUYsNiVRLkxpbmVhckFsZ2VicmFGJ0YvRjIvRjNRJ25vcm1hbEYnLUkjbW9HRiQ2LVEiOkYnRj0vJSZmZW5jZUdRJmZhbHNlRicvJSpzZXBhcmF0b3JHRkUvJSlzdHJldGNoeUdGRS8lKnN5bW1ldHJpY0dGRS8lKGxhcmdlb3BHRkUvJS5tb3ZhYmxlbGltaXRzR0ZFLyUnYWNjZW50R0ZFLyUnbHNwYWNlR1EsMC4yNzc3Nzc4ZW1GJy8lJ3JzcGFjZUdGVA==</Equation></Text-field>
</Input>
</Group>
<Group labelreference="L6331" drawlabel="true">
<Input>
<Text-field prompt="&gt; " style="Maple Input" layout="Normal"><Equation executable="true" style="2D Input" input-equation="" display="LUklbXJvd0c2Iy9JK21vZHVsZW5hbWVHNiJJLFR5cGVzZXR0aW5nR0koX3N5c2xpYkdGJzZmci1JI21pR0YkNiVRJURtYXRGJy8lJ2l0YWxpY0dRJXRydWVGJy8lLG1hdGh2YXJpYW50R1EnaXRhbGljRictSSNtb0dGJDYtUSJ+RicvRjNRJ25vcm1hbEYnLyUmZmVuY2VHUSZmYWxzZUYnLyUqc2VwYXJhdG9yR0Y9LyUpc3RyZXRjaHlHRj0vJSpzeW1tZXRyaWNHRj0vJShsYXJnZW9wR0Y9LyUubW92YWJsZWxpbWl0c0dGPS8lJ2FjY2VudEdGPS8lJ2xzcGFjZUdRJjAuMGVtRicvJSdyc3BhY2VHRkwtRjY2LVEqJmNvbG9uZXE7RidGOUY7Rj5GQEZCRkRGRkZIL0ZLUSwwLjI3Nzc3NzhlbUYnL0ZORlMtRjY2L1ElcHJvY0YnLyUlYm9sZEdGMS9GM1ElYm9sZEYnLyUrZm9udHdlaWdodEdGZW5GO0Y+RkBGQkZERkZGSEZKRk0tSShtZmVuY2VkR0YkNiQtRiM2Jy1GLDYlUSNzZUYnRi9GMi1GNjYuUSIsRidGL0YyRjsvRj9GMUZARkJGREZGRkhGSi9GTlEsMC4zMzMzMzMzZW1GJy1GLDYlUSVwYXJzRidGL0YyLyUrZXhlY3V0YWJsZUdGPUY5RjlGNS1JJ21zcGFjZUdGJDYmLyUnaGVpZ2h0R1EmMC4wZXhGJy8lJndpZHRoR0ZMLyUmZGVwdGhHRmBwLyUqbGluZWJyZWFrR1EobmV3bGluZUYnLUZccDYmRl5wRmFwRmNwL0ZmcFElYXV0b0YnLUY2Ni9RJmxvY2FsRidGWEZaRmZuRjtGPkZARkJGREZGRkhGSkZNRjUtRiw2JVEkREQxRidGL0YyLUY2Ni1GYm9GOUY7RmNvRkBGQkZERkZGSEZKRmRvRjUtRiw2JVEiaUYnRi9GMkZicUY1LUYsNiVRImpGJ0YvRjItRjY2LVEiO0YnRjlGO0Zjb0ZARkJGREZGRkhGSkZURltwRltwLUY2Ni9RLGRlc2NyaXB0aW9uRidGWEZaRmZuRjtGPkZARkJGREZGRkhGSi9GTlEsMC4yMjIyMjIyZW1GJ0Y1LUkjbXNHRiQ2I1E7Rm9ybX50aGV+ZGVyaXZhdGl2ZX5tYXRyaXhGJ0ZqcUZbcC1GLDYlUSV3aXRoRidGL0YyLUZpbjYkLUYjNiUtRiw2JVEuTGluZWFyQWxnZWJyYUYnRi9GMkZpb0Y5RjktRjY2LVEiOkYnRjlGO0Y+RkBGQkZERkZGSEZSRlRGW3BGW3BGX3FGNUZPLUYsNiVRJ01hdHJpeEYnRi9GMi1GaW42JC1GIzYtLUkjbW5HRiQ2JFEiMUYnRjktRjY2LVEjLi5GJ0Y5RjtGPkZARkJGREZGRkgvRktGYXJGTS1GLDYlUSpEaW1lbnNpb25GJ0YvRjItRmluNiQtRiM2JUZmb0Zpb0Y5RjlGYnFGanNGXnRGYnQtRmluNiQtRiM2JUZdb0Zpb0Y5RjlGaW9GOUY5RmBzRltwLUY2Ni9RJGZvckYnRlhGWkZmbkY7Rj5GQEZCRkRGRkZIRkpGYHJGNUZkcUY1LUY2Ni9RJWZyb21GJ0ZYRlpGZm5GO0Y+RkBGQkZERkZGSEZhdEZgckY1RmpzRjUtRjY2L1EjdG9GJ0ZYRlpGZm5GO0Y+RkBGQkZERkZGSEZhdEZgckY1RmJ0RmV0RjVGNS1GNjYvUSNkb0YnRlhGWkZmbkY7Rj5GQEZCRkRGRkZIRmF0RmByRjVGW3BGNUY1RjVGNUY1RjVGXXVGNUZncUY1RmB1RjVGanNGNUZjdUY1RmJ0Rml0RjVGZnVGNUZbcEY1RjVGNUY1RjVGNUY1RjVGNUY1RjVGNUZfcS1GaW42Ji1GIzYnRmRxRmJxRmdxRmlvRjlGOS8lJW9wZW5HUSJbRicvJSZjbG9zZUdRIl1GJ0Y1Rk9GNS1GLDYlUSVkaWZmRidGL0YyLUZpbjYkLUYjNilGXW8tRmluNiYtRiM2JUZncUZpb0Y5RjlGXXZGYHZGYnFGZm8tRmluNiYtRiM2JUZkcUZpb0Y5RjlGXXZGYHZGaW9GOUY5RjVGW3BGNUY1RjVGNUY1RjUtRjY2L1EkZW5kRidGWEZaRmZuRjtGPkZARkJGREZGRkgvRktGZW9GTUY1RmZ1RltwRmJ3RjVGZnVGanFGW3BGX3FGanFGW3AtRjY2L0Y4RlhGWkZmbkY7Rj5GQEZCRkRGRkZIRkpGTS1GNjYvRmR3RlhGWkZmbkY7Rj5GQEZCRkRGRkZIRkpGTUZmd0ZVLUY2Ni9GYnNGWEZaRmZuRjtGPkZARkJGREZGRkhGUkZURmlvRjk=">LUklbXJvd0c2Iy9JK21vZHVsZW5hbWVHNiJJLFR5cGVzZXR0aW5nR0koX3N5c2xpYkdGJzZkci1JI21pR0YkNiVRJURtYXRGJy8lJ2l0YWxpY0dRJXRydWVGJy8lLG1hdGh2YXJpYW50R1EnaXRhbGljRictSSNtb0dGJDYtUSJ+RicvRjNRJ25vcm1hbEYnLyUmZmVuY2VHUSZmYWxzZUYnLyUqc2VwYXJhdG9yR0Y9LyUpc3RyZXRjaHlHRj0vJSpzeW1tZXRyaWNHRj0vJShsYXJnZW9wR0Y9LyUubW92YWJsZWxpbWl0c0dGPS8lJ2FjY2VudEdGPS8lJ2xzcGFjZUdRJjAuMGVtRicvJSdyc3BhY2VHRkwtRjY2LVEqJmNvbG9uZXE7RidGOUY7Rj5GQEZCRkRGRkZIL0ZLUSwwLjI3Nzc3NzhlbUYnL0ZORlMtRjY2L1ElcHJvY0YnLyUlYm9sZEdGMS9GM1ElYm9sZEYnLyUrZm9udHdlaWdodEdGZW5GO0Y+RkBGQkZERkZGSEZKRk0tSShtZmVuY2VkR0YkNiQtRiM2JS1GLDYlUSNzZUYnRi9GMi1GNjYuUSIsRidGL0YyRjsvRj9GMUZARkJGREZGRkhGSi9GTlEsMC4zMzMzMzMzZW1GJy1GLDYlUSVwYXJzRidGL0YyRjlGNS1JJ21zcGFjZUdGJDYmLyUnaGVpZ2h0R1EmMC4wZXhGJy8lJndpZHRoR0ZMLyUmZGVwdGhHRl5wLyUqbGluZWJyZWFrR1EobmV3bGluZUYnLUZqbzYmRlxwRl9wRmFwL0ZkcFElYXV0b0YnLUY2Ni9RJmxvY2FsRidGWEZaRmZuRjtGPkZARkJGREZGRkhGSkZNRjUtRiw2JVEkREQxRidGL0YyLUY2Ni1GYm9GOUY7RmNvRkBGQkZERkZGSEZKRmRvRjUtRiw2JVEiaUYnRi9GMkZgcUY1LUYsNiVRImpGJ0YvRjItRjY2LVEiO0YnRjlGO0Zjb0ZARkJGREZGRkhGSkZURmlvRmlvLUY2Ni9RLGRlc2NyaXB0aW9uRidGWEZaRmZuRjtGPkZARkJGREZGRkhGSi9GTlEsMC4yMjIyMjIyZW1GJ0Y1LUkjbXNHRiQ2I1E7Rm9ybX50aGV+ZGVyaXZhdGl2ZX5tYXRyaXhGJ0ZocUZpby1GLDYlUSV3aXRoRidGL0YyLUZpbjYkLUYjNiMtRiw2JVEuTGluZWFyQWxnZWJyYUYnRi9GMkY5LUY2Ni1RIjpGJ0Y5RjtGPkZARkJGREZGRkhGUkZURmlvRmlvRl1xRjVGTy1GLDYlUSdNYXRyaXhGJ0YvRjItRmluNiQtRiM2Ky1JI21uR0YkNiRRIjFGJ0Y5LUY2Ni1RIy4uRidGOUY7Rj5GQEZCRkRGRkZIL0ZLRl9yRk0tRiw2JVEqRGltZW5zaW9uRidGL0YyLUZpbjYkLUYjNiNGZm9GOUZgcUZoc0ZcdEZgdC1GaW42JC1GIzYjRl1vRjlGOUZec0Zpby1GNjYvUSRmb3JGJ0ZYRlpGZm5GO0Y+RkBGQkZERkZGSEZKRl5yRjVGYnFGNS1GNjYvUSVmcm9tRidGWEZaRmZuRjtGPkZARkJGREZGRkhGX3RGXnJGNUZoc0Y1LUY2Ni9RI3RvRidGWEZaRmZuRjtGPkZARkJGREZGRkhGX3RGXnJGNUZgdEZjdEY1RjUtRjY2L1EjZG9GJ0ZYRlpGZm5GO0Y+RkBGQkZERkZGSEZfdEZeckY1RmlvRjVGNUY1RjVGNUY1Rlt1RjVGZXFGNUZedUY1RmhzRjVGYXVGNUZgdEZndEY1RmR1RjVGaW9GNUY1RjVGNUY1RjVGNUY1RjVGNUY1RjVGXXEtRmluNiYtRiM2JUZicUZgcUZlcUY5LyUlb3BlbkdRIltGJy8lJmNsb3NlR1EiXUYnRjVGT0Y1LUYsNiVRJWRpZmZGJ0YvRjItRmluNiQtRiM2J0Zdby1GaW42Ji1GIzYjRmVxRjlGW3ZGXnZGYHFGZm8tRmluNiYtRiM2I0ZicUY5Rlt2Rl52RjlGNUZpb0Y1RjVGNUY1RjVGNS1GNjYvUSRlbmRGJ0ZYRlpGZm5GO0Y+RkBGQkZERkZGSC9GS0Zlb0ZNRjVGZHVGaW9GYHdGNUZkdUZocUZpb0ZdcUZocUZpby1GNjYvRjhGWEZaRmZuRjtGPkZARkJGREZGRkhGSkZNLUY2Ni9GYndGWEZaRmZuRjtGPkZARkJGREZGRkhGSkZNRmR3RlUtRjY2L0Zgc0ZYRlpGZm5GO0Y+RkBGQkZERkZGSEZSRlQ=</Equation></Text-field>
</Input>
</Group>
<Group labelreference="L6332" drawlabel="true">
<Input>
<Text-field prompt="&gt; " style="Maple Input" layout="Normal"><Equation executable="true" style="2D Input" input-equation="" display="LUklbXJvd0c2Iy9JK21vZHVsZW5hbWVHNiJJLFR5cGVzZXR0aW5nR0koX3N5c2xpYkdGJzZedC1JI21pR0YkNiVRKEVzdHBhcnNGJy8lJ2l0YWxpY0dRJXRydWVGJy8lLG1hdGh2YXJpYW50R1EnaXRhbGljRictSSNtb0dGJDYtUSJ+RicvRjNRJ25vcm1hbEYnLyUmZmVuY2VHUSZmYWxzZUYnLyUqc2VwYXJhdG9yR0Y9LyUpc3RyZXRjaHlHRj0vJSpzeW1tZXRyaWNHRj0vJShsYXJnZW9wR0Y9LyUubW92YWJsZWxpbWl0c0dGPS8lJ2FjY2VudEdGPS8lJ2xzcGFjZUdRJjAuMGVtRicvJSdyc3BhY2VHRkwtRjY2LVEqJmNvbG9uZXE7RidGOUY7Rj5GQEZCRkRGRkZIL0ZLUSwwLjI3Nzc3NzhlbUYnL0ZORlMtRjY2L1ElcHJvY0YnLyUlYm9sZEdGMS9GM1ElYm9sZEYnLyUrZm9udHdlaWdodEdGZW5GO0Y+RkBGQkZERkZGSEZKRk0tSShtZmVuY2VkR0YkNiQtRiM2Jy1GLDYlUSRERDFGJ0YvRjItRjY2LVEiLEYnRjlGOy9GP0YxRkBGQkZERkZGSEZKL0ZOUSwwLjMzMzMzMzNlbUYnLUYsNiVRJXBhcnNGJ0YvRjIvJStleGVjdXRhYmxlR0Y9RjlGOS1GLDYjUSFGJy1JJ21zcGFjZUdGJDYmLyUnaGVpZ2h0R1EmMC4wZXhGJy8lJndpZHRoR0ZMLyUmZGVwdGhHRmNwLyUqbGluZWJyZWFrR1EobmV3bGluZUYnLUY2Ni9RJmxvY2FsRidGWEZaRmZuRjtGPkZARkJGREZGRkhGSkZNRjUtRiw2JVEickYnRi9GMkZgby1GLDYlUSJkRidGL0YyRmBvLUYsNiVRKWFscGhhcHJlRidGL0YyRmBvLUYsNiVRJmFscGhhRicvRjBGPUY5RmBvLUYsNiVRJFBERUYnRi9GMkZgby1GLDYlUSNGRkYnRi9GMkZgby1GLDYlUSJpRidGL0YyRmBvLUYsNiVRJGFuc0YnRi9GMi1GNjYtUSI7RidGOUY7RmNvRkBGQkZERkZGSEZKRlRGXnAtRjY2L1EsZGVzY3JpcHRpb25GJ0ZYRlpGZm5GO0Y+RkBGQkZERkZGSEZKRk1GNS1JI21zR0YkNiNRam5GaW5kc350aGV+ZXN0aW1hYmxlfnNldH5vZn5wYXJhbWV0ZXJzfmZvcn5kZXJpdmF0aXZlfm1hdHJpeH5ERDFGJ0ZnckZecC1GLDYlUSV3aXRoRidGL0YyLUZpbjYkLUYjNiUtRiw2JVEuTGluZWFyQWxnZWJyYUYnRi9GMkZpb0Y5RjktRjY2LVEiOkYnRjlGO0Y+RkBGQkZERkZGSEZSRlRGXnAtRiw2JkZgcUYvRmlvRjItRjY2LkZRRmlvRjlGO0Y+RkBGQkZERkZGSEZSRlQtRiw2JlElUmFua0YnRi9GaW9GMi1GaW42JC1GIzYlRl1vRmlvRjlGOUZnckZecC1GLDYmRmNxRi9GaW9GMkZgdC1GLDYmUSpEaW1lbnNpb25GJ0YvRmlvRjItRmluNiUtRiM2JS1GLDYmRmhvRi9GaW9GMkZpb0Y5RmlvRjktRjY2LlEqJnVtaW51czA7RidGaW9GOUY7Rj5GQEZCRkRGRkZIL0ZLUSwwLjIyMjIyMjJlbUYnL0ZORmh1Rl50LUY2Ni5GXXRGaW9GOUY7Rj5GQEZCRkRGRkZIRlJGVEZecEZkcUY1Rk8tRiw2JVEqTnVsbFNwYWNlRidGL0YyLUZpbjYkLUYjNiYtRiw2JVEqVHJhbnNwb3NlRidGL0YyRmV0RmlvRjlGOUZbdEZecC1GLDYlUSgmYWxwaGE7RidGanFGOUY1Rk8tRiw2JVEnTWF0cml4RidGL0YyLUZpbjYkLUYjNihGYXFGYG8tRiM2Ji1GLDYlRl11Ri9GMi1GaW42JC1GIzYlRmZvRmlvRjlGOUZpb0Y5RltwRmlvRjlGOUZbdEY1RltyRjVGT0Y1LUYsNiVRJ1ZlY3RvckYnRi9GMi1GaW42JC1GIzYlRmFxRmlvRjlGOUZbdEZecEZeckY1Rk8tRiw2JVEiZkYnRi9GMi1GaW42JC1GIzYmLUYsNiVRJHNlcUYnRi9GMi1GaW42JC1GIzYtRmZvLUZpbjYmLUYjNiVGYXJGaW9GOUY5LyUlb3BlbkdRIltGJy8lJmNsb3NlR1EiXUYnRmBvRmFyLUY2Ni1RIj1GJ0Y5RjtGPkZARkJGREZGRkhGUkZULUkjbW5HRiQ2JFEiMUYnRjktRjY2LVEjLi5GJ0Y5RjtGPkZARkJGREZGRkhGZ3VGTUZid0Zkd0Zpb0Y5RjlGaW9GOUY5Rlt0Rl5wLUY2Ni9RJGZvckYnRlhGWkZmbkY7Rj5GQEZCRkRGRkZIRkpGaXVGNUZhckY1LUY2Ni9RJWZyb21GJ0ZYRlpGZm5GO0Y+RkBGQkZERkZGSEZndUZpdUY1Rmp5RjUtRjY2L1EjdG9GJ0ZYRlpGZm5GO0Y+RkBGQkZERkZGSEZndUZpdUY1RmFxRjUtRjY2L1EjZG9GJ0ZYRlpGZm5GO0Y+RkBGQkZERkZGSEZndUZpdUZecEY1RjVGNUY1RjVGNUY1RjVGNUZmdi1GaW42Ji1GIzYqRmFyRmBvRmp5Rl56RmB3RltwRmlvRjlGOUZheUZkeUY1Rk9GZHFGXXlGW3RGXnBGNUY1RjVGNUY1RjVGNUY1RjVGW3JGXXlGNUZPRjUtRiw2JVEkYWRkRidGL0YyLUZpbjYkLUYjNjAtRiw2JVElZGlmZkYnRi9GMi1GaW42JC1GIzYoRl5yRmBvRmZvLUZpbjYmLUYjNiUtRiw2JVEiakYnRi9GMkZpb0Y5RjlGYXlGZHlGaW9GOUY5LUY2Ni1RJyZzZG90O0YnRjlGO0Y+RkBGQkZERkZGSEZKRk1GZnYtRmluNiYtRiM2J0ZhckZgb0ZjXGxGaW9GOUY5RmF5RmR5RmBvRmNcbEZneUZqeUZeekZid0Zkd0Zpb0Y5RjlGW3RGXnAtRjY2L1EkZW5kRidGWEZaRmZuRjtGPkZARkJGREZGRkgvRktGZW9GTUY1Rmp6Rlt0Rl5wLUY2Ni5GOEZpb0Y5RjtGPkZARkJGREZGRkhGSkZNRmRyRjVGTy1GLDYlUShwZHNvbHZlRidGL0YyLUZpbjYkLUYjNiUtRmluNiYtRiM2JkZmeC1GaW42JC1GIzYuRltyRl15Rmd5LUZbejYkUSIwRidGOUZgb0ZhckZneUZqeUZeekZhcUZpb0Y5RjlGaW9GOUY5L0ZieVEifGZyRicvRmV5USJ8aHJGJ0Zpb0Y5RjlGZ3JGXnAtRjY2L0ZfXWxGWEZaRmZuRjtGPkZARkJGREZGRkhGSkZNLUY2Ni9GOEZYRlpGZm5GO0Y+RkBGQkZERkZGSEZKRk1GVS1GNjYvRl10RlhGWkZmbkY7Rj5GQEZCRkRGRkZIRlJGVEZpb0Y5">LUklbXJvd0c2Iy9JK21vZHVsZW5hbWVHNiJJLFR5cGVzZXR0aW5nR0koX3N5c2xpYkdGJzZcdC1JI21pR0YkNiVRKEVzdHBhcnNGJy8lJ2l0YWxpY0dRJXRydWVGJy8lLG1hdGh2YXJpYW50R1EnaXRhbGljRictSSNtb0dGJDYtUSJ+RicvRjNRJ25vcm1hbEYnLyUmZmVuY2VHUSZmYWxzZUYnLyUqc2VwYXJhdG9yR0Y9LyUpc3RyZXRjaHlHRj0vJSpzeW1tZXRyaWNHRj0vJShsYXJnZW9wR0Y9LyUubW92YWJsZWxpbWl0c0dGPS8lJ2FjY2VudEdGPS8lJ2xzcGFjZUdRJjAuMGVtRicvJSdyc3BhY2VHRkwtRjY2LVEqJmNvbG9uZXE7RidGOUY7Rj5GQEZCRkRGRkZIL0ZLUSwwLjI3Nzc3NzhlbUYnL0ZORlMtRjY2L1ElcHJvY0YnLyUlYm9sZEdGMS9GM1ElYm9sZEYnLyUrZm9udHdlaWdodEdGZW5GO0Y+RkBGQkZERkZGSEZKRk0tSShtZmVuY2VkR0YkNiQtRiM2JS1GLDYlUSRERDFGJ0YvRjItRjY2LVEiLEYnRjlGOy9GP0YxRkBGQkZERkZGSEZKL0ZOUSwwLjMzMzMzMzNlbUYnLUYsNiVRJXBhcnNGJ0YvRjJGOS1GLDYjUSFGJy1JJ21zcGFjZUdGJDYmLyUnaGVpZ2h0R1EmMC4wZXhGJy8lJndpZHRoR0ZMLyUmZGVwdGhHRmFwLyUqbGluZWJyZWFrR1EobmV3bGluZUYnLUY2Ni9RJmxvY2FsRidGWEZaRmZuRjtGPkZARkJGREZGRkhGSkZNRjUtRiw2JVEickYnRi9GMkZgby1GLDYlUSJkRidGL0YyRmBvLUYsNiVRKWFscGhhcHJlRidGL0YyRmBvLUYsNiVRJmFscGhhRicvRjBGPUY5RmBvLUYsNiVRJFBERUYnRi9GMkZgby1GLDYlUSNGRkYnRi9GMkZgby1GLDYlUSJpRidGL0YyRmBvLUYsNiVRJGFuc0YnRi9GMi1GNjYtUSI7RidGOUY7RmNvRkBGQkZERkZGSEZKRlRGXHAtRjY2L1EsZGVzY3JpcHRpb25GJ0ZYRlpGZm5GO0Y+RkBGQkZERkZGSEZKRk1GNS1JI21zR0YkNiNRam5GaW5kc350aGV+ZXN0aW1hYmxlfnNldH5vZn5wYXJhbWV0ZXJzfmZvcn5kZXJpdmF0aXZlfm1hdHJpeH5ERDFGJ0ZlckZccC1GLDYlUSV3aXRoRidGL0YyLUZpbjYkLUYjNiMtRiw2JVEuTGluZWFyQWxnZWJyYUYnRi9GMkY5LUY2Ni1RIjpGJ0Y5RjtGPkZARkJGREZGRkhGUkZURlxwLUYsNiZGXnFGLy8lK2V4ZWN1dGFibGVHRj1GMi1GNjYuRlFGXnRGOUY7Rj5GQEZCRkRGRkZIRlJGVC1GLDYmUSVSYW5rRidGL0ZedEYyLUZpbjYkLUYjNiNGXW9GOUZlckZccC1GLDYmRmFxRi9GXnRGMkZgdC1GLDYmUSpEaW1lbnNpb25GJ0YvRl50RjItRmluNiUtRiM2Iy1GLDYmRmhvRi9GXnRGMkZedEY5LUY2Ni5RKiZ1bWludXMwO0YnRl50RjlGO0Y+RkBGQkZERkZGSC9GS1EsMC4yMjIyMjIyZW1GJy9GTkZodUZcdC1GNjYuRlt0Rl50RjlGO0Y+RkBGQkZERkZGSEZSRlRGXHBGYnFGNUZPLUYsNiVRKk51bGxTcGFjZUYnRi9GMi1GaW42JC1GIzYkLUYsNiVRKlRyYW5zcG9zZUYnRi9GMkZldEY5RmlzRlxwLUYsNiVRKCZhbHBoYTtGJ0ZocUY5RjVGTy1GLDYlUSdNYXRyaXhGJ0YvRjItRmluNiQtRiM2JkZfcUZgby1GIzYkLUYsNiVGXXVGL0YyLUZpbjYkLUYjNiNGZm9GOUZpb0Y5RmlzRjVGaXFGNUZPRjUtRiw2JVEnVmVjdG9yRidGL0YyLUZpbjYkLUYjNiNGX3FGOUZpc0ZccEZcckY1Rk8tRiw2JVEiZkYnRi9GMi1GaW42JC1GIzYkLUYsNiVRJHNlcUYnRi9GMi1GaW42JC1GIzYrRmZvLUZpbjYmLUYjNiNGX3JGOS8lJW9wZW5HUSJbRicvJSZjbG9zZUdRIl1GJ0Zgb0Zfci1GNjYtUSI9RidGOUY7Rj5GQEZCRkRGRkZIRlJGVC1JI21uR0YkNiRRIjFGJ0Y5LUY2Ni1RIy4uRidGOUY7Rj5GQEZCRkRGRkZIRmd1Rk1GYndGZHdGOUY5RmlzRlxwLUY2Ni9RJGZvckYnRlhGWkZmbkY7Rj5GQEZCRkRGRkZIRkpGaXVGNUZfckY1LUY2Ni9RJWZyb21GJ0ZYRlpGZm5GO0Y+RkBGQkZERkZGSEZndUZpdUY1Rmp5RjUtRjY2L1EjdG9GJ0ZYRlpGZm5GO0Y+RkBGQkZERkZGSEZndUZpdUY1Rl9xRjUtRjY2L1EjZG9GJ0ZYRlpGZm5GO0Y+RkBGQkZERkZGSEZndUZpdUZccEY1RjVGNUY1RjVGNUY1RjVGNUZmdi1GaW42Ji1GIzYoRl9yRmBvRmp5Rl56RmB3RmlvRjlGYXlGZHlGNUZPRmJxRl15RmlzRlxwRjVGNUY1RjVGNUY1RjVGNUY1RmlxRl15RjVGT0Y1LUYsNiVRJGFkZEYnRi9GMi1GaW42JC1GIzYuLUYsNiVRJWRpZmZGJ0YvRjItRmluNiQtRiM2JkZcckZgb0Zmby1GaW42Ji1GIzYjLUYsNiVRImpGJ0YvRjJGOUZheUZkeUY5LUY2Ni1RJyZzZG90O0YnRjlGO0Y+RkBGQkZERkZGSEZKRk1GZnYtRmluNiYtRiM2JUZfckZgb0ZjXGxGOUZheUZkeUZgb0ZjXGxGZ3lGanlGXnpGYndGZHdGOUZpc0ZccC1GNjYvUSRlbmRGJ0ZYRlpGZm5GO0Y+RkBGQkZERkZGSC9GS0Zlb0ZNRjVGanpGaXNGXHAtRjY2LkY4Rl50RjlGO0Y+RkBGQkZERkZGSEZKRk1GYnJGNUZPLUYsNiVRKHBkc29sdmVGJ0YvRjItRmluNiQtRiM2Iy1GaW42Ji1GIzYkRmZ4LUZpbjYkLUYjNixGaXFGXXlGZ3ktRlt6NiRRIjBGJ0Y5RmBvRl9yRmd5Rmp5Rl56Rl9xRjlGOS9GYnlRInxmckYnL0ZleVEifGhyRidGOUZlckZccC1GNjYvRl9dbEZYRlpGZm5GO0Y+RkBGQkZERkZGSEZKRk0tRjY2L0Y4RlhGWkZmbkY7Rj5GQEZCRkRGRkZIRkpGTUZVLUY2Ni9GW3RGWEZaRmZuRjtGPkZARkJGREZGRkhGUkZU</Equation></Text-field>
</Input>
</Group>
<Group labelreference="L6330" drawlabel="true">
<Input>
<Text-field prompt="&gt; " style="Maple Input" layout="Normal"><Equation executable="true" style="2D Input" input-equation="" display="LUklbXJvd0c2Iy9JK21vZHVsZW5hbWVHNiJJLFR5cGVzZXR0aW5nR0koX3N5c2xpYkdGJzZbdS1JI21pR0YkNiVRJkV4cGFuRicvJSdpdGFsaWNHUSV0cnVlRicvJSxtYXRodmFyaWFudEdRJ2l0YWxpY0YnLUkjbW9HRiQ2LVEqJmNvbG9uZXE7RicvRjNRJ25vcm1hbEYnLyUmZmVuY2VHUSZmYWxzZUYnLyUqc2VwYXJhdG9yR0Y9LyUpc3RyZXRjaHlHRj0vJSpzeW1tZXRyaWNHRj0vJShsYXJnZW9wR0Y9LyUubW92YWJsZWxpbWl0c0dGPS8lJ2FjY2VudEdGPS8lJ2xzcGFjZUdRLDAuMjc3Nzc3OGVtRicvJSdyc3BhY2VHRkwtRjY2L1ElcHJvY0YnLyUlYm9sZEdGMS9GM1ElYm9sZEYnLyUrZm9udHdlaWdodEdGVUY7Rj5GQEZCRkRGRkZIL0ZLUSYwLjBlbUYnL0ZORlktSShtZmVuY2VkR0YkNiQtRiM2Ki1GLDYlUSJBRidGL0YyLUY2Ni1RIixGJ0Y5RjsvRj9GMUZARkJGREZGRkhGWC9GTlEsMC4zMzMzMzMzZW1GJy1GLDYlUSJDRidGL0YyRl1vLUYsNiVRI3gwRidGL0YyRl1vLUYsNiVRIm5GJ0YvRjJGOUY5LUYsNiNRIUYnLUknbXNwYWNlR0YkNiYvJSdoZWlnaHRHUSYwLjBleEYnLyUmd2lkdGhHRlkvJSZkZXB0aEdGZHAvJSpsaW5lYnJlYWtHUShuZXdsaW5lRictRjY2LVEifkYnRjlGO0Y+RkBGQkZERkZGSEZYRlotRjY2L1EmbG9jYWxGJ0ZSRlRGVkY7Rj5GQEZCRkRGRkZIRlhGWkZccS1GLDYlUSJpRicvRjBGPUY5Rl1vLUYsNiVRInhGJ0ZlcUY5Rl1vLUYsNiVRInlGJ0ZlcUY5Rl1vRlxxLUYsNiVRJmthcHBhRidGZXFGOUZdb0ZccS1GLDYlUSN0dEYnRmVxRjktRjY2LVEiO0YnRjlGO0Zgb0ZARkJGREZGRkhGWEZNRl9wLUY2Ni9RLGRlc2NyaXB0aW9uRidGUkZURlZGO0Y+RkBGQkZERkZGSEZYRlpGXHEtSSNtc0dGJDYjUV1vRmluZHN+dGhlfmV4aGF1c3RpdmV+c3VtbWFyeX5mb3J+dGhlfmV4cGFuc2lvbn5tZXRob2R+d2l0aH5ufnRlcm1zRidGYnJGX3BGX3BGX3BGX3BGXHEtRiw2JUZbckYvRjJGNS1GLDYlUSVldmFsRidGL0YyLUZmbjYkLUYjNiktRiw2JVEpTXVsdGlwbHlGJ0YvRjItRmZuNiQtRiM2JkZjb0Zdb0Zmb0Y5RjlGXW8tRiw2JVEidEYnRi9GMi1GNjYtUSI9RidGOUY7Rj5GQEZCRkRGRkZIRkpGTS1JI21uR0YkNiRRIjBGJ0Y5RjlGOUZickZfcEZccS1GLDYlRmhxRi9GMkY1Rl5zLUZmbjYkLUYjNilGZXMtRmZuNiQtRiM2JkZqbkZdb0Zmb0Y5RjlGXW9GXHRGX3QtRmN0NiRRIjFGJ0Y5RjlGOUZickZfcEZccS1GLDYlRmFyRi9GMkY1RmB1LUY2Ni1RIjpGJ0Y5RjtGPkZARkJGREZGRkhGSkZNRl9wLUZgcDYmRmJwRmVwRmdwL0ZqcFElYXV0b0YnRlxxRlxyRjUtRmZuNiYtRiM2JEZccUY5RjkvJSVvcGVuR1EnJmxhbmc7RicvJSZjbG9zZUdRJyZyYW5nO0YnRmV1Rl9wRlxxRlxxLUY2Ni9RJGZvckYnRlJGVEZWRjtGPkZARkJGREZGRkhGWEZaRlxxLUYsNiVGZHFGL0YyRlxxLUY2Ni9RJWZyb21GJ0ZSRlRGVkY7Rj5GQEZCRkRGRkZIRlhGWkZccUZgdUZccS1GNjYvUSN0b0YnRlJGVEZWRjtGPkZARkJGREZGRkhGWEZaRlxxRmlvRlxxLUY2Ni9RI2RvRidGUkZURlZGO0Y+RkBGQkZERkZGSEZYRlpGX3BGXHFGXHFGXHFGXHFGXHFGXHFGXHFGXHFGXHFGXHFGXHNGNUZlcy1GZm42JC1GIzYnRl5zLUZmbjYkLUYjNihGY29GXW9GXHRGX3RGY3VGOUY5Rl1vRmZ0RjlGOUZickZfcEZccUZccUZccUZccUZccUZccUZccUZccUZccUZccUZccUZjdUY1RmN1LUY2Ni1RIitGJ0Y5RjtGPkZARkJGREZGRkgvRktRLDAuMjIyMjIyMmVtRicvRk5GYHhGYHVGZXVGX3BGXHFGXHFGXHFGXHFGXHFGXHFGXHFGXHFGXHFGXHFGZnRGNUZlcy1GZm42JC1GIzYnRl5zLUZmbjYkLUYjNihGam5GXW9GXHRGX3RGY3VGOUY5Rl1vRmZ0RjlGOUZickZfcEZodUZccUZccUZccUZccUZccUZccUZccUZccUZccUZccUZcckY1LUZmbjYmLUYjNiZGXHJGXW9GXHNGOUY5RmB2RmN2RmJyRl9wRlxxLUY2Ni9RJGVuZEYnRlJGVEZWRjtGPkZARkJGREZGRkhGWEZaRlxxRmF3RmV1Rl9wRlxxRlxyRjUtRiw2JVEoY29udmVydEYnRi9GMi1GZm42JC1GIzYmRlxyRl1vLUYsNiVRJ1ZlY3RvckYnRi9GMkY5RjlGXHBGX3BGXHFGXnlGXHFGT0ZldS8lK2V4ZWN1dGFibGVHRj1GOQ==">LUklbXJvd0c2Iy9JK21vZHVsZW5hbWVHNiJJLFR5cGVzZXR0aW5nR0koX3N5c2xpYkdGJzZpdC1JI21pR0YkNiVRJkV4cGFuRicvJSdpdGFsaWNHUSV0cnVlRicvJSxtYXRodmFyaWFudEdRJ2l0YWxpY0YnLUkjbW9HRiQ2LVEqJmNvbG9uZXE7RicvRjNRJ25vcm1hbEYnLyUmZmVuY2VHUSZmYWxzZUYnLyUqc2VwYXJhdG9yR0Y9LyUpc3RyZXRjaHlHRj0vJSpzeW1tZXRyaWNHRj0vJShsYXJnZW9wR0Y9LyUubW92YWJsZWxpbWl0c0dGPS8lJ2FjY2VudEdGPS8lJ2xzcGFjZUdRLDAuMjc3Nzc3OGVtRicvJSdyc3BhY2VHRkwtRjY2L1ElcHJvY0YnLyUlYm9sZEdGMS9GM1ElYm9sZEYnLyUrZm9udHdlaWdodEdGVUY7Rj5GQEZCRkRGRkZIL0ZLUSYwLjBlbUYnL0ZORlktSShtZmVuY2VkR0YkNiQtRiM2KS1GLDYlUSJBRidGL0YyLUY2Ni1RIixGJ0Y5RjsvRj9GMUZARkJGREZGRkhGWC9GTlEsMC4zMzMzMzMzZW1GJy1GLDYlUSJDRidGL0YyRl1vLUYsNiVRI3gwRidGL0YyRl1vLUYsNiVRIm5GJ0YvRjJGOS1GLDYjUSFGJy1JJ21zcGFjZUdGJDYmLyUnaGVpZ2h0R1EmMC4wZXhGJy8lJndpZHRoR0ZZLyUmZGVwdGhHRmRwLyUqbGluZWJyZWFrR1EobmV3bGluZUYnLUY2Ni1RIn5GJ0Y5RjtGPkZARkJGREZGRkhGWEZaLUY2Ni9RJmxvY2FsRidGUkZURlZGO0Y+RkBGQkZERkZGSEZYRlpGXHEtRiw2JVEiaUYnL0YwRj1GOUZdby1GLDYlUSJ4RidGZXFGOUZdby1GLDYlUSJ5RidGZXFGOUZdb0ZccS1GLDYlUSZrYXBwYUYnRmVxRjlGXW9GXHEtRiw2JVEjdHRGJ0ZlcUY5LUY2Ni1RIjtGJ0Y5RjtGYG9GQEZCRkRGRkZIRlhGTUZfcC1GNjYvUSxkZXNjcmlwdGlvbkYnRlJGVEZWRjtGPkZARkJGREZGRkhGWEZaRlxxLUkjbXNHRiQ2I1Fdb0ZpbmRzfnRoZX5leGhhdXN0aXZlfnN1bW1hcnl+Zm9yfnRoZX5leHBhbnNpb25+bWV0aG9kfndpdGh+bn50ZXJtc0YnRmJyRl9wRl9wRl9wRl9wRlxxLUYsNiVGW3JGL0YyRjUtRiw2JVElZXZhbEYnRi9GMi1GZm42JC1GIzYoLUYsNiVRKU11bHRpcGx5RidGL0YyLUZmbjYkLUYjNiVGY29GXW9GZm9GOUZdby1GLDYlUSJ0RidGL0YyLUY2Ni1RIj1GJ0Y5RjtGPkZARkJGREZGRkhGSkZNLUkjbW5HRiQ2JFEiMEYnRjlGOUZickZfcEZccS1GLDYlRmhxRi9GMkY1Rl5zLUZmbjYkLUYjNihGZXMtRmZuNiQtRiM2JUZqbkZdb0Zmb0Y5Rl1vRlx0Rl90LUZjdDYkUSIxRidGOUY5RmJyRl9wRlxxLUYsNiVGYXJGL0YyRjVGYHUtRjY2LVEiOkYnRjlGO0Y+RkBGQkZERkZGSEZKRk1GX3AtRmBwNiZGYnBGZXBGZ3AvRmpwUSVhdXRvRidGXHFGXHJGNS1GZm42Ji1GIzYjRlxxRjkvJSVvcGVuR1EnJmxhbmc7RicvJSZjbG9zZUdRJyZyYW5nO0YnRmV1Rl9wRlxxRlxxLUY2Ni9RJGZvckYnRlJGVEZWRjtGPkZARkJGREZGRkhGWEZaRlxxLUYsNiVGZHFGL0YyRlxxLUY2Ni9RJWZyb21GJ0ZSRlRGVkY7Rj5GQEZCRkRGRkZIRlhGWkZccUZgdUZccS1GNjYvUSN0b0YnRlJGVEZWRjtGPkZARkJGREZGRkhGWEZaRlxxRmlvRlxxLUY2Ni9RI2RvRidGUkZURlZGO0Y+RkBGQkZERkZGSEZYRlpGX3BGXHFGXHFGXHFGXHFGXHFGXHFGXHFGXHFGXHFGXHFGXHNGNUZlcy1GZm42JC1GIzYmRl5zLUZmbjYkLUYjNidGY29GXW9GXHRGX3RGY3VGOUZdb0ZmdEY5RmJyRl9wRlxxRlxxRlxxRlxxRlxxRlxxRlxxRlxxRlxxRlxxRlxxRmN1RjVGY3UtRjY2LVEiK0YnRjlGO0Y+RkBGQkZERkZGSC9GS1EsMC4yMjIyMjIyZW1GJy9GTkZgeEZgdUZldUZfcEZccUZccUZccUZccUZccUZccUZccUZccUZccUZccUZmdEY1RmVzLUZmbjYkLUYjNiZGXnMtRmZuNiQtRiM2J0ZqbkZdb0ZcdEZfdEZjdUY5Rl1vRmZ0RjlGYnJGX3BGaHVGXHFGXHFGXHFGXHFGXHFGXHFGXHFGXHFGXHFGXHFGXHJGNS1GZm42Ji1GIzYlRlxyRl1vRlxzRjlGYHZGY3ZGYnJGX3BGXHEtRjY2L1EkZW5kRidGUkZURlZGO0Y+RkBGQkZERkZGSEZYRlpGXHFGYXdGZXVGX3BGXHFGXHJGNS1GLDYlUShjb252ZXJ0RidGL0YyLUZmbjYkLUYjNiVGXHJGXW8tRiw2JVEnVmVjdG9yRidGL0YyRjlGXHBGX3BGXHFGXnlGXHFGT0ZldQ==</Equation></Text-field>
</Input>
</Group>
<Group labelreference="L6334" drawlabel="true">
<Input>
<Text-field prompt="&gt; " style="Maple Input" layout="Normal"><Equation executable="true" style="2D Input" input-equation="" display="LUklbXJvd0c2Iy9JK21vZHVsZW5hbWVHNiJJLFR5cGVzZXR0aW5nR0koX3N5c2xpYkdGJzYnLUkjbW9HRiQ2LVEiI0YnLyUsbWF0aHZhcmlhbnRHUSdub3JtYWxGJy8lJmZlbmNlR1EmZmFsc2VGJy8lKnNlcGFyYXRvckdGNC8lKXN0cmV0Y2h5R0Y0LyUqc3ltbWV0cmljR0Y0LyUobGFyZ2VvcEdGNC8lLm1vdmFibGVsaW1pdHNHRjQvJSdhY2NlbnRHRjQvJSdsc3BhY2VHUSYwLjBlbUYnLyUncnNwYWNlR0ZDLUkjbWlHRiQ2JVFhb1RoZX5tZWFzdXJlbWVudH5tYXRyaXgsfnRyYW5zaXRpb25+bWF0cml4fmFuZH52ZWN0b3J+b2Z+aW5pdGFsfnZhbHVlczpGJy8lJ2l0YWxpY0dGNEYvLUYsNi1RIn5GJ0YvRjJGNUY3RjlGO0Y9Rj9GQUZELyUrZXhlY3V0YWJsZUdGNEYv">LUklbXJvd0c2Iy9JK21vZHVsZW5hbWVHNiJJLFR5cGVzZXR0aW5nR0koX3N5c2xpYkdGJzYlLUkjbW9HRiQ2LVEiI0YnLyUsbWF0aHZhcmlhbnRHUSdub3JtYWxGJy8lJmZlbmNlR1EmZmFsc2VGJy8lKnNlcGFyYXRvckdGNC8lKXN0cmV0Y2h5R0Y0LyUqc3ltbWV0cmljR0Y0LyUobGFyZ2VvcEdGNC8lLm1vdmFibGVsaW1pdHNHRjQvJSdhY2NlbnRHRjQvJSdsc3BhY2VHUSYwLjBlbUYnLyUncnNwYWNlR0ZDLUkjbWlHRiQ2JVFhb1RoZX5tZWFzdXJlbWVudH5tYXRyaXgsfnRyYW5zaXRpb25+bWF0cml4fmFuZH52ZWN0b3J+b2Z+aW5pdGFsfnZhbHVlczpGJy8lJ2l0YWxpY0dGNEYvLUYsNi1RIn5GJ0YvRjJGNUY3RjlGO0Y9Rj9GQUZE</Equation></Text-field>
</Input>
</Group>
<Group labelreference="L6350" drawlabel="true">
<Input>
<Text-field prompt="&gt; " style="Maple Input" layout="Normal"><Equation executable="true" style="2D Input" input-equation="" display="LUklbXJvd0c2Iy9JK21vZHVsZW5hbWVHNiJJLFR5cGVzZXR0aW5nR0koX3N5c2xpYkdGJzYzLUkjbWlHRiQ2JVEiWkYnLyUnaXRhbGljR1EldHJ1ZUYnLyUsbWF0aHZhcmlhbnRHUSdpdGFsaWNGJy1JI21vR0YkNi1RKiZjb2xvbmVxO0YnL0YzUSdub3JtYWxGJy8lJmZlbmNlR1EmZmFsc2VGJy8lKnNlcGFyYXRvckdGPS8lKXN0cmV0Y2h5R0Y9LyUqc3ltbWV0cmljR0Y9LyUobGFyZ2VvcEdGPS8lLm1vdmFibGVsaW1pdHNHRj0vJSdhY2NlbnRHRj0vJSdsc3BhY2VHUSwwLjI3Nzc3NzhlbUYnLyUncnNwYWNlR0ZMLUkobWZlbmNlZEdGJDYmLUYjNiYtSSNtbkdGJDYkUSIwRidGOS1GNjYtUSJ8Z3JGJ0Y5RjtGPi9GQUYxRkJGREZGRkgvRktRLDAuMTExMTExMWVtRicvRk5GZ24tRlU2JFEiMUYnRjlGOUY5LyUlb3BlbkdRJyZsYW5nO0YnLyUmY2xvc2VHUScmcmFuZztGJy1GNjYtUSI6RidGOUY7Rj5GQEZCRkRGRkZIRkpGTS1GNjYtUSJ+RidGOUY7Rj5GQEZCRkRGRkZIL0ZLUSYwLjBlbUYnL0ZORmlvRmVvLUYsNiVRIkFGJ0YvRjJGNS1GUDYmLUYjNiYtRlA2Ji1GIzYoRlRGWC1GLDYlUScmIzk2MTtGJy9GMEY9RjktRjY2LVEnJnNkb3Q7RidGOUY7Rj5GQEZCRkRGRkZIRmhvRmpvLUklbXN1YkdGJDYlLUYsNiVRJyYjOTY2O0YnRmlwRjktRiM2JkZpbi1GNjYtUSIsRidGOUY7L0Y/RjFGQEZCRkRGRkZIRmhvL0ZOUSwwLjMzMzMzMzNlbUYnLUYsNiVRInRGJ0YvRjJGOS8lL3N1YnNjcmlwdHNoaWZ0R0ZXRjlGOUZcb0Zfb0ZlcS1GUDYmLUYjNiYtRl5xNiUtRiw2JVEmJnBoaTtGJ0ZpcEY5LUYjNiQtRiw2JVEiYUYnRi9GMkY5Rl5yRlhGZHJGOUY5RlxvRl9vRjlGOUZcb0Zfb0Zib0Zlby1GLDYlUSN4MEYnRi9GMkY1LUZQNiYtRiM2Ji1GXnE2JS1GLDYlUSJjRidGaXBGOS1GIzYkRmluRjlGXnJGZXEtRl5xNiUtRiw2JUZpc0YvRjItRiM2JC1GVTYkUSIyRidGOUY5Rl5yRjlGOUZcb0Zfb0Ziby8lK2V4ZWN1dGFibGVHRj1GOQ==">LUklbXJvd0c2Iy9JK21vZHVsZW5hbWVHNiJJLFR5cGVzZXR0aW5nR0koX3N5c2xpYkdGJzYxLUkjbWlHRiQ2JVEiWkYnLyUnaXRhbGljR1EldHJ1ZUYnLyUsbWF0aHZhcmlhbnRHUSdpdGFsaWNGJy1JI21vR0YkNi1RKiZjb2xvbmVxO0YnL0YzUSdub3JtYWxGJy8lJmZlbmNlR1EmZmFsc2VGJy8lKnNlcGFyYXRvckdGPS8lKXN0cmV0Y2h5R0Y9LyUqc3ltbWV0cmljR0Y9LyUobGFyZ2VvcEdGPS8lLm1vdmFibGVsaW1pdHNHRj0vJSdhY2NlbnRHRj0vJSdsc3BhY2VHUSwwLjI3Nzc3NzhlbUYnLyUncnNwYWNlR0ZMLUkobWZlbmNlZEdGJDYmLUYjNiUtSSNtbkdGJDYkUSIwRidGOS1GNjYtUSJ8Z3JGJ0Y5RjtGPi9GQUYxRkJGREZGRkgvRktRLDAuMTExMTExMWVtRicvRk5GZ24tRlU2JFEiMUYnRjlGOS8lJW9wZW5HUScmbGFuZztGJy8lJmNsb3NlR1EnJnJhbmc7RictRjY2LVEiOkYnRjlGO0Y+RkBGQkZERkZGSEZKRk0tRjY2LVEifkYnRjlGO0Y+RkBGQkZERkZGSC9GS1EmMC4wZW1GJy9GTkZpb0Zlby1GLDYlUSJBRidGL0YyRjUtRlA2Ji1GIzYlLUZQNiYtRiM2J0ZURlgtRiw2JVEmJnJobztGJy9GMEY9RjktRjY2LVEnJnNkb3Q7RidGOUY7Rj5GQEZCRkRGRkZIRmhvRmpvLUklbXN1YkdGJDYlLUYsNiVRJiZwaGk7RidGaXBGOS1GIzYlRmluLUY2Ni1RIixGJ0Y5RjsvRj9GMUZARkJGREZGRkhGaG8vRk5RLDAuMzMzMzMzM2VtRictRiw2JVEidEYnRi9GMi8lL3N1YnNjcmlwdHNoaWZ0R0ZXRjlGXG9GX29GZXEtRlA2Ji1GIzYlLUZecTYlLUYsNiVRJiZwaGk7RidGaXBGOS1GIzYjLUYsNiVRImFGJ0YvRjJGXnJGWEZkckY5RlxvRl9vRjlGXG9GX29GYm9GZW8tRiw2JVEjeDBGJ0YvRjJGNS1GUDYmLUYjNiUtRl5xNiUtRiw2JVEiY0YnRmlwRjktRiM2I0ZpbkZeckZlcS1GXnE2JS1GLDYlRmlzRi9GMi1GIzYjLUZVNiRRIjJGJ0Y5Rl5yRjlGXG9GX29GYm8=</Equation></Text-field>
</Input>
</Group>
<Group labelreference="L6349" drawlabel="true">
<Input>
<Text-field prompt="&gt; " style="Maple Input" layout="Normal"><Equation executable="true" style="2D Input" input-equation="" display="LUklbXJvd0c2Iy9JK21vZHVsZW5hbWVHNiJJLFR5cGVzZXR0aW5nR0koX3N5c2xpYkdGJzYmLUkjbW9HRiQ2LVEiI0YnLyUsbWF0aHZhcmlhbnRHUSdub3JtYWxGJy8lJmZlbmNlR1EmZmFsc2VGJy8lKnNlcGFyYXRvckdGNC8lKXN0cmV0Y2h5R0Y0LyUqc3ltbWV0cmljR0Y0LyUobGFyZ2VvcEdGNC8lLm1vdmFibGVsaW1pdHNHRjQvJSdhY2NlbnRHRjQvJSdsc3BhY2VHUSYwLjBlbUYnLyUncnNwYWNlR0ZDLUkjbWlHRiQ2JVE4VGhlfmV4aGF1c3RpdmV+c3VtbWFyeTpGJy8lJ2l0YWxpY0dGNEYvLyUrZXhlY3V0YWJsZUdGNEYv">LUklbXJvd0c2Iy9JK21vZHVsZW5hbWVHNiJJLFR5cGVzZXR0aW5nR0koX3N5c2xpYkdGJzYkLUkjbW9HRiQ2LVEiI0YnLyUsbWF0aHZhcmlhbnRHUSdub3JtYWxGJy8lJmZlbmNlR1EmZmFsc2VGJy8lKnNlcGFyYXRvckdGNC8lKXN0cmV0Y2h5R0Y0LyUqc3ltbWV0cmljR0Y0LyUobGFyZ2VvcEdGNC8lLm1vdmFibGVsaW1pdHNHRjQvJSdhY2NlbnRHRjQvJSdsc3BhY2VHUSYwLjBlbUYnLyUncnNwYWNlR0ZDLUkjbWlHRiQ2JVE4VGhlfmV4aGF1c3RpdmV+c3VtbWFyeTpGJy8lJ2l0YWxpY0dGNEYv</Equation></Text-field>
</Input>
</Group>
<Group labelreference="L6352" drawlabel="true">
<Input>
<Text-field prompt="&gt; " style="Maple Input" layout="Normal"><Equation executable="true" style="2D Input" input-equation="" display="LUklbXJvd0c2Iy9JK21vZHVsZW5hbWVHNiJJLFR5cGVzZXR0aW5nR0koX3N5c2xpYkdGJzYrLUkjbWlHRiQ2JVEma2FwcGFGJy8lJ2l0YWxpY0dRJmZhbHNlRicvJSxtYXRodmFyaWFudEdRJ25vcm1hbEYnLUkjbW9HRiQ2LVEqJmNvbG9uZXE7RidGMi8lJmZlbmNlR0YxLyUqc2VwYXJhdG9yR0YxLyUpc3RyZXRjaHlHRjEvJSpzeW1tZXRyaWNHRjEvJShsYXJnZW9wR0YxLyUubW92YWJsZWxpbWl0c0dGMS8lJ2FjY2VudEdGMS8lJ2xzcGFjZUdRLDAuMjc3Nzc3OGVtRicvJSdyc3BhY2VHRkktRiw2JVEpc2ltcGxpZnlGJy9GMFEldHJ1ZUYnL0YzUSdpdGFsaWNGJy1JKG1mZW5jZWRHRiQ2JC1GIzYmLUYsNiVRJkV4cGFuRidGT0ZRLUZUNiQtRiM2Ky1GLDYlUSJBRidGT0ZRLUY2Ni1RIixGJ0YyRjkvRjxGUEY9Rj9GQUZDRkUvRkhRJjAuMGVtRicvRktRLDAuMzMzMzMzM2VtRictRiw2JVEiWkYnRk9GUUZcby1GLDYlUSN4MEYnRk9GUUZcby1JI21uR0YkNiRRIjNGJ0YyLyUrZXhlY3V0YWJsZUdGMUYyRjJGXnBGMkYyLUY2Ni1RIjtGJ0YyRjlGX29GPUY/RkFGQ0ZFRmBvRkotRjY2LVEifkYnRjJGOUY7Rj1GP0ZBRkNGRUZgby9GS0Zhb0ZjcEZecEYy">LUklbXJvd0c2Iy9JK21vZHVsZW5hbWVHNiJJLFR5cGVzZXR0aW5nR0koX3N5c2xpYkdGJzYpLUkjbWlHRiQ2JVEma2FwcGFGJy8lJ2l0YWxpY0dRJmZhbHNlRicvJSxtYXRodmFyaWFudEdRJ25vcm1hbEYnLUkjbW9HRiQ2LVEqJmNvbG9uZXE7RidGMi8lJmZlbmNlR0YxLyUqc2VwYXJhdG9yR0YxLyUpc3RyZXRjaHlHRjEvJSpzeW1tZXRyaWNHRjEvJShsYXJnZW9wR0YxLyUubW92YWJsZWxpbWl0c0dGMS8lJ2FjY2VudEdGMS8lJ2xzcGFjZUdRLDAuMjc3Nzc3OGVtRicvJSdyc3BhY2VHRkktRiw2JVEpc2ltcGxpZnlGJy9GMFEldHJ1ZUYnL0YzUSdpdGFsaWNGJy1JKG1mZW5jZWRHRiQ2JC1GIzYkLUYsNiVRJkV4cGFuRidGT0ZRLUZUNiQtRiM2KS1GLDYlUSJBRidGT0ZRLUY2Ni1RIixGJ0YyRjkvRjxGUEY9Rj9GQUZDRkUvRkhRJjAuMGVtRicvRktRLDAuMzMzMzMzM2VtRictRiw2JVEiWkYnRk9GUUZcby1GLDYlUSN4MEYnRk9GUUZcby1JI21uR0YkNiRRIjNGJ0YyRjJGMi1GNjYtUSI7RidGMkY5Rl9vRj1GP0ZBRkNGRUZgb0ZKLUY2Ni1RIn5GJ0YyRjlGO0Y9Rj9GQUZDRkVGYG8vRktGYW9GYXA=</Equation></Text-field>
</Input>
<Output>
<Text-field style="2D Output" layout="Maple Output"><Equation executable="false" style="2D Output" display="LUklbXJvd0c2Iy9JK21vZHVsZW5hbWVHNiJJLFR5cGVzZXR0aW5nR0koX3N5c2xpYkdGJzYoLUkjbWlHRiQ2JVEnJiM5NTQ7RicvJSdpdGFsaWNHUSZmYWxzZUYnLyUsbWF0aHZhcmlhbnRHUSdub3JtYWxGJy1JI21vR0YkNi1RIzo9RidGMi8lJmZlbmNlR0YxLyUqc2VwYXJhdG9yR0YxLyUpc3RyZXRjaHlHRjEvJSpzeW1tZXRyaWNHRjEvJShsYXJnZW9wR0YxLyUubW92YWJsZWxpbWl0c0dGMS8lJ2FjY2VudEdGMS8lJ2xzcGFjZUdRLDAuMjc3Nzc3OGVtRicvJSdyc3BhY2VHRkktSShtYWN0aW9uR0YkNiUtSShtZmVuY2VkR0YkNigtRiM2Ji1JJ210YWJsZUdGJDY3LUkkbXRyR0YkNiYtSSRtdGRHRiQ2KC1GIzYmLUYjNiYtSSVtc3ViR0YkNiUtRiw2JVEnJiM5NjY7RidGL0YyLUYjNiYtRiw2JVEiYUYnL0YwUSV0cnVlRicvRjNRJ2l0YWxpY0YnLyUrZm9yZWdyb3VuZEdRKFswLDAsMF1GJy8lKXJlYWRvbmx5R0YxRjIvJS9zdWJzY3JpcHRzaGlmdEdRIjBGJy1GNjYtUTEmSW52aXNpYmxlVGltZXM7RidGMkY5RjtGPUY/RkFGQ0ZFL0ZIUSYwLjBlbUYnL0ZLRmZwLUZcbzYlLUYsNiVRImNGJ0Zmb0Zoby1GIzYmLUkjbW5HRiQ2JFEiMUYnRjJGam9GXXBGMkZfcEYyLUY2Ni1RIitGJ0YyRjlGO0Y9Rj9GQUZDRkUvRkhRLDAuMjIyMjIyMmVtRicvRktGZ3EtRiM2JkZbb0ZicC1GXG82JUZqcC1GIzYmLUZgcTYkUSIyRidGMkZqb0ZdcEYyRl9wRjJGMi8lKXJvd2FsaWduR1EhRicvJSxjb2x1bW5hbGlnbkdGZHIvJStncm91cGFsaWduR0Zkci8lKHJvd3NwYW5HRmJxLyUrY29sdW1uc3BhbkdGYnFGYnJGZXJGZ3ItRlg2Ji1GZW42KC1GIzYoLUYjNipGW29GYnAtRiw2JVEnJiM5NjE7RidGL0YyRmJwLUZcbzYlRl5vLUYjNihGX3EtRjY2LVEiLEYnRjJGOS9GPEZnb0Y9Rj9GQUZDRkVGZXAvRktRLDAuMzMzMzMzM2VtRidGX3FGam9GXXBGMkZfcEZicEZbckYyRmNxLUYjNiYtSShtc3Vic3VwR0YkNidGXm9GYW9GX3IvJTFzdXBlcnNjcmlwdHNoaWZ0R0ZhcEZfcEZicEZocEYyRmNxLUYjNiZGZHRGYnBGW3JGMkYyRmJyRmVyRmdyRmlyRltzRmJyRmVyRmdyLUZYNiYtRmVuNigtRiM2LC1GIzYqRmR0RmJwRmVzRmJwLUZcbzYlRl5vLUYjNihGX3FGXHRGX3JGam9GXXBGMkZfcEZicEZocEYyRmNxLUYjNipGZHRGYnBGZXNGYnBGY3VGYnBGW3JGMkZjcS1GIzYqRmR0RmJwRmVzRmJwRmhzRmJwRltyRjJGY3EtRiM2Ji1GZXQ2J0Zeb0Zhby1GYHE2JFEiM0YnRjJGZ3RGX3BGYnBGaHBGMkZjcS1GIzYmRl12RmJwRltyRjJGMkZickZlckZnckZpckZbc0ZickZlckZnci8lJmFsaWduR1ElYXhpc0YnL0ZjclEpYmFzZWxpbmVGJy9GZnJRJ2NlbnRlckYnL0ZoclEnfGZybGVmdHxockYnLyUvYWxpZ25tZW50c2NvcGVHRmdvLyUsY29sdW1ud2lkdGhHUSVhdXRvRicvJSZ3aWR0aEdGYXcvJStyb3dzcGFjaW5nR1EmMS4wZXhGJy8lLmNvbHVtbnNwYWNpbmdHUSYwLjhlbUYnLyUpcm93bGluZXNHUSVub25lRicvJSxjb2x1bW5saW5lc0dGXHgvJSZmcmFtZUdGXHgvJS1mcmFtZXNwYWNpbmdHUSwwLjRlbX4wLjVleEYnLyUqZXF1YWxyb3dzR0YxLyUtZXF1YWxjb2x1bW5zR0YxLyUtZGlzcGxheXN0eWxlR0YxLyUlc2lkZUdRJnJpZ2h0RicvJTBtaW5sYWJlbHNwYWNpbmdHRml3RmpvRl1wRjJGMi9JK21zZW1hbnRpY3NHRiRRKkNvbFZlY3RvckYnLyUlb3BlbkdRIltGJy8lJmNsb3NlR1EiXUYnRl95LyUrYWN0aW9udHlwZUdRLnJ0YWJsZWFkZHJlc3NGJy8lKXJ0YWJsZWlkR1EpNTIxNDI5ODhGJ0Zqb0ZdcEYy">LUklbXJvd0c2Iy9JK21vZHVsZW5hbWVHNiJJLFR5cGVzZXR0aW5nR0koX3N5c2xpYkdGJzYoLUkjbWlHRiQ2JVEnJiM5NTQ7RicvJSdpdGFsaWNHUSZmYWxzZUYnLyUsbWF0aHZhcmlhbnRHUSdub3JtYWxGJy1JI21vR0YkNi1RIzo9RidGMi8lJmZlbmNlR0YxLyUqc2VwYXJhdG9yR0YxLyUpc3RyZXRjaHlHRjEvJSpzeW1tZXRyaWNHRjEvJShsYXJnZW9wR0YxLyUubW92YWJsZWxpbWl0c0dGMS8lJ2FjY2VudEdGMS8lJ2xzcGFjZUdRLDAuMjc3Nzc3OGVtRicvJSdyc3BhY2VHRkktSShtYWN0aW9uR0YkNiUtSShtZmVuY2VkR0YkNigtRiM2Ji1JJ210YWJsZUdGJDY3LUkkbXRyR0YkNiYtSSRtdGRHRiQ2KC1GIzYmLUYjNiYtSSVtc3ViR0YkNiUtRiw2JVEnJiM5NjY7RidGL0YyLUYjNiYtRiw2JVEiYUYnL0YwUSV0cnVlRicvRjNRJ2l0YWxpY0YnLyUrZm9yZWdyb3VuZEdRKFswLDAsMF1GJy8lKXJlYWRvbmx5R0YxRjIvJS9zdWJzY3JpcHRzaGlmdEdRIjBGJy1GNjYtUTEmSW52aXNpYmxlVGltZXM7RidGMkY5RjtGPUY/RkFGQ0ZFL0ZIUSYwLjBlbUYnL0ZLRmZwLUZcbzYlLUYsNiVRImNGJ0Zmb0Zoby1GIzYmLUkjbW5HRiQ2JFEiMUYnRjJGam9GXXBGMkZfcEYyLUY2Ni1RIitGJ0YyRjlGO0Y9Rj9GQUZDRkUvRkhRLDAuMjIyMjIyMmVtRicvRktGZ3EtRiM2JkZbb0ZicC1GXG82JUZqcC1GIzYmLUZgcTYkUSIyRidGMkZqb0ZdcEYyRl9wRjJGMi8lKXJvd2FsaWduR1EhRicvJSxjb2x1bW5hbGlnbkdGZHIvJStncm91cGFsaWduR0Zkci8lKHJvd3NwYW5HRmJxLyUrY29sdW1uc3BhbkdGYnFGYnJGZXJGZ3ItRlg2Ji1GZW42KC1GIzYoLUYjNipGW29GYnAtRiw2JVEnJiM5NjE7RidGL0YyRmJwLUZcbzYlRl5vLUYjNihGX3EtRjY2LVEiLEYnRjJGOS9GPEZnb0Y9Rj9GQUZDRkVGZXAvRktRLDAuMzMzMzMzM2VtRidGX3FGam9GXXBGMkZfcEZicEZbckYyRmNxLUYjNiYtSShtc3Vic3VwR0YkNidGXm9GYW9GX3IvJTFzdXBlcnNjcmlwdHNoaWZ0R0ZhcEZfcEZicEZocEYyRmNxLUYjNiZGZHRGYnBGW3JGMkYyRmJyRmVyRmdyRmlyRltzRmJyRmVyRmdyLUZYNiYtRmVuNigtRiM2LC1GIzYqRmR0RmJwRmVzRmJwLUZcbzYlRl5vLUYjNihGX3FGXHRGX3JGam9GXXBGMkZfcEZicEZocEYyRmNxLUYjNipGZHRGYnBGZXNGYnBGY3VGYnBGW3JGMkZjcS1GIzYqRmR0RmJwRmVzRmJwRmhzRmJwRltyRjJGY3EtRiM2Ji1GZXQ2J0Zeb0Zhby1GYHE2JFEiM0YnRjJGZ3RGX3BGYnBGaHBGMkZjcS1GIzYmRl12RmJwRltyRjJGMkZickZlckZnckZpckZbc0ZickZlckZnci8lJmFsaWduR1ElYXhpc0YnL0ZjclEpYmFzZWxpbmVGJy9GZnJRJ2NlbnRlckYnL0ZoclEnfGZybGVmdHxockYnLyUvYWxpZ25tZW50c2NvcGVHRmdvLyUsY29sdW1ud2lkdGhHUSVhdXRvRicvJSZ3aWR0aEdGYXcvJStyb3dzcGFjaW5nR1EmMS4wZXhGJy8lLmNvbHVtbnNwYWNpbmdHUSYwLjhlbUYnLyUpcm93bGluZXNHUSVub25lRicvJSxjb2x1bW5saW5lc0dGXHgvJSZmcmFtZUdGXHgvJS1mcmFtZXNwYWNpbmdHUSwwLjRlbX4wLjVleEYnLyUqZXF1YWxyb3dzR0YxLyUtZXF1YWxjb2x1bW5zR0YxLyUtZGlzcGxheXN0eWxlR0YxLyUlc2lkZUdRJnJpZ2h0RicvJTBtaW5sYWJlbHNwYWNpbmdHRml3RmpvRl1wRjJGMi9JK21zZW1hbnRpY3NHRiRRKkNvbFZlY3RvckYnLyUlb3BlbkdRIltGJy8lJmNsb3NlR1EiXUYnRl95LyUrYWN0aW9udHlwZUdRLnJ0YWJsZWFkZHJlc3NGJy8lKXJ0YWJsZWlkR1EpNTIxNDI5ODhGJ0Zqb0ZdcEYy</Equation></Text-field>
</Output>
</Group>
<Group labelreference="L6442" drawlabel="true">
<Input>
<Text-field prompt="&gt; " style="Maple Input" layout="Normal"><Equation executable="true" style="2D Input" input-equation="" display="LUklbXJvd0c2Iy9JK21vZHVsZW5hbWVHNiJJLFR5cGVzZXR0aW5nR0koX3N5c2xpYkdGJzYmLUkjbW9HRiQ2LVEiI0YnLyUsbWF0aHZhcmlhbnRHUSdub3JtYWxGJy8lJmZlbmNlR1EmZmFsc2VGJy8lKnNlcGFyYXRvckdGNC8lKXN0cmV0Y2h5R0Y0LyUqc3ltbWV0cmljR0Y0LyUobGFyZ2VvcEdGNC8lLm1vdmFibGVsaW1pdHNHRjQvJSdhY2NlbnRHRjQvJSdsc3BhY2VHUSYwLjBlbUYnLyUncnNwYWNlR0ZDLUkjbWlHRiQ2JVE2VmVjdG9yfm9mfnBhcmFtZXRlcnM6RicvJSdpdGFsaWNHRjRGLy8lK2V4ZWN1dGFibGVHRjRGLw==">LUklbXJvd0c2Iy9JK21vZHVsZW5hbWVHNiJJLFR5cGVzZXR0aW5nR0koX3N5c2xpYkdGJzYkLUkjbW9HRiQ2LVEiI0YnLyUsbWF0aHZhcmlhbnRHUSdub3JtYWxGJy8lJmZlbmNlR1EmZmFsc2VGJy8lKnNlcGFyYXRvckdGNC8lKXN0cmV0Y2h5R0Y0LyUqc3ltbWV0cmljR0Y0LyUobGFyZ2VvcEdGNC8lLm1vdmFibGVsaW1pdHNHRjQvJSdhY2NlbnRHRjQvJSdsc3BhY2VHUSYwLjBlbUYnLyUncnNwYWNlR0ZDLUkjbWlHRiQ2JVE2VmVjdG9yfm9mfnBhcmFtZXRlcnM6RicvJSdpdGFsaWNHRjRGLw==</Equation></Text-field>
</Input>
</Group>
<Group labelreference="L6348" drawlabel="true">
<Input>
<Text-field prompt="&gt; " style="Maple Input" layout="Normal"><Equation executable="true" style="2D Input" input-equation="" display="LUklbXJvd0c2Iy9JK21vZHVsZW5hbWVHNiJJLFR5cGVzZXR0aW5nR0koX3N5c2xpYkdGJzYoLUkjbWlHRiQ2JVElcGFyc0YnLyUnaXRhbGljR1EldHJ1ZUYnLyUsbWF0aHZhcmlhbnRHUSdpdGFsaWNGJy1JI21vR0YkNi1RKiZjb2xvbmVxO0YnL0YzUSdub3JtYWxGJy8lJmZlbmNlR1EmZmFsc2VGJy8lKnNlcGFyYXRvckdGPS8lKXN0cmV0Y2h5R0Y9LyUqc3ltbWV0cmljR0Y9LyUobGFyZ2VvcEdGPS8lLm1vdmFibGVsaW1pdHNHRj0vJSdhY2NlbnRHRj0vJSdsc3BhY2VHUSwwLjI3Nzc3NzhlbUYnLyUncnNwYWNlR0ZMLUkobWZlbmNlZEdGJDYmLUYjNistRiw2JVEnJiM5NjE7RicvRjBGPUY5LUY2Ni1RIixGJ0Y5RjsvRj9GMUZARkJGREZGRkgvRktRJjAuMGVtRicvRk5RLDAuMzMzMzMzM2VtRictSSVtc3ViR0YkNiUtRiw2JVEnJiM5NjY7RidGV0Y5LUYjNigtRiw2JVEiYUYnRi9GMi8lK2ZvcmVncm91bmRHUSpbMCwwLDI1NV1GJy8lK2V4ZWN1dGFibGVHRj0vJSlyZWFkb25seUdGMS8lMGZvbnRfc3R5bGVfbmFtZUdRKjJEfk91dHB1dEYnRjkvJS9zdWJzY3JpcHRzaGlmdEdRIjBGJ0ZYLUZbbzYlLUYsNiVRJiZwaGk7RidGV0Y5LUYjNiotSSNtbkdGJDYkUSIxRidGOUZYRmlwRmVvRmhvRmpvRlxwRjlGX3BGWC1GW282JUZkcC1GIzYqRmlwRlgtRmpwNiRRIjJGJ0Y5RmVvRmhvRmpvRlxwRjlGX3AtRiw2I1EhRidGOUY5LyUlb3BlbkdRJyZsYW5nO0YnLyUmY2xvc2VHUScmcmFuZztGJy1GNjYtUSI6RidGOUY7Rj5GQEZCRkRGRkZIRkpGTUZob0Y5">LUklbXJvd0c2Iy9JK21vZHVsZW5hbWVHNiJJLFR5cGVzZXR0aW5nR0koX3N5c2xpYkdGJzYmLUkjbWlHRiQ2JVElcGFyc0YnLyUnaXRhbGljR1EldHJ1ZUYnLyUsbWF0aHZhcmlhbnRHUSdpdGFsaWNGJy1JI21vR0YkNi1RKiZjb2xvbmVxO0YnL0YzUSdub3JtYWxGJy8lJmZlbmNlR1EmZmFsc2VGJy8lKnNlcGFyYXRvckdGPS8lKXN0cmV0Y2h5R0Y9LyUqc3ltbWV0cmljR0Y9LyUobGFyZ2VvcEdGPS8lLm1vdmFibGVsaW1pdHNHRj0vJSdhY2NlbnRHRj0vJSdsc3BhY2VHUSwwLjI3Nzc3NzhlbUYnLyUncnNwYWNlR0ZMLUkobWZlbmNlZEdGJDYmLUYjNiotRiw2JVEmJnJobztGJy9GMEY9RjktRjY2LVEiLEYnRjlGOy9GP0YxRkBGQkZERkZGSC9GS1EmMC4wZW1GJy9GTlEsMC4zMzMzMzMzZW1GJy1JJW1zdWJHRiQ2JS1GLDYlUSYmcGhpO0YnRldGOS1GIzYjLUYsNiVRImFGJ0YvRjIvJS9zdWJzY3JpcHRzaGlmdEdRIjBGJ0ZYLUZbbzYlLUYsNiVRJiZwaGk7RidGV0Y5LUYjNiUtSSNtbkdGJDYkUSIxRidGOUZYRl9wRmVvRlgtRltvNiVGam8tRiM2JUZfcEZYLUZgcDYkUSIyRidGOUZlby1GLDYjUSFGJ0Y5LyUlb3BlbkdRJyZsYW5nO0YnLyUmY2xvc2VHUScmcmFuZztGJy1GNjYtUSI6RidGOUY7Rj5GQEZCRkRGRkZIRkpGTQ==</Equation></Text-field>
</Input>
</Group><Presentation-Block>
<Group view="code" labelreference="L6441" drawlabel="true">
<Input>
<Text-field prompt="&gt; " style="Maple Input" layout="Normal"><Equation executable="true" style="2D Input" input-equation="" display="LUklbXJvd0c2Iy9JK21vZHVsZW5hbWVHNiJJLFR5cGVzZXR0aW5nR0koX3N5c2xpYkdGJzYmLUkjbW9HRiQ2LVEiI0YnLyUsbWF0aHZhcmlhbnRHUSdub3JtYWxGJy8lJmZlbmNlR1EmZmFsc2VGJy8lKnNlcGFyYXRvckdGNC8lKXN0cmV0Y2h5R0Y0LyUqc3ltbWV0cmljR0Y0LyUobGFyZ2VvcEdGNC8lLm1vdmFibGVsaW1pdHNHRjQvJSdhY2NlbnRHRjQvJSdsc3BhY2VHUSYwLjBlbUYnLyUncnNwYWNlR0ZDLUkjbWlHRiQ2JVFQVGhlfnByb2NlZHVyZX5EbWF0fmZpbmRzfnRoZX5kZXJpdmF0aXZlfm1hdHJpeDpGJy8lJ2l0YWxpY0dGNEYvLyUrZXhlY3V0YWJsZUdGNEYv">LUklbXJvd0c2Iy9JK21vZHVsZW5hbWVHNiJJLFR5cGVzZXR0aW5nR0koX3N5c2xpYkdGJzYkLUkjbW9HRiQ2LVEiI0YnLyUsbWF0aHZhcmlhbnRHUSdub3JtYWxGJy8lJmZlbmNlR1EmZmFsc2VGJy8lKnNlcGFyYXRvckdGNC8lKXN0cmV0Y2h5R0Y0LyUqc3ltbWV0cmljR0Y0LyUobGFyZ2VvcEdGNC8lLm1vdmFibGVsaW1pdHNHRjQvJSdhY2NlbnRHRjQvJSdsc3BhY2VHUSYwLjBlbUYnLyUncnNwYWNlR0ZDLUkjbWlHRiQ2JVFQVGhlfnByb2NlZHVyZX5EbWF0fmZpbmRzfnRoZX5kZXJpdmF0aXZlfm1hdHJpeDpGJy8lJ2l0YWxpY0dGNEYv</Equation></Text-field>
</Input>
</Group>
<Group labelreference="L6347" drawlabel="true">
<Input>
<Text-field prompt="&gt; " style="Maple Input" layout="Normal"><Equation executable="true" style="2D Input" input-equation="" display="LUklbXJvd0c2Iy9JK21vZHVsZW5hbWVHNiJJLFR5cGVzZXR0aW5nR0koX3N5c2xpYkdGJzYpLUkjbWlHRiQ2JVEjRDFGJy8lJ2l0YWxpY0dRJXRydWVGJy8lLG1hdGh2YXJpYW50R1EnaXRhbGljRictSSNtb0dGJDYtUSomY29sb25lcTtGJy9GM1Enbm9ybWFsRicvJSZmZW5jZUdRJmZhbHNlRicvJSpzZXBhcmF0b3JHRj0vJSlzdHJldGNoeUdGPS8lKnN5bW1ldHJpY0dGPS8lKGxhcmdlb3BHRj0vJS5tb3ZhYmxlbGltaXRzR0Y9LyUnYWNjZW50R0Y9LyUnbHNwYWNlR1EsMC4yNzc3Nzc4ZW1GJy8lJ3JzcGFjZUdGTC1GLDYlUSVEbWF0RidGL0YyLUkobWZlbmNlZEdGJDYkLUYjNictRiw2JVEma2FwcGFGJy9GMEY9RjktRjY2LVEiLEYnRjlGOy9GP0YxRkBGQkZERkZGSC9GS1EmMC4wZW1GJy9GTlEsMC4zMzMzMzMzZW1GJy1GLDYlUSVwYXJzRidGL0YyLyUrZXhlY3V0YWJsZUdGPUY5RjktRjY2LVEiOkYnRjlGO0Y+RkBGQkZERkZGSEZKRk1GYG9GOQ==">LUklbXJvd0c2Iy9JK21vZHVsZW5hbWVHNiJJLFR5cGVzZXR0aW5nR0koX3N5c2xpYkdGJzYnLUkjbWlHRiQ2JVEjRDFGJy8lJ2l0YWxpY0dRJXRydWVGJy8lLG1hdGh2YXJpYW50R1EnaXRhbGljRictSSNtb0dGJDYtUSomY29sb25lcTtGJy9GM1Enbm9ybWFsRicvJSZmZW5jZUdRJmZhbHNlRicvJSpzZXBhcmF0b3JHRj0vJSlzdHJldGNoeUdGPS8lKnN5bW1ldHJpY0dGPS8lKGxhcmdlb3BHRj0vJS5tb3ZhYmxlbGltaXRzR0Y9LyUnYWNjZW50R0Y9LyUnbHNwYWNlR1EsMC4yNzc3Nzc4ZW1GJy8lJ3JzcGFjZUdGTC1GLDYlUSVEbWF0RidGL0YyLUkobWZlbmNlZEdGJDYkLUYjNiUtRiw2JVEma2FwcGFGJy9GMEY9RjktRjY2LVEiLEYnRjlGOy9GP0YxRkBGQkZERkZGSC9GS1EmMC4wZW1GJy9GTlEsMC4zMzMzMzMzZW1GJy1GLDYlUSVwYXJzRidGL0YyRjktRjY2LVEiOkYnRjlGO0Y+RkBGQkZERkZGSEZKRk0=</Equation></Text-field>
</Input>
</Group>
<Group view="code" labelreference="L6443" drawlabel="true">
<Input>
<Text-field prompt="&gt; " style="Maple Input" layout="Normal"><Equation executable="true" style="2D Input" input-equation="" display="LUklbXJvd0c2Iy9JK21vZHVsZW5hbWVHNiJJLFR5cGVzZXR0aW5nR0koX3N5c2xpYkdGJzYmLUkjbW9HRiQ2LVEiI0YnLyUsbWF0aHZhcmlhbnRHUSdub3JtYWxGJy8lJmZlbmNlR1EmZmFsc2VGJy8lKnNlcGFyYXRvckdGNC8lKXN0cmV0Y2h5R0Y0LyUqc3ltbWV0cmljR0Y0LyUobGFyZ2VvcEdGNC8lLm1vdmFibGVsaW1pdHNHRjQvJSdhY2NlbnRHRjQvJSdsc3BhY2VHUSYwLjBlbUYnLyUncnNwYWNlR0ZDLUkjbWlHRiQ2JVFFVGhlfnJhbmt+YW5kfmRlZmljZW5jeX5vZn50aGV+bW9kZWw6RicvJSdpdGFsaWNHRjRGLy8lK2V4ZWN1dGFibGVHRjRGLw==">LUklbXJvd0c2Iy9JK21vZHVsZW5hbWVHNiJJLFR5cGVzZXR0aW5nR0koX3N5c2xpYkdGJzYkLUkjbW9HRiQ2LVEiI0YnLyUsbWF0aHZhcmlhbnRHUSdub3JtYWxGJy8lJmZlbmNlR1EmZmFsc2VGJy8lKnNlcGFyYXRvckdGNC8lKXN0cmV0Y2h5R0Y0LyUqc3ltbWV0cmljR0Y0LyUobGFyZ2VvcEdGNC8lLm1vdmFibGVsaW1pdHNHRjQvJSdhY2NlbnRHRjQvJSdsc3BhY2VHUSYwLjBlbUYnLyUncnNwYWNlR0ZDLUkjbWlHRiQ2JVFFVGhlfnJhbmt+YW5kfmRlZmljZW5jeX5vZn50aGV+bW9kZWw6RicvJSdpdGFsaWNHRjRGLw==</Equation></Text-field>
</Input>
</Group>
<Group labelreference="L6351" drawlabel="true">
<Input>
<Text-field prompt="&gt; " style="Maple Input" layout="Normal"><Equation executable="true" style="2D Input" input-equation="" display="LUklbXJvd0c2Iy9JK21vZHVsZW5hbWVHNiJJLFR5cGVzZXR0aW5nR0koX3N5c2xpYkdGJzYxLUkjbWlHRiQ2JVEickYnLyUnaXRhbGljR1EldHJ1ZUYnLyUsbWF0aHZhcmlhbnRHUSdpdGFsaWNGJy1JI21vR0YkNi1RKiZjb2xvbmVxO0YnL0YzUSdub3JtYWxGJy8lJmZlbmNlR1EmZmFsc2VGJy8lKnNlcGFyYXRvckdGPS8lKXN0cmV0Y2h5R0Y9LyUqc3ltbWV0cmljR0Y9LyUobGFyZ2VvcEdGPS8lLm1vdmFibGVsaW1pdHNHRj0vJSdhY2NlbnRHRj0vJSdsc3BhY2VHUSwwLjI3Nzc3NzhlbUYnLyUncnNwYWNlR0ZMLUYsNiVRJVJhbmtGJ0YvRjItSShtZmVuY2VkR0YkNiQtRiM2JS1GLDYlUSNEMUYnRi9GMi8lK2V4ZWN1dGFibGVHRj1GOUY5LUY2Ni1RIjtGJ0Y5RjsvRj9GMUZARkJGREZGRkgvRktRJjAuMGVtRidGTS1GNjYtUSJ+RidGOUY7Rj5GQEZCRkRGRkZIRmpuL0ZORltvLUYsNiVRImRGJ0YvRjJGNS1GLDYlUSpEaW1lbnNpb25GJ0YvRjItRlM2JC1GIzYlLUYsNiVRJXBhcnNGJ0YvRjJGWkY5RjktRjY2LVEoJm1pbnVzO0YnRjlGO0Y+RkBGQkZERkZGSC9GS1EsMC4yMjIyMjIyZW1GJy9GTkZhcEYrRmZuRlpGOQ==">LUklbXJvd0c2Iy9JK21vZHVsZW5hbWVHNiJJLFR5cGVzZXR0aW5nR0koX3N5c2xpYkdGJzYvLUkjbWlHRiQ2JVEickYnLyUnaXRhbGljR1EldHJ1ZUYnLyUsbWF0aHZhcmlhbnRHUSdpdGFsaWNGJy1JI21vR0YkNi1RKiZjb2xvbmVxO0YnL0YzUSdub3JtYWxGJy8lJmZlbmNlR1EmZmFsc2VGJy8lKnNlcGFyYXRvckdGPS8lKXN0cmV0Y2h5R0Y9LyUqc3ltbWV0cmljR0Y9LyUobGFyZ2VvcEdGPS8lLm1vdmFibGVsaW1pdHNHRj0vJSdhY2NlbnRHRj0vJSdsc3BhY2VHUSwwLjI3Nzc3NzhlbUYnLyUncnNwYWNlR0ZMLUYsNiVRJVJhbmtGJ0YvRjItSShtZmVuY2VkR0YkNiQtRiM2Iy1GLDYlUSNEMUYnRi9GMkY5LUY2Ni1RIjtGJ0Y5RjsvRj9GMUZARkJGREZGRkgvRktRJjAuMGVtRidGTS1GNjYtUSJ+RidGOUY7Rj5GQEZCRkRGRkZIRmhuL0ZORmluLUYsNiVRImRGJ0YvRjJGNS1GLDYlUSpEaW1lbnNpb25GJ0YvRjItRlM2JC1GIzYjLUYsNiVRJXBhcnNGJ0YvRjJGOS1GNjYtUSgmbWludXM7RidGOUY7Rj5GQEZCRkRGRkZIL0ZLUSwwLjIyMjIyMjJlbUYnL0ZORl9wRitGWg==</Equation></Text-field>
</Input>
<Output>
<Text-field style="2D Output" layout="Maple Output"><Equation executable="false" style="2D Output" display="LUklbXJvd0c2Iy9JK21vZHVsZW5hbWVHNiJJLFR5cGVzZXR0aW5nR0koX3N5c2xpYkdGJzYoLUkjbWlHRiQ2JVEickYnLyUnaXRhbGljR1EldHJ1ZUYnLyUsbWF0aHZhcmlhbnRHUSdpdGFsaWNGJy1JI21vR0YkNi1RIzo9RicvRjNRJ25vcm1hbEYnLyUmZmVuY2VHUSZmYWxzZUYnLyUqc2VwYXJhdG9yR0Y9LyUpc3RyZXRjaHlHRj0vJSpzeW1tZXRyaWNHRj0vJShsYXJnZW9wR0Y9LyUubW92YWJsZWxpbWl0c0dGPS8lJ2FjY2VudEdGPS8lJ2xzcGFjZUdRLDAuMjc3Nzc3OGVtRicvJSdyc3BhY2VHRkwtSSNtbkdGJDYkUSIzRidGOS8lK2ZvcmVncm91bmRHUShbMCwwLDBdRicvJSlyZWFkb25seUdGPUY5">IiIk</Equation></Text-field>
</Output>
<Output>
<Text-field style="2D Output" layout="Maple Output"><Equation executable="false" style="2D Output" display="LUklbXJvd0c2Iy9JK21vZHVsZW5hbWVHNiJJLFR5cGVzZXR0aW5nR0koX3N5c2xpYkdGJzYoLUkjbWlHRiQ2JVEiZEYnLyUnaXRhbGljR1EldHJ1ZUYnLyUsbWF0aHZhcmlhbnRHUSdpdGFsaWNGJy1JI21vR0YkNi1RIzo9RicvRjNRJ25vcm1hbEYnLyUmZmVuY2VHUSZmYWxzZUYnLyUqc2VwYXJhdG9yR0Y9LyUpc3RyZXRjaHlHRj0vJSpzeW1tZXRyaWNHRj0vJShsYXJnZW9wR0Y9LyUubW92YWJsZWxpbWl0c0dGPS8lJ2FjY2VudEdGPS8lJ2xzcGFjZUdRLDAuMjc3Nzc3OGVtRicvJSdyc3BhY2VHRkwtSSNtbkdGJDYkUSIxRidGOS8lK2ZvcmVncm91bmRHUShbMCwwLDBdRicvJSlyZWFkb25seUdGPUY5">IiIi</Equation></Text-field>
</Output>
</Group></Presentation-Block>
<Group labelreference="L6444" drawlabel="true">
<Input>
<Text-field prompt="&gt; " style="Maple Input" layout="Normal"><Equation executable="true" style="2D Input" input-equation="" display="LUklbXJvd0c2Iy9JK21vZHVsZW5hbWVHNiJJLFR5cGVzZXR0aW5nR0koX3N5c2xpYkdGJzYmLUkjbW9HRiQ2LVEiI0YnLyUsbWF0aHZhcmlhbnRHUSdub3JtYWxGJy8lJmZlbmNlR1EmZmFsc2VGJy8lKnNlcGFyYXRvckdGNC8lKXN0cmV0Y2h5R0Y0LyUqc3ltbWV0cmljR0Y0LyUobGFyZ2VvcEdGNC8lLm1vdmFibGVsaW1pdHNHRjQvJSdhY2NlbnRHRjQvJSdsc3BhY2VHUSYwLjBlbUYnLyUncnNwYWNlR0ZDLUkjbWlHRiQ2JVFSVGhlfm1vZGVsfmlzfnBhcmFtZXRlcn5yZWR1bmRhbnR+d2l0aH5kZWZpY2VuY3l+MUYnLyUnaXRhbGljR0Y0Ri8vJStleGVjdXRhYmxlR0Y0Ri8=">LUklbXJvd0c2Iy9JK21vZHVsZW5hbWVHNiJJLFR5cGVzZXR0aW5nR0koX3N5c2xpYkdGJzYkLUkjbW9HRiQ2LVEiI0YnLyUsbWF0aHZhcmlhbnRHUSdub3JtYWxGJy8lJmZlbmNlR1EmZmFsc2VGJy8lKnNlcGFyYXRvckdGNC8lKXN0cmV0Y2h5R0Y0LyUqc3ltbWV0cmljR0Y0LyUobGFyZ2VvcEdGNC8lLm1vdmFibGVsaW1pdHNHRjQvJSdhY2NlbnRHRjQvJSdsc3BhY2VHUSYwLjBlbUYnLyUncnNwYWNlR0ZDLUkjbWlHRiQ2JVFSVGhlfm1vZGVsfmlzfnBhcmFtZXRlcn5yZWR1bmRhbnR+d2l0aH5kZWZpY2VuY3l+MUYnLyUnaXRhbGljR0Y0Ri8=</Equation></Text-field>
</Input>
</Group>
<Group labelreference="L6445" drawlabel="true">
<Input>
<Text-field prompt="&gt; " style="Maple Input" layout="Normal"><Equation executable="true" style="2D Input" input-equation="" display="LUklbXJvd0c2Iy9JK21vZHVsZW5hbWVHNiJJLFR5cGVzZXR0aW5nR0koX3N5c2xpYkdGJzYoLUkjbW9HRiQ2LVEiI0YnLyUsbWF0aHZhcmlhbnRHUSdub3JtYWxGJy8lJmZlbmNlR1EmZmFsc2VGJy8lKnNlcGFyYXRvckdGNC8lKXN0cmV0Y2h5R0Y0LyUqc3ltbWV0cmljR0Y0LyUobGFyZ2VvcEdGNC8lLm1vdmFibGVsaW1pdHNHRjQvJSdhY2NlbnRHRjQvJSdsc3BhY2VHUSYwLjBlbUYnLyUncnNwYWNlR0ZDLUkjbWlHRiQ2JVEiVEYnLyUnaXRhbGljR0Y0Ri8tRkc2JVEjaGVGJ0ZKRi8tRkc2JVFHfmVzdGltYWJsZX5wYXJhbWV0ZXJ+Y29tYmluYXRpb25zfmFyZTpGJ0ZKRi8vJStleGVjdXRhYmxlR0Y0Ri8=">LUklbXJvd0c2Iy9JK21vZHVsZW5hbWVHNiJJLFR5cGVzZXR0aW5nR0koX3N5c2xpYkdGJzYmLUkjbW9HRiQ2LVEiI0YnLyUsbWF0aHZhcmlhbnRHUSdub3JtYWxGJy8lJmZlbmNlR1EmZmFsc2VGJy8lKnNlcGFyYXRvckdGNC8lKXN0cmV0Y2h5R0Y0LyUqc3ltbWV0cmljR0Y0LyUobGFyZ2VvcEdGNC8lLm1vdmFibGVsaW1pdHNHRjQvJSdhY2NlbnRHRjQvJSdsc3BhY2VHUSYwLjBlbUYnLyUncnNwYWNlR0ZDLUkjbWlHRiQ2JVEiVEYnLyUnaXRhbGljR0Y0Ri8tRkc2JVEjaGVGJ0ZKRi8tRkc2JVFHfmVzdGltYWJsZX5wYXJhbWV0ZXJ+Y29tYmluYXRpb25zfmFyZTpGJ0ZKRi8=</Equation></Text-field>
</Input>
</Group>
<Group labelreference="L6339" drawlabel="true">
<Input>
<Text-field prompt="&gt; " style="Maple Input" layout="Normal"><Equation executable="true" style="2D Input" input-equation="" display="LUklbXJvd0c2Iy9JK21vZHVsZW5hbWVHNiJJLFR5cGVzZXR0aW5nR0koX3N5c2xpYkdGJzYnLUkjbWlHRiQ2JVEoRXN0cGFyc0YnLyUnaXRhbGljR1EldHJ1ZUYnLyUsbWF0aHZhcmlhbnRHUSdpdGFsaWNGJy1JKG1mZW5jZWRHRiQ2JC1GIzYnLUYsNiVRI0QxRidGL0YyLUkjbW9HRiQ2LVEiLEYnL0YzUSdub3JtYWxGJy8lJmZlbmNlR1EmZmFsc2VGJy8lKnNlcGFyYXRvckdGMS8lKXN0cmV0Y2h5R0ZFLyUqc3ltbWV0cmljR0ZFLyUobGFyZ2VvcEdGRS8lLm1vdmFibGVsaW1pdHNHRkUvJSdhY2NlbnRHRkUvJSdsc3BhY2VHUSYwLjBlbUYnLyUncnNwYWNlR1EsMC4zMzMzMzMzZW1GJy1GLDYlUSVwYXJzRidGL0YyLyUrZXhlY3V0YWJsZUdGRUZBRkEtRj42LVEiO0YnRkFGQ0ZGRkhGSkZMRk5GUEZSL0ZWUSwwLjI3Nzc3NzhlbUYnRmVuRkE=">LUklbXJvd0c2Iy9JK21vZHVsZW5hbWVHNiJJLFR5cGVzZXR0aW5nR0koX3N5c2xpYkdGJzYlLUkjbWlHRiQ2JVEoRXN0cGFyc0YnLyUnaXRhbGljR1EldHJ1ZUYnLyUsbWF0aHZhcmlhbnRHUSdpdGFsaWNGJy1JKG1mZW5jZWRHRiQ2JC1GIzYlLUYsNiVRI0QxRidGL0YyLUkjbW9HRiQ2LVEiLEYnL0YzUSdub3JtYWxGJy8lJmZlbmNlR1EmZmFsc2VGJy8lKnNlcGFyYXRvckdGMS8lKXN0cmV0Y2h5R0ZFLyUqc3ltbWV0cmljR0ZFLyUobGFyZ2VvcEdGRS8lLm1vdmFibGVsaW1pdHNHRkUvJSdhY2NlbnRHRkUvJSdsc3BhY2VHUSYwLjBlbUYnLyUncnNwYWNlR1EsMC4zMzMzMzMzZW1GJy1GLDYlUSVwYXJzRidGL0YyRkEtRj42LVEiO0YnRkFGQ0ZGRkhGSkZMRk5GUEZSL0ZWUSwwLjI3Nzc3NzhlbUYn</Equation></Text-field>
</Input>
<Output>
<Text-field style="2D Output" layout="Maple Output"><Equation executable="false" style="2D Output" display="LUkobWZlbmNlZEc2Iy9JK21vZHVsZW5hbWVHNiJJLFR5cGVzZXR0aW5nR0koX3N5c2xpYkdGJzYmLUklbXJvd0dGJDYmLUYsNigtRiw2KC1JI21pR0YkNiVRImZGJy8lJ2l0YWxpY0dRJXRydWVGJy8lLG1hdGh2YXJpYW50R1EnaXRhbGljRictSSNtb0dGJDYtUTAmQXBwbHlGdW5jdGlvbjtGJy9GOlEnbm9ybWFsRicvJSZmZW5jZUdRJmZhbHNlRicvJSpzZXBhcmF0b3JHRkQvJSlzdHJldGNoeUdGRC8lKnN5bW1ldHJpY0dGRC8lKGxhcmdlb3BHRkQvJS5tb3ZhYmxlbGltaXRzR0ZELyUnYWNjZW50R0ZELyUnbHNwYWNlR1EmMC4wZW1GJy8lJ3JzcGFjZUdGUy1GIzYkLUYsNiwtRjM2JVEnJiM5NjE7RicvRjdGREZALUY9Ni1RIixGJ0ZARkIvRkZGOEZHRklGS0ZNRk9GUS9GVVEsMC4zMzMzMzMzZW1GJy1JJW1zdWJHRiQ2JS1GMzYlUScmIzk2NjtGJ0ZnbkZALUYsNiYtRjM2JVEiYUYnRjZGOS8lK2ZvcmVncm91bmRHUShbMCwwLDBdRicvJSlyZWFkb25seUdGREZALyUvc3Vic2NyaXB0c2hpZnRHUSIwRidGaG4tRl9vNiVGYW8tRiw2KC1JI21uR0YkNiRRIjFGJ0ZARmhuRmVwRmlvRlxwRkBGXnBGaG4tRl9vNiVGYW8tRiw2KEZlcEZobi1GZnA2JFEiMkYnRkBGaW9GXHBGQEZecEZpb0ZccEZARkBGaW9GXHBGQC1GPTYtUSI9RidGQEZCRkVGR0ZJRktGTUZPL0ZSUSwwLjI3Nzc3NzhlbUYnL0ZVRmRxLUYsNigtRjM2JVEkX0YxRidGNkY5RjwtRiM2JC1GLDYqRl5vRmhuLUYsNiZGYXAtRj02LVExJkludmlzaWJsZVRpbWVzO0YnRkBGQkZFRkdGSUZLRk1GT0ZRRlRGWkZARmhuLUYsNiZGaXBGYXJGWkZARmlvRlxwRkBGQEZpb0ZccEZARmlvRlxwRkBGaW9GXHBGQEZALyUlb3BlbkdRInxmckYnLyUmY2xvc2VHUSJ8aHJGJw==">PCMvLUkiZkc2IjYmSSRyaG9HNiImSSRwaGlHNiI2I0kiYUc2IiZJJHBoaUc2IjYkIiIiIiIiJkkkcGhpRzYiNiQiIiIiIiMtSSRfRjFHNiI2JSZJJHBoaUc2IjYjSSJhRzYiKiYmSSRwaGlHNiI2JCIiIiIiIiIiIkkkcmhvRzYiIiIiKiYmSSRwaGlHNiI2JCIiIiIiIyIiIkkkcmhvRzYiIiIi</Equation></Text-field>
</Output>
</Group>
<Group labelreference="L6440" drawlabel="true">
<Input>
<Text-field prompt="&gt; " style="Maple Input" layout="Normal"><Equation executable="true" style="2D Input" input-equation="" display="LUklbXJvd0c2Iy9JK21vZHVsZW5hbWVHNiJJLFR5cGVzZXR0aW5nR0koX3N5c2xpYkdGJzYmLUkjbW9HRiQ2LVEiI0YnLyUsbWF0aHZhcmlhbnRHUSdub3JtYWxGJy8lJmZlbmNlR1EmZmFsc2VGJy8lKnNlcGFyYXRvckdGNC8lKXN0cmV0Y2h5R0Y0LyUqc3ltbWV0cmljR0Y0LyUobGFyZ2VvcEdGNC8lLm1vdmFibGVsaW1pdHNHRjQvJSdhY2NlbnRHRjQvJSdsc3BhY2VHUSYwLjBlbUYnLyUncnNwYWNlR0ZDLUkjbWlHRiQ2JVFcb1JlcGFybWV0ZXJpc2luZ35pbn50ZXJtc35vZn50aGV+ZXN0aW1hYmxlfnBhcmFtZXRlcn5jb21iaW5hdGlvbnM6RicvJSdpdGFsaWNHRjRGLy8lK2V4ZWN1dGFibGVHRjRGLw==">LUklbXJvd0c2Iy9JK21vZHVsZW5hbWVHNiJJLFR5cGVzZXR0aW5nR0koX3N5c2xpYkdGJzYkLUkjbW9HRiQ2LVEiI0YnLyUsbWF0aHZhcmlhbnRHUSdub3JtYWxGJy8lJmZlbmNlR1EmZmFsc2VGJy8lKnNlcGFyYXRvckdGNC8lKXN0cmV0Y2h5R0Y0LyUqc3ltbWV0cmljR0Y0LyUobGFyZ2VvcEdGNC8lLm1vdmFibGVsaW1pdHNHRjQvJSdhY2NlbnRHRjQvJSdsc3BhY2VHUSYwLjBlbUYnLyUncnNwYWNlR0ZDLUkjbWlHRiQ2JVFcb1JlcGFybWV0ZXJpc2luZ35pbn50ZXJtc35vZn50aGV+ZXN0aW1hYmxlfnBhcmFtZXRlcn5jb21iaW5hdGlvbnM6RicvJSdpdGFsaWNHRjRGLw==</Equation></Text-field>
</Input>
</Group>
<Group labelreference="L6353" drawlabel="true">
<Input>
<Text-field prompt="&gt; " style="Maple Input" layout="Normal"><Equation executable="true" style="2D Input" input-equation="" display="LUklbXJvd0c2Iy9JK21vZHVsZW5hbWVHNiJJLFR5cGVzZXR0aW5nR0koX3N5c2xpYkdGJzYoLUkjbWlHRiQ2JVEpcGFyc2JldGFGJy8lJ2l0YWxpY0dRJXRydWVGJy8lLG1hdGh2YXJpYW50R1EnaXRhbGljRictSSNtb0dGJDYtUSomY29sb25lcTtGJy9GM1Enbm9ybWFsRicvJSZmZW5jZUdRJmZhbHNlRicvJSpzZXBhcmF0b3JHRj0vJSlzdHJldGNoeUdGPS8lKnN5bW1ldHJpY0dGPS8lKGxhcmdlb3BHRj0vJS5tb3ZhYmxlbGltaXRzR0Y9LyUnYWNjZW50R0Y9LyUnbHNwYWNlR1EsMC4yNzc3Nzc4ZW1GJy8lJ3JzcGFjZUdGTC1JKG1mZW5jZWRHRiQ2Ji1GIzYpLUklbXN1YkdGJDYlLUYsNiVRJyYjOTY2O0YnL0YwRj1GOS1GIzYkLUYsNiVRImFGJ0YvRjJGOS8lL3N1YnNjcmlwdHNoaWZ0R1EiMEYnLUY2Ni1RIixGJ0Y5RjsvRj9GMUZARkJGREZGRkgvRktRJjAuMGVtRicvRk5RLDAuMzMzMzMzM2VtRictRlU2JS1GLDYlUScmIzk1NztGJ0ZaRjktRiM2JS1JI21uR0YkNiRRIjFGJ0Y5Ri9GMkZqbkZdby1GVTYlRmdvLUYjNiUtRl1wNiRRIjJGJ0Y5Ri9GMkZqbi1GLDYjUSFGJ0Y5RjkvJSVvcGVuR1EnJmxhbmc7RicvJSZjbG9zZUdRJyZyYW5nO0YnLUY2Ni1RIjpGJ0Y5RjtGPkZARkJGREZGRkhGSkZNLyUrZXhlY3V0YWJsZUdGPUY5">LUklbXJvd0c2Iy9JK21vZHVsZW5hbWVHNiJJLFR5cGVzZXR0aW5nR0koX3N5c2xpYkdGJzYmLUkjbWlHRiQ2JVEpcGFyc2JldGFGJy8lJ2l0YWxpY0dRJXRydWVGJy8lLG1hdGh2YXJpYW50R1EnaXRhbGljRictSSNtb0dGJDYtUSomY29sb25lcTtGJy9GM1Enbm9ybWFsRicvJSZmZW5jZUdRJmZhbHNlRicvJSpzZXBhcmF0b3JHRj0vJSlzdHJldGNoeUdGPS8lKnN5bW1ldHJpY0dGPS8lKGxhcmdlb3BHRj0vJS5tb3ZhYmxlbGltaXRzR0Y9LyUnYWNjZW50R0Y9LyUnbHNwYWNlR1EsMC4yNzc3Nzc4ZW1GJy8lJ3JzcGFjZUdGTC1JKG1mZW5jZWRHRiQ2Ji1GIzYoLUklbXN1YkdGJDYlLUYsNiVRJiZwaGk7RicvRjBGPUY5LUYjNiMtRiw2JVEiYUYnRi9GMi8lL3N1YnNjcmlwdHNoaWZ0R1EiMEYnLUY2Ni1RIixGJ0Y5RjsvRj9GMUZARkJGREZGRkgvRktRJjAuMGVtRicvRk5RLDAuMzMzMzMzM2VtRictRlU2JS1GLDYlUSUmbnU7RidGWkY5LUYjNiMtSSNtbkdGJDYkUSIxRidGOUZqbkZdby1GVTYlRmdvLUYjNiMtRl1wNiRRIjJGJ0Y5RmpuLUYsNiNRIUYnRjkvJSVvcGVuR1EnJmxhbmc7RicvJSZjbG9zZUdRJyZyYW5nO0YnLUY2Ni1RIjpGJ0Y5RjtGPkZARkJGREZGRkhGSkZN</Equation></Text-field>
</Input>
</Group>
<Group labelreference="L6355" drawlabel="true">
<Input>
<Text-field prompt="&gt; " style="Maple Input" layout="Normal"><Equation executable="true" style="2D Input" input-equation="" display="LUklbXJvd0c2Iy9JK21vZHVsZW5hbWVHNiJJLFR5cGVzZXR0aW5nR0koX3N5c2xpYkdGJzYpLUkjbWlHRiQ2JVEna2FwcGEyRicvJSdpdGFsaWNHUSV0cnVlRicvJSxtYXRodmFyaWFudEdRJ2l0YWxpY0YnLUkjbW9HRiQ2LVEqJmNvbG9uZXE7RicvRjNRJ25vcm1hbEYnLyUmZmVuY2VHUSZmYWxzZUYnLyUqc2VwYXJhdG9yR0Y9LyUpc3RyZXRjaHlHRj0vJSpzeW1tZXRyaWNHRj0vJShsYXJnZW9wR0Y9LyUubW92YWJsZWxpbWl0c0dGPS8lJ2FjY2VudEdGPS8lJ2xzcGFjZUdRLDAuMjc3Nzc3OGVtRicvJSdyc3BhY2VHRkwtRiw2JVElZXZhbEYnRi9GMi1JKG1mZW5jZWRHRiQ2JC1GIzYnLUYsNiVRJmthcHBhRicvRjBGPUY5LUY2Ni1RIixGJ0Y5RjsvRj9GMUZARkJGREZGRkgvRktRJjAuMGVtRicvRk5RLDAuMzMzMzMzM2VtRictRlM2Ji1GIzYmLUYsNiVRJHNlcUYnRi9GMi1GUzYkLUYjNi0tSSVtc3ViR0YkNiUtRiw2JVEmJnBoaTtGJ0ZaRjktRiM2Ki1JI21uR0YkNiRRIjFGJ0Y5RmVuLUYsNiVRImlGJ0YvRjIvJStmb3JlZ3JvdW5kR1EqWzAsMCwyNTVdRicvJStleGVjdXRhYmxlR0Y9LyUpcmVhZG9ubHlHRjEvJTBmb250X3N0eWxlX25hbWVHUSoyRH5PdXRwdXRGJ0Y5LyUvc3Vic2NyaXB0c2hpZnRHUSIwRictRjY2LVEiPUYnRjlGO0Y+RkBGQkZERkZGSEZKRk0tSSZtZnJhY0dGJDYoLUZpbzYlLUYsNiVRJyYjOTU3O0YnRlpGOS1GIzYlRmRwRi9GMkZhcS1GIzYlLUYsNiVRJyYjOTYxO0YnRlpGOUYvRjIvJS5saW5ldGhpY2tuZXNzR0ZjcC8lK2Rlbm9tYWxpZ25HUSdjZW50ZXJGJy8lKW51bWFsaWduR0Zqci8lKWJldmVsbGVkR0Y9RmVuRmRwRmRxRmBwLUY2Ni1RIy4uRidGOUY7Rj5GQEZCRkRGRkZIL0ZLUSwwLjIyMjIyMjJlbUYnL0ZORmpuLUZhcDYkUSIyRidGOUZqcEY5RjlGanBGOUY5LyUlb3BlbkdRInxmckYnLyUmY2xvc2VHUSJ8aHJGJ0ZqcEY5RjktRjY2LVEiO0YnRjlGO0ZobkZARkJGREZGRkhGaW5GTUZqcEY5">LUklbXJvd0c2Iy9JK21vZHVsZW5hbWVHNiJJLFR5cGVzZXR0aW5nR0koX3N5c2xpYkdGJzYnLUkjbWlHRiQ2JVEna2FwcGEyRicvJSdpdGFsaWNHUSV0cnVlRicvJSxtYXRodmFyaWFudEdRJ2l0YWxpY0YnLUkjbW9HRiQ2LVEqJmNvbG9uZXE7RicvRjNRJ25vcm1hbEYnLyUmZmVuY2VHUSZmYWxzZUYnLyUqc2VwYXJhdG9yR0Y9LyUpc3RyZXRjaHlHRj0vJSpzeW1tZXRyaWNHRj0vJShsYXJnZW9wR0Y9LyUubW92YWJsZWxpbWl0c0dGPS8lJ2FjY2VudEdGPS8lJ2xzcGFjZUdRLDAuMjc3Nzc3OGVtRicvJSdyc3BhY2VHRkwtRiw2JVElZXZhbEYnRi9GMi1JKG1mZW5jZWRHRiQ2JC1GIzYlLUYsNiVRJmthcHBhRicvRjBGPUY5LUY2Ni1RIixGJ0Y5RjsvRj9GMUZARkJGREZGRkgvRktRJjAuMGVtRicvRk5RLDAuMzMzMzMzM2VtRictRlM2Ji1GIzYkLUYsNiVRJHNlcUYnRi9GMi1GUzYkLUYjNistSSVtc3ViR0YkNiUtRiw2JVEmJnBoaTtGJ0ZaRjktRiM2JS1JI21uR0YkNiRRIjFGJ0Y5RmVuLUYsNiVRImlGJ0YvRjIvJS9zdWJzY3JpcHRzaGlmdEdRIjBGJy1GNjYtUSI9RidGOUY7Rj5GQEZCRkRGRkZIRkpGTS1JJm1mcmFjR0YkNigtRmlvNiUtRiw2JVElJm51O0YnRlpGOS1GIzYjRmRwRmdwLUYjNiMtRiw2JVEmJnJobztGJ0ZaRjkvJS5saW5ldGhpY2tuZXNzR0ZjcC8lK2Rlbm9tYWxpZ25HUSdjZW50ZXJGJy8lKW51bWFsaWduR0Zgci8lKWJldmVsbGVkR0Y9RmVuRmRwRmpwRmBwLUY2Ni1RIy4uRidGOUY7Rj5GQEZCRkRGRkZIL0ZLUSwwLjIyMjIyMjJlbUYnL0ZORmpuLUZhcDYkUSIyRidGOUY5RjkvJSVvcGVuR1EifGZyRicvJSZjbG9zZUdRInxockYnRjktRjY2LVEiO0YnRjlGO0ZobkZARkJGREZGRkhGaW5GTQ==</Equation></Text-field>
</Input>
<Output>
<Text-field style="2D Output" layout="Maple Output"><Equation executable="false" style="2D Output" display="LUklbXJvd0c2Iy9JK21vZHVsZW5hbWVHNiJJLFR5cGVzZXR0aW5nR0koX3N5c2xpYkdGJzYoLUkjbWlHRiQ2JVEoJiM5NTQ7MkYnLyUnaXRhbGljR1EldHJ1ZUYnLyUsbWF0aHZhcmlhbnRHUSdpdGFsaWNGJy1JI21vR0YkNi1RIzo9RicvRjNRJ25vcm1hbEYnLyUmZmVuY2VHUSZmYWxzZUYnLyUqc2VwYXJhdG9yR0Y9LyUpc3RyZXRjaHlHRj0vJSpzeW1tZXRyaWNHRj0vJShsYXJnZW9wR0Y9LyUubW92YWJsZWxpbWl0c0dGPS8lJ2FjY2VudEdGPS8lJ2xzcGFjZUdRLDAuMjc3Nzc3OGVtRicvJSdyc3BhY2VHRkwtSShtYWN0aW9uR0YkNiUtSShtZmVuY2VkR0YkNigtRiM2Ji1JJ210YWJsZUdGJDY3LUkkbXRyR0YkNiYtSSRtdGRHRiQ2KC1GIzYmLUYjNiYtSSVtc3ViR0YkNiUtRiw2JVEnJiM5NjY7RicvRjBGPUY5LUYjNiYtRiw2JVEiYUYnRi9GMi8lK2ZvcmVncm91bmRHUShbMCwwLDBdRicvJSlyZWFkb25seUdGPUY5LyUvc3Vic2NyaXB0c2hpZnRHUSIwRictRjY2LVExJkludmlzaWJsZVRpbWVzO0YnRjlGO0Y+RkBGQkZERkZGSC9GS1EmMC4wZW1GJy9GTkZmcC1GX282JS1GLDYlUSJjRidGL0YyLUYjNiYtSSNtbkdGJDYkUSIxRidGOUZqb0ZdcEY5Rl9wRjktRjY2LVEiK0YnRjlGO0Y+RkBGQkZERkZGSC9GS1EsMC4yMjIyMjIyZW1GJy9GTkZncS1GIzYmRl5vRmJwLUZfbzYlRmpwLUYjNiYtRmBxNiRRIjJGJ0Y5RmpvRl1wRjlGX3BGOUY5LyUpcm93YWxpZ25HUSFGJy8lLGNvbHVtbmFsaWduR0Zkci8lK2dyb3VwYWxpZ25HRmRyLyUocm93c3BhbkdGYnEvJStjb2x1bW5zcGFuR0ZicUZickZlckZnci1GZW42Ji1GaG42KC1GIzYoLUYjNihGXm9GYnAtRl9vNiUtRiw2JVEnJiM5NTc7RidGZG9GOUZdcUZfcEZicEZbckY5RmNxLUYjNiYtSShtc3Vic3VwR0YkNidGYW9GZW9GX3IvJTFzdXBlcnNjcmlwdHNoaWZ0R0ZhcEZfcEZicEZocEY5RmNxLUYjNiZGXHRGYnBGW3JGOUY5RmJyRmVyRmdyRmlyRltzRmJyRmVyRmdyLUZlbjYmLUZobjYoLUYjNiwtRiM2KEZcdEZicC1GX282JUZnc0ZdckZfcEZicEZocEY5RmNxLUYjNihGXHRGYnBGW3VGYnBGW3JGOUZjcS1GIzYoRlx0RmJwRmVzRmJwRltyRjlGY3EtRiM2Ji1GXXQ2J0Zhb0Zlby1GYHE2JFEiM0YnRjlGX3RGX3BGYnBGaHBGOUZjcS1GIzYmRmN1RmJwRltyRjlGOUZickZlckZnckZpckZbc0ZickZlckZnci8lJmFsaWduR1ElYXhpc0YnL0ZjclEpYmFzZWxpbmVGJy9GZnJRJ2NlbnRlckYnL0ZoclEnfGZybGVmdHxockYnLyUvYWxpZ25tZW50c2NvcGVHRjEvJSxjb2x1bW53aWR0aEdRJWF1dG9GJy8lJndpZHRoR0Zndi8lK3Jvd3NwYWNpbmdHUSYxLjBleEYnLyUuY29sdW1uc3BhY2luZ0dRJjAuOGVtRicvJSlyb3dsaW5lc0dRJW5vbmVGJy8lLGNvbHVtbmxpbmVzR0Zidy8lJmZyYW1lR0Zidy8lLWZyYW1lc3BhY2luZ0dRLDAuNGVtfjAuNWV4RicvJSplcXVhbHJvd3NHRj0vJS1lcXVhbGNvbHVtbnNHRj0vJS1kaXNwbGF5c3R5bGVHRj0vJSVzaWRlR1EmcmlnaHRGJy8lMG1pbmxhYmVsc3BhY2luZ0dGX3dGam9GXXBGOUY5L0krbXNlbWFudGljc0dGJFEqQ29sVmVjdG9yRicvJSVvcGVuR1EiW0YnLyUmY2xvc2VHUSJdRidGZXgvJSthY3Rpb250eXBlR1EucnRhYmxlYWRkcmVzc0YnLyUpcnRhYmxlaWRHUSk1MjQxMjEzMkYnRmpvRl1wRjk=">LUklbXJvd0c2Iy9JK21vZHVsZW5hbWVHNiJJLFR5cGVzZXR0aW5nR0koX3N5c2xpYkdGJzYoLUkjbWlHRiQ2JVEoJiM5NTQ7MkYnLyUnaXRhbGljR1EldHJ1ZUYnLyUsbWF0aHZhcmlhbnRHUSdpdGFsaWNGJy1JI21vR0YkNi1RIzo9RicvRjNRJ25vcm1hbEYnLyUmZmVuY2VHUSZmYWxzZUYnLyUqc2VwYXJhdG9yR0Y9LyUpc3RyZXRjaHlHRj0vJSpzeW1tZXRyaWNHRj0vJShsYXJnZW9wR0Y9LyUubW92YWJsZWxpbWl0c0dGPS8lJ2FjY2VudEdGPS8lJ2xzcGFjZUdRLDAuMjc3Nzc3OGVtRicvJSdyc3BhY2VHRkwtSShtYWN0aW9uR0YkNiUtSShtZmVuY2VkR0YkNigtRiM2Ji1JJ210YWJsZUdGJDY3LUkkbXRyR0YkNiYtSSRtdGRHRiQ2KC1GIzYmLUYjNiYtSSVtc3ViR0YkNiUtRiw2JVEnJiM5NjY7RicvRjBGPUY5LUYjNiYtRiw2JVEiYUYnRi9GMi8lK2ZvcmVncm91bmRHUShbMCwwLDBdRicvJSlyZWFkb25seUdGPUY5LyUvc3Vic2NyaXB0c2hpZnRHUSIwRictRjY2LVExJkludmlzaWJsZVRpbWVzO0YnRjlGO0Y+RkBGQkZERkZGSC9GS1EmMC4wZW1GJy9GTkZmcC1GX282JS1GLDYlUSJjRidGL0YyLUYjNiYtSSNtbkdGJDYkUSIxRidGOUZqb0ZdcEY5Rl9wRjktRjY2LVEiK0YnRjlGO0Y+RkBGQkZERkZGSC9GS1EsMC4yMjIyMjIyZW1GJy9GTkZncS1GIzYmRl5vRmJwLUZfbzYlRmpwLUYjNiYtRmBxNiRRIjJGJ0Y5RmpvRl1wRjlGX3BGOUY5LyUpcm93YWxpZ25HUSFGJy8lLGNvbHVtbmFsaWduR0Zkci8lK2dyb3VwYWxpZ25HRmRyLyUocm93c3BhbkdGYnEvJStjb2x1bW5zcGFuR0ZicUZickZlckZnci1GZW42Ji1GaG42KC1GIzYoLUYjNihGXm9GYnAtRl9vNiUtRiw2JVEnJiM5NTc7RidGZG9GOUZdcUZfcEZicEZbckY5RmNxLUYjNiYtSShtc3Vic3VwR0YkNidGYW9GZW9GX3IvJTFzdXBlcnNjcmlwdHNoaWZ0R0ZhcEZfcEZicEZocEY5RmNxLUYjNiZGXHRGYnBGW3JGOUY5RmJyRmVyRmdyRmlyRltzRmJyRmVyRmdyLUZlbjYmLUZobjYoLUYjNiwtRiM2KEZcdEZicC1GX282JUZnc0ZdckZfcEZicEZocEY5RmNxLUYjNihGXHRGYnBGW3VGYnBGW3JGOUZjcS1GIzYoRlx0RmJwRmVzRmJwRltyRjlGY3EtRiM2Ji1GXXQ2J0Zhb0Zlby1GYHE2JFEiM0YnRjlGX3RGX3BGYnBGaHBGOUZjcS1GIzYmRmN1RmJwRltyRjlGOUZickZlckZnckZpckZbc0ZickZlckZnci8lJmFsaWduR1ElYXhpc0YnL0ZjclEpYmFzZWxpbmVGJy9GZnJRJ2NlbnRlckYnL0ZoclEnfGZybGVmdHxockYnLyUvYWxpZ25tZW50c2NvcGVHRjEvJSxjb2x1bW53aWR0aEdRJWF1dG9GJy8lJndpZHRoR0Zndi8lK3Jvd3NwYWNpbmdHUSYxLjBleEYnLyUuY29sdW1uc3BhY2luZ0dRJjAuOGVtRicvJSlyb3dsaW5lc0dRJW5vbmVGJy8lLGNvbHVtbmxpbmVzR0Zidy8lJmZyYW1lR0Zidy8lLWZyYW1lc3BhY2luZ0dRLDAuNGVtfjAuNWV4RicvJSplcXVhbHJvd3NHRj0vJS1lcXVhbGNvbHVtbnNHRj0vJS1kaXNwbGF5c3R5bGVHRj0vJSVzaWRlR1EmcmlnaHRGJy8lMG1pbmxhYmVsc3BhY2luZ0dGX3dGam9GXXBGOUY5L0krbXNlbWFudGljc0dGJFEqQ29sVmVjdG9yRicvJSVvcGVuR1EiW0YnLyUmY2xvc2VHUSJdRidGZXgvJSthY3Rpb250eXBlR1EucnRhYmxlYWRkcmVzc0YnLyUpcnRhYmxlaWRHUSk1MjQxMjEzMkYnRmpvRl1wRjk=</Equation></Text-field>
</Output>
</Group><Presentation-Block>
<Group labelreference="L6357" drawlabel="true">
<Input>
<Text-field prompt="&gt; " style="Maple Input" layout="Normal"><Equation executable="true" style="2D Input" input-equation="" display="LUklbXJvd0c2Iy9JK21vZHVsZW5hbWVHNiJJLFR5cGVzZXR0aW5nR0koX3N5c2xpYkdGJzYpLUkjbWlHRiQ2JVEjRDJGJy8lJ2l0YWxpY0dRJXRydWVGJy8lLG1hdGh2YXJpYW50R1EnaXRhbGljRictSSNtb0dGJDYtUSomY29sb25lcTtGJy9GM1Enbm9ybWFsRicvJSZmZW5jZUdRJmZhbHNlRicvJSpzZXBhcmF0b3JHRj0vJSlzdHJldGNoeUdGPS8lKnN5bW1ldHJpY0dGPS8lKGxhcmdlb3BHRj0vJS5tb3ZhYmxlbGltaXRzR0Y9LyUnYWNjZW50R0Y9LyUnbHNwYWNlR1EsMC4yNzc3Nzc4ZW1GJy8lJ3JzcGFjZUdGTC1GLDYlUSVEbWF0RidGL0YyLUkobWZlbmNlZEdGJDYkLUYjNictRiw2JVEna2FwcGEyRidGL0YyLUY2Ni1RIixGJ0Y5RjsvRj9GMUZARkJGREZGRkgvRktRJjAuMGVtRicvRk5RLDAuMzMzMzMzM2VtRictRiw2JVEpcGFyc2JldGFGJ0YvRjIvJStleGVjdXRhYmxlR0Y9RjlGOS1GNjYtUSI6RidGOUY7Rj5GQEZCRkRGRkZIRkpGTUZfb0Y5">LUklbXJvd0c2Iy9JK21vZHVsZW5hbWVHNiJJLFR5cGVzZXR0aW5nR0koX3N5c2xpYkdGJzYnLUkjbWlHRiQ2JVEjRDJGJy8lJ2l0YWxpY0dRJXRydWVGJy8lLG1hdGh2YXJpYW50R1EnaXRhbGljRictSSNtb0dGJDYtUSomY29sb25lcTtGJy9GM1Enbm9ybWFsRicvJSZmZW5jZUdRJmZhbHNlRicvJSpzZXBhcmF0b3JHRj0vJSlzdHJldGNoeUdGPS8lKnN5bW1ldHJpY0dGPS8lKGxhcmdlb3BHRj0vJS5tb3ZhYmxlbGltaXRzR0Y9LyUnYWNjZW50R0Y9LyUnbHNwYWNlR1EsMC4yNzc3Nzc4ZW1GJy8lJ3JzcGFjZUdGTC1GLDYlUSVEbWF0RidGL0YyLUkobWZlbmNlZEdGJDYkLUYjNiUtRiw2JVEna2FwcGEyRidGL0YyLUY2Ni1RIixGJ0Y5RjsvRj9GMUZARkJGREZGRkgvRktRJjAuMGVtRicvRk5RLDAuMzMzMzMzM2VtRictRiw2JVEpcGFyc2JldGFGJ0YvRjJGOS1GNjYtUSI6RidGOUY7Rj5GQEZCRkRGRkZIRkpGTQ==</Equation></Text-field>
</Input>
</Group>
<Group labelreference="L6358" drawlabel="true">
<Input>
<Text-field prompt="&gt; " style="Maple Input" layout="Normal"><Equation executable="true" style="2D Input" input-equation="" display="LUklbXJvd0c2Iy9JK21vZHVsZW5hbWVHNiJJLFR5cGVzZXR0aW5nR0koX3N5c2xpYkdGJzYxLUkjbWlHRiQ2JVEickYnLyUnaXRhbGljR1EldHJ1ZUYnLyUsbWF0aHZhcmlhbnRHUSdpdGFsaWNGJy1JI21vR0YkNi1RKiZjb2xvbmVxO0YnL0YzUSdub3JtYWxGJy8lJmZlbmNlR1EmZmFsc2VGJy8lKnNlcGFyYXRvckdGPS8lKXN0cmV0Y2h5R0Y9LyUqc3ltbWV0cmljR0Y9LyUobGFyZ2VvcEdGPS8lLm1vdmFibGVsaW1pdHNHRj0vJSdhY2NlbnRHRj0vJSdsc3BhY2VHUSwwLjI3Nzc3NzhlbUYnLyUncnNwYWNlR0ZMLUYsNiVRJVJhbmtGJ0YvRjItSShtZmVuY2VkR0YkNiQtRiM2JS1GLDYlUSNEMkYnRi9GMi8lK2V4ZWN1dGFibGVHRj1GOUY5LUY2Ni1RIjtGJ0Y5RjsvRj9GMUZARkJGREZGRkgvRktRJjAuMGVtRidGTS1GNjYtUSJ+RidGOUY7Rj5GQEZCRkRGRkZIRmpuL0ZORltvLUYsNiVRImRGJ0YvRjJGNS1GLDYlUSpEaW1lbnNpb25GJ0YvRjItRlM2JC1GIzYlLUYsNiVRKXBhcnNiZXRhRidGL0YyRlpGOUY5LUY2Ni1RKCZtaW51cztGJ0Y5RjtGPkZARkJGREZGRkgvRktRLDAuMjIyMjIyMmVtRicvRk5GYXBGK0ZmbkZaRjk=">LUklbXJvd0c2Iy9JK21vZHVsZW5hbWVHNiJJLFR5cGVzZXR0aW5nR0koX3N5c2xpYkdGJzYvLUkjbWlHRiQ2JVEickYnLyUnaXRhbGljR1EldHJ1ZUYnLyUsbWF0aHZhcmlhbnRHUSdpdGFsaWNGJy1JI21vR0YkNi1RKiZjb2xvbmVxO0YnL0YzUSdub3JtYWxGJy8lJmZlbmNlR1EmZmFsc2VGJy8lKnNlcGFyYXRvckdGPS8lKXN0cmV0Y2h5R0Y9LyUqc3ltbWV0cmljR0Y9LyUobGFyZ2VvcEdGPS8lLm1vdmFibGVsaW1pdHNHRj0vJSdhY2NlbnRHRj0vJSdsc3BhY2VHUSwwLjI3Nzc3NzhlbUYnLyUncnNwYWNlR0ZMLUYsNiVRJVJhbmtGJ0YvRjItSShtZmVuY2VkR0YkNiQtRiM2Iy1GLDYlUSNEMkYnRi9GMkY5LUY2Ni1RIjtGJ0Y5RjsvRj9GMUZARkJGREZGRkgvRktRJjAuMGVtRidGTS1GNjYtUSJ+RidGOUY7Rj5GQEZCRkRGRkZIRmhuL0ZORmluLUYsNiVRImRGJ0YvRjJGNS1GLDYlUSpEaW1lbnNpb25GJ0YvRjItRlM2JC1GIzYjLUYsNiVRKXBhcnNiZXRhRidGL0YyRjktRjY2LVEoJm1pbnVzO0YnRjlGO0Y+RkBGQkZERkZGSC9GS1EsMC4yMjIyMjIyZW1GJy9GTkZfcEYrRlo=</Equation></Text-field>
</Input>
<Output>
<Text-field style="2D Output" layout="Maple Output"><Equation executable="false" style="2D Output" display="LUklbXJvd0c2Iy9JK21vZHVsZW5hbWVHNiJJLFR5cGVzZXR0aW5nR0koX3N5c2xpYkdGJzYoLUkjbWlHRiQ2JVEickYnLyUnaXRhbGljR1EldHJ1ZUYnLyUsbWF0aHZhcmlhbnRHUSdpdGFsaWNGJy1JI21vR0YkNi1RIzo9RicvRjNRJ25vcm1hbEYnLyUmZmVuY2VHUSZmYWxzZUYnLyUqc2VwYXJhdG9yR0Y9LyUpc3RyZXRjaHlHRj0vJSpzeW1tZXRyaWNHRj0vJShsYXJnZW9wR0Y9LyUubW92YWJsZWxpbWl0c0dGPS8lJ2FjY2VudEdGPS8lJ2xzcGFjZUdRLDAuMjc3Nzc3OGVtRicvJSdyc3BhY2VHRkwtSSNtbkdGJDYkUSIzRidGOS8lK2ZvcmVncm91bmRHUShbMCwwLDBdRicvJSlyZWFkb25seUdGPUY5">IiIk</Equation></Text-field>
</Output>
<Output>
<Text-field style="2D Output" layout="Maple Output"><Equation executable="false" style="2D Output" display="LUklbXJvd0c2Iy9JK21vZHVsZW5hbWVHNiJJLFR5cGVzZXR0aW5nR0koX3N5c2xpYkdGJzYoLUkjbWlHRiQ2JVEiZEYnLyUnaXRhbGljR1EldHJ1ZUYnLyUsbWF0aHZhcmlhbnRHUSdpdGFsaWNGJy1JI21vR0YkNi1RIzo9RicvRjNRJ25vcm1hbEYnLyUmZmVuY2VHUSZmYWxzZUYnLyUqc2VwYXJhdG9yR0Y9LyUpc3RyZXRjaHlHRj0vJSpzeW1tZXRyaWNHRj0vJShsYXJnZW9wR0Y9LyUubW92YWJsZWxpbWl0c0dGPS8lJ2FjY2VudEdGPS8lJ2xzcGFjZUdRLDAuMjc3Nzc3OGVtRicvJSdyc3BhY2VHRkwtSSNtbkdGJDYkUSIwRidGOS8lK2ZvcmVncm91bmRHUShbMCwwLDBdRicvJSlyZWFkb25seUdGPUY5">IiIh</Equation></Text-field>
</Output>
</Group></Presentation-Block>
<Group labelreference="L6356" drawlabel="true">
<Input>
<Text-field prompt="&gt; " style="Maple Input" layout="Normal"><Equation executable="true" style="2D Input" input-equation="" display="LUklbXJvd0c2Iy9JK21vZHVsZW5hbWVHNiJJLFR5cGVzZXR0aW5nR0koX3N5c2xpYkdGJzY1LUkjbW9HRiQ2LVEiI0YnLyUsbWF0aHZhcmlhbnRHUSdub3JtYWxGJy8lJmZlbmNlR1EmZmFsc2VGJy8lKnNlcGFyYXRvckdGNC8lKXN0cmV0Y2h5R0Y0LyUqc3ltbWV0cmljR0Y0LyUobGFyZ2VvcEdGNC8lLm1vdmFibGVsaW1pdHNHRjQvJSdhY2NlbnRHRjQvJSdsc3BhY2VHUSYwLjBlbUYnLyUncnNwYWNlR0ZDLUkjbWlHRiQ2JVFecVRoZX5yZXBhcmFtZXRlcmlzZWR+bW9kZWx+aXN+ZnVsbH5yYW5rLn5BZGRpbmd+YW5+ZXh0cmF+eWVhcn5vZn5kYXRhfmFkZHN+b25seX5vbmV+ZXh0cmF+cGFyYW1ldGVyfkYnLyUnaXRhbGljR0Y0Ri8tSSVtc3ViR0YkNiUtRkc2JVElJm51O0YnRkpGLy1GIzYkLUkjbW5HRiQ2JFEiM0YnRi9GLy8lL3N1YnNjcmlwdHNoaWZ0R1EiMEYnLUYsNi1RIj1GJ0YvRjJGNUY3RjlGO0Y9Rj8vRkJRLDAuMjc3Nzc3OGVtRicvRkVGaW4tRkc2JVEmJnJobztGJ0ZKRi8tRiw2LVExJkludmlzaWJsZVRpbWVzO0YnRi9GMkY1RjdGOUY7Rj1GP0ZBRkQtRk02JS1GRzYlUSYmcGhpO0YnRkpGLy1GIzYqLUZVNiRRIjFGJ0YvLUYsNi1RIixGJ0YvRjIvRjZRJXRydWVGJ0Y3RjlGO0Y9Rj9GQS9GRVEsMC4zMzMzMzMzZW1GJ0ZULyUrZm9yZWdyb3VuZEdRKlswLDAsMjU1XUYnLyUrZXhlY3V0YWJsZUdGNC8lKXJlYWRvbmx5R0ZfcC8lMGZvbnRfc3R5bGVfbmFtZUdRKjJEfk91dHB1dEYnRi9GWC1GLDYtUSJ+RidGL0YyRjVGN0Y5RjtGPUY/RkFGRC1JJ21zcGFjZUdGJDYmLyUnaGVpZ2h0R1EmMC4wZXhGJy8lJndpZHRoR0ZDLyUmZGVwdGhHRmRxLyUqbGluZWJyZWFrR1EobmV3bGluZUYnRistRkc2JVFecn50aGVyZWZvcmV+Ynl+YX50cml2dWFsfmFwcGxpY2F0aW9ufm9mfnRoZX5leHRlbnNpb25+dGhlb3JlbX50aGlzfnJlcGFyYW1ldGVyaXNlZH5tb2RlbH53aWxsfmFsd2F5c35iZX5mdWxsfnJhbmsufn5GJ0ZKRi9GX3FGKy1GRzYlUWdwfkJ5fnRoZX5yZXBhcmFtZXRlcmlzYXRpb25+dGhlb3JlbX50aGV+b3JpZ2lvbmFsfnBhcmFtZXRlcmlzYXRpb25+YWxzb35oYXN+cmFua35+VCYjODcyMjsxLn5GJ0ZKRi9GX3FGKy1GRzYlUWZwfkFzfnRoZX5tb2RlbH5oYXN+VH5wYXJhbWV0ZXJzfnRoZX5vcmlnaW9uYWx+bW9kZWx+aXN+cGFyYW1ldGVyfnJlZHVuZGFudH53aXRofmRlZmljZW5jeX4xLkYnRkpGL0ZlcEYv">LUklbXJvd0c2Iy9JK21vZHVsZW5hbWVHNiJJLFR5cGVzZXR0aW5nR0koX3N5c2xpYkdGJzYzLUkjbW9HRiQ2LVEiI0YnLyUsbWF0aHZhcmlhbnRHUSdub3JtYWxGJy8lJmZlbmNlR1EmZmFsc2VGJy8lKnNlcGFyYXRvckdGNC8lKXN0cmV0Y2h5R0Y0LyUqc3ltbWV0cmljR0Y0LyUobGFyZ2VvcEdGNC8lLm1vdmFibGVsaW1pdHNHRjQvJSdhY2NlbnRHRjQvJSdsc3BhY2VHUSYwLjBlbUYnLyUncnNwYWNlR0ZDLUkjbWlHRiQ2JVFecVRoZX5yZXBhcmFtZXRlcmlzZWR+bW9kZWx+aXN+ZnVsbH5yYW5rLn5BZGRpbmd+YW5+ZXh0cmF+eWVhcn5vZn5kYXRhfmFkZHN+b25seX5vbmV+ZXh0cmF+cGFyYW1ldGVyfkYnLyUnaXRhbGljR0Y0Ri8tSSVtc3ViR0YkNiUtRkc2JVElJm51O0YnRkpGLy1GIzYjLUkjbW5HRiQ2JFEiM0YnRi8vJS9zdWJzY3JpcHRzaGlmdEdRIjBGJy1GLDYtUSI9RidGL0YyRjVGN0Y5RjtGPUY/L0ZCUSwwLjI3Nzc3NzhlbUYnL0ZFRmluLUZHNiVRJiZyaG87RidGSkYvLUYsNi1RMSZJbnZpc2libGVUaW1lcztGJ0YvRjJGNUY3RjlGO0Y9Rj9GQUZELUZNNiUtRkc2JVEmJnBoaTtGJ0ZKRi8tRiM2JS1GVTYkUSIxRidGLy1GLDYtUSIsRidGL0YyL0Y2USV0cnVlRidGN0Y5RjtGPUY/RkEvRkVRLDAuMzMzMzMzM2VtRidGVEZYLUYsNi1RIn5GJ0YvRjJGNUY3RjlGO0Y9Rj9GQUZELUknbXNwYWNlR0YkNiYvJSdoZWlnaHRHUSYwLjBleEYnLyUmd2lkdGhHRkMvJSZkZXB0aEdGanAvJSpsaW5lYnJlYWtHUShuZXdsaW5lRidGKy1GRzYlUV5yfnRoZXJlZm9yZX5ieX5hfnRyaXZ1YWx+YXBwbGljYXRpb25+b2Z+dGhlfmV4dGVuc2lvbn50aGVvcmVtfnRoaXN+cmVwYXJhbWV0ZXJpc2Vkfm1vZGVsfndpbGx+YWx3YXlzfmJlfmZ1bGx+cmFuay5+fkYnRkpGL0ZlcEYrLUZHNiVRZ3B+Qnl+dGhlfnJlcGFyYW1ldGVyaXNhdGlvbn50aGVvcmVtfnRoZX5vcmlnaW9uYWx+cGFyYW1ldGVyaXNhdGlvbn5hbHNvfmhhc35yYW5rfn5UJm1pbnVzOzEufkYnRkpGL0ZlcEYrLUZHNiVRZnB+QXN+dGhlfm1vZGVsfmhhc35UfnBhcmFtZXRlcnN+dGhlfm9yaWdpb25hbH5tb2RlbH5pc35wYXJhbWV0ZXJ+cmVkdW5kYW50fndpdGh+ZGVmaWNlbmN5fjEuRidGSkYv</Equation></Text-field>
</Input>
</Group>
<Group labelreference="L6446" drawlabel="true">
<Input>
<Text-field prompt="&gt; " style="Maple Input" layout="Normal"><Equation executable="true" style="2D Input" input-equation="" display="LUklbXJvd0c2Iy9JK21vZHVsZW5hbWVHNiJJLFR5cGVzZXR0aW5nR0koX3N5c2xpYkdGJzYlLUkjbWlHRiQ2I1EhRicvJStleGVjdXRhYmxlR1EmZmFsc2VGJy8lLG1hdGh2YXJpYW50R1Enbm9ybWFsRic=">LUklbXJvd0c2Iy9JK21vZHVsZW5hbWVHNiJJLFR5cGVzZXR0aW5nR0koX3N5c2xpYkdGJzYjLUkjbWlHRiQ2I1EhRic=</Equation></Text-field>
</Input>
</Group><RTable handle="52142988">TTdSMApJNVJUQUJMRV9TQVZFLzUyMTQyOTg4WColKWFueXRoaW5nRzYiNiJbZ2whIyUhISEiJCIkLCYqJiYlJHBoaUc2IyUiYUciIiImJSJjRzYjRi1GLUYtKiZGKUYtJkYvNiMiIiNGLUYtLCgqKkYpRi0lJHJob0dGLSZGKjYkRi1GLUYtRjJGLUYtKiZGKUY0Ri5GLUYtKiZGKUY0RjJGLUYtLCwqKkYpRjRGN0YtJkYqNiRGLUY0Ri1GLkYtRi0qKkYpRjRGN0YtRj5GLUYyRi1GLSoqRilGNEY3Ri1GOEYtRjJGLUYtKiZGKSIiJEYuRi1GLSomRilGQ0YyRi1GLUYl</RTable><RTable handle="52412132">TTdSMApJNVJUQUJMRV9TQVZFLzUyNDEyMTMyWColKWFueXRoaW5nRzYiNiJbZ2whIyUhISEiJCIkLCYqJiYlJHBoaUc2IyUiYUciIiImJSJjRzYjRi1GLUYtKiZGKUYtJkYvNiMiIiNGLUYtLCgqKEYpRi0mJSNudUdGMEYtRjJGLUYtKiZGKUY0Ri5GLUYtKiZGKUY0RjJGLUYtLCwqKEYpRjQmRjhGM0YtRi5GLUYtKihGKUY0Rj1GLUYyRi1GLSooRilGNEY3Ri1GMkYtRi0qJkYpIiIkRi5GLUYtKiZGKUZBRjJGLUYtRiU=</RTable>
</Worksheet>
