# Supplementary material for: Parameter redundancy in discrete state‐space and integrated models
Source: Biom J. 2016 Jun 30;58(5):1071–90. doi: 10.1002/bimj.201400239 (PMC5031231; doi:10.1002/bimj.201400239)
Supplement: Supplementary file 2 — Code [file BIMJ-58-1071-s002.zip › Example3.mw]

<?xml version="1.0" encoding="UTF-8"?>
<Worksheet>
<Version major="14" minor="0"/>
<Label-Scheme value="2" prefix=""/>
<View-Properties presentation="false"></View-Properties>
<MapleNet-Properties elisiondigitsbefore="100" labelling="true" indentamount="4" elisiontermsthreshold="10000" ansi="false" errorbreak="1" useclientjvm="true" echo="1" imaginaryunit="I" labelwidth="20" plotdriver="opengl" elisiondigitsafter="100" plotoutput="terminal" helpbrowser="standard" rtablesize="10" elisiontermsbefore="100" elisiondigitsthreshold="10000" typesetting="standard" plotdevice="inline" verboseproc="1" showassumed="1" errorcursor="false" longdelim="true" plotoptions="" quiet="false" elisiontermsafter="100" screenwidth="79" preplot="" prettyprint="3" displayprecision="-1" warnlevel="3" screenheight="25" latexwidth="6.0" postplot="" prompt="&gt; " ShowLabels="true"/>
<Styles><Font name="Ordered List 1" background="[255,255,255]" bold="false" executable="false" family="Times New Roman" foreground="[0,0,0]" italic="false" opaque="false" readonly="false" size="12" subscript="false" superscript="false" underline="false" placeholder="false"/>
<Font name="Annotation Text" background="[255,255,255]" bold="false" executable="false" family="Times New Roman" foreground="[0,0,0]" italic="false" opaque="false" readonly="false" size="12" subscript="false" superscript="false" underline="false" placeholder="false"/>
<Font name="Ordered List 2" background="[255,255,255]" bold="false" executable="false" family="Times New Roman" foreground="[0,0,0]" italic="false" opaque="false" readonly="false" size="12" subscript="false" superscript="false" underline="false" placeholder="false"/>
<Font name="Ordered List 3" background="[255,255,255]" bold="false" executable="false" family="Times New Roman" foreground="[0,0,0]" italic="false" opaque="false" readonly="false" size="12" subscript="false" superscript="false" underline="false" placeholder="false"/>
<Font name="Ordered List 4" background="[255,255,255]" bold="false" executable="false" family="Times New Roman" foreground="[0,0,0]" italic="false" opaque="false" readonly="false" size="12" subscript="false" superscript="false" underline="false" placeholder="false"/>
<Font name="Ordered List 5" background="[255,255,255]" bold="false" executable="false" family="Times New Roman" foreground="[0,0,0]" italic="false" opaque="false" readonly="false" size="12" subscript="false" superscript="false" underline="false" placeholder="false"/>
<Font name="Author" background="[255,255,255]" bold="false" executable="false" family="Times New Roman" foreground="[0,0,0]" italic="false" opaque="false" readonly="false" size="12" subscript="false" superscript="false" underline="false" placeholder="false"/>
<Font name="Annotation Title" background="[255,255,255]" bold="true" executable="false" family="Times New Roman" foreground="[0,0,0]" italic="false" opaque="false" readonly="false" size="18" subscript="false" superscript="false" underline="false" placeholder="false"/>
<Font name="Warning" background="[255,255,255]" bold="false" executable="false" family="Courier New" foreground="[0,0,255]" italic="false" opaque="false" readonly="true" size="12" subscript="false" superscript="false" underline="false" placeholder="false"/>
<Font name="Caption Reference" background="[255,255,255]" bold="true" executable="false" family="Times New Roman" foreground="[0,0,0]" italic="false" opaque="false" readonly="false" size="12" subscript="false" superscript="false" underline="false" placeholder="false"/>
<Font name="Maple Input Placeholder" background="[255,255,255]" bold="true" executable="true" family="Courier New" foreground="[200,0,200]" italic="false" opaque="false" readonly="false" size="12" subscript="false" superscript="false" underline="false" placeholder="true"/>
<Font name="Maple Plot" background="[255,255,255]" bold="false" executable="false" family="Times New Roman" foreground="[0,0,0]" italic="false" opaque="false" readonly="false" size="12" subscript="false" superscript="false" underline="false" placeholder="false"/>
<Font name="Code" background="[255,255,255]" bold="false" executable="false" family="Courier New" foreground="[255,0,0]" italic="false" opaque="false" readonly="false" size="12" subscript="false" superscript="false" underline="false" placeholder="false"/>
<Font name="Line Printed Output" background="[255,255,255]" bold="false" executable="false" family="Courier New" foreground="[0,0,255]" italic="false" opaque="false" readonly="true" size="12" subscript="false" superscript="false" underline="false" placeholder="false"/>
<Font name="Text Output" background="[255,255,255]" bold="false" executable="false" family="Courier New" foreground="[0,0,255]" italic="false" opaque="false" readonly="true" size="12" subscript="false" superscript="false" underline="false" placeholder="false"/>
<Font name="Diagnostic" background="[255,255,255]" bold="false" executable="false" family="Courier New" foreground="[40,120,40]" italic="false" opaque="false" readonly="true" size="12" subscript="false" superscript="false" underline="false" placeholder="false"/>
<Font name="2D Inert Output" background="[255,255,255]" bold="false" executable="true" family="Times New Roman" foreground="[144,144,144]" italic="false" opaque="false" readonly="false" size="12" subscript="false" superscript="false" underline="false" placeholder="false"/>
<Font name="Normal" background="[255,255,255]" bold="false" executable="false" family="Times New Roman" foreground="[0,0,0]" italic="false" opaque="false" readonly="false" size="12" subscript="false" superscript="false" underline="false" placeholder="false"/>
<Font name="Hyperlink" background="[255,255,255]" bold="false" executable="false" family="Times New Roma" foreground="[0,128,128]" italic="false" opaque="false" readonly="false" size="12" subscript="false" superscript="false" underline="true" placeholder="false"/>
<Font name="Maple Output" background="[255,255,255]" bold="false" executable="false" family="Times New Roman" foreground="[0,0,0]" italic="false" opaque="false" readonly="false" size="12" subscript="false" superscript="false" underline="false" placeholder="false"/>
<Font name="Dash Item" background="[255,255,255]" bold="false" executable="false" family="Times New Roman" foreground="[0,0,0]" italic="false" opaque="false" readonly="false" size="12" subscript="false" superscript="false" underline="false" placeholder="false"/>
<Font name="2D Math" background="[255,255,255]" bold="false" executable="false" family="Times New Roman" foreground="[0,0,0]" italic="false" opaque="false" readonly="false" size="12" subscript="false" superscript="false" underline="false" placeholder="false"/>
<Font name="Maple Input" background="[255,255,255]" bold="true" executable="true" family="Courier New" foreground="[255,0,0]" italic="false" opaque="false" readonly="false" size="12" subscript="false" superscript="false" underline="false" placeholder="false"/>
<Font name="2D Output" background="[255,255,255]" bold="false" executable="false" family="Times New Roman" foreground="[0,0,255]" italic="false" opaque="false" readonly="true" size="12" subscript="false" superscript="false" underline="false" placeholder="false"/>
<Font name="2D Input" background="[255,255,255]" bold="false" executable="true" family="Times New Roman" foreground="[0,0,0]" italic="false" opaque="false" readonly="false" size="12" subscript="false" superscript="false" underline="false" placeholder="false"/>
<Font name="HyperlinkError" background="[255,255,255]" bold="false" executable="false" family="Courier New" foreground="[255,0,255]" italic="false" opaque="false" readonly="true" size="12" subscript="false" superscript="false" underline="true" placeholder="false"/>
<Font name="Header and Footer" background="[255,255,255]" bold="false" executable="false" family="Times New Roman" foreground="[0,0,0]" italic="false" opaque="false" readonly="false" size="10" subscript="false" superscript="false" underline="false" placeholder="false"/>
<Font name="Error" background="[255,255,255]" bold="false" executable="false" family="Courier New" foreground="[255,0,255]" italic="false" opaque="false" readonly="true" size="12" subscript="false" superscript="false" underline="false" placeholder="false"/>
<Font name="Title" background="[255,255,255]" bold="true" executable="false" family="Times New Roman" foreground="[0,0,0]" italic="false" opaque="false" readonly="false" size="18" subscript="false" superscript="false" underline="false" placeholder="false"/>
<Font name="Heading 1" background="[255,255,255]" bold="true" executable="false" family="Times New Roma" foreground="[0,0,0]" italic="false" opaque="false" readonly="false" size="18" subscript="false" superscript="false" underline="false" placeholder="false"/>
<Font name="Text" background="[255,255,255]" bold="false" executable="false" family="Times New Roman" foreground="[0,0,0]" italic="false" opaque="false" readonly="false" size="12" subscript="false" superscript="false" underline="false" placeholder="false"/>
<Font name="Bullet Item" background="[255,255,255]" bold="false" executable="false" family="Times New Roman" foreground="[0,0,0]" italic="false" opaque="false" readonly="false" size="12" subscript="false" superscript="false" underline="false" placeholder="false"/>
<Font name="Heading 4" background="[255,255,255]" bold="false" executable="false" family="Times New Roma" foreground="[0,0,0]" italic="true" opaque="false" readonly="false" size="12" subscript="false" superscript="false" underline="false" placeholder="false"/>
<Font name="Equation Label" background="[255,255,255]" bold="true" executable="false" family="Times New Roman" foreground="[0,0,0]" italic="false" opaque="false" readonly="false" size="12" subscript="false" superscript="false" underline="false" placeholder="false"/>
<Font name="Heading 3" background="[255,255,255]" bold="true" executable="false" family="Times New Roma" foreground="[0,0,0]" italic="true" opaque="false" readonly="false" size="14" subscript="false" superscript="false" underline="false" placeholder="false"/>
<Font name="Heading 2" background="[255,255,255]" bold="true" executable="false" family="Times New Roma" foreground="[0,0,0]" italic="false" opaque="false" readonly="false" size="16" subscript="false" superscript="false" underline="false" placeholder="false"/>
<Font name="HyperlinkWarning" background="[255,255,255]" bold="false" executable="false" family="Courier New" foreground="[0,0,255]" italic="false" opaque="false" readonly="true" size="12" subscript="false" superscript="false" underline="true" placeholder="false"/>
<Font name="Dictionary Hyperlink" background="[255,255,255]" bold="false" executable="false" family="Times New Roma" foreground="[147,0,15]" italic="false" opaque="false" readonly="false" size="12" subscript="false" superscript="false" underline="true" placeholder="false"/>
<Font name="Caption Text" background="[255,255,255]" bold="true" executable="false" family="Times New Roman" foreground="[0,0,0]" italic="false" opaque="false" readonly="false" size="12" subscript="false" superscript="false" underline="false" placeholder="false"/>
<Font name="List Item" background="[255,255,255]" bold="false" executable="false" family="Times New Roman" foreground="[0,0,0]" italic="false" opaque="false" readonly="false" size="12" subscript="false" superscript="false" underline="false" placeholder="false"/>
<Layout name="Ordered List 1" alignment="left" bullet="numeric" firstindent="0" leftmargin="0" rightmargin="0" linespacing="0.0" spaceabove="3" spacebelow="3" linebreak="space" pagebreak-before="false" initial="-1" bulletsuffix=""/>
<Layout name="Ordered List 2" alignment="left" bullet="alphabetic" firstindent="0" leftmargin="36" rightmargin="0" linespacing="0.0" spaceabove="3" spacebelow="3" linebreak="space" pagebreak-before="false" initial="-1" bulletsuffix=""/>
<Layout name="Ordered List 3" alignment="left" bullet="roman" firstindent="0" leftmargin="72" rightmargin="0" linespacing="0.0" spaceabove="3" spacebelow="3" linebreak="space" pagebreak-before="false" initial="-1" bulletsuffix=""/>
<Layout name="Ordered List 4" alignment="left" bullet="ALPHABETIC" firstindent="0" leftmargin="108" rightmargin="0" linespacing="0.0" spaceabove="3" spacebelow="3" linebreak="space" pagebreak-before="false" initial="-1" bulletsuffix=""/>
<Layout name="Ordered List 5" alignment="left" bullet="ROMAN" firstindent="0" leftmargin="144" rightmargin="0" linespacing="0.0" spaceabove="3" spacebelow="3" linebreak="space" pagebreak-before="false" initial="-1" bulletsuffix=""/>
<Layout name="Author" alignment="centred" bullet="none" firstindent="0" leftmargin="0" rightmargin="0" linespacing="0.0" spaceabove="8" spacebelow="8" linebreak="space" pagebreak-before="false" initial="0" bulletsuffix=""/>
<Layout name="Warning" alignment="left" bullet="none" firstindent="0" leftmargin="0" rightmargin="0" linespacing="0.0" spaceabove="0" spacebelow="0" linebreak="space" pagebreak-before="false" initial="0" bulletsuffix=""/>
<Layout name="Annotation Title" alignment="centred" bullet="none" firstindent="0" leftmargin="0" rightmargin="0" linespacing="0.0" spaceabove="12" spacebelow="12" linebreak="space" pagebreak-before="false" initial="0" bulletsuffix=""/>
<Layout name="Maple Plot" alignment="centred" bullet="none" firstindent="0" leftmargin="0" rightmargin="0" linespacing="0.0" spaceabove="0" spacebelow="0" linebreak="space" pagebreak-before="false" initial="0" bulletsuffix=""/>
<Layout name="Line Printed Output" alignment="left" bullet="none" firstindent="0" leftmargin="0" rightmargin="0" linespacing="0.0" spaceabove="0" spacebelow="0" linebreak="any" pagebreak-before="false" initial="0" bulletsuffix=""/>
<Layout name="Text Output" alignment="left" bullet="none" firstindent="0" leftmargin="0" rightmargin="0" linespacing="0.0" spaceabove="0" spacebelow="0" linebreak="newline" pagebreak-before="false" initial="0" bulletsuffix=""/>
<Layout name="Diagnostic" alignment="left" bullet="none" firstindent="0" leftmargin="0" rightmargin="0" linespacing="0.0" spaceabove="0" spacebelow="0" linebreak="any" pagebreak-before="false" initial="0" bulletsuffix=""/>
<Layout name="Normal" alignment="left" bullet="none" firstindent="0" leftmargin="0" rightmargin="0" linespacing="0.0" spaceabove="0" spacebelow="0" linebreak="space" pagebreak-before="false" initial="0" bulletsuffix=""/>
<Layout name="Maple Output" alignment="centred" bullet="none" firstindent="0" leftmargin="0" rightmargin="0" linespacing="0.3" spaceabove="0" spacebelow="0" linebreak="space" pagebreak-before="false" initial="0" bulletsuffix=""/>
<Layout name="Dash Item" alignment="left" bullet="dash" firstindent="0" leftmargin="0" rightmargin="0" linespacing="0.0" spaceabove="3" spacebelow="3" linebreak="space" pagebreak-before="false" initial="0" bulletsuffix=""/>
<Layout name="HyperlinkError" alignment="left" bullet="none" firstindent="0" leftmargin="0" rightmargin="0" linespacing="0.0" spaceabove="0" spacebelow="0" linebreak="space" pagebreak-before="false" initial="0" bulletsuffix=""/>
<Layout name="Error" alignment="left" bullet="none" firstindent="0" leftmargin="0" rightmargin="0" linespacing="0.0" spaceabove="0" spacebelow="0" linebreak="space" pagebreak-before="false" initial="0" bulletsuffix=""/>
<Layout name="Title" alignment="centred" bullet="none" firstindent="0" leftmargin="0" rightmargin="0" linespacing="0.0" spaceabove="12" spacebelow="12" linebreak="space" pagebreak-before="false" initial="0" bulletsuffix=""/>
<Layout name="Heading 1" alignment="left" bullet="none" firstindent="0" leftmargin="0" rightmargin="0" linespacing="0.0" spaceabove="8" spacebelow="4" linebreak="space" pagebreak-before="false" initial="0" bulletsuffix=""/>
<Layout name="Bullet Item" alignment="left" bullet="dot" firstindent="0" leftmargin="0" rightmargin="0" linespacing="0.0" spaceabove="3" spacebelow="3" linebreak="space" pagebreak-before="false" initial="0" bulletsuffix=""/>
<Layout name="Heading 4" alignment="left" bullet="none" firstindent="0" leftmargin="0" rightmargin="0" linespacing="0.0" spaceabove="0" spacebelow="0" linebreak="space" pagebreak-before="false" initial="0" bulletsuffix=""/>
<Layout name="Heading 3" alignment="left" bullet="none" firstindent="0" leftmargin="0" rightmargin="0" linespacing="0.0" spaceabove="0" spacebelow="0" linebreak="space" pagebreak-before="false" initial="0" bulletsuffix=""/>
<Layout name="Heading 2" alignment="left" bullet="none" firstindent="0" leftmargin="0" rightmargin="0" linespacing="0.0" spaceabove="8" spacebelow="2" linebreak="space" pagebreak-before="false" initial="0" bulletsuffix=""/>
<Layout name="HyperlinkWarning" alignment="left" bullet="none" firstindent="0" leftmargin="0" rightmargin="0" linespacing="0.0" spaceabove="0" spacebelow="0" linebreak="space" pagebreak-before="false" initial="0" bulletsuffix=""/>
<Layout name="List Item" alignment="left" bullet="indent" firstindent="0" leftmargin="0" rightmargin="0" linespacing="0.0" spaceabove="3" spacebelow="3" linebreak="space" pagebreak-before="false" initial="0" bulletsuffix=""/>
<Pencil-style name="Pencil 5" pen-color="[255,0,0]" pen-height="5.0" pen-width="5.0" pen-opacity="1.0"/>
<Pencil-style name="Pencil 4" pen-color="[0,0,255]" pen-height="3.0" pen-width="3.0" pen-opacity="1.0"/>
<Pencil-style name="Pencil 3" pen-color="[0,0,0]" pen-height="3.0" pen-width="3.0" pen-opacity="1.0"/>
<Pencil-style name="Pencil 2" pen-color="[0,0,255]" pen-height="1.0" pen-width="1.0" pen-opacity="1.0"/>
<Pencil-style name="Pencil 1" pen-color="[0,0,0]" pen-height="1.0" pen-width="1.0" pen-opacity="1.0"/>
<Highlighter-style name="Highlighter 2" pen-color="[255,204,0]" pen-height="14.0" pen-width="14.0" pen-opacity="0.8"/>
<Highlighter-style name="Highlighter 1" pen-color="[255,153,255]" pen-height="12.0" pen-width="8.0" pen-opacity="0.8"/>
<Highlighter-style name="Highlighter 4" pen-color="[0,255,255]" pen-height="32.0" pen-width="32.0" pen-opacity="0.8"/>
<Highlighter-style name="Highlighter 3" pen-color="[51,255,0]" pen-height="24.0" pen-width="24.0" pen-opacity="0.8"/>
<Highlighter-style name="Highlighter 5" pen-color="[255,255,0]" pen-height="48.0" pen-width="48.0" pen-opacity="0.8"/>
</Styles>
<Task-table>
    <Task-category name="&lt;default&gt;">
    </Task-category>
</Task-table>
<Annotation-table>
    <Annotation-category name="&lt;default&gt;">
    </Annotation-category>
</Annotation-table>
<Task>
</Task>
<Group labelreference="L6386" drawlabel="true">
<Input>
<Text-field prompt="&gt; " style="Maple Input" layout="Normal"><Equation executable="true" style="2D Input" input-equation="" display="LUklbXJvd0c2Iy9JK21vZHVsZW5hbWVHNiJJLFR5cGVzZXR0aW5nR0koX3N5c2xpYkdGJzYmLUkjbW9HRiQ2LVEiI0YnLyUsbWF0aHZhcmlhbnRHUSdub3JtYWxGJy8lJmZlbmNlR1EmZmFsc2VGJy8lKnNlcGFyYXRvckdGNC8lKXN0cmV0Y2h5R0Y0LyUqc3ltbWV0cmljR0Y0LyUobGFyZ2VvcEdGNC8lLm1vdmFibGVsaW1pdHNHRjQvJSdhY2NlbnRHRjQvJSdsc3BhY2VHUSYwLjBlbUYnLyUncnNwYWNlR0ZDLUkjbWlHRiQ2JVFocUV4YW1wbGV+M35vZn5QYXJhbWV0ZXJ+UmVkdW5kYW5jeX5pbn5EaXNjcmV0ZX5TdGF0ZS1TcGFjZX5hbmR+SW50ZWdyYXRlZH5Nb2RlbHN+Ynl+RC5+Si5+Q29sZX5hbmR+Ui5TLn5NY0NyZWFGJy8lJ2l0YWxpY0dGNEYvLyUrZXhlY3V0YWJsZUdGNEYv">LUklbXJvd0c2Iy9JK21vZHVsZW5hbWVHNiJJLFR5cGVzZXR0aW5nR0koX3N5c2xpYkdGJzYmLUkjbW9HRiQ2LVEiI0YnLyUsbWF0aHZhcmlhbnRHUSdub3JtYWxGJy8lJmZlbmNlR1EmZmFsc2VGJy8lKnNlcGFyYXRvckdGNC8lKXN0cmV0Y2h5R0Y0LyUqc3ltbWV0cmljR0Y0LyUobGFyZ2VvcEdGNC8lLm1vdmFibGVsaW1pdHNHRjQvJSdhY2NlbnRHRjQvJSdsc3BhY2VHUSYwLjBlbUYnLyUncnNwYWNlR0ZDLUkjbWlHRiQ2JVFocUV4YW1wbGV+M35vZn5QYXJhbWV0ZXJ+UmVkdW5kYW5jeX5pbn5EaXNjcmV0ZX5TdGF0ZS1TcGFjZX5hbmR+SW50ZWdyYXRlZH5Nb2RlbHN+Ynl+RC5+Si5+Q29sZX5hbmR+Ui5TLn5NY0NyZWFGJy8lJ2l0YWxpY0dGNEYvLyUrZXhlY3V0YWJsZUdGNEYv</Equation></Text-field>
</Input>
</Group>
<Group labelreference="L6333" drawlabel="true">
<Input>
<Text-field prompt="&gt; " style="Maple Input" layout="Normal"><Equation executable="true" style="2D Input" input-equation="" display="LUklbXJvd0c2Iy9JK21vZHVsZW5hbWVHNiJJLFR5cGVzZXR0aW5nR0koX3N5c2xpYkdGJzYnLUkjbWlHRiQ2JVEld2l0aEYnLyUnaXRhbGljR1EldHJ1ZUYnLyUsbWF0aHZhcmlhbnRHUSdpdGFsaWNGJy1JKG1mZW5jZWRHRiQ2JC1GIzYkLUYsNiVRLkxpbmVhckFsZ2VicmFGJ0YvRjIvRjNRJ25vcm1hbEYnRj0tSSNtb0dGJDYtUSI6RidGPS8lJmZlbmNlR1EmZmFsc2VGJy8lKnNlcGFyYXRvckdGRS8lKXN0cmV0Y2h5R0ZFLyUqc3ltbWV0cmljR0ZFLyUobGFyZ2VvcEdGRS8lLm1vdmFibGVsaW1pdHNHRkUvJSdhY2NlbnRHRkUvJSdsc3BhY2VHUSwwLjI3Nzc3NzhlbUYnLyUncnNwYWNlR0ZULyUrZXhlY3V0YWJsZUdGRUY9">LUklbXJvd0c2Iy9JK21vZHVsZW5hbWVHNiJJLFR5cGVzZXR0aW5nR0koX3N5c2xpYkdGJzYlLUkjbWlHRiQ2JVEld2l0aEYnLyUnaXRhbGljR1EldHJ1ZUYnLyUsbWF0aHZhcmlhbnRHUSdpdGFsaWNGJy1JKG1mZW5jZWRHRiQ2JC1GIzYjLUYsNiVRLkxpbmVhckFsZ2VicmFGJ0YvRjIvRjNRJ25vcm1hbEYnLUkjbW9HRiQ2LVEiOkYnRj0vJSZmZW5jZUdRJmZhbHNlRicvJSpzZXBhcmF0b3JHRkUvJSlzdHJldGNoeUdGRS8lKnN5bW1ldHJpY0dGRS8lKGxhcmdlb3BHRkUvJS5tb3ZhYmxlbGltaXRzR0ZFLyUnYWNjZW50R0ZFLyUnbHNwYWNlR1EsMC4yNzc3Nzc4ZW1GJy8lJ3JzcGFjZUdGVA==</Equation></Text-field>
</Input>
</Group>
<Group labelreference="L6331" drawlabel="true">
<Input>
<Text-field prompt="&gt; " style="Maple Input" layout="Normal"><Equation executable="true" style="2D Input" input-equation="" display="LUklbXJvd0c2Iy9JK21vZHVsZW5hbWVHNiJJLFR5cGVzZXR0aW5nR0koX3N5c2xpYkdGJzZmci1JI21pR0YkNiVRJURtYXRGJy8lJ2l0YWxpY0dRJXRydWVGJy8lLG1hdGh2YXJpYW50R1EnaXRhbGljRictSSNtb0dGJDYtUSJ+RicvRjNRJ25vcm1hbEYnLyUmZmVuY2VHUSZmYWxzZUYnLyUqc2VwYXJhdG9yR0Y9LyUpc3RyZXRjaHlHRj0vJSpzeW1tZXRyaWNHRj0vJShsYXJnZW9wR0Y9LyUubW92YWJsZWxpbWl0c0dGPS8lJ2FjY2VudEdGPS8lJ2xzcGFjZUdRJjAuMGVtRicvJSdyc3BhY2VHRkwtRjY2LVEqJmNvbG9uZXE7RidGOUY7Rj5GQEZCRkRGRkZIL0ZLUSwwLjI3Nzc3NzhlbUYnL0ZORlMtRjY2L1ElcHJvY0YnLyUlYm9sZEdGMS9GM1ElYm9sZEYnLyUrZm9udHdlaWdodEdGZW5GO0Y+RkBGQkZERkZGSEZKRk0tSShtZmVuY2VkR0YkNiQtRiM2Jy1GLDYlUSNzZUYnRi9GMi1GNjYuUSIsRidGL0YyRjsvRj9GMUZARkJGREZGRkhGSi9GTlEsMC4zMzMzMzMzZW1GJy1GLDYlUSVwYXJzRidGL0YyLyUrZXhlY3V0YWJsZUdGPUY5RjlGNS1JJ21zcGFjZUdGJDYmLyUnaGVpZ2h0R1EmMC4wZXhGJy8lJndpZHRoR0ZMLyUmZGVwdGhHRmBwLyUqbGluZWJyZWFrR1EobmV3bGluZUYnLUZccDYmRl5wRmFwRmNwL0ZmcFElYXV0b0YnLUY2Ni9RJmxvY2FsRidGWEZaRmZuRjtGPkZARkJGREZGRkhGSkZNRjUtRiw2JVEkREQxRidGL0YyLUY2Ni1GYm9GOUY7RmNvRkBGQkZERkZGSEZKRmRvRjUtRiw2JVEiaUYnRi9GMkZicUY1LUYsNiVRImpGJ0YvRjItRjY2LVEiO0YnRjlGO0Zjb0ZARkJGREZGRkhGSkZURltwRltwLUY2Ni9RLGRlc2NyaXB0aW9uRidGWEZaRmZuRjtGPkZARkJGREZGRkhGSi9GTlEsMC4yMjIyMjIyZW1GJ0Y1LUkjbXNHRiQ2I1E7Rm9ybX50aGV+ZGVyaXZhdGl2ZX5tYXRyaXhGJ0ZqcUZbcC1GLDYlUSV3aXRoRidGL0YyLUZpbjYkLUYjNiUtRiw2JVEuTGluZWFyQWxnZWJyYUYnRi9GMkZpb0Y5RjktRjY2LVEiOkYnRjlGO0Y+RkBGQkZERkZGSEZSRlRGW3BGW3BGX3FGNUZPLUYsNiVRJ01hdHJpeEYnRi9GMi1GaW42JC1GIzYtLUkjbW5HRiQ2JFEiMUYnRjktRjY2LVEjLi5GJ0Y5RjtGPkZARkJGREZGRkgvRktGYXJGTS1GLDYlUSpEaW1lbnNpb25GJ0YvRjItRmluNiQtRiM2JUZmb0Zpb0Y5RjlGYnFGanNGXnRGYnQtRmluNiQtRiM2JUZdb0Zpb0Y5RjlGaW9GOUY5RmBzRltwLUY2Ni9RJGZvckYnRlhGWkZmbkY7Rj5GQEZCRkRGRkZIRkpGYHJGNUZkcUY1LUY2Ni9RJWZyb21GJ0ZYRlpGZm5GO0Y+RkBGQkZERkZGSEZhdEZgckY1RmpzRjUtRjY2L1EjdG9GJ0ZYRlpGZm5GO0Y+RkBGQkZERkZGSEZhdEZgckY1RmJ0RmV0RjVGNS1GNjYvUSNkb0YnRlhGWkZmbkY7Rj5GQEZCRkRGRkZIRmF0RmByRjVGW3BGNUY1RjVGNUY1RjVGXXVGNUZncUY1RmB1RjVGanNGNUZjdUY1RmJ0Rml0RjVGZnVGNUZbcEY1RjVGNUY1RjVGNUY1RjVGNUY1RjVGNUZfcS1GaW42Ji1GIzYnRmRxRmJxRmdxRmlvRjlGOS8lJW9wZW5HUSJbRicvJSZjbG9zZUdRIl1GJ0Y1Rk9GNS1GLDYlUSVkaWZmRidGL0YyLUZpbjYkLUYjNilGXW8tRmluNiYtRiM2JUZncUZpb0Y5RjlGXXZGYHZGYnFGZm8tRmluNiYtRiM2JUZkcUZpb0Y5RjlGXXZGYHZGaW9GOUY5RjVGW3BGNUY1RjVGNUY1RjUtRjY2L1EkZW5kRidGWEZaRmZuRjtGPkZARkJGREZGRkgvRktGZW9GTUY1RmZ1RltwRmJ3RjVGZnVGanFGW3BGX3FGanFGW3AtRjY2L0Y4RlhGWkZmbkY7Rj5GQEZCRkRGRkZIRkpGTS1GNjYvRmR3RlhGWkZmbkY7Rj5GQEZCRkRGRkZIRkpGTUZmd0ZVLUY2Ni9GYnNGWEZaRmZuRjtGPkZARkJGREZGRkhGUkZURmlvRjk=">LUklbXJvd0c2Iy9JK21vZHVsZW5hbWVHNiJJLFR5cGVzZXR0aW5nR0koX3N5c2xpYkdGJzZkci1JI21pR0YkNiVRJURtYXRGJy8lJ2l0YWxpY0dRJXRydWVGJy8lLG1hdGh2YXJpYW50R1EnaXRhbGljRictSSNtb0dGJDYtUSJ+RicvRjNRJ25vcm1hbEYnLyUmZmVuY2VHUSZmYWxzZUYnLyUqc2VwYXJhdG9yR0Y9LyUpc3RyZXRjaHlHRj0vJSpzeW1tZXRyaWNHRj0vJShsYXJnZW9wR0Y9LyUubW92YWJsZWxpbWl0c0dGPS8lJ2FjY2VudEdGPS8lJ2xzcGFjZUdRJjAuMGVtRicvJSdyc3BhY2VHRkwtRjY2LVEqJmNvbG9uZXE7RidGOUY7Rj5GQEZCRkRGRkZIL0ZLUSwwLjI3Nzc3NzhlbUYnL0ZORlMtRjY2L1ElcHJvY0YnLyUlYm9sZEdGMS9GM1ElYm9sZEYnLyUrZm9udHdlaWdodEdGZW5GO0Y+RkBGQkZERkZGSEZKRk0tSShtZmVuY2VkR0YkNiQtRiM2JS1GLDYlUSNzZUYnRi9GMi1GNjYuUSIsRidGL0YyRjsvRj9GMUZARkJGREZGRkhGSi9GTlEsMC4zMzMzMzMzZW1GJy1GLDYlUSVwYXJzRidGL0YyRjlGNS1JJ21zcGFjZUdGJDYmLyUnaGVpZ2h0R1EmMC4wZXhGJy8lJndpZHRoR0ZMLyUmZGVwdGhHRl5wLyUqbGluZWJyZWFrR1EobmV3bGluZUYnLUZqbzYmRlxwRl9wRmFwL0ZkcFElYXV0b0YnLUY2Ni9RJmxvY2FsRidGWEZaRmZuRjtGPkZARkJGREZGRkhGSkZNRjUtRiw2JVEkREQxRidGL0YyLUY2Ni1GYm9GOUY7RmNvRkBGQkZERkZGSEZKRmRvRjUtRiw2JVEiaUYnRi9GMkZgcUY1LUYsNiVRImpGJ0YvRjItRjY2LVEiO0YnRjlGO0Zjb0ZARkJGREZGRkhGSkZURmlvRmlvLUY2Ni9RLGRlc2NyaXB0aW9uRidGWEZaRmZuRjtGPkZARkJGREZGRkhGSi9GTlEsMC4yMjIyMjIyZW1GJ0Y1LUkjbXNHRiQ2I1E7Rm9ybX50aGV+ZGVyaXZhdGl2ZX5tYXRyaXhGJ0ZocUZpby1GLDYlUSV3aXRoRidGL0YyLUZpbjYkLUYjNiMtRiw2JVEuTGluZWFyQWxnZWJyYUYnRi9GMkY5LUY2Ni1RIjpGJ0Y5RjtGPkZARkJGREZGRkhGUkZURmlvRmlvRl1xRjVGTy1GLDYlUSdNYXRyaXhGJ0YvRjItRmluNiQtRiM2Ky1JI21uR0YkNiRRIjFGJ0Y5LUY2Ni1RIy4uRidGOUY7Rj5GQEZCRkRGRkZIL0ZLRl9yRk0tRiw2JVEqRGltZW5zaW9uRidGL0YyLUZpbjYkLUYjNiNGZm9GOUZgcUZoc0ZcdEZgdC1GaW42JC1GIzYjRl1vRjlGOUZec0Zpby1GNjYvUSRmb3JGJ0ZYRlpGZm5GO0Y+RkBGQkZERkZGSEZKRl5yRjVGYnFGNS1GNjYvUSVmcm9tRidGWEZaRmZuRjtGPkZARkJGREZGRkhGX3RGXnJGNUZoc0Y1LUY2Ni9RI3RvRidGWEZaRmZuRjtGPkZARkJGREZGRkhGX3RGXnJGNUZgdEZjdEY1RjUtRjY2L1EjZG9GJ0ZYRlpGZm5GO0Y+RkBGQkZERkZGSEZfdEZeckY1RmlvRjVGNUY1RjVGNUY1Rlt1RjVGZXFGNUZedUY1RmhzRjVGYXVGNUZgdEZndEY1RmR1RjVGaW9GNUY1RjVGNUY1RjVGNUY1RjVGNUY1RjVGXXEtRmluNiYtRiM2JUZicUZgcUZlcUY5LyUlb3BlbkdRIltGJy8lJmNsb3NlR1EiXUYnRjVGT0Y1LUYsNiVRJWRpZmZGJ0YvRjItRmluNiQtRiM2J0Zdby1GaW42Ji1GIzYjRmVxRjlGW3ZGXnZGYHFGZm8tRmluNiYtRiM2I0ZicUY5Rlt2Rl52RjlGNUZpb0Y1RjVGNUY1RjVGNS1GNjYvUSRlbmRGJ0ZYRlpGZm5GO0Y+RkBGQkZERkZGSC9GS0Zlb0ZNRjVGZHVGaW9GYHdGNUZkdUZocUZpb0ZdcUZocUZpby1GNjYvRjhGWEZaRmZuRjtGPkZARkJGREZGRkhGSkZNLUY2Ni9GYndGWEZaRmZuRjtGPkZARkJGREZGRkhGSkZNRmR3RlUtRjY2L0Zgc0ZYRlpGZm5GO0Y+RkBGQkZERkZGSEZSRlQ=</Equation></Text-field>
</Input>
</Group>
<Group labelreference="L6332" drawlabel="true">
<Input>
<Text-field prompt="&gt; " style="Maple Input" layout="Normal"><Equation executable="true" style="2D Input" input-equation="" display="LUklbXJvd0c2Iy9JK21vZHVsZW5hbWVHNiJJLFR5cGVzZXR0aW5nR0koX3N5c2xpYkdGJzZedC1JI21pR0YkNiVRKEVzdHBhcnNGJy8lJ2l0YWxpY0dRJXRydWVGJy8lLG1hdGh2YXJpYW50R1EnaXRhbGljRictSSNtb0dGJDYtUSJ+RicvRjNRJ25vcm1hbEYnLyUmZmVuY2VHUSZmYWxzZUYnLyUqc2VwYXJhdG9yR0Y9LyUpc3RyZXRjaHlHRj0vJSpzeW1tZXRyaWNHRj0vJShsYXJnZW9wR0Y9LyUubW92YWJsZWxpbWl0c0dGPS8lJ2FjY2VudEdGPS8lJ2xzcGFjZUdRJjAuMGVtRicvJSdyc3BhY2VHRkwtRjY2LVEqJmNvbG9uZXE7RidGOUY7Rj5GQEZCRkRGRkZIL0ZLUSwwLjI3Nzc3NzhlbUYnL0ZORlMtRjY2L1ElcHJvY0YnLyUlYm9sZEdGMS9GM1ElYm9sZEYnLyUrZm9udHdlaWdodEdGZW5GO0Y+RkBGQkZERkZGSEZKRk0tSShtZmVuY2VkR0YkNiQtRiM2Jy1GLDYlUSRERDFGJ0YvRjItRjY2LVEiLEYnRjlGOy9GP0YxRkBGQkZERkZGSEZKL0ZOUSwwLjMzMzMzMzNlbUYnLUYsNiVRJXBhcnNGJ0YvRjIvJStleGVjdXRhYmxlR0Y9RjlGOS1GLDYjUSFGJy1JJ21zcGFjZUdGJDYmLyUnaGVpZ2h0R1EmMC4wZXhGJy8lJndpZHRoR0ZMLyUmZGVwdGhHRmNwLyUqbGluZWJyZWFrR1EobmV3bGluZUYnLUY2Ni9RJmxvY2FsRidGWEZaRmZuRjtGPkZARkJGREZGRkhGSkZNRjUtRiw2JVEickYnRi9GMkZgby1GLDYlUSJkRidGL0YyRmBvLUYsNiVRKWFscGhhcHJlRidGL0YyRmBvLUYsNiVRJmFscGhhRicvRjBGPUY5RmBvLUYsNiVRJFBERUYnRi9GMkZgby1GLDYlUSNGRkYnRi9GMkZgby1GLDYlUSJpRidGL0YyRmBvLUYsNiVRJGFuc0YnRi9GMi1GNjYtUSI7RidGOUY7RmNvRkBGQkZERkZGSEZKRlRGXnAtRjY2L1EsZGVzY3JpcHRpb25GJ0ZYRlpGZm5GO0Y+RkBGQkZERkZGSEZKRk1GNS1JI21zR0YkNiNRam5GaW5kc350aGV+ZXN0aW1hYmxlfnNldH5vZn5wYXJhbWV0ZXJzfmZvcn5kZXJpdmF0aXZlfm1hdHJpeH5ERDFGJ0ZnckZecC1GLDYlUSV3aXRoRidGL0YyLUZpbjYkLUYjNiUtRiw2JVEuTGluZWFyQWxnZWJyYUYnRi9GMkZpb0Y5RjktRjY2LVEiOkYnRjlGO0Y+RkBGQkZERkZGSEZSRlRGXnAtRiw2JkZgcUYvRmlvRjItRjY2LkZRRmlvRjlGO0Y+RkBGQkZERkZGSEZSRlQtRiw2JlElUmFua0YnRi9GaW9GMi1GaW42JC1GIzYlRl1vRmlvRjlGOUZnckZecC1GLDYmRmNxRi9GaW9GMkZgdC1GLDYmUSpEaW1lbnNpb25GJ0YvRmlvRjItRmluNiUtRiM2JS1GLDYmRmhvRi9GaW9GMkZpb0Y5RmlvRjktRjY2LlEqJnVtaW51czA7RidGaW9GOUY7Rj5GQEZCRkRGRkZIL0ZLUSwwLjIyMjIyMjJlbUYnL0ZORmh1Rl50LUY2Ni5GXXRGaW9GOUY7Rj5GQEZCRkRGRkZIRlJGVEZecEZkcUY1Rk8tRiw2JVEqTnVsbFNwYWNlRidGL0YyLUZpbjYkLUYjNiYtRiw2JVEqVHJhbnNwb3NlRidGL0YyRmV0RmlvRjlGOUZbdEZecC1GLDYlUSgmYWxwaGE7RidGanFGOUY1Rk8tRiw2JVEnTWF0cml4RidGL0YyLUZpbjYkLUYjNihGYXFGYG8tRiM2Ji1GLDYlRl11Ri9GMi1GaW42JC1GIzYlRmZvRmlvRjlGOUZpb0Y5RltwRmlvRjlGOUZbdEY1RltyRjVGT0Y1LUYsNiVRJ1ZlY3RvckYnRi9GMi1GaW42JC1GIzYlRmFxRmlvRjlGOUZbdEZecEZeckY1Rk8tRiw2JVEiZkYnRi9GMi1GaW42JC1GIzYmLUYsNiVRJHNlcUYnRi9GMi1GaW42JC1GIzYtRmZvLUZpbjYmLUYjNiVGYXJGaW9GOUY5LyUlb3BlbkdRIltGJy8lJmNsb3NlR1EiXUYnRmBvRmFyLUY2Ni1RIj1GJ0Y5RjtGPkZARkJGREZGRkhGUkZULUkjbW5HRiQ2JFEiMUYnRjktRjY2LVEjLi5GJ0Y5RjtGPkZARkJGREZGRkhGZ3VGTUZid0Zkd0Zpb0Y5RjlGaW9GOUY5Rlt0Rl5wLUY2Ni9RJGZvckYnRlhGWkZmbkY7Rj5GQEZCRkRGRkZIRkpGaXVGNUZhckY1LUY2Ni9RJWZyb21GJ0ZYRlpGZm5GO0Y+RkBGQkZERkZGSEZndUZpdUY1Rmp5RjUtRjY2L1EjdG9GJ0ZYRlpGZm5GO0Y+RkBGQkZERkZGSEZndUZpdUY1RmFxRjUtRjY2L1EjZG9GJ0ZYRlpGZm5GO0Y+RkBGQkZERkZGSEZndUZpdUZecEY1RjVGNUY1RjVGNUY1RjVGNUZmdi1GaW42Ji1GIzYqRmFyRmBvRmp5Rl56RmB3RltwRmlvRjlGOUZheUZkeUY1Rk9GZHFGXXlGW3RGXnBGNUY1RjVGNUY1RjVGNUY1RjVGW3JGXXlGNUZPRjUtRiw2JVEkYWRkRidGL0YyLUZpbjYkLUYjNjAtRiw2JVElZGlmZkYnRi9GMi1GaW42JC1GIzYoRl5yRmBvRmZvLUZpbjYmLUYjNiUtRiw2JVEiakYnRi9GMkZpb0Y5RjlGYXlGZHlGaW9GOUY5LUY2Ni1RJyZzZG90O0YnRjlGO0Y+RkBGQkZERkZGSEZKRk1GZnYtRmluNiYtRiM2J0ZhckZgb0ZjXGxGaW9GOUY5RmF5RmR5RmBvRmNcbEZneUZqeUZeekZid0Zkd0Zpb0Y5RjlGW3RGXnAtRjY2L1EkZW5kRidGWEZaRmZuRjtGPkZARkJGREZGRkgvRktGZW9GTUY1Rmp6Rlt0Rl5wLUY2Ni5GOEZpb0Y5RjtGPkZARkJGREZGRkhGSkZNRmRyRjVGTy1GLDYlUShwZHNvbHZlRidGL0YyLUZpbjYkLUYjNiUtRmluNiYtRiM2JkZmeC1GaW42JC1GIzYuRltyRl15Rmd5LUZbejYkUSIwRidGOUZgb0ZhckZneUZqeUZeekZhcUZpb0Y5RjlGaW9GOUY5L0ZieVEifGZyRicvRmV5USJ8aHJGJ0Zpb0Y5RjlGZ3JGXnAtRjY2L0ZfXWxGWEZaRmZuRjtGPkZARkJGREZGRkhGSkZNLUY2Ni9GOEZYRlpGZm5GO0Y+RkBGQkZERkZGSEZKRk1GVS1GNjYvRl10RlhGWkZmbkY7Rj5GQEZCRkRGRkZIRlJGVEZpb0Y5">LUklbXJvd0c2Iy9JK21vZHVsZW5hbWVHNiJJLFR5cGVzZXR0aW5nR0koX3N5c2xpYkdGJzZedC1JI21pR0YkNiVRKEVzdHBhcnNGJy8lJ2l0YWxpY0dRJXRydWVGJy8lLG1hdGh2YXJpYW50R1EnaXRhbGljRictSSNtb0dGJDYtUSJ+RicvRjNRJ25vcm1hbEYnLyUmZmVuY2VHUSZmYWxzZUYnLyUqc2VwYXJhdG9yR0Y9LyUpc3RyZXRjaHlHRj0vJSpzeW1tZXRyaWNHRj0vJShsYXJnZW9wR0Y9LyUubW92YWJsZWxpbWl0c0dGPS8lJ2FjY2VudEdGPS8lJ2xzcGFjZUdRJjAuMGVtRicvJSdyc3BhY2VHRkwtRjY2LVEqJmNvbG9uZXE7RidGOUY7Rj5GQEZCRkRGRkZIL0ZLUSwwLjI3Nzc3NzhlbUYnL0ZORlMtRjY2L1ElcHJvY0YnLyUlYm9sZEdGMS9GM1ElYm9sZEYnLyUrZm9udHdlaWdodEdGZW5GO0Y+RkBGQkZERkZGSEZKRk0tSShtZmVuY2VkR0YkNiQtRiM2Jy1GLDYlUSRERDFGJ0YvRjItRjY2LVEiLEYnRjlGOy9GP0YxRkBGQkZERkZGSEZKL0ZOUSwwLjMzMzMzMzNlbUYnLUYsNiVRJXBhcnNGJ0YvRjIvJStleGVjdXRhYmxlR0Y9RjlGOS1GLDYjUSFGJy1JJ21zcGFjZUdGJDYmLyUnaGVpZ2h0R1EmMC4wZXhGJy8lJndpZHRoR0ZMLyUmZGVwdGhHRmNwLyUqbGluZWJyZWFrR1EobmV3bGluZUYnLUY2Ni9RJmxvY2FsRidGWEZaRmZuRjtGPkZARkJGREZGRkhGSkZNRjUtRiw2JVEickYnRi9GMkZgby1GLDYlUSJkRidGL0YyRmBvLUYsNiVRKWFscGhhcHJlRidGL0YyRmBvLUYsNiVRJmFscGhhRicvRjBGPUY5RmBvLUYsNiVRJFBERUYnRi9GMkZgby1GLDYlUSNGRkYnRi9GMkZgby1GLDYlUSJpRidGL0YyRmBvLUYsNiVRJGFuc0YnRi9GMi1GNjYtUSI7RidGOUY7RmNvRkBGQkZERkZGSEZKRlRGXnAtRjY2L1EsZGVzY3JpcHRpb25GJ0ZYRlpGZm5GO0Y+RkBGQkZERkZGSEZKRk1GNS1JI21zR0YkNiNRam5GaW5kc350aGV+ZXN0aW1hYmxlfnNldH5vZn5wYXJhbWV0ZXJzfmZvcn5kZXJpdmF0aXZlfm1hdHJpeH5ERDFGJ0ZnckZecC1GLDYlUSV3aXRoRidGL0YyLUZpbjYkLUYjNiUtRiw2JVEuTGluZWFyQWxnZWJyYUYnRi9GMkZpb0Y5RjktRjY2LVEiOkYnRjlGO0Y+RkBGQkZERkZGSEZSRlRGXnAtRiw2JkZgcUYvRmlvRjItRjY2LkZRRmlvRjlGO0Y+RkBGQkZERkZGSEZSRlQtRiw2JlElUmFua0YnRi9GaW9GMi1GaW42JC1GIzYlRl1vRmlvRjlGOUZnckZecC1GLDYmRmNxRi9GaW9GMkZgdC1GLDYmUSpEaW1lbnNpb25GJ0YvRmlvRjItRmluNiUtRiM2JS1GLDYmRmhvRi9GaW9GMkZpb0Y5RmlvRjktRjY2LlEqJnVtaW51czA7RidGaW9GOUY7Rj5GQEZCRkRGRkZIL0ZLUSwwLjIyMjIyMjJlbUYnL0ZORmh1Rl50LUY2Ni5GXXRGaW9GOUY7Rj5GQEZCRkRGRkZIRlJGVEZecEZkcUY1Rk8tRiw2JVEqTnVsbFNwYWNlRidGL0YyLUZpbjYkLUYjNiYtRiw2JVEqVHJhbnNwb3NlRidGL0YyRmV0RmlvRjlGOUZbdEZecC1GLDYlUSgmYWxwaGE7RidGanFGOUY1Rk8tRiw2JVEnTWF0cml4RidGL0YyLUZpbjYkLUYjNihGYXFGYG8tRiM2Ji1GLDYlRl11Ri9GMi1GaW42JC1GIzYlRmZvRmlvRjlGOUZpb0Y5RltwRmlvRjlGOUZbdEY1RltyRjVGT0Y1LUYsNiVRJ1ZlY3RvckYnRi9GMi1GaW42JC1GIzYlRmFxRmlvRjlGOUZbdEZecEZeckY1Rk8tRiw2JVEiZkYnRi9GMi1GaW42JC1GIzYmLUYsNiVRJHNlcUYnRi9GMi1GaW42JC1GIzYtRmZvLUZpbjYmLUYjNiVGYXJGaW9GOUY5LyUlb3BlbkdRIltGJy8lJmNsb3NlR1EiXUYnRmBvRmFyLUY2Ni1RIj1GJ0Y5RjtGPkZARkJGREZGRkhGUkZULUkjbW5HRiQ2JFEiMUYnRjktRjY2LVEjLi5GJ0Y5RjtGPkZARkJGREZGRkhGZ3VGTUZid0Zkd0Zpb0Y5RjlGaW9GOUY5Rlt0Rl5wLUY2Ni9RJGZvckYnRlhGWkZmbkY7Rj5GQEZCRkRGRkZIRkpGaXVGNUZhckY1LUY2Ni9RJWZyb21GJ0ZYRlpGZm5GO0Y+RkBGQkZERkZGSEZndUZpdUY1Rmp5RjUtRjY2L1EjdG9GJ0ZYRlpGZm5GO0Y+RkBGQkZERkZGSEZndUZpdUY1RmFxRjUtRjY2L1EjZG9GJ0ZYRlpGZm5GO0Y+RkBGQkZERkZGSEZndUZpdUZecEY1RjVGNUY1RjVGNUY1RjVGNUZmdi1GaW42Ji1GIzYqRmFyRmBvRmp5Rl56RmB3RltwRmlvRjlGOUZheUZkeUY1Rk9GZHFGXXlGW3RGXnBGNUY1RjVGNUY1RjVGNUY1RjVGW3JGXXlGNUZPRjUtRiw2JVEkYWRkRidGL0YyLUZpbjYkLUYjNjAtRiw2JVElZGlmZkYnRi9GMi1GaW42JC1GIzYoRl5yRmBvRmZvLUZpbjYmLUYjNiUtRiw2JVEiakYnRi9GMkZpb0Y5RjlGYXlGZHlGaW9GOUY5LUY2Ni1RJyZzZG90O0YnRjlGO0Y+RkBGQkZERkZGSEZKRk1GZnYtRmluNiYtRiM2J0ZhckZgb0ZjXGxGaW9GOUY5RmF5RmR5RmBvRmNcbEZneUZqeUZeekZid0Zkd0Zpb0Y5RjlGW3RGXnAtRjY2L1EkZW5kRidGWEZaRmZuRjtGPkZARkJGREZGRkgvRktGZW9GTUY1Rmp6Rlt0Rl5wLUY2Ni5GOEZpb0Y5RjtGPkZARkJGREZGRkhGSkZNRmRyRjVGTy1GLDYlUShwZHNvbHZlRidGL0YyLUZpbjYkLUYjNiUtRmluNiYtRiM2JkZmeC1GaW42JC1GIzYuRltyRl15Rmd5LUZbejYkUSIwRidGOUZgb0ZhckZneUZqeUZeekZhcUZpb0Y5RjlGaW9GOUY5L0ZieVEifGZyRicvRmV5USJ8aHJGJ0Zpb0Y5RjlGZ3JGXnAtRjY2L0ZfXWxGWEZaRmZuRjtGPkZARkJGREZGRkhGSkZNLUY2Ni9GOEZYRlpGZm5GO0Y+RkBGQkZERkZGSEZKRk1GVS1GNjYvRl10RlhGWkZmbkY7Rj5GQEZCRkRGRkZIRlJGVEZpb0Y5</Equation></Text-field>
</Input>
</Group>
<Group labelreference="L6330" drawlabel="true">
<Input>
<Text-field prompt="&gt; " style="Maple Input" layout="Normal"><Equation executable="true" style="2D Input" input-equation="" display="LUklbXJvd0c2Iy9JK21vZHVsZW5hbWVHNiJJLFR5cGVzZXR0aW5nR0koX3N5c2xpYkdGJzYmLUkjbW9HRiQ2LVEiI0YnLyUsbWF0aHZhcmlhbnRHUSdub3JtYWxGJy8lJmZlbmNlR1EmZmFsc2VGJy8lKnNlcGFyYXRvckdGNC8lKXN0cmV0Y2h5R0Y0LyUqc3ltbWV0cmljR0Y0LyUobGFyZ2VvcEdGNC8lLm1vdmFibGVsaW1pdHNHRjQvJSdhY2NlbnRHRjQvJSdsc3BhY2VHUSYwLjBlbUYnLyUncnNwYWNlR0ZDLUkjbWlHRiQ2JVFHRGVyaXZpbmd+dGhlfmV4aGF1c3RpdmV+c3VtbWFyeX50ZXJtczpGJy8lJ2l0YWxpY0dGNEYvLyUrZXhlY3V0YWJsZUdGNEYv">LUklbXJvd0c2Iy9JK21vZHVsZW5hbWVHNiJJLFR5cGVzZXR0aW5nR0koX3N5c2xpYkdGJzYmLUkjbW9HRiQ2LVEiI0YnLyUsbWF0aHZhcmlhbnRHUSdub3JtYWxGJy8lJmZlbmNlR1EmZmFsc2VGJy8lKnNlcGFyYXRvckdGNC8lKXN0cmV0Y2h5R0Y0LyUqc3ltbWV0cmljR0Y0LyUobGFyZ2VvcEdGNC8lLm1vdmFibGVsaW1pdHNHRjQvJSdhY2NlbnRHRjQvJSdsc3BhY2VHUSYwLjBlbUYnLyUncnNwYWNlR0ZDLUkjbWlHRiQ2JVFHRGVyaXZpbmd+dGhlfmV4aGF1c3RpdmV+c3VtbWFyeX50ZXJtczpGJy8lJ2l0YWxpY0dGNEYvLyUrZXhlY3V0YWJsZUdGNEYv</Equation></Text-field>
</Input>
</Group>
<Group labelreference="L6361" drawlabel="true">
<Input>
<Text-field prompt="&gt; " style="Maple Input" layout="Normal"><Equation executable="true" style="2D Input" input-equation="" display="LUklbXJvd0c2Iy9JK21vZHVsZW5hbWVHNiJJLFR5cGVzZXR0aW5nR0koX3N5c2xpYkdGJzYrLUklbXN1YkdGJDYlLUkjbWlHRiQ2JVEieEYnLyUnaXRhbGljR1EldHJ1ZUYnLyUsbWF0aHZhcmlhbnRHUSdpdGFsaWNGJy1GIzYlLUkjbW5HRiQ2JFEiMUYnL0Y2USdub3JtYWxGJ0YyRjUvJS9zdWJzY3JpcHRzaGlmdEdRIjBGJy1JI21vR0YkNi1RKiZjb2xvbmVxO0YnRj4vJSZmZW5jZUdRJmZhbHNlRicvJSpzZXBhcmF0b3JHRkkvJSlzdHJldGNoeUdGSS8lKnN5bW1ldHJpY0dGSS8lKGxhcmdlb3BHRkkvJS5tb3ZhYmxlbGltaXRzR0ZJLyUnYWNjZW50R0ZJLyUnbHNwYWNlR1EsMC4yNzc3Nzc4ZW1GJy8lJ3JzcGFjZUdGWC1GLDYlLUYvNiVGMS9GM0ZJRj4tRiM2JS1GOzYkRkJGPkYyRjVGQC1GRDYtUScmc2RvdDtGJ0Y+RkdGSkZMRk5GUEZSRlQvRldRJjAuMGVtRicvRlpGYm8tRi82JVEkZXhwRidGaW5GPi1JKG1mZW5jZWRHRiQ2JC1GIzYqLUYvNiVRImFGJ0YyRjUtRkQ2LVEiK0YnRj5GR0ZKRkxGTkZQRlJGVC9GV1EsMC4yMjIyMjIyZW1GJy9GWkZjcC1GLzYlUSJiRidGMkY1Rl5vLUYvNiVRJGxvZ0YnRmluRj4tRmhvNiQtRiM2JS1GLDYlRi5Gam5GQC8lK2V4ZWN1dGFibGVHRklGPkY+RmFxRj5GPi1GRDYtUSI6RidGPkZHRkpGTEZORlBGUkZURlZGWUZhcUY+">LUklbXJvd0c2Iy9JK21vZHVsZW5hbWVHNiJJLFR5cGVzZXR0aW5nR0koX3N5c2xpYkdGJzYrLUklbXN1YkdGJDYlLUkjbWlHRiQ2JVEieEYnLyUnaXRhbGljR1EldHJ1ZUYnLyUsbWF0aHZhcmlhbnRHUSdpdGFsaWNGJy1GIzYlLUkjbW5HRiQ2JFEiMUYnL0Y2USdub3JtYWxGJ0YyRjUvJS9zdWJzY3JpcHRzaGlmdEdRIjBGJy1JI21vR0YkNi1RKiZjb2xvbmVxO0YnRj4vJSZmZW5jZUdRJmZhbHNlRicvJSpzZXBhcmF0b3JHRkkvJSlzdHJldGNoeUdGSS8lKnN5bW1ldHJpY0dGSS8lKGxhcmdlb3BHRkkvJS5tb3ZhYmxlbGltaXRzR0ZJLyUnYWNjZW50R0ZJLyUnbHNwYWNlR1EsMC4yNzc3Nzc4ZW1GJy8lJ3JzcGFjZUdGWC1GLDYlLUYvNiVGMS9GM0ZJRj4tRiM2JS1GOzYkRkJGPkYyRjVGQC1GRDYtUScmc2RvdDtGJ0Y+RkdGSkZMRk5GUEZSRlQvRldRJjAuMGVtRicvRlpGYm8tRi82JVEkZXhwRidGaW5GPi1JKG1mZW5jZWRHRiQ2JC1GIzYqLUYvNiVRImFGJ0YyRjUtRkQ2LVEiK0YnRj5GR0ZKRkxGTkZQRlJGVC9GV1EsMC4yMjIyMjIyZW1GJy9GWkZjcC1GLzYlUSJiRidGMkY1Rl5vLUYvNiVRJGxvZ0YnRmluRj4tRmhvNiQtRiM2JS1GLDYlRi5Gam5GQC8lK2V4ZWN1dGFibGVHRklGPkY+RmFxRj5GPi1GRDYtUSI6RidGPkZHRkpGTEZORlBGUkZURlZGWUZhcUY+</Equation></Text-field>
</Input>
</Group>
<Group labelreference="L6363" drawlabel="true">
<Input>
<Text-field prompt="&gt; " style="Maple Input" layout="Normal"><Equation executable="true" style="2D Input" input-equation="" display="LUklbXJvd0c2Iy9JK21vZHVsZW5hbWVHNiJJLFR5cGVzZXR0aW5nR0koX3N5c2xpYkdGJzYoLUklbXN1YkdGJDYlLUkjbWlHRiQ2JVEieUYnLyUnaXRhbGljR1EldHJ1ZUYnLyUsbWF0aHZhcmlhbnRHUSdpdGFsaWNGJy1GIzYlLUkjbW5HRiQ2JFEiMUYnL0Y2USdub3JtYWxGJ0YyRjUvJS9zdWJzY3JpcHRzaGlmdEdRIjBGJy1JI21vR0YkNi1RKiZjb2xvbmVxO0YnRj4vJSZmZW5jZUdRJmZhbHNlRicvJSpzZXBhcmF0b3JHRkkvJSlzdHJldGNoeUdGSS8lKnN5bW1ldHJpY0dGSS8lKGxhcmdlb3BHRkkvJS5tb3ZhYmxlbGltaXRzR0ZJLyUnYWNjZW50R0ZJLyUnbHNwYWNlR1EsMC4yNzc3Nzc4ZW1GJy8lJ3JzcGFjZUdGWC1GLDYlLUYvNiVRInhGJ0YyRjVGOEZALUZENi1RIjtGJ0Y+RkcvRktGNEZMRk5GUEZSRlQvRldRJjAuMGVtRidGWS8lK2V4ZWN1dGFibGVHRklGPg==">LUklbXJvd0c2Iy9JK21vZHVsZW5hbWVHNiJJLFR5cGVzZXR0aW5nR0koX3N5c2xpYkdGJzYoLUklbXN1YkdGJDYlLUkjbWlHRiQ2JVEieUYnLyUnaXRhbGljR1EldHJ1ZUYnLyUsbWF0aHZhcmlhbnRHUSdpdGFsaWNGJy1GIzYlLUkjbW5HRiQ2JFEiMUYnL0Y2USdub3JtYWxGJ0YyRjUvJS9zdWJzY3JpcHRzaGlmdEdRIjBGJy1JI21vR0YkNi1RKiZjb2xvbmVxO0YnRj4vJSZmZW5jZUdRJmZhbHNlRicvJSpzZXBhcmF0b3JHRkkvJSlzdHJldGNoeUdGSS8lKnN5bW1ldHJpY0dGSS8lKGxhcmdlb3BHRkkvJS5tb3ZhYmxlbGltaXRzR0ZJLyUnYWNjZW50R0ZJLyUnbHNwYWNlR1EsMC4yNzc3Nzc4ZW1GJy8lJ3JzcGFjZUdGWC1GLDYlLUYvNiVRInhGJ0YyRjVGOEZALUZENi1RIjtGJ0Y+RkcvRktGNEZMRk5GUEZSRlQvRldRJjAuMGVtRidGWS8lK2V4ZWN1dGFibGVHRklGPg==</Equation></Text-field>
</Input>
<Output>
<Text-field style="2D Output" layout="Maple Output"><Equation executable="false" style="2D Output" display="LUklbXJvd0c2Iy9JK21vZHVsZW5hbWVHNiJJLFR5cGVzZXR0aW5nR0koX3N5c2xpYkdGJzYoLUklbXN1YkdGJDYlLUkjbWlHRiQ2JVEieUYnLyUnaXRhbGljR1EldHJ1ZUYnLyUsbWF0aHZhcmlhbnRHUSdpdGFsaWNGJy1GIzYmLUkjbW5HRiQ2JFEiMUYnL0Y2USdub3JtYWxGJy8lK2ZvcmVncm91bmRHUShbMCwwLDBdRicvJSlyZWFkb25seUdRJmZhbHNlRidGPi8lL3N1YnNjcmlwdHNoaWZ0R1EiMEYnLUkjbW9HRiQ2LVEjOj1GJ0Y+LyUmZmVuY2VHRkUvJSpzZXBhcmF0b3JHRkUvJSlzdHJldGNoeUdGRS8lKnN5bW1ldHJpY0dGRS8lKGxhcmdlb3BHRkUvJS5tb3ZhYmxlbGltaXRzR0ZFLyUnYWNjZW50R0ZFLyUnbHNwYWNlR1EsMC4yNzc3Nzc4ZW1GJy8lJ3JzcGFjZUdGZ24tRiM2Ji1GLDYlLUYvNiVRInhGJ0YyRjUtRiM2Ji1GOzYkRkhGPkZARkNGPkZGLUZKNi1RMSZJbnZpc2libGVUaW1lcztGJ0Y+Rk1GT0ZRRlNGVUZXRlkvRmZuUSYwLjBlbUYnL0ZpbkZpby1JJW1zdXBHRiQ2JS1GSjYtUS8mRXhwb25lbnRpYWxFO0YnRj5GTUZPRlFGU0ZVRldGWUZoby9GaW5RLDAuMTExMTExMWVtRictRiM2Ji1GLzYlUSJhRidGMkY1LUZKNi1RIitGJ0Y+Rk1GT0ZRRlNGVUZXRlkvRmZuUSwwLjIyMjIyMjJlbUYnL0ZpbkZccS1GIzYmLUYvNiVRImJGJ0YyRjVGZW8tRiM2KC1GLzYlUSNsbkYnL0YzRkVGPi1GSjYtUTAmQXBwbHlGdW5jdGlvbjtGJ0Y+Rk1GT0ZRRlNGVUZXRllGaG9Gam8tSShtZmVuY2VkR0YkNiQtRiM2JkZcb0ZARkNGPkY+RkBGQ0Y+Rj5GPi8lMXN1cGVyc2NyaXB0c2hpZnRHRkhGPkZARkNGPg==">KiYmSSJ4RzYiNiMiIiEiIiItSSRleHBHNiQlKnByb3RlY3RlZEdJKF9zeXNsaWJHRiU2IywmSSJhR0YlRigqJkkiYkdGJUYoLUkjbG5HRis2I0YjRihGKEYo</Equation></Text-field>
</Output>
</Group>
<Group labelreference="L6362" drawlabel="true">
<Input>
<Text-field prompt="&gt; " style="Maple Input" layout="Normal"><Equation executable="true" style="2D Input" input-equation="" display="LUklbXJvd0c2Iy9JK21vZHVsZW5hbWVHNiJJLFR5cGVzZXR0aW5nR0koX3N5c2xpYkdGJzYrLUklbXN1YkdGJDYlLUkjbWlHRiQ2JVEieEYnLyUnaXRhbGljR1EldHJ1ZUYnLyUsbWF0aHZhcmlhbnRHUSdpdGFsaWNGJy1GIzYlLUkjbW5HRiQ2JFEiMkYnL0Y2USdub3JtYWxGJ0YyRjUvJS9zdWJzY3JpcHRzaGlmdEdRIjBGJy1JI21vR0YkNi1RKiZjb2xvbmVxO0YnRj4vJSZmZW5jZUdRJmZhbHNlRicvJSpzZXBhcmF0b3JHRkkvJSlzdHJldGNoeUdGSS8lKnN5bW1ldHJpY0dGSS8lKGxhcmdlb3BHRkkvJS5tb3ZhYmxlbGltaXRzR0ZJLyUnYWNjZW50R0ZJLyUnbHNwYWNlR1EsMC4yNzc3Nzc4ZW1GJy8lJ3JzcGFjZUdGWC1GLDYlRi4tRiM2JS1GOzYkUSIxRidGPkYyRjVGQC1GRDYtUScmc2RvdDtGJ0Y+RkdGSkZMRk5GUEZSRlQvRldRJjAuMGVtRicvRlpGYG8tRi82JVEkZXhwRicvRjNGSUY+LUkobWZlbmNlZEdGJDYkLUYjNiktRi82JVEiYUYnRjJGNS1GRDYtUSIrRidGPkZHRkpGTEZORlBGUkZUL0ZXUSwwLjIyMjIyMjJlbUYnL0ZaRmJwLUYvNiVRImJGJ0YyRjVGXG8tRi82JVEkbG9nRidGZW9GPi1GZ282JC1GIzYkRmVuRj5GPkY+Rj4tRkQ2LVEiOkYnRj5GR0ZKRkxGTkZQRlJGVEZWRlkvJStleGVjdXRhYmxlR0ZJRj4=">LUklbXJvd0c2Iy9JK21vZHVsZW5hbWVHNiJJLFR5cGVzZXR0aW5nR0koX3N5c2xpYkdGJzYrLUklbXN1YkdGJDYlLUkjbWlHRiQ2JVEieEYnLyUnaXRhbGljR1EldHJ1ZUYnLyUsbWF0aHZhcmlhbnRHUSdpdGFsaWNGJy1GIzYlLUkjbW5HRiQ2JFEiMkYnL0Y2USdub3JtYWxGJ0YyRjUvJS9zdWJzY3JpcHRzaGlmdEdRIjBGJy1JI21vR0YkNi1RKiZjb2xvbmVxO0YnRj4vJSZmZW5jZUdRJmZhbHNlRicvJSpzZXBhcmF0b3JHRkkvJSlzdHJldGNoeUdGSS8lKnN5bW1ldHJpY0dGSS8lKGxhcmdlb3BHRkkvJS5tb3ZhYmxlbGltaXRzR0ZJLyUnYWNjZW50R0ZJLyUnbHNwYWNlR1EsMC4yNzc3Nzc4ZW1GJy8lJ3JzcGFjZUdGWC1GLDYlRi4tRiM2JS1GOzYkUSIxRidGPkYyRjVGQC1GRDYtUScmc2RvdDtGJ0Y+RkdGSkZMRk5GUEZSRlQvRldRJjAuMGVtRicvRlpGYG8tRi82JVEkZXhwRicvRjNGSUY+LUkobWZlbmNlZEdGJDYkLUYjNiktRi82JVEiYUYnRjJGNS1GRDYtUSIrRidGPkZHRkpGTEZORlBGUkZUL0ZXUSwwLjIyMjIyMjJlbUYnL0ZaRmJwLUYvNiVRImJGJ0YyRjVGXG8tRi82JVEkbG9nRidGZW9GPi1GZ282JC1GIzYkRmVuRj5GPkY+Rj4tRkQ2LVEiOkYnRj5GR0ZKRkxGTkZQRlJGVEZWRlkvJStleGVjdXRhYmxlR0ZJRj4=</Equation></Text-field>
</Input>
</Group>
<Group labelreference="L6365" drawlabel="true">
<Input>
<Text-field prompt="&gt; " style="Maple Input" layout="Normal"><Equation executable="true" style="2D Input" input-equation="" display="LUklbXJvd0c2Iy9JK21vZHVsZW5hbWVHNiJJLFR5cGVzZXR0aW5nR0koX3N5c2xpYkdGJzYoLUklbXN1YkdGJDYlLUkjbWlHRiQ2JVEieUYnLyUnaXRhbGljR1EldHJ1ZUYnLyUsbWF0aHZhcmlhbnRHUSdpdGFsaWNGJy1GIzYlLUkjbW5HRiQ2JFEiMkYnL0Y2USdub3JtYWxGJ0YyRjUvJS9zdWJzY3JpcHRzaGlmdEdRIjBGJy1JI21vR0YkNi1RKiZjb2xvbmVxO0YnRj4vJSZmZW5jZUdRJmZhbHNlRicvJSpzZXBhcmF0b3JHRkkvJSlzdHJldGNoeUdGSS8lKnN5bW1ldHJpY0dGSS8lKGxhcmdlb3BHRkkvJS5tb3ZhYmxlbGltaXRzR0ZJLyUnYWNjZW50R0ZJLyUnbHNwYWNlR1EsMC4yNzc3Nzc4ZW1GJy8lJ3JzcGFjZUdGWC1GLDYlLUYvNiVRInhGJ0YyRjVGOEZALUZENi1RIjtGJ0Y+RkcvRktGNEZMRk5GUEZSRlQvRldRJjAuMGVtRidGWS8lK2V4ZWN1dGFibGVHRklGPg==">LUklbXJvd0c2Iy9JK21vZHVsZW5hbWVHNiJJLFR5cGVzZXR0aW5nR0koX3N5c2xpYkdGJzYoLUklbXN1YkdGJDYlLUkjbWlHRiQ2JVEieUYnLyUnaXRhbGljR1EldHJ1ZUYnLyUsbWF0aHZhcmlhbnRHUSdpdGFsaWNGJy1GIzYlLUkjbW5HRiQ2JFEiMkYnL0Y2USdub3JtYWxGJ0YyRjUvJS9zdWJzY3JpcHRzaGlmdEdRIjBGJy1JI21vR0YkNi1RKiZjb2xvbmVxO0YnRj4vJSZmZW5jZUdRJmZhbHNlRicvJSpzZXBhcmF0b3JHRkkvJSlzdHJldGNoeUdGSS8lKnN5bW1ldHJpY0dGSS8lKGxhcmdlb3BHRkkvJS5tb3ZhYmxlbGltaXRzR0ZJLyUnYWNjZW50R0ZJLyUnbHNwYWNlR1EsMC4yNzc3Nzc4ZW1GJy8lJ3JzcGFjZUdGWC1GLDYlLUYvNiVRInhGJ0YyRjVGOEZALUZENi1RIjtGJ0Y+RkcvRktGNEZMRk5GUEZSRlQvRldRJjAuMGVtRidGWS8lK2V4ZWN1dGFibGVHRklGPg==</Equation></Text-field>
</Input>
<Output>
<Text-field style="2D Output" layout="Maple Output"><Equation executable="false" style="2D Output" display="LUklbXJvd0c2Iy9JK21vZHVsZW5hbWVHNiJJLFR5cGVzZXR0aW5nR0koX3N5c2xpYkdGJzYoLUklbXN1YkdGJDYlLUkjbWlHRiQ2JVEieUYnLyUnaXRhbGljR1EldHJ1ZUYnLyUsbWF0aHZhcmlhbnRHUSdpdGFsaWNGJy1GIzYmLUkjbW5HRiQ2JFEiMkYnL0Y2USdub3JtYWxGJy8lK2ZvcmVncm91bmRHUShbMCwwLDBdRicvJSlyZWFkb25seUdRJmZhbHNlRidGPi8lL3N1YnNjcmlwdHNoaWZ0R1EiMEYnLUkjbW9HRiQ2LVEjOj1GJ0Y+LyUmZmVuY2VHRkUvJSpzZXBhcmF0b3JHRkUvJSlzdHJldGNoeUdGRS8lKnN5bW1ldHJpY0dGRS8lKGxhcmdlb3BHRkUvJS5tb3ZhYmxlbGltaXRzR0ZFLyUnYWNjZW50R0ZFLyUnbHNwYWNlR1EsMC4yNzc3Nzc4ZW1GJy8lJ3JzcGFjZUdGZ24tRiM2KC1GLDYlLUYvNiVRInhGJ0YyRjUtRiM2Ji1GOzYkRkhGPkZARkNGPkZGLUZKNi1RMSZJbnZpc2libGVUaW1lcztGJ0Y+Rk1GT0ZRRlNGVUZXRlkvRmZuUSYwLjBlbUYnL0ZpbkZpby1JJW1zdXBHRiQ2JS1GSjYtUS8mRXhwb25lbnRpYWxFO0YnRj5GTUZPRlFGU0ZVRldGWUZoby9GaW5RLDAuMTExMTExMWVtRictRiM2Ji1GLzYlUSJhRidGMkY1LUZKNi1RIitGJ0Y+Rk1GT0ZRRlNGVUZXRlkvRmZuUSwwLjIyMjIyMjJlbUYnL0ZpbkZccS1GIzYmLUYvNiVRImJGJ0YyRjVGZW8tRiM2KC1GLzYlUSNsbkYnL0YzRkVGPi1GSjYtUTAmQXBwbHlGdW5jdGlvbjtGJ0Y+Rk1GT0ZRRlNGVUZXRllGaG9Gam8tSShtZmVuY2VkR0YkNiQtRiM2JkZcb0ZARkNGPkY+RkBGQ0Y+Rj5GPi8lMXN1cGVyc2NyaXB0c2hpZnRHRkhGZW8tRlxwNiVGXnAtRiM2JkZlcEZocC1GIzYmRmBxRmVvLUYjNihGZXFGaXEtRl1yNiQtRiM2Ji1GIzYmRlxvRmVvRltwRj5GQEZDRj5GPkZARkNGPkY+Rj5GYXJGPkZARkNGPg==">KigmSSJ4RzYiNiMiIiEiIiItSSRleHBHNiQlKnByb3RlY3RlZEdJKF9zeXNsaWJHRiU2IywmSSJhR0YlRigqJkkiYkdGJUYoLUkjbG5HRis2I0YjRihGKEYoLUYqNiMsJkYwRigqJkYyRigtRjQ2IyomRiNGKEYpRihGKEYoRig=</Equation></Text-field>
</Output>
</Group>
<Group labelreference="L6390" drawlabel="true">
<Input>
<Text-field prompt="&gt; " style="Maple Input" layout="Normal"><Equation executable="true" style="2D Input" input-equation="" display="LUklbXJvd0c2Iy9JK21vZHVsZW5hbWVHNiJJLFR5cGVzZXR0aW5nR0koX3N5c2xpYkdGJzYrLUklbXN1YkdGJDYlLUkjbWlHRiQ2JVEieEYnLyUnaXRhbGljR1EldHJ1ZUYnLyUsbWF0aHZhcmlhbnRHUSdpdGFsaWNGJy1GIzYkLUkjbW5HRiQ2JFEiM0YnL0Y2USdub3JtYWxGJ0Y+LyUvc3Vic2NyaXB0c2hpZnRHUSIwRictSSNtb0dGJDYtUSomY29sb25lcTtGJ0Y+LyUmZmVuY2VHUSZmYWxzZUYnLyUqc2VwYXJhdG9yR0ZJLyUpc3RyZXRjaHlHRkkvJSpzeW1tZXRyaWNHRkkvJShsYXJnZW9wR0ZJLyUubW92YWJsZWxpbWl0c0dGSS8lJ2FjY2VudEdGSS8lJ2xzcGFjZUdRLDAuMjc3Nzc3OGVtRicvJSdyc3BhY2VHRlgtRiw2JUYuLUYjNiQtRjs2JFEiMkYnRj5GPkZALUZENi1RJyZzZG90O0YnRj5GR0ZKRkxGTkZQRlJGVC9GV1EmMC4wZW1GJy9GWkZgby1GLzYlUSRleHBGJy9GM0ZJRj4tSShtZmVuY2VkR0YkNiQtRiM2KS1GLzYlUSJhRidGMkY1LUZENi1RIitGJ0Y+RkdGSkZMRk5GUEZSRlQvRldRLDAuMjIyMjIyMmVtRicvRlpGYnAtRi82JVEiYkYnRjJGNUZcby1GLzYlUSRsb2dGJ0Zlb0Y+LUZnbzYkLUYjNiRGZW5GPkY+Rj5GPi1GRDYtUSI6RidGPkZHRkpGTEZORlBGUkZURlZGWS8lK2V4ZWN1dGFibGVHRklGPg==">LUklbXJvd0c2Iy9JK21vZHVsZW5hbWVHNiJJLFR5cGVzZXR0aW5nR0koX3N5c2xpYkdGJzYrLUklbXN1YkdGJDYlLUkjbWlHRiQ2JVEieEYnLyUnaXRhbGljR1EldHJ1ZUYnLyUsbWF0aHZhcmlhbnRHUSdpdGFsaWNGJy1GIzYkLUkjbW5HRiQ2JFEiM0YnL0Y2USdub3JtYWxGJ0Y+LyUvc3Vic2NyaXB0c2hpZnRHUSIwRictSSNtb0dGJDYtUSomY29sb25lcTtGJ0Y+LyUmZmVuY2VHUSZmYWxzZUYnLyUqc2VwYXJhdG9yR0ZJLyUpc3RyZXRjaHlHRkkvJSpzeW1tZXRyaWNHRkkvJShsYXJnZW9wR0ZJLyUubW92YWJsZWxpbWl0c0dGSS8lJ2FjY2VudEdGSS8lJ2xzcGFjZUdRLDAuMjc3Nzc3OGVtRicvJSdyc3BhY2VHRlgtRiw2JUYuLUYjNiQtRjs2JFEiMkYnRj5GPkZALUZENi1RJyZzZG90O0YnRj5GR0ZKRkxGTkZQRlJGVC9GV1EmMC4wZW1GJy9GWkZgby1GLzYlUSRleHBGJy9GM0ZJRj4tSShtZmVuY2VkR0YkNiQtRiM2KS1GLzYlUSJhRidGMkY1LUZENi1RIitGJ0Y+RkdGSkZMRk5GUEZSRlQvRldRLDAuMjIyMjIyMmVtRicvRlpGYnAtRi82JVEiYkYnRjJGNUZcby1GLzYlUSRsb2dGJ0Zlb0Y+LUZnbzYkLUYjNiRGZW5GPkY+Rj5GPi1GRDYtUSI6RidGPkZHRkpGTEZORlBGUkZURlZGWS8lK2V4ZWN1dGFibGVHRklGPg==</Equation></Text-field>
</Input>
</Group>
<Group labelreference="L6391" drawlabel="true">
<Input>
<Text-field prompt="&gt; " style="Maple Input" layout="Normal"><Equation executable="true" style="2D Input" input-equation="" display="LUklbXJvd0c2Iy9JK21vZHVsZW5hbWVHNiJJLFR5cGVzZXR0aW5nR0koX3N5c2xpYkdGJzYoLUklbXN1YkdGJDYlLUkjbWlHRiQ2JVEieUYnLyUnaXRhbGljR1EldHJ1ZUYnLyUsbWF0aHZhcmlhbnRHUSdpdGFsaWNGJy1GIzYlLUkjbW5HRiQ2JFEiM0YnL0Y2USdub3JtYWxGJ0YyRjUvJS9zdWJzY3JpcHRzaGlmdEdRIjBGJy1JI21vR0YkNi1RKiZjb2xvbmVxO0YnRj4vJSZmZW5jZUdRJmZhbHNlRicvJSpzZXBhcmF0b3JHRkkvJSlzdHJldGNoeUdGSS8lKnN5bW1ldHJpY0dGSS8lKGxhcmdlb3BHRkkvJS5tb3ZhYmxlbGltaXRzR0ZJLyUnYWNjZW50R0ZJLyUnbHNwYWNlR1EsMC4yNzc3Nzc4ZW1GJy8lJ3JzcGFjZUdGWC1GLDYlLUYvNiVRInhGJ0YyRjVGOEZALUZENi1RIjtGJ0Y+RkcvRktGNEZMRk5GUEZSRlQvRldRJjAuMGVtRidGWS8lK2V4ZWN1dGFibGVHRklGPg==">LUklbXJvd0c2Iy9JK21vZHVsZW5hbWVHNiJJLFR5cGVzZXR0aW5nR0koX3N5c2xpYkdGJzYoLUklbXN1YkdGJDYlLUkjbWlHRiQ2JVEieUYnLyUnaXRhbGljR1EldHJ1ZUYnLyUsbWF0aHZhcmlhbnRHUSdpdGFsaWNGJy1GIzYlLUkjbW5HRiQ2JFEiM0YnL0Y2USdub3JtYWxGJ0YyRjUvJS9zdWJzY3JpcHRzaGlmdEdRIjBGJy1JI21vR0YkNi1RKiZjb2xvbmVxO0YnRj4vJSZmZW5jZUdRJmZhbHNlRicvJSpzZXBhcmF0b3JHRkkvJSlzdHJldGNoeUdGSS8lKnN5bW1ldHJpY0dGSS8lKGxhcmdlb3BHRkkvJS5tb3ZhYmxlbGltaXRzR0ZJLyUnYWNjZW50R0ZJLyUnbHNwYWNlR1EsMC4yNzc3Nzc4ZW1GJy8lJ3JzcGFjZUdGWC1GLDYlLUYvNiVRInhGJ0YyRjVGOEZALUZENi1RIjtGJ0Y+RkcvRktGNEZMRk5GUEZSRlQvRldRJjAuMGVtRidGWS8lK2V4ZWN1dGFibGVHRklGPg==</Equation></Text-field>
</Input>
<Output>
<Text-field style="2D Output" layout="Maple Output"><Equation executable="false" style="2D Output" display="LUklbXJvd0c2Iy9JK21vZHVsZW5hbWVHNiJJLFR5cGVzZXR0aW5nR0koX3N5c2xpYkdGJzYoLUklbXN1YkdGJDYlLUkjbWlHRiQ2JVEieUYnLyUnaXRhbGljR1EldHJ1ZUYnLyUsbWF0aHZhcmlhbnRHUSdpdGFsaWNGJy1GIzYmLUkjbW5HRiQ2JFEiM0YnL0Y2USdub3JtYWxGJy8lK2ZvcmVncm91bmRHUShbMCwwLDBdRicvJSlyZWFkb25seUdRJmZhbHNlRidGPi8lL3N1YnNjcmlwdHNoaWZ0R1EiMEYnLUkjbW9HRiQ2LVEjOj1GJ0Y+LyUmZmVuY2VHRkUvJSpzZXBhcmF0b3JHRkUvJSlzdHJldGNoeUdGRS8lKnN5bW1ldHJpY0dGRS8lKGxhcmdlb3BHRkUvJS5tb3ZhYmxlbGltaXRzR0ZFLyUnYWNjZW50R0ZFLyUnbHNwYWNlR1EsMC4yNzc3Nzc4ZW1GJy8lJ3JzcGFjZUdGZ24tRiM2Ki1GLDYlLUYvNiVRInhGJ0YyRjUtRiM2Ji1GOzYkRkhGPkZARkNGPkZGLUZKNi1RMSZJbnZpc2libGVUaW1lcztGJ0Y+Rk1GT0ZRRlNGVUZXRlkvRmZuUSYwLjBlbUYnL0ZpbkZpby1JJW1zdXBHRiQ2JS1GSjYtUS8mRXhwb25lbnRpYWxFO0YnRj5GTUZPRlFGU0ZVRldGWUZoby9GaW5RLDAuMTExMTExMWVtRictRiM2Ji1GLzYlUSJhRidGMkY1LUZKNi1RIitGJ0Y+Rk1GT0ZRRlNGVUZXRlkvRmZuUSwwLjIyMjIyMjJlbUYnL0ZpbkZccS1GIzYmLUYvNiVRImJGJ0YyRjVGZW8tRiM2KC1GLzYlUSNsbkYnL0YzRkVGPi1GSjYtUTAmQXBwbHlGdW5jdGlvbjtGJ0Y+Rk1GT0ZRRlNGVUZXRllGaG9Gam8tSShtZmVuY2VkR0YkNiQtRiM2JkZcb0ZARkNGPkY+RkBGQ0Y+Rj5GPi8lMXN1cGVyc2NyaXB0c2hpZnRHRkhGZW8tRlxwNiVGXnAtRiM2JkZlcEZocC1GIzYmRmBxRmVvLUYjNihGZXFGaXEtRl1yNiQtRiM2Ji1GIzYmRlxvRmVvRltwRj5GQEZDRj5GPkZARkNGPkY+Rj5GYXJGZW8tRlxwNiVGXnAtRiM2JkZlcEZocC1GIzYmRmBxRmVvLUYjNihGZXFGaXEtRl1yNiQtRiM2Ji1GIzYoRlxvRmVvRltwRmVvRmNyRj5GQEZDRj5GPkZARkNGPkY+Rj5GYXJGPkZARkNGPg==">KiomSSJ4RzYiNiMiIiEiIiItSSRleHBHNiQlKnByb3RlY3RlZEdJKF9zeXNsaWJHRiU2IywmSSJhR0YlRigqJkkiYkdGJUYoLUkjbG5HRis2I0YjRihGKEYoLUYqNiMsJkYwRigqJkYyRigtRjQ2IyomRiNGKEYpRihGKEYoRigtRio2IywmRjBGKComRjJGKC1GNDYjKihGI0YoRilGKEY2RihGKEYoRig=</Equation></Text-field>
</Output>
</Group>
<Group labelreference="L6364" drawlabel="true">
<Input>
<Text-field prompt="&gt; " style="Maple Input" layout="Normal"><Equation executable="true" style="2D Input" input-equation="" display="LUklbXJvd0c2Iy9JK21vZHVsZW5hbWVHNiJJLFR5cGVzZXR0aW5nR0koX3N5c2xpYkdGJzYoLUkjbWlHRiQ2JVEma2FwcGFGJy8lJ2l0YWxpY0dRJmZhbHNlRicvJSxtYXRodmFyaWFudEdRJ25vcm1hbEYnLUkjbW9HRiQ2LVEqJmNvbG9uZXE7RidGMi8lJmZlbmNlR0YxLyUqc2VwYXJhdG9yR0YxLyUpc3RyZXRjaHlHRjEvJSpzeW1tZXRyaWNHRjEvJShsYXJnZW9wR0YxLyUubW92YWJsZWxpbWl0c0dGMS8lJ2FjY2VudEdGMS8lJ2xzcGFjZUdRLDAuMjc3Nzc3OGVtRicvJSdyc3BhY2VHRkktSShtZmVuY2VkR0YkNiYtRiM2KS1JJW1zdWJHRiQ2JS1GLDYlUSJ5RidGL0YyLUYjNiUtSSNtbkdGJDYkUSIxRidGMi9GMFEldHJ1ZUYnL0YzUSdpdGFsaWNGJy8lL3N1YnNjcmlwdHNoaWZ0R1EiMEYnLUY2Ni1RIixGJ0YyRjkvRjxGaG5GPUY/RkFGQ0ZFL0ZIUSYwLjBlbUYnL0ZLUSwwLjMzMzMzMzNlbUYnLUZSNiUtRiw2JUZWRmduRmluLUYjNiUtRlo2JFEiMkYnRjJGZ25GaW5GW29GXm8tRlI2JUZoby1GIzYlLUZaNiRRIjNGJ0YyRmduRmluRltvLyUrZXhlY3V0YWJsZUdGMUYyRjIvJSVvcGVuR1EnJmxhbmc7RicvJSZjbG9zZUdRJyZyYW5nO0YnLUY2Ni1RIjtGJ0YyRjlGYW9GPUY/RkFGQ0ZFRmJvRkpGZnBGMg==">LUklbXJvd0c2Iy9JK21vZHVsZW5hbWVHNiJJLFR5cGVzZXR0aW5nR0koX3N5c2xpYkdGJzYoLUkjbWlHRiQ2JVEma2FwcGFGJy8lJ2l0YWxpY0dRJmZhbHNlRicvJSxtYXRodmFyaWFudEdRJ25vcm1hbEYnLUkjbW9HRiQ2LVEqJmNvbG9uZXE7RidGMi8lJmZlbmNlR0YxLyUqc2VwYXJhdG9yR0YxLyUpc3RyZXRjaHlHRjEvJSpzeW1tZXRyaWNHRjEvJShsYXJnZW9wR0YxLyUubW92YWJsZWxpbWl0c0dGMS8lJ2FjY2VudEdGMS8lJ2xzcGFjZUdRLDAuMjc3Nzc3OGVtRicvJSdyc3BhY2VHRkktSShtZmVuY2VkR0YkNiYtRiM2KS1JJW1zdWJHRiQ2JS1GLDYlUSJ5RidGL0YyLUYjNiUtSSNtbkdGJDYkUSIxRidGMi9GMFEldHJ1ZUYnL0YzUSdpdGFsaWNGJy8lL3N1YnNjcmlwdHNoaWZ0R1EiMEYnLUY2Ni1RIixGJ0YyRjkvRjxGaG5GPUY/RkFGQ0ZFL0ZIUSYwLjBlbUYnL0ZLUSwwLjMzMzMzMzNlbUYnLUZSNiUtRiw2JUZWRmduRmluLUYjNiUtRlo2JFEiMkYnRjJGZ25GaW5GW29GXm8tRlI2JUZoby1GIzYlLUZaNiRRIjNGJ0YyRmduRmluRltvLyUrZXhlY3V0YWJsZUdGMUYyRjIvJSVvcGVuR1EnJmxhbmc7RicvJSZjbG9zZUdRJyZyYW5nO0YnLUY2Ni1RIjtGJ0YyRjlGYW9GPUY/RkFGQ0ZFRmJvRkpGZnBGMg==</Equation></Text-field>
</Input>
<Output>
<Text-field style="2D Output" layout="Maple Output"><Equation executable="false" style="2D Output" display="LUklbXJvd0c2Iy9JK21vZHVsZW5hbWVHNiJJLFR5cGVzZXR0aW5nR0koX3N5c2xpYkdGJzYoLUkjbWlHRiQ2JVEnJiM5NTQ7RicvJSdpdGFsaWNHUSZmYWxzZUYnLyUsbWF0aHZhcmlhbnRHUSdub3JtYWxGJy1JI21vR0YkNi1RIzo9RidGMi8lJmZlbmNlR0YxLyUqc2VwYXJhdG9yR0YxLyUpc3RyZXRjaHlHRjEvJSpzeW1tZXRyaWNHRjEvJShsYXJnZW9wR0YxLyUubW92YWJsZWxpbWl0c0dGMS8lJ2FjY2VudEdGMS8lJ2xzcGFjZUdRLDAuMjc3Nzc3OGVtRicvJSdyc3BhY2VHRkktSShtYWN0aW9uR0YkNiUtSShtZmVuY2VkR0YkNigtRiM2Ji1JJ210YWJsZUdGJDY3LUkkbXRyR0YkNiYtSSRtdGRHRiQ2KC1GIzYmLUklbXN1YkdGJDYlLUYsNiVRInhGJy9GMFEldHJ1ZUYnL0YzUSdpdGFsaWNGJy1GIzYmLUkjbW5HRiQ2JFEiMEYnRjIvJStmb3JlZ3JvdW5kR1EoWzAsMCwwXUYnLyUpcmVhZG9ubHlHRjFGMi8lL3N1YnNjcmlwdHNoaWZ0R0Zoby1GNjYtUTEmSW52aXNpYmxlVGltZXM7RidGMkY5RjtGPUY/RkFGQ0ZFL0ZIUSYwLjBlbUYnL0ZLRmRwLUklbXN1cEdGJDYlLUY2Ni1RLyZFeHBvbmVudGlhbEU7RidGMkY5RjtGPUY/RkFGQ0ZFRmNwL0ZLUSwwLjExMTExMTFlbUYnLUYjNiYtRiw2JVEiYUYnRl9vRmFvLUY2Ni1RIitGJ0YyRjlGO0Y9Rj9GQUZDRkUvRkhRLDAuMjIyMjIyMmVtRicvRktGZ3EtRiM2Ji1GLDYlUSJiRidGX29GYW9GYHAtRiM2KC1GLDYlUSNsbkYnRi9GMi1GNjYtUTAmQXBwbHlGdW5jdGlvbjtGJ0YyRjlGO0Y9Rj9GQUZDRkVGY3BGZXAtRlA2JC1GIzYmRmluRmlvRlxwRjJGMkZpb0ZccEYyRjJGMi8lMXN1cGVyc2NyaXB0c2hpZnRHRmhvRjIvJSlyb3dhbGlnbkdRIUYnLyUsY29sdW1uYWxpZ25HRl5zLyUrZ3JvdXBhbGlnbkdGXnMvJShyb3dzcGFuR1EiMUYnLyUrY29sdW1uc3BhbkdGZXNGXHNGX3NGYXMtRlg2Ji1GZW42KC1GIzYoRmluRmBwRmZwRmBwLUZncDYlRmlwLUYjNiZGYHFGY3EtRiM2JkZbckZgcC1GIzYoRmByRmNyLUZQNiQtRiM2JkZnbkZpb0ZccEYyRjJGaW9GXHBGMkYyRjJGanJGMkZcc0Zfc0Zhc0Zjc0Zmc0Zcc0Zfc0Zhcy1GWDYmLUZlbjYoLUYjNipGaW5GYHBGZnBGYHBGXnRGYHAtRmdwNiVGaXAtRiM2JkZgcUZjcS1GIzYmRltyRmBwLUYjNihGYHJGY3ItRlA2JC1GIzYmRlx0RmlvRlxwRjJGMkZpb0ZccEYyRjJGMkZqckYyRlxzRl9zRmFzRmNzRmZzRlxzRl9zRmFzLyUmYWxpZ25HUSVheGlzRicvRl1zUSliYXNlbGluZUYnL0Zgc1EnY2VudGVyRicvRmJzUSd8ZnJsZWZ0fGhyRicvJS9hbGlnbm1lbnRzY29wZUdGYG8vJSxjb2x1bW53aWR0aEdRJWF1dG9GJy8lJndpZHRoR0Zpdi8lK3Jvd3NwYWNpbmdHUSYxLjBleEYnLyUuY29sdW1uc3BhY2luZ0dRJjAuOGVtRicvJSlyb3dsaW5lc0dRJW5vbmVGJy8lLGNvbHVtbmxpbmVzR0Zkdy8lJmZyYW1lR0Zkdy8lLWZyYW1lc3BhY2luZ0dRLDAuNGVtfjAuNWV4RicvJSplcXVhbHJvd3NHRjEvJS1lcXVhbGNvbHVtbnNHRjEvJS1kaXNwbGF5c3R5bGVHRjEvJSVzaWRlR1EmcmlnaHRGJy8lMG1pbmxhYmVsc3BhY2luZ0dGYXdGaW9GXHBGMkYyL0krbXNlbWFudGljc0dGJFEqQ29sVmVjdG9yRicvJSVvcGVuR1EiW0YnLyUmY2xvc2VHUSJdRidGZ3gvJSthY3Rpb250eXBlR1EucnRhYmxlYWRkcmVzc0YnLyUpcnRhYmxlaWRHUSk1MjE0Mjk4OEYnRmlvRlxwRjI=">LUklbXJvd0c2Iy9JK21vZHVsZW5hbWVHNiJJLFR5cGVzZXR0aW5nR0koX3N5c2xpYkdGJzYoLUkjbWlHRiQ2JVEnJiM5NTQ7RicvJSdpdGFsaWNHUSZmYWxzZUYnLyUsbWF0aHZhcmlhbnRHUSdub3JtYWxGJy1JI21vR0YkNi1RIzo9RidGMi8lJmZlbmNlR0YxLyUqc2VwYXJhdG9yR0YxLyUpc3RyZXRjaHlHRjEvJSpzeW1tZXRyaWNHRjEvJShsYXJnZW9wR0YxLyUubW92YWJsZWxpbWl0c0dGMS8lJ2FjY2VudEdGMS8lJ2xzcGFjZUdRLDAuMjc3Nzc3OGVtRicvJSdyc3BhY2VHRkktSShtYWN0aW9uR0YkNiUtSShtZmVuY2VkR0YkNigtRiM2Ji1JJ210YWJsZUdGJDY3LUkkbXRyR0YkNiYtSSRtdGRHRiQ2KC1GIzYmLUklbXN1YkdGJDYlLUYsNiVRInhGJy9GMFEldHJ1ZUYnL0YzUSdpdGFsaWNGJy1GIzYmLUkjbW5HRiQ2JFEiMEYnRjIvJStmb3JlZ3JvdW5kR1EoWzAsMCwwXUYnLyUpcmVhZG9ubHlHRjFGMi8lL3N1YnNjcmlwdHNoaWZ0R0Zoby1GNjYtUTEmSW52aXNpYmxlVGltZXM7RidGMkY5RjtGPUY/RkFGQ0ZFL0ZIUSYwLjBlbUYnL0ZLRmRwLUklbXN1cEdGJDYlLUY2Ni1RLyZFeHBvbmVudGlhbEU7RidGMkY5RjtGPUY/RkFGQ0ZFRmNwL0ZLUSwwLjExMTExMTFlbUYnLUYjNiYtRiw2JVEiYUYnRl9vRmFvLUY2Ni1RIitGJ0YyRjlGO0Y9Rj9GQUZDRkUvRkhRLDAuMjIyMjIyMmVtRicvRktGZ3EtRiM2Ji1GLDYlUSJiRidGX29GYW9GYHAtRiM2KC1GLDYlUSNsbkYnRi9GMi1GNjYtUTAmQXBwbHlGdW5jdGlvbjtGJ0YyRjlGO0Y9Rj9GQUZDRkVGY3BGZXAtRlA2JC1GIzYmRmluRmlvRlxwRjJGMkZpb0ZccEYyRjJGMi8lMXN1cGVyc2NyaXB0c2hpZnRHRmhvRjIvJSlyb3dhbGlnbkdRIUYnLyUsY29sdW1uYWxpZ25HRl5zLyUrZ3JvdXBhbGlnbkdGXnMvJShyb3dzcGFuR1EiMUYnLyUrY29sdW1uc3BhbkdGZXNGXHNGX3NGYXMtRlg2Ji1GZW42KC1GIzYoRmluRmBwRmZwRmBwLUZncDYlRmlwLUYjNiZGYHFGY3EtRiM2JkZbckZgcC1GIzYoRmByRmNyLUZQNiQtRiM2JkZnbkZpb0ZccEYyRjJGaW9GXHBGMkYyRjJGanJGMkZcc0Zfc0Zhc0Zjc0Zmc0Zcc0Zfc0Zhcy1GWDYmLUZlbjYoLUYjNipGaW5GYHBGZnBGYHBGXnRGYHAtRmdwNiVGaXAtRiM2JkZgcUZjcS1GIzYmRltyRmBwLUYjNihGYHJGY3ItRlA2JC1GIzYmRlx0RmlvRlxwRjJGMkZpb0ZccEYyRjJGMkZqckYyRlxzRl9zRmFzRmNzRmZzRlxzRl9zRmFzLyUmYWxpZ25HUSVheGlzRicvRl1zUSliYXNlbGluZUYnL0Zgc1EnY2VudGVyRicvRmJzUSd8ZnJsZWZ0fGhyRicvJS9hbGlnbm1lbnRzY29wZUdGYG8vJSxjb2x1bW53aWR0aEdRJWF1dG9GJy8lJndpZHRoR0Zpdi8lK3Jvd3NwYWNpbmdHUSYxLjBleEYnLyUuY29sdW1uc3BhY2luZ0dRJjAuOGVtRicvJSlyb3dsaW5lc0dRJW5vbmVGJy8lLGNvbHVtbmxpbmVzR0Zkdy8lJmZyYW1lR0Zkdy8lLWZyYW1lc3BhY2luZ0dRLDAuNGVtfjAuNWV4RicvJSplcXVhbHJvd3NHRjEvJS1lcXVhbGNvbHVtbnNHRjEvJS1kaXNwbGF5c3R5bGVHRjEvJSVzaWRlR1EmcmlnaHRGJy8lMG1pbmxhYmVsc3BhY2luZ0dGYXdGaW9GXHBGMkYyL0krbXNlbWFudGljc0dGJFEqQ29sVmVjdG9yRicvJSVvcGVuR1EiW0YnLyUmY2xvc2VHUSJdRidGZ3gvJSthY3Rpb250eXBlR1EucnRhYmxlYWRkcmVzc0YnLyUpcnRhYmxlaWRHUSk1MjE0Mjk4OEYnRmlvRlxwRjI=</Equation></Text-field>
</Output>
</Group>
<Group labelreference="L6387" drawlabel="true">
<Input>
<Text-field prompt="&gt; " style="Maple Input" layout="Normal"><Equation executable="true" style="2D Input" input-equation="" display="LUklbXJvd0c2Iy9JK21vZHVsZW5hbWVHNiJJLFR5cGVzZXR0aW5nR0koX3N5c2xpYkdGJzYmLUkjbW9HRiQ2LVEiI0YnLyUsbWF0aHZhcmlhbnRHUSdub3JtYWxGJy8lJmZlbmNlR1EmZmFsc2VGJy8lKnNlcGFyYXRvckdGNC8lKXN0cmV0Y2h5R0Y0LyUqc3ltbWV0cmljR0Y0LyUobGFyZ2VvcEdGNC8lLm1vdmFibGVsaW1pdHNHRjQvJSdhY2NlbnRHRjQvJSdsc3BhY2VHUSYwLjBlbUYnLyUncnNwYWNlR0ZDLUkjbWlHRiQ2JVE6VGhlfnZlY3Rvcn5vZn5wYXJhbWV0ZXJzOkYnLyUnaXRhbGljR0Y0Ri8vJStleGVjdXRhYmxlR0Y0Ri8=">LUklbXJvd0c2Iy9JK21vZHVsZW5hbWVHNiJJLFR5cGVzZXR0aW5nR0koX3N5c2xpYkdGJzYmLUkjbW9HRiQ2LVEiI0YnLyUsbWF0aHZhcmlhbnRHUSdub3JtYWxGJy8lJmZlbmNlR1EmZmFsc2VGJy8lKnNlcGFyYXRvckdGNC8lKXN0cmV0Y2h5R0Y0LyUqc3ltbWV0cmljR0Y0LyUobGFyZ2VvcEdGNC8lLm1vdmFibGVsaW1pdHNHRjQvJSdhY2NlbnRHRjQvJSdsc3BhY2VHUSYwLjBlbUYnLyUncnNwYWNlR0ZDLUkjbWlHRiQ2JVE6VGhlfnZlY3Rvcn5vZn5wYXJhbWV0ZXJzOkYnLyUnaXRhbGljR0Y0Ri8vJStleGVjdXRhYmxlR0Y0Ri8=</Equation></Text-field>
</Input>
</Group>
<Group labelreference="L6368" drawlabel="true">
<Input>
<Text-field prompt="&gt; " style="Maple Input" layout="Normal"><Equation executable="true" style="2D Input" input-equation="" display="LUklbXJvd0c2Iy9JK21vZHVsZW5hbWVHNiJJLFR5cGVzZXR0aW5nR0koX3N5c2xpYkdGJzYqLUkjbWlHRiQ2JVElcGFyc0YnLyUnaXRhbGljR1EldHJ1ZUYnLyUsbWF0aHZhcmlhbnRHUSdpdGFsaWNGJy1JI21vR0YkNi1RKiZjb2xvbmVxO0YnL0YzUSdub3JtYWxGJy8lJmZlbmNlR1EmZmFsc2VGJy8lKnNlcGFyYXRvckdGPS8lKXN0cmV0Y2h5R0Y9LyUqc3ltbWV0cmljR0Y9LyUobGFyZ2VvcEdGPS8lLm1vdmFibGVsaW1pdHNHRj0vJSdhY2NlbnRHRj0vJSdsc3BhY2VHUSwwLjI3Nzc3NzhlbUYnLyUncnNwYWNlR0ZMLUkobWZlbmNlZEdGJDYmLUYjNiktSSVtc3ViR0YkNiUtRiw2JVEieEYnRi9GMi1GIzYlLUkjbW5HRiQ2JFEiMEYnRjlGL0YyLyUvc3Vic2NyaXB0c2hpZnRHRmluLUY2Ni1RIixGJ0Y5RjsvRj9GMUZARkJGREZGRkgvRktRJjAuMGVtRicvRk5RLDAuMzMzMzMzM2VtRictRiw2JVEiYUYnRi9GMkZcby1GLDYlUSJiRidGL0YyLyUrZXhlY3V0YWJsZUdGPUY5RjkvJSVvcGVuR1EnJmxhbmc7RicvJSZjbG9zZUdRJyZyYW5nO0YnLUY2Ni1RIjpGJ0Y5RjtGPkZARkJGREZGRkhGSkZNLUknbXNwYWNlR0YkNiYvJSdoZWlnaHRHUSYwLjBleEYnLyUmd2lkdGhHRmFvLyUmZGVwdGhHRmpwLyUqbGluZWJyZWFrR1ElYXV0b0YnLUYsNiNRIUYnRmpvRjk=">LUklbXJvd0c2Iy9JK21vZHVsZW5hbWVHNiJJLFR5cGVzZXR0aW5nR0koX3N5c2xpYkdGJzYqLUkjbWlHRiQ2JVElcGFyc0YnLyUnaXRhbGljR1EldHJ1ZUYnLyUsbWF0aHZhcmlhbnRHUSdpdGFsaWNGJy1JI21vR0YkNi1RKiZjb2xvbmVxO0YnL0YzUSdub3JtYWxGJy8lJmZlbmNlR1EmZmFsc2VGJy8lKnNlcGFyYXRvckdGPS8lKXN0cmV0Y2h5R0Y9LyUqc3ltbWV0cmljR0Y9LyUobGFyZ2VvcEdGPS8lLm1vdmFibGVsaW1pdHNHRj0vJSdhY2NlbnRHRj0vJSdsc3BhY2VHUSwwLjI3Nzc3NzhlbUYnLyUncnNwYWNlR0ZMLUkobWZlbmNlZEdGJDYmLUYjNiktSSVtc3ViR0YkNiUtRiw2JVEieEYnRi9GMi1GIzYlLUkjbW5HRiQ2JFEiMEYnRjlGL0YyLyUvc3Vic2NyaXB0c2hpZnRHRmluLUY2Ni1RIixGJ0Y5RjsvRj9GMUZARkJGREZGRkgvRktRJjAuMGVtRicvRk5RLDAuMzMzMzMzM2VtRictRiw2JVEiYUYnRi9GMkZcby1GLDYlUSJiRidGL0YyLyUrZXhlY3V0YWJsZUdGPUY5RjkvJSVvcGVuR1EnJmxhbmc7RicvJSZjbG9zZUdRJyZyYW5nO0YnLUY2Ni1RIjpGJ0Y5RjtGPkZARkJGREZGRkhGSkZNLUknbXNwYWNlR0YkNiYvJSdoZWlnaHRHUSYwLjBleEYnLyUmd2lkdGhHRmFvLyUmZGVwdGhHRmpwLyUqbGluZWJyZWFrR1ElYXV0b0YnLUYsNiNRIUYnRmpvRjk=</Equation></Text-field>
</Input>
</Group><Presentation-Block>
<Group view="code" labelreference="L6388" drawlabel="true">
<Input>
<Text-field prompt="&gt; " style="Maple Input" layout="Normal"><Equation executable="true" style="2D Input" input-equation="" display="LUklbXJvd0c2Iy9JK21vZHVsZW5hbWVHNiJJLFR5cGVzZXR0aW5nR0koX3N5c2xpYkdGJzYmLUkjbW9HRiQ2LVEiI0YnLyUsbWF0aHZhcmlhbnRHUSdub3JtYWxGJy8lJmZlbmNlR1EmZmFsc2VGJy8lKnNlcGFyYXRvckdGNC8lKXN0cmV0Y2h5R0Y0LyUqc3ltbWV0cmljR0Y0LyUobGFyZ2VvcEdGNC8lLm1vdmFibGVsaW1pdHNHRjQvJSdhY2NlbnRHRjQvJSdsc3BhY2VHUSYwLjBlbUYnLyUncnNwYWNlR0ZDLUkjbWlHRiQ2JVFQVGhlfnByb2NlZHVyZX5EbWF0fmZpbmRzfnRoZX5kZXJpdmF0aXZlfm1hdHJpeDpGJy8lJ2l0YWxpY0dGNEYvLyUrZXhlY3V0YWJsZUdGNEYv">LUklbXJvd0c2Iy9JK21vZHVsZW5hbWVHNiJJLFR5cGVzZXR0aW5nR0koX3N5c2xpYkdGJzYmLUkjbW9HRiQ2LVEiI0YnLyUsbWF0aHZhcmlhbnRHUSdub3JtYWxGJy8lJmZlbmNlR1EmZmFsc2VGJy8lKnNlcGFyYXRvckdGNC8lKXN0cmV0Y2h5R0Y0LyUqc3ltbWV0cmljR0Y0LyUobGFyZ2VvcEdGNC8lLm1vdmFibGVsaW1pdHNHRjQvJSdhY2NlbnRHRjQvJSdsc3BhY2VHUSYwLjBlbUYnLyUncnNwYWNlR0ZDLUkjbWlHRiQ2JVFQVGhlfnByb2NlZHVyZX5EbWF0fmZpbmRzfnRoZX5kZXJpdmF0aXZlfm1hdHJpeDpGJy8lJ2l0YWxpY0dGNEYvLyUrZXhlY3V0YWJsZUdGNEYv</Equation></Text-field>
</Input>
</Group>
<Group labelreference="L6369" drawlabel="true">
<Input>
<Text-field prompt="&gt; " style="Maple Input" layout="Normal"><Equation executable="true" style="2D Input" input-equation="" display="LUklbXJvd0c2Iy9JK21vZHVsZW5hbWVHNiJJLFR5cGVzZXR0aW5nR0koX3N5c2xpYkdGJzYpLUkjbWlHRiQ2JVEjRDFGJy8lJ2l0YWxpY0dRJXRydWVGJy8lLG1hdGh2YXJpYW50R1EnaXRhbGljRictSSNtb0dGJDYtUSomY29sb25lcTtGJy9GM1Enbm9ybWFsRicvJSZmZW5jZUdRJmZhbHNlRicvJSpzZXBhcmF0b3JHRj0vJSlzdHJldGNoeUdGPS8lKnN5bW1ldHJpY0dGPS8lKGxhcmdlb3BHRj0vJS5tb3ZhYmxlbGltaXRzR0Y9LyUnYWNjZW50R0Y9LyUnbHNwYWNlR1EsMC4yNzc3Nzc4ZW1GJy8lJ3JzcGFjZUdGTC1GLDYlUSVEbWF0RidGL0YyLUkobWZlbmNlZEdGJDYkLUYjNictRiw2JVEma2FwcGFGJy9GMEY9RjktRjY2LVEiLEYnRjlGOy9GP0YxRkBGQkZERkZGSC9GS1EmMC4wZW1GJy9GTlEsMC4zMzMzMzMzZW1GJy1GLDYlUSVwYXJzRidGL0YyLyUrZXhlY3V0YWJsZUdGPUY5RjktRjY2LVEiOkYnRjlGO0Y+RkBGQkZERkZGSEZKRk1GYG9GOQ==">LUklbXJvd0c2Iy9JK21vZHVsZW5hbWVHNiJJLFR5cGVzZXR0aW5nR0koX3N5c2xpYkdGJzYpLUkjbWlHRiQ2JVEjRDFGJy8lJ2l0YWxpY0dRJXRydWVGJy8lLG1hdGh2YXJpYW50R1EnaXRhbGljRictSSNtb0dGJDYtUSomY29sb25lcTtGJy9GM1Enbm9ybWFsRicvJSZmZW5jZUdRJmZhbHNlRicvJSpzZXBhcmF0b3JHRj0vJSlzdHJldGNoeUdGPS8lKnN5bW1ldHJpY0dGPS8lKGxhcmdlb3BHRj0vJS5tb3ZhYmxlbGltaXRzR0Y9LyUnYWNjZW50R0Y9LyUnbHNwYWNlR1EsMC4yNzc3Nzc4ZW1GJy8lJ3JzcGFjZUdGTC1GLDYlUSVEbWF0RidGL0YyLUkobWZlbmNlZEdGJDYkLUYjNictRiw2JVEma2FwcGFGJy9GMEY9RjktRjY2LVEiLEYnRjlGOy9GP0YxRkBGQkZERkZGSC9GS1EmMC4wZW1GJy9GTlEsMC4zMzMzMzMzZW1GJy1GLDYlUSVwYXJzRidGL0YyLyUrZXhlY3V0YWJsZUdGPUY5RjktRjY2LVEiOkYnRjlGO0Y+RkBGQkZERkZGSEZKRk1GYG9GOQ==</Equation></Text-field>
</Input>
</Group>
<Group view="code" labelreference="L6389" drawlabel="true">
<Input>
<Text-field prompt="&gt; " style="Maple Input" layout="Normal"><Equation executable="true" style="2D Input" input-equation="" display="LUklbXJvd0c2Iy9JK21vZHVsZW5hbWVHNiJJLFR5cGVzZXR0aW5nR0koX3N5c2xpYkdGJzYmLUkjbW9HRiQ2LVEiI0YnLyUsbWF0aHZhcmlhbnRHUSdub3JtYWxGJy8lJmZlbmNlR1EmZmFsc2VGJy8lKnNlcGFyYXRvckdGNC8lKXN0cmV0Y2h5R0Y0LyUqc3ltbWV0cmljR0Y0LyUobGFyZ2VvcEdGNC8lLm1vdmFibGVsaW1pdHNHRjQvJSdhY2NlbnRHRjQvJSdsc3BhY2VHUSYwLjBlbUYnLyUncnNwYWNlR0ZDLUkjbWlHRiQ2JVFFVGhlfnJhbmt+YW5kfmRlZmljZW5jeX5vZn50aGV+bW9kZWw6RicvJSdpdGFsaWNHRjRGLy8lK2V4ZWN1dGFibGVHRjRGLw==">LUklbXJvd0c2Iy9JK21vZHVsZW5hbWVHNiJJLFR5cGVzZXR0aW5nR0koX3N5c2xpYkdGJzYmLUkjbW9HRiQ2LVEiI0YnLyUsbWF0aHZhcmlhbnRHUSdub3JtYWxGJy8lJmZlbmNlR1EmZmFsc2VGJy8lKnNlcGFyYXRvckdGNC8lKXN0cmV0Y2h5R0Y0LyUqc3ltbWV0cmljR0Y0LyUobGFyZ2VvcEdGNC8lLm1vdmFibGVsaW1pdHNHRjQvJSdhY2NlbnRHRjQvJSdsc3BhY2VHUSYwLjBlbUYnLyUncnNwYWNlR0ZDLUkjbWlHRiQ2JVFFVGhlfnJhbmt+YW5kfmRlZmljZW5jeX5vZn50aGV+bW9kZWw6RicvJSdpdGFsaWNHRjRGLy8lK2V4ZWN1dGFibGVHRjRGLw==</Equation></Text-field>
</Input>
</Group>
<Group labelreference="L6370" drawlabel="true">
<Input>
<Text-field prompt="&gt; " style="Maple Input" layout="Normal"><Equation executable="true" style="2D Input" input-equation="" display="LUklbXJvd0c2Iy9JK21vZHVsZW5hbWVHNiJJLFR5cGVzZXR0aW5nR0koX3N5c2xpYkdGJzYxLUkjbWlHRiQ2JVEickYnLyUnaXRhbGljR1EldHJ1ZUYnLyUsbWF0aHZhcmlhbnRHUSdpdGFsaWNGJy1JI21vR0YkNi1RKiZjb2xvbmVxO0YnL0YzUSdub3JtYWxGJy8lJmZlbmNlR1EmZmFsc2VGJy8lKnNlcGFyYXRvckdGPS8lKXN0cmV0Y2h5R0Y9LyUqc3ltbWV0cmljR0Y9LyUobGFyZ2VvcEdGPS8lLm1vdmFibGVsaW1pdHNHRj0vJSdhY2NlbnRHRj0vJSdsc3BhY2VHUSwwLjI3Nzc3NzhlbUYnLyUncnNwYWNlR0ZMLUYsNiVRJVJhbmtGJ0YvRjItSShtZmVuY2VkR0YkNiQtRiM2JS1GLDYlUSNEMUYnRi9GMi8lK2V4ZWN1dGFibGVHRj1GOUY5LUY2Ni1RIjtGJ0Y5RjsvRj9GMUZARkJGREZGRkgvRktRJjAuMGVtRidGTS1GNjYtUSJ+RidGOUY7Rj5GQEZCRkRGRkZIRmpuL0ZORltvLUYsNiVRImRGJ0YvRjJGNS1GLDYlUSpEaW1lbnNpb25GJ0YvRjItRlM2JC1GIzYlLUYsNiVRJXBhcnNGJ0YvRjJGWkY5RjktRjY2LVEoJm1pbnVzO0YnRjlGO0Y+RkBGQkZERkZGSC9GS1EsMC4yMjIyMjIyZW1GJy9GTkZhcEYrRmZuRlpGOQ==">LUklbXJvd0c2Iy9JK21vZHVsZW5hbWVHNiJJLFR5cGVzZXR0aW5nR0koX3N5c2xpYkdGJzYxLUkjbWlHRiQ2JVEickYnLyUnaXRhbGljR1EldHJ1ZUYnLyUsbWF0aHZhcmlhbnRHUSdpdGFsaWNGJy1JI21vR0YkNi1RKiZjb2xvbmVxO0YnL0YzUSdub3JtYWxGJy8lJmZlbmNlR1EmZmFsc2VGJy8lKnNlcGFyYXRvckdGPS8lKXN0cmV0Y2h5R0Y9LyUqc3ltbWV0cmljR0Y9LyUobGFyZ2VvcEdGPS8lLm1vdmFibGVsaW1pdHNHRj0vJSdhY2NlbnRHRj0vJSdsc3BhY2VHUSwwLjI3Nzc3NzhlbUYnLyUncnNwYWNlR0ZMLUYsNiVRJVJhbmtGJ0YvRjItSShtZmVuY2VkR0YkNiQtRiM2JS1GLDYlUSNEMUYnRi9GMi8lK2V4ZWN1dGFibGVHRj1GOUY5LUY2Ni1RIjtGJ0Y5RjsvRj9GMUZARkJGREZGRkgvRktRJjAuMGVtRidGTS1GNjYtUSJ+RidGOUY7Rj5GQEZCRkRGRkZIRmpuL0ZORltvLUYsNiVRImRGJ0YvRjJGNS1GLDYlUSpEaW1lbnNpb25GJ0YvRjItRlM2JC1GIzYlLUYsNiVRJXBhcnNGJ0YvRjJGWkY5RjktRjY2LVEoJm1pbnVzO0YnRjlGO0Y+RkBGQkZERkZGSC9GS1EsMC4yMjIyMjIyZW1GJy9GTkZhcEYrRmZuRlpGOQ==</Equation></Text-field>
</Input>
<Output>
<Text-field style="2D Output" layout="Maple Output"><Equation executable="false" style="2D Output" display="LUklbXJvd0c2Iy9JK21vZHVsZW5hbWVHNiJJLFR5cGVzZXR0aW5nR0koX3N5c2xpYkdGJzYoLUkjbWlHRiQ2JVEickYnLyUnaXRhbGljR1EldHJ1ZUYnLyUsbWF0aHZhcmlhbnRHUSdpdGFsaWNGJy1JI21vR0YkNi1RIzo9RicvRjNRJ25vcm1hbEYnLyUmZmVuY2VHUSZmYWxzZUYnLyUqc2VwYXJhdG9yR0Y9LyUpc3RyZXRjaHlHRj0vJSpzeW1tZXRyaWNHRj0vJShsYXJnZW9wR0Y9LyUubW92YWJsZWxpbWl0c0dGPS8lJ2FjY2VudEdGPS8lJ2xzcGFjZUdRLDAuMjc3Nzc3OGVtRicvJSdyc3BhY2VHRkwtSSNtbkdGJDYkUSIzRidGOS8lK2ZvcmVncm91bmRHUShbMCwwLDBdRicvJSlyZWFkb25seUdGPUY5">IiIk</Equation></Text-field>
</Output>
<Output>
<Text-field style="2D Output" layout="Maple Output"><Equation executable="false" style="2D Output" display="LUklbXJvd0c2Iy9JK21vZHVsZW5hbWVHNiJJLFR5cGVzZXR0aW5nR0koX3N5c2xpYkdGJzYoLUkjbWlHRiQ2JVEiZEYnLyUnaXRhbGljR1EldHJ1ZUYnLyUsbWF0aHZhcmlhbnRHUSdpdGFsaWNGJy1JI21vR0YkNi1RIzo9RicvRjNRJ25vcm1hbEYnLyUmZmVuY2VHUSZmYWxzZUYnLyUqc2VwYXJhdG9yR0Y9LyUpc3RyZXRjaHlHRj0vJSpzeW1tZXRyaWNHRj0vJShsYXJnZW9wR0Y9LyUubW92YWJsZWxpbWl0c0dGPS8lJ2FjY2VudEdGPS8lJ2xzcGFjZUdRLDAuMjc3Nzc3OGVtRicvJSdyc3BhY2VHRkwtSSNtbkdGJDYkUSIwRidGOS8lK2ZvcmVncm91bmRHUShbMCwwLDBdRicvJSlyZWFkb25seUdGPUY5">IiIh</Equation></Text-field>
</Output>
</Group></Presentation-Block>
<Group labelreference="L6367" drawlabel="true">
<Input>
<Text-field prompt="&gt; " style="Maple Input" layout="Normal"><Equation executable="true" style="2D Input" input-equation="" display="LUklbXJvd0c2Iy9JK21vZHVsZW5hbWVHNiJJLFR5cGVzZXR0aW5nR0koX3N5c2xpYkdGJzY5LUkjbW9HRiQ2LVEiI0YnLyUsbWF0aHZhcmlhbnRHUSdub3JtYWxGJy8lJmZlbmNlR1EmZmFsc2VGJy8lKnNlcGFyYXRvckdGNC8lKXN0cmV0Y2h5R0Y0LyUqc3ltbWV0cmljR0Y0LyUobGFyZ2VvcEdGNC8lLm1vdmFibGVsaW1pdHNHRjQvJSdhY2NlbnRHRjQvJSdsc3BhY2VHUSYwLjBlbUYnLyUncnNwYWNlR0ZDLUkjbWlHRiQ2JVFqcH5Bfm1vZGlmaWVkflBMVVJ+ZGVjb21wb3NpdGlvbn4ob3J+VHVyaW5nfmZhY3RvcmlzYXRpb24pfm9mfkQxLH5hbmR+ZmluZGluZ350aGV+ZGV0ZXJtaW5hbnR+b2Z+RicvJSdpdGFsaWNHRjRGLy1GRzYlUSN1MUYnL0ZLUSV0cnVlRicvRjBRJ2l0YWxpY0YnLUZHNiVRZnAuflRoaXN+Y2hlY2tzfndoZXRoZXJ+dGhlfm1vZGVsfmlzfnBhcmFtZXRlcn5yZWR1bmRhbnR+YXR+YW55fnBvaW50c35pbn50aGV+cGFyYW1ldGVyfnNwYWNlRidGSkYvLUknbXNwYWNlR0YkNiYvJSdoZWlnaHRHUSYwLjBleEYnLyUmd2lkdGhHRkMvJSZkZXB0aEdGZW4vJSpsaW5lYnJlYWtHUShuZXdsaW5lRictSShtZmVuY2VkR0YkNiQtRiM2LC1GRzYlUSNwcEYnRk9GUS1GLDYtUSIsRidGL0YyL0Y2RlBGN0Y5RjtGPUY/RkEvRkVRLDAuMzMzMzMzM2VtRictRiw2LVEifkYnRi9GMkY1RjdGOUY7Rj1GP0ZBRkQtRkc2JVEjbGxGJ0ZPRlFGZW9GW3BGTEZlby1GRzYlUSNyMUYnRk9GUUYvRi9GW3AtRiw2LVEqJmNvbG9uZXE7RidGL0YyRjVGN0Y5RjtGPUY/L0ZCUSwwLjI3Nzc3NzhlbUYnL0ZFRmhwLUZHNiVRMExVRGVjb21wb3NpdGlvbkYnRk9GUS1GXm82JC1GIzYrRltwLUZHNiVRI0QxRidGT0ZRRmVvRltwLUZHNiVRJ291dHB1dEYnRk9GUS1GLDYtUSI9RidGL0YyRjVGN0Y5RjtGPUY/RmdwRmlwLUZebzYmLUYjNjItRiw2LVEiJ0YnRi9GMkY1RjdGOUY7Rj1GPy9GQlEsMC4xMTExMTExZW1GJ0ZELUZHNiVRIlBGJ0ZPRlFGXnJGZW9GXnItRkc2JVEiTEYnRk9GUUZeckZlb0Zeci1GRzYlUSNVMUYnRk9GUUZeckZlb0Zeci1GRzYlUSJSRidGT0ZRRl5yRi9GLy8lJW9wZW5HUSJbRicvJSZjbG9zZUdRIl1GJ0ZbcEYvRi8tRiw2LVEiOkYnRi9GMkY1RjdGOUY7Rj1GP0ZncEZpcEZWLUZHNiZRJURldFVGJ0ZPLyUrZXhlY3V0YWJsZUdGNEZRLUYsNi5GXXBGW3RGL0YyRjVGN0Y5RjtGPUY/RkFGRC1GLDYuRmZwRlt0Ri9GMkY1RjdGOUY7Rj1GP0ZncEZpcC1GRzYmUSxEZXRlcm1pbmFudEYnRk9GW3RGUS1GXm82JC1GIzYkRkxGL0YvLUYsNi1RIjtGJ0YvRjJGaG9GN0Y5RjtGPUY/RkFGaXAtRkc2JVEmc29sdmVGJ0ZPRlEtRl5vNiQtRiM2Jy1GRzYlRmpzRk9GUUZncS1JI21uR0YkNiRRIjBGJ0YvRlt0Ri9GL0ZodEZbdEYv">LUklbXJvd0c2Iy9JK21vZHVsZW5hbWVHNiJJLFR5cGVzZXR0aW5nR0koX3N5c2xpYkdGJzY5LUkjbW9HRiQ2LVEiI0YnLyUsbWF0aHZhcmlhbnRHUSdub3JtYWxGJy8lJmZlbmNlR1EmZmFsc2VGJy8lKnNlcGFyYXRvckdGNC8lKXN0cmV0Y2h5R0Y0LyUqc3ltbWV0cmljR0Y0LyUobGFyZ2VvcEdGNC8lLm1vdmFibGVsaW1pdHNHRjQvJSdhY2NlbnRHRjQvJSdsc3BhY2VHUSYwLjBlbUYnLyUncnNwYWNlR0ZDLUkjbWlHRiQ2JVFqcH5Bfm1vZGlmaWVkflBMVVJ+ZGVjb21wb3NpdGlvbn4ob3J+VHVyaW5nfmZhY3RvcmlzYXRpb24pfm9mfkQxLH5hbmR+ZmluZGluZ350aGV+ZGV0ZXJtaW5hbnR+b2Z+RicvJSdpdGFsaWNHRjRGLy1GRzYlUSN1MUYnL0ZLUSV0cnVlRicvRjBRJ2l0YWxpY0YnLUZHNiVRZnAuflRoaXN+Y2hlY2tzfndoZXRoZXJ+dGhlfm1vZGVsfmlzfnBhcmFtZXRlcn5yZWR1bmRhbnR+YXR+YW55fnBvaW50c35pbn50aGV+cGFyYW1ldGVyfnNwYWNlRidGSkYvLUknbXNwYWNlR0YkNiYvJSdoZWlnaHRHUSYwLjBleEYnLyUmd2lkdGhHRkMvJSZkZXB0aEdGZW4vJSpsaW5lYnJlYWtHUShuZXdsaW5lRictSShtZmVuY2VkR0YkNiQtRiM2LC1GRzYlUSNwcEYnRk9GUS1GLDYtUSIsRidGL0YyL0Y2RlBGN0Y5RjtGPUY/RkEvRkVRLDAuMzMzMzMzM2VtRictRiw2LVEifkYnRi9GMkY1RjdGOUY7Rj1GP0ZBRkQtRkc2JVEjbGxGJ0ZPRlFGZW9GW3BGTEZlby1GRzYlUSNyMUYnRk9GUUYvRi9GW3AtRiw2LVEqJmNvbG9uZXE7RidGL0YyRjVGN0Y5RjtGPUY/L0ZCUSwwLjI3Nzc3NzhlbUYnL0ZFRmhwLUZHNiVRMExVRGVjb21wb3NpdGlvbkYnRk9GUS1GXm82JC1GIzYrRltwLUZHNiVRI0QxRidGT0ZRRmVvRltwLUZHNiVRJ291dHB1dEYnRk9GUS1GLDYtUSI9RidGL0YyRjVGN0Y5RjtGPUY/RmdwRmlwLUZebzYmLUYjNjItRiw2LVEiJ0YnRi9GMkY1RjdGOUY7Rj1GPy9GQlEsMC4xMTExMTExZW1GJ0ZELUZHNiVRIlBGJ0ZPRlFGXnJGZW9GXnItRkc2JVEiTEYnRk9GUUZeckZlb0Zeci1GRzYlUSNVMUYnRk9GUUZeckZlb0Zeci1GRzYlUSJSRidGT0ZRRl5yRi9GLy8lJW9wZW5HUSJbRicvJSZjbG9zZUdRIl1GJ0ZbcEYvRi8tRiw2LVEiOkYnRi9GMkY1RjdGOUY7Rj1GP0ZncEZpcEZWLUZHNiZRJURldFVGJ0ZPLyUrZXhlY3V0YWJsZUdGNEZRLUYsNi5GXXBGW3RGL0YyRjVGN0Y5RjtGPUY/RkFGRC1GLDYuRmZwRlt0Ri9GMkY1RjdGOUY7Rj1GP0ZncEZpcC1GRzYmUSxEZXRlcm1pbmFudEYnRk9GW3RGUS1GXm82JC1GIzYkRkxGL0YvLUYsNi1RIjtGJ0YvRjJGaG9GN0Y5RjtGPUY/RkFGaXAtRkc2JVEmc29sdmVGJ0ZPRlEtRl5vNiQtRiM2Jy1GRzYlRmpzRk9GUUZncS1JI21uR0YkNiRRIjBGJ0YvRlt0Ri9GL0ZodEZbdEYv</Equation></Text-field>
</Input>
<Output>
<Text-field style="2D Output" layout="Maple Output"><Equation executable="false" style="2D Output" display="LUklbXJvd0c2Iy9JK21vZHVsZW5hbWVHNiJJLFR5cGVzZXR0aW5nR0koX3N5c2xpYkdGJzYoLUkjbWlHRiQ2JVElRGV0VUYnLyUnaXRhbGljR1EldHJ1ZUYnLyUsbWF0aHZhcmlhbnRHUSdpdGFsaWNGJy1JI21vR0YkNi1RIzo9RicvRjNRJ25vcm1hbEYnLyUmZmVuY2VHUSZmYWxzZUYnLyUqc2VwYXJhdG9yR0Y9LyUpc3RyZXRjaHlHRj0vJSpzeW1tZXRyaWNHRj0vJShsYXJnZW9wR0Y9LyUubW92YWJsZWxpbWl0c0dGPS8lJ2FjY2VudEdGPS8lJ2xzcGFjZUdRLDAuMjc3Nzc3OGVtRicvJSdyc3BhY2VHRkwtRiM2LC1JKG1mZW5jZWRHRiQ2JC1GIzYmLUklbXN1cEdGJDYlLUY2Ni1RLyZFeHBvbmVudGlhbEU7RidGOUY7Rj5GQEZCRkRGRkZIL0ZLUSYwLjBlbUYnL0ZOUSwwLjExMTExMTFlbUYnLUYjNiYtRiw2JVEiYUYnRi9GMi1GNjYtUSIrRidGOUY7Rj5GQEZCRkRGRkZIL0ZLUSwwLjIyMjIyMjJlbUYnL0ZORmNvLUYjNiYtRiw2JVEiYkYnRi9GMi1GNjYtUTEmSW52aXNpYmxlVGltZXM7RidGOUY7Rj5GQEZCRkRGRkZIRmZuL0ZORmduLUYjNigtRiw2JVEjbG5GJy9GMEY9RjktRjY2LVEwJkFwcGx5RnVuY3Rpb247RidGOUY7Rj5GQEZCRkRGRkZIRmZuRl1wLUZSNiQtRiM2Ji1JJW1zdWJHRiQ2JS1GLDYlUSJ4RidGL0YyLUYjNiYtSSNtbkdGJDYkUSIwRidGOS8lK2ZvcmVncm91bmRHUShbMCwwLDBdRicvJSlyZWFkb25seUdGPUY5LyUvc3Vic2NyaXB0c2hpZnRHRmZxRmdxRmpxRjlGOUZncUZqcUY5RjlGOS8lMXN1cGVyc2NyaXB0c2hpZnRHRmZxRl9vLUYjNiZGZ29Gam9GVkY5RjlGOUZqb0ZbcUZqb0ZWRmpvLUZXNiVGWS1GIzYmRlxvRl9vLUYjNiZGZ29Gam8tRiM2KEZgcEZkcC1GUjYkLUYjNiYtRiM2JkZbcUZqb0ZWRjlGZ3FGanFGOUY5RmdxRmpxRjlGOUY5Rl5yRmpvLUZSNiQtRiM2Jy1GNjYtUSomdW1pbnVzMDtGJ0Y5RjtGPkZARkJGREZGRkhGYm9GZG8tRiM2LEZbcUZqb0ZWRmpvRmJyRmpvLUZXNiVGWS1GIzYmRlxvRl9vLUYjNiZGZ29Gam8tRiM2KEZgcEZkcC1GUjYkLUYjNiYtRiM2KEZbcUZqb0ZWRmpvRmJyRjlGZ3FGanFGOUY5RmdxRmpxRjlGOUY5Rl5yRmpvRmhyRjlGX28tRiM2LEZbcUZqb0ZWRmpvRmJyRmpvRmlzRmpvRl90RjlGOUY5RjlGZ3FGanFGOQ==">KiwsJi1JJGV4cEc2JCUqcHJvdGVjdGVkR0koX3N5c2xpYkc2IjYjLCZJImFHRikiIiIqJkkiYkdGKUYtLUkjbG5HRiY2IyZJInhHRik2IyIiIUYtRi1GLSomRi9GLUYkRi1GLUYtRjNGLUYkRi0tRiU2IywmRixGLSomRi9GLS1GMTYjKiZGM0YtRiRGLUYtRi1GLSwmKixGM0YtRiRGLUY4Ri0tRiU2IywmRixGLSomRi9GLS1GMTYjKihGM0YtRiRGLUY4Ri1GLUYtRi1GPEYtISIiKixGM0YtRiRGLUY4Ri1GQUYtRkVGLUYtRi0=</Equation></Text-field>
</Output>
<Output>
<Text-field style="2D Output" layout="Maple Output"><Equation executable="false" style="2D Output" display="LUklbXJvd0c2Iy9JK21vZHVsZW5hbWVHNiJJLFR5cGVzZXR0aW5nR0koX3N5c2xpYkdGJzYoLUkobWZlbmNlZEdGJDYmLUYjNiotRiM2KC1JI21pR0YkNiVRImFGJy8lJ2l0YWxpY0dRJXRydWVGJy8lLG1hdGh2YXJpYW50R1EnaXRhbGljRictSSNtb0dGJDYtUSI9RicvRjpRJ25vcm1hbEYnLyUmZmVuY2VHUSZmYWxzZUYnLyUqc2VwYXJhdG9yR0ZELyUpc3RyZXRjaHlHRkQvJSpzeW1tZXRyaWNHRkQvJShsYXJnZW9wR0ZELyUubW92YWJsZWxpbWl0c0dGRC8lJ2FjY2VudEdGRC8lJ2xzcGFjZUdRLDAuMjc3Nzc3OGVtRicvJSdyc3BhY2VHRlNGMi8lK2ZvcmVncm91bmRHUShbMCwwLDBdRicvJSlyZWFkb25seUdGREZALUY9Ni1RIixGJ0ZARkIvRkZGOEZHRklGS0ZNRk8vRlJRJjAuMGVtRicvRlVRLDAuMzMzMzMzM2VtRictRiM2KC1GMzYlUSJiRidGNkY5RjwtRiM2JS1GPTYtUSomdW1pbnVzMDtGJ0ZARkJGRUZHRklGS0ZNRk8vRlJRLDAuMjIyMjIyMmVtRicvRlVGaG8tSSNtbkdGJDYkUSIxRidGQEZARlZGWUZARmVuLUYjNigtSSVtc3ViR0YkNiUtRjM2JVEieEYnRjZGOS1GIzYmLUZbcDYkUSIwRidGQEZWRllGQC8lL3N1YnNjcmlwdHNoaWZ0R0ZqcEY8RmBwRlZGWUZARlZGWUZARkAvJSVvcGVuR1EifGZyRicvJSZjbG9zZUdRInxockYnRmVuLUYsNiYtRiM2KkYwRmVuLUYjNihGX29GPEZfb0ZWRllGQEZlbi1GIzYoRmBwRjwtSSVtc3VwR0YkNiUtRj02LVEvJkV4cG9uZW50aWFsRTtGJ0ZARkJGRUZHRklGS0ZNRk9GaW4vRlVRLDAuMTExMTExMWVtRictRiM2J0Zkby1JJm1mcmFjR0YkNigtRiM2JkYyRlZGWUZALUYjNiZGX29GVkZZRkAvJS5saW5ldGhpY2tuZXNzR0ZdcC8lK2Rlbm9tYWxpZ25HUSdjZW50ZXJGJy8lKW51bWFsaWduR0Zgcy8lKWJldmVsbGVkR0ZERlZGWUZALyUxc3VwZXJzY3JpcHRzaGlmdEdGanBGVkZZRkBGVkZZRkBGQEZdcUZgcUZWRllGQA==">NiQ8JS9JImFHNiJGJS9JImJHRiYhIiIvJkkieEdGJjYjIiIhRis8JUYkL0YoRigvRistSSRleHBHNiQlKnByb3RlY3RlZEdJKF9zeXNsaWJHRiY2IywkKiZGJSIiIkYoRilGKQ==</Equation></Text-field>
</Output>
</Group>
<Group labelreference="L6366" drawlabel="true">
<Input>
<Text-field prompt="&gt; " style="Maple Input" layout="Normal"><Equation executable="true" style="2D Input" input-equation="" display="LUklbXJvd0c2Iy9JK21vZHVsZW5hbWVHNiJJLFR5cGVzZXR0aW5nR0koX3N5c2xpYkdGJzYoLUkjbW9HRiQ2LVEiI0YnLyUsbWF0aHZhcmlhbnRHUSdub3JtYWxGJy8lJmZlbmNlR1EmZmFsc2VGJy8lKnNlcGFyYXRvckdGNC8lKXN0cmV0Y2h5R0Y0LyUqc3ltbWV0cmljR0Y0LyUobGFyZ2VvcEdGNC8lLm1vdmFibGVsaW1pdHNHRjQvJSdhY2NlbnRHRjQvJSdsc3BhY2VHUSYwLjBlbUYnLyUncnNwYWNlR0ZDLUkjbWlHRiQ2JVFVflRoZX5tb2RlbH5pc35wYXJhbWV0ZXJ+cmVkdW5kYW50fmlmfmI9JiM4NzIyOzF+fm9yfkYnLyUnaXRhbGljR0Y0Ri8tRiM2Ki1JJW1zdWJHRiQ2JS1GRzYlUSJ4RidGSkYvLUYjNigtSSNtbkdGJDYkUSIwRidGLy8lK2ZvcmVncm91bmRHUSpbMCwwLDI1NV1GJy8lK2V4ZWN1dGFibGVHRjQvJSlyZWFkb25seUdRJXRydWVGJy8lMGZvbnRfc3R5bGVfbmFtZUdRKjJEfk91dHB1dEYnRi8vJS9zdWJzY3JpcHRzaGlmdEdGWS1GLDYtUSI9RidGL0YyRjVGN0Y5RjtGPUY/L0ZCUSwwLjI3Nzc3NzhlbUYnL0ZFRmVvLUklbXN1cEdGJDYlLUYsNi1RLyZFeHBvbmVudGlhbEU7RidGL0YyRjVGN0Y5RjtGPUY/RkEvRkVRLDAuMTExMTExMWVtRictRiM2KS1GLDYtUSomdW1pbnVzMDtGJ0YvRjJGNUY3RjlGO0Y9Rj8vRkJRLDAuMjIyMjIyMmVtRicvRkVGZXAtSSZtZnJhY0dGJDYoLUYjNigtRkc2JVEiYUYnRkpGL0ZaRmduRmluRlxvRi8tRiM2KC1GRzYlUSJiRidGSkYvRlpGZ25GaW5GXG9GLy8lLmxpbmV0aGlja25lc3NHUSIxRicvJStkZW5vbWFsaWduR1EnY2VudGVyRicvJSludW1hbGlnbkdGaXEvJSliZXZlbGxlZEdGNEZaRmduRmluRlxvRi8vJTFzdXBlcnNjcmlwdHNoaWZ0R0ZZRlpGZ25GaW5GXG9GLy1GRzYjUSFGJ0ZnbkYv">LUklbXJvd0c2Iy9JK21vZHVsZW5hbWVHNiJJLFR5cGVzZXR0aW5nR0koX3N5c2xpYkdGJzYoLUkjbW9HRiQ2LVEiI0YnLyUsbWF0aHZhcmlhbnRHUSdub3JtYWxGJy8lJmZlbmNlR1EmZmFsc2VGJy8lKnNlcGFyYXRvckdGNC8lKXN0cmV0Y2h5R0Y0LyUqc3ltbWV0cmljR0Y0LyUobGFyZ2VvcEdGNC8lLm1vdmFibGVsaW1pdHNHRjQvJSdhY2NlbnRHRjQvJSdsc3BhY2VHUSYwLjBlbUYnLyUncnNwYWNlR0ZDLUkjbWlHRiQ2JVFVflRoZX5tb2RlbH5pc35wYXJhbWV0ZXJ+cmVkdW5kYW50fmlmfmI9JiM4NzIyOzF+fm9yfkYnLyUnaXRhbGljR0Y0Ri8tRiM2Ki1JJW1zdWJHRiQ2JS1GRzYlUSJ4RidGSkYvLUYjNigtSSNtbkdGJDYkUSIwRidGLy8lK2ZvcmVncm91bmRHUSpbMCwwLDI1NV1GJy8lK2V4ZWN1dGFibGVHRjQvJSlyZWFkb25seUdRJXRydWVGJy8lMGZvbnRfc3R5bGVfbmFtZUdRKjJEfk91dHB1dEYnRi8vJS9zdWJzY3JpcHRzaGlmdEdGWS1GLDYtUSI9RidGL0YyRjVGN0Y5RjtGPUY/L0ZCUSwwLjI3Nzc3NzhlbUYnL0ZFRmVvLUklbXN1cEdGJDYlLUYsNi1RLyZFeHBvbmVudGlhbEU7RidGL0YyRjVGN0Y5RjtGPUY/RkEvRkVRLDAuMTExMTExMWVtRictRiM2KS1GLDYtUSomdW1pbnVzMDtGJ0YvRjJGNUY3RjlGO0Y9Rj8vRkJRLDAuMjIyMjIyMmVtRicvRkVGZXAtSSZtZnJhY0dGJDYoLUYjNigtRkc2JVEiYUYnRkpGL0ZaRmduRmluRlxvRi8tRiM2KC1GRzYlUSJiRidGSkYvRlpGZ25GaW5GXG9GLy8lLmxpbmV0aGlja25lc3NHUSIxRicvJStkZW5vbWFsaWduR1EnY2VudGVyRicvJSludW1hbGlnbkdGaXEvJSliZXZlbGxlZEdGNEZaRmduRmluRlxvRi8vJTFzdXBlcnNjcmlwdHNoaWZ0R0ZZRlpGZ25GaW5GXG9GLy1GRzYjUSFGJ0ZnbkYv</Equation></Text-field>
</Input>
</Group>
<Group labelreference="L6392" drawlabel="true">
<Input>
<Text-field prompt="&gt; " style="Maple Input" layout="Normal"><Equation executable="true" style="2D Input" input-equation="" display="LUklbXJvd0c2Iy9JK21vZHVsZW5hbWVHNiJJLFR5cGVzZXR0aW5nR0koX3N5c2xpYkdGJzYlLUkjbWlHRiQ2I1EhRicvJStleGVjdXRhYmxlR1EmZmFsc2VGJy8lLG1hdGh2YXJpYW50R1Enbm9ybWFsRic=">JSFH</Equation></Text-field>
</Input>
</Group><RTable handle="52142988">TTdSMApJNVJUQUJMRV9TQVZFLzUyMTQyOTg4WColKWFueXRoaW5nRzYiNiJbZ2whIyUhISEiJCIkKiYmJSJ4RzYjIiIhIiIiLSUkZXhwRzYjLCYlImFHRiwqJiUiYkdGLC0lI2xuRzYjRihGLEYsRiwqKEYoRixGLUYsLUYuNiMsJkYxRiwqJkYzRiwtRjU2I0YnRixGLEYsKipGKEYsRi1GLEY4RiwtRi42IywmRjFGLComRjNGLC1GNTYjRjdGLEYsRixGJQ==</RTable>
</Worksheet>
