# Supplementary material for: Parameter redundancy in discrete state‐space and integrated models
Source: Biom J. 2016 Jun 30;58(5):1071–90. doi: 10.1002/bimj.201400239 (PMC5031231; doi:10.1002/bimj.201400239)
Supplement: Supplementary file 2 — Code [file BIMJ-58-1071-s002.zip › Example4.mw]

<?xml version="1.0" encoding="UTF-8"?>
<Worksheet>
<Version major="14" minor="0"/>
<Label-Scheme value="2" prefix=""/>
<View-Properties presentation="false"></View-Properties>
<MapleNet-Properties elisiondigitsbefore="100" labelling="true" indentamount="4" elisiontermsthreshold="10000" ansi="false" errorbreak="1" useclientjvm="true" echo="1" imaginaryunit="I" labelwidth="20" plotdriver="opengl" elisiondigitsafter="100" plotoutput="terminal" helpbrowser="standard" rtablesize="10" elisiontermsbefore="100" elisiondigitsthreshold="10000" typesetting="standard" plotdevice="inline" verboseproc="1" showassumed="1" errorcursor="false" longdelim="true" plotoptions="" quiet="false" elisiontermsafter="100" screenwidth="79" preplot="" prettyprint="3" displayprecision="-1" warnlevel="3" screenheight="25" latexwidth="6.0" postplot="" prompt="&gt; " ShowLabels="true"/>
<Styles><Font name="Ordered List 1" background="[255,255,255]" bold="false" executable="false" family="Times New Roman" foreground="[0,0,0]" italic="false" opaque="false" readonly="false" size="12" subscript="false" superscript="false" underline="false" placeholder="false"/>
<Font name="Annotation Text" background="[255,255,255]" bold="false" executable="false" family="Times New Roman" foreground="[0,0,0]" italic="false" opaque="false" readonly="false" size="12" subscript="false" superscript="false" underline="false" placeholder="false"/>
<Font name="Ordered List 2" background="[255,255,255]" bold="false" executable="false" family="Times New Roman" foreground="[0,0,0]" italic="false" opaque="false" readonly="false" size="12" subscript="false" superscript="false" underline="false" placeholder="false"/>
<Font name="Ordered List 3" background="[255,255,255]" bold="false" executable="false" family="Times New Roman" foreground="[0,0,0]" italic="false" opaque="false" readonly="false" size="12" subscript="false" superscript="false" underline="false" placeholder="false"/>
<Font name="Ordered List 4" background="[255,255,255]" bold="false" executable="false" family="Times New Roman" foreground="[0,0,0]" italic="false" opaque="false" readonly="false" size="12" subscript="false" superscript="false" underline="false" placeholder="false"/>
<Font name="Ordered List 5" background="[255,255,255]" bold="false" executable="false" family="Times New Roman" foreground="[0,0,0]" italic="false" opaque="false" readonly="false" size="12" subscript="false" superscript="false" underline="false" placeholder="false"/>
<Font name="Author" background="[255,255,255]" bold="false" executable="false" family="Times New Roman" foreground="[0,0,0]" italic="false" opaque="false" readonly="false" size="12" subscript="false" superscript="false" underline="false" placeholder="false"/>
<Font name="Annotation Title" background="[255,255,255]" bold="true" executable="false" family="Times New Roman" foreground="[0,0,0]" italic="false" opaque="false" readonly="false" size="18" subscript="false" superscript="false" underline="false" placeholder="false"/>
<Font name="Warning" background="[255,255,255]" bold="false" executable="false" family="Courier New" foreground="[0,0,255]" italic="false" opaque="false" readonly="true" size="12" subscript="false" superscript="false" underline="false" placeholder="false"/>
<Font name="Caption Reference" background="[255,255,255]" bold="true" executable="false" family="Times New Roman" foreground="[0,0,0]" italic="false" opaque="false" readonly="false" size="12" subscript="false" superscript="false" underline="false" placeholder="false"/>
<Font name="Maple Input Placeholder" background="[255,255,255]" bold="true" executable="true" family="Courier New" foreground="[200,0,200]" italic="false" opaque="false" readonly="false" size="12" subscript="false" superscript="false" underline="false" placeholder="true"/>
<Font name="Maple Plot" background="[255,255,255]" bold="false" executable="false" family="Times New Roman" foreground="[0,0,0]" italic="false" opaque="false" readonly="false" size="12" subscript="false" superscript="false" underline="false" placeholder="false"/>
<Font name="Code" background="[255,255,255]" bold="false" executable="false" family="Courier New" foreground="[255,0,0]" italic="false" opaque="false" readonly="false" size="12" subscript="false" superscript="false" underline="false" placeholder="false"/>
<Font name="Line Printed Output" background="[255,255,255]" bold="false" executable="false" family="Courier New" foreground="[0,0,255]" italic="false" opaque="false" readonly="true" size="12" subscript="false" superscript="false" underline="false" placeholder="false"/>
<Font name="Text Output" background="[255,255,255]" bold="false" executable="false" family="Courier New" foreground="[0,0,255]" italic="false" opaque="false" readonly="true" size="12" subscript="false" superscript="false" underline="false" placeholder="false"/>
<Font name="Diagnostic" background="[255,255,255]" bold="false" executable="false" family="Courier New" foreground="[40,120,40]" italic="false" opaque="false" readonly="true" size="12" subscript="false" superscript="false" underline="false" placeholder="false"/>
<Font name="2D Inert Output" background="[255,255,255]" bold="false" executable="true" family="Times New Roman" foreground="[144,144,144]" italic="false" opaque="false" readonly="false" size="12" subscript="false" superscript="false" underline="false" placeholder="false"/>
<Font name="Normal" background="[255,255,255]" bold="false" executable="false" family="Times New Roman" foreground="[0,0,0]" italic="false" opaque="false" readonly="false" size="12" subscript="false" superscript="false" underline="false" placeholder="false"/>
<Font name="Hyperlink" background="[255,255,255]" bold="false" executable="false" family="Times New Roma" foreground="[0,128,128]" italic="false" opaque="false" readonly="false" size="12" subscript="false" superscript="false" underline="true" placeholder="false"/>
<Font name="Maple Output" background="[255,255,255]" bold="false" executable="false" family="Times New Roman" foreground="[0,0,0]" italic="false" opaque="false" readonly="false" size="12" subscript="false" superscript="false" underline="false" placeholder="false"/>
<Font name="Dash Item" background="[255,255,255]" bold="false" executable="false" family="Times New Roman" foreground="[0,0,0]" italic="false" opaque="false" readonly="false" size="12" subscript="false" superscript="false" underline="false" placeholder="false"/>
<Font name="2D Math" background="[255,255,255]" bold="false" executable="false" family="Times New Roman" foreground="[0,0,0]" italic="false" opaque="false" readonly="false" size="12" subscript="false" superscript="false" underline="false" placeholder="false"/>
<Font name="Maple Input" background="[255,255,255]" bold="true" executable="true" family="Courier New" foreground="[255,0,0]" italic="false" opaque="false" readonly="false" size="12" subscript="false" superscript="false" underline="false" placeholder="false"/>
<Font name="2D Output" background="[255,255,255]" bold="false" executable="false" family="Times New Roman" foreground="[0,0,255]" italic="false" opaque="false" readonly="true" size="12" subscript="false" superscript="false" underline="false" placeholder="false"/>
<Font name="2D Input" background="[255,255,255]" bold="false" executable="true" family="Times New Roman" foreground="[0,0,0]" italic="false" opaque="false" readonly="false" size="12" subscript="false" superscript="false" underline="false" placeholder="false"/>
<Font name="HyperlinkError" background="[255,255,255]" bold="false" executable="false" family="Courier New" foreground="[255,0,255]" italic="false" opaque="false" readonly="true" size="12" subscript="false" superscript="false" underline="true" placeholder="false"/>
<Font name="Header and Footer" background="[255,255,255]" bold="false" executable="false" family="Times New Roman" foreground="[0,0,0]" italic="false" opaque="false" readonly="false" size="10" subscript="false" superscript="false" underline="false" placeholder="false"/>
<Font name="Error" background="[255,255,255]" bold="false" executable="false" family="Courier New" foreground="[255,0,255]" italic="false" opaque="false" readonly="true" size="12" subscript="false" superscript="false" underline="false" placeholder="false"/>
<Font name="Title" background="[255,255,255]" bold="true" executable="false" family="Times New Roman" foreground="[0,0,0]" italic="false" opaque="false" readonly="false" size="18" subscript="false" superscript="false" underline="false" placeholder="false"/>
<Font name="Heading 1" background="[255,255,255]" bold="true" executable="false" family="Times New Roma" foreground="[0,0,0]" italic="false" opaque="false" readonly="false" size="18" subscript="false" superscript="false" underline="false" placeholder="false"/>
<Font name="Text" background="[255,255,255]" bold="false" executable="false" family="Times New Roman" foreground="[0,0,0]" italic="false" opaque="false" readonly="false" size="12" subscript="false" superscript="false" underline="false" placeholder="false"/>
<Font name="Bullet Item" background="[255,255,255]" bold="false" executable="false" family="Times New Roman" foreground="[0,0,0]" italic="false" opaque="false" readonly="false" size="12" subscript="false" superscript="false" underline="false" placeholder="false"/>
<Font name="Heading 4" background="[255,255,255]" bold="false" executable="false" family="Times New Roma" foreground="[0,0,0]" italic="true" opaque="false" readonly="false" size="12" subscript="false" superscript="false" underline="false" placeholder="false"/>
<Font name="Equation Label" background="[255,255,255]" bold="true" executable="false" family="Times New Roman" foreground="[0,0,0]" italic="false" opaque="false" readonly="false" size="12" subscript="false" superscript="false" underline="false" placeholder="false"/>
<Font name="Heading 3" background="[255,255,255]" bold="true" executable="false" family="Times New Roma" foreground="[0,0,0]" italic="true" opaque="false" readonly="false" size="14" subscript="false" superscript="false" underline="false" placeholder="false"/>
<Font name="Heading 2" background="[255,255,255]" bold="true" executable="false" family="Times New Roma" foreground="[0,0,0]" italic="false" opaque="false" readonly="false" size="16" subscript="false" superscript="false" underline="false" placeholder="false"/>
<Font name="HyperlinkWarning" background="[255,255,255]" bold="false" executable="false" family="Courier New" foreground="[0,0,255]" italic="false" opaque="false" readonly="true" size="12" subscript="false" superscript="false" underline="true" placeholder="false"/>
<Font name="Dictionary Hyperlink" background="[255,255,255]" bold="false" executable="false" family="Times New Roma" foreground="[147,0,15]" italic="false" opaque="false" readonly="false" size="12" subscript="false" superscript="false" underline="true" placeholder="false"/>
<Font name="Caption Text" background="[255,255,255]" bold="true" executable="false" family="Times New Roman" foreground="[0,0,0]" italic="false" opaque="false" readonly="false" size="12" subscript="false" superscript="false" underline="false" placeholder="false"/>
<Font name="List Item" background="[255,255,255]" bold="false" executable="false" family="Times New Roman" foreground="[0,0,0]" italic="false" opaque="false" readonly="false" size="12" subscript="false" superscript="false" underline="false" placeholder="false"/>
<Layout name="Ordered List 1" alignment="left" bullet="numeric" firstindent="0" leftmargin="0" rightmargin="0" linespacing="0.0" spaceabove="3" spacebelow="3" linebreak="space" pagebreak-before="false" initial="-1" bulletsuffix=""/>
<Layout name="Ordered List 2" alignment="left" bullet="alphabetic" firstindent="0" leftmargin="36" rightmargin="0" linespacing="0.0" spaceabove="3" spacebelow="3" linebreak="space" pagebreak-before="false" initial="-1" bulletsuffix=""/>
<Layout name="Ordered List 3" alignment="left" bullet="roman" firstindent="0" leftmargin="72" rightmargin="0" linespacing="0.0" spaceabove="3" spacebelow="3" linebreak="space" pagebreak-before="false" initial="-1" bulletsuffix=""/>
<Layout name="Ordered List 4" alignment="left" bullet="ALPHABETIC" firstindent="0" leftmargin="108" rightmargin="0" linespacing="0.0" spaceabove="3" spacebelow="3" linebreak="space" pagebreak-before="false" initial="-1" bulletsuffix=""/>
<Layout name="Ordered List 5" alignment="left" bullet="ROMAN" firstindent="0" leftmargin="144" rightmargin="0" linespacing="0.0" spaceabove="3" spacebelow="3" linebreak="space" pagebreak-before="false" initial="-1" bulletsuffix=""/>
<Layout name="Author" alignment="centred" bullet="none" firstindent="0" leftmargin="0" rightmargin="0" linespacing="0.0" spaceabove="8" spacebelow="8" linebreak="space" pagebreak-before="false" initial="0" bulletsuffix=""/>
<Layout name="Warning" alignment="left" bullet="none" firstindent="0" leftmargin="0" rightmargin="0" linespacing="0.0" spaceabove="0" spacebelow="0" linebreak="space" pagebreak-before="false" initial="0" bulletsuffix=""/>
<Layout name="Annotation Title" alignment="centred" bullet="none" firstindent="0" leftmargin="0" rightmargin="0" linespacing="0.0" spaceabove="12" spacebelow="12" linebreak="space" pagebreak-before="false" initial="0" bulletsuffix=""/>
<Layout name="Maple Plot" alignment="centred" bullet="none" firstindent="0" leftmargin="0" rightmargin="0" linespacing="0.0" spaceabove="0" spacebelow="0" linebreak="space" pagebreak-before="false" initial="0" bulletsuffix=""/>
<Layout name="Line Printed Output" alignment="left" bullet="none" firstindent="0" leftmargin="0" rightmargin="0" linespacing="0.0" spaceabove="0" spacebelow="0" linebreak="any" pagebreak-before="false" initial="0" bulletsuffix=""/>
<Layout name="Text Output" alignment="left" bullet="none" firstindent="0" leftmargin="0" rightmargin="0" linespacing="0.0" spaceabove="0" spacebelow="0" linebreak="newline" pagebreak-before="false" initial="0" bulletsuffix=""/>
<Layout name="Diagnostic" alignment="left" bullet="none" firstindent="0" leftmargin="0" rightmargin="0" linespacing="0.0" spaceabove="0" spacebelow="0" linebreak="any" pagebreak-before="false" initial="0" bulletsuffix=""/>
<Layout name="Normal" alignment="left" bullet="none" firstindent="0" leftmargin="0" rightmargin="0" linespacing="0.0" spaceabove="0" spacebelow="0" linebreak="space" pagebreak-before="false" initial="0" bulletsuffix=""/>
<Layout name="Maple Output" alignment="centred" bullet="none" firstindent="0" leftmargin="0" rightmargin="0" linespacing="0.3" spaceabove="0" spacebelow="0" linebreak="space" pagebreak-before="false" initial="0" bulletsuffix=""/>
<Layout name="Dash Item" alignment="left" bullet="dash" firstindent="0" leftmargin="0" rightmargin="0" linespacing="0.0" spaceabove="3" spacebelow="3" linebreak="space" pagebreak-before="false" initial="0" bulletsuffix=""/>
<Layout name="HyperlinkError" alignment="left" bullet="none" firstindent="0" leftmargin="0" rightmargin="0" linespacing="0.0" spaceabove="0" spacebelow="0" linebreak="space" pagebreak-before="false" initial="0" bulletsuffix=""/>
<Layout name="Error" alignment="left" bullet="none" firstindent="0" leftmargin="0" rightmargin="0" linespacing="0.0" spaceabove="0" spacebelow="0" linebreak="space" pagebreak-before="false" initial="0" bulletsuffix=""/>
<Layout name="Title" alignment="centred" bullet="none" firstindent="0" leftmargin="0" rightmargin="0" linespacing="0.0" spaceabove="12" spacebelow="12" linebreak="space" pagebreak-before="false" initial="0" bulletsuffix=""/>
<Layout name="Heading 1" alignment="left" bullet="none" firstindent="0" leftmargin="0" rightmargin="0" linespacing="0.0" spaceabove="8" spacebelow="4" linebreak="space" pagebreak-before="false" initial="0" bulletsuffix=""/>
<Layout name="Bullet Item" alignment="left" bullet="dot" firstindent="0" leftmargin="0" rightmargin="0" linespacing="0.0" spaceabove="3" spacebelow="3" linebreak="space" pagebreak-before="false" initial="0" bulletsuffix=""/>
<Layout name="Heading 4" alignment="left" bullet="none" firstindent="0" leftmargin="0" rightmargin="0" linespacing="0.0" spaceabove="0" spacebelow="0" linebreak="space" pagebreak-before="false" initial="0" bulletsuffix=""/>
<Layout name="Heading 3" alignment="left" bullet="none" firstindent="0" leftmargin="0" rightmargin="0" linespacing="0.0" spaceabove="0" spacebelow="0" linebreak="space" pagebreak-before="false" initial="0" bulletsuffix=""/>
<Layout name="Heading 2" alignment="left" bullet="none" firstindent="0" leftmargin="0" rightmargin="0" linespacing="0.0" spaceabove="8" spacebelow="2" linebreak="space" pagebreak-before="false" initial="0" bulletsuffix=""/>
<Layout name="HyperlinkWarning" alignment="left" bullet="none" firstindent="0" leftmargin="0" rightmargin="0" linespacing="0.0" spaceabove="0" spacebelow="0" linebreak="space" pagebreak-before="false" initial="0" bulletsuffix=""/>
<Layout name="List Item" alignment="left" bullet="indent" firstindent="0" leftmargin="0" rightmargin="0" linespacing="0.0" spaceabove="3" spacebelow="3" linebreak="space" pagebreak-before="false" initial="0" bulletsuffix=""/>
<Pencil-style name="Pencil 5" pen-color="[255,0,0]" pen-height="5.0" pen-width="5.0" pen-opacity="1.0"/>
<Pencil-style name="Pencil 4" pen-color="[0,0,255]" pen-height="3.0" pen-width="3.0" pen-opacity="1.0"/>
<Pencil-style name="Pencil 3" pen-color="[0,0,0]" pen-height="3.0" pen-width="3.0" pen-opacity="1.0"/>
<Pencil-style name="Pencil 2" pen-color="[0,0,255]" pen-height="1.0" pen-width="1.0" pen-opacity="1.0"/>
<Pencil-style name="Pencil 1" pen-color="[0,0,0]" pen-height="1.0" pen-width="1.0" pen-opacity="1.0"/>
<Highlighter-style name="Highlighter 2" pen-color="[255,204,0]" pen-height="14.0" pen-width="14.0" pen-opacity="0.8"/>
<Highlighter-style name="Highlighter 1" pen-color="[255,153,255]" pen-height="12.0" pen-width="8.0" pen-opacity="0.8"/>
<Highlighter-style name="Highlighter 4" pen-color="[0,255,255]" pen-height="32.0" pen-width="32.0" pen-opacity="0.8"/>
<Highlighter-style name="Highlighter 3" pen-color="[51,255,0]" pen-height="24.0" pen-width="24.0" pen-opacity="0.8"/>
<Highlighter-style name="Highlighter 5" pen-color="[255,255,0]" pen-height="48.0" pen-width="48.0" pen-opacity="0.8"/>
</Styles>
<Task-table>
    <Task-category name="&lt;default&gt;">
    </Task-category>
</Task-table>
<Annotation-table>
    <Annotation-category name="&lt;default&gt;">
    </Annotation-category>
</Annotation-table>
<Task>
</Task>
<Group labelreference="L6469" drawlabel="true">
<Input>
<Text-field prompt="&gt; " style="Maple Input" layout="Normal"><Equation executable="true" style="2D Input" input-equation="" display="LUklbXJvd0c2Iy9JK21vZHVsZW5hbWVHNiJJLFR5cGVzZXR0aW5nR0koX3N5c2xpYkdGJzYmLUkjbW9HRiQ2LVEiI0YnLyUsbWF0aHZhcmlhbnRHUSdub3JtYWxGJy8lJmZlbmNlR1EmZmFsc2VGJy8lKnNlcGFyYXRvckdGNC8lKXN0cmV0Y2h5R0Y0LyUqc3ltbWV0cmljR0Y0LyUobGFyZ2VvcEdGNC8lLm1vdmFibGVsaW1pdHNHRjQvJSdhY2NlbnRHRjQvJSdsc3BhY2VHUSYwLjBlbUYnLyUncnNwYWNlR0ZDLUkjbWlHRiQ2JVFocUV4YW1wbGV+NH5vZn5QYXJhbWV0ZXJ+UmVkdW5kYW5jeX5pbn5EaXNjcmV0ZX5TdGF0ZS1TcGFjZX5hbmR+SW50ZWdyYXRlZH5Nb2RlbHN+Ynl+RC5+Si5+Q29sZX5hbmR+Ui5TLn5NY0NyZWFGJy8lJ2l0YWxpY0dGNEYvLyUrZXhlY3V0YWJsZUdGNEYv">LUklbXJvd0c2Iy9JK21vZHVsZW5hbWVHNiJJLFR5cGVzZXR0aW5nR0koX3N5c2xpYkdGJzYmLUkjbW9HRiQ2LVEiI0YnLyUsbWF0aHZhcmlhbnRHUSdub3JtYWxGJy8lJmZlbmNlR1EmZmFsc2VGJy8lKnNlcGFyYXRvckdGNC8lKXN0cmV0Y2h5R0Y0LyUqc3ltbWV0cmljR0Y0LyUobGFyZ2VvcEdGNC8lLm1vdmFibGVsaW1pdHNHRjQvJSdhY2NlbnRHRjQvJSdsc3BhY2VHUSYwLjBlbUYnLyUncnNwYWNlR0ZDLUkjbWlHRiQ2JVFocUV4YW1wbGV+NH5vZn5QYXJhbWV0ZXJ+UmVkdW5kYW5jeX5pbn5EaXNjcmV0ZX5TdGF0ZS1TcGFjZX5hbmR+SW50ZWdyYXRlZH5Nb2RlbHN+Ynl+RC5+Si5+Q29sZX5hbmR+Ui5TLn5NY0NyZWFGJy8lJ2l0YWxpY0dGNEYvLyUrZXhlY3V0YWJsZUdGNEYv</Equation></Text-field>
</Input>
</Group>
<Group labelreference="L6421" drawlabel="true">
<Input>
<Text-field prompt="&gt; " style="Maple Input" layout="Normal"><Equation executable="true" style="2D Input" input-equation="" display="LUklbXJvd0c2Iy9JK21vZHVsZW5hbWVHNiJJLFR5cGVzZXR0aW5nR0koX3N5c2xpYkdGJzYmLUkjbWlHRiQ2JVEocmVzdGFydEYnLyUnaXRhbGljR1EldHJ1ZUYnLyUsbWF0aHZhcmlhbnRHUSdpdGFsaWNGJy1JI21vR0YkNi1RIjpGJy9GM1Enbm9ybWFsRicvJSZmZW5jZUdRJmZhbHNlRicvJSpzZXBhcmF0b3JHRj0vJSlzdHJldGNoeUdGPS8lKnN5bW1ldHJpY0dGPS8lKGxhcmdlb3BHRj0vJS5tb3ZhYmxlbGltaXRzR0Y9LyUnYWNjZW50R0Y9LyUnbHNwYWNlR1EsMC4yNzc3Nzc4ZW1GJy8lJ3JzcGFjZUdGTC8lK2V4ZWN1dGFibGVHRj1GOQ==">LUklbXJvd0c2Iy9JK21vZHVsZW5hbWVHNiJJLFR5cGVzZXR0aW5nR0koX3N5c2xpYkdGJzYmLUkjbWlHRiQ2JVEocmVzdGFydEYnLyUnaXRhbGljR1EldHJ1ZUYnLyUsbWF0aHZhcmlhbnRHUSdpdGFsaWNGJy1JI21vR0YkNi1RIjpGJy9GM1Enbm9ybWFsRicvJSZmZW5jZUdRJmZhbHNlRicvJSpzZXBhcmF0b3JHRj0vJSlzdHJldGNoeUdGPS8lKnN5bW1ldHJpY0dGPS8lKGxhcmdlb3BHRj0vJS5tb3ZhYmxlbGltaXRzR0Y9LyUnYWNjZW50R0Y9LyUnbHNwYWNlR1EsMC4yNzc3Nzc4ZW1GJy8lJ3JzcGFjZUdGTC8lK2V4ZWN1dGFibGVHRj1GOQ==</Equation></Text-field>
</Input>
</Group>
<Group labelreference="L6161" drawlabel="true">
<Input>
<Text-field prompt="&gt; " style="Maple Input" layout="Normal"><Equation executable="true" style="2D Input" input-equation="" display="LUklbXJvd0c2Iy9JK21vZHVsZW5hbWVHNiJJLFR5cGVzZXR0aW5nR0koX3N5c2xpYkdGJzYnLUkjbWlHRiQ2JVEld2l0aEYnLyUnaXRhbGljR1EldHJ1ZUYnLyUsbWF0aHZhcmlhbnRHUSdpdGFsaWNGJy1JKG1mZW5jZWRHRiQ2JC1GIzYkLUYsNiVRLkxpbmVhckFsZ2VicmFGJ0YvRjIvRjNRJ25vcm1hbEYnRj0tSSNtb0dGJDYtUSI6RidGPS8lJmZlbmNlR1EmZmFsc2VGJy8lKnNlcGFyYXRvckdGRS8lKXN0cmV0Y2h5R0ZFLyUqc3ltbWV0cmljR0ZFLyUobGFyZ2VvcEdGRS8lLm1vdmFibGVsaW1pdHNHRkUvJSdhY2NlbnRHRkUvJSdsc3BhY2VHUSwwLjI3Nzc3NzhlbUYnLyUncnNwYWNlR0ZULyUrZXhlY3V0YWJsZUdGRUY9">LUklbXJvd0c2Iy9JK21vZHVsZW5hbWVHNiJJLFR5cGVzZXR0aW5nR0koX3N5c2xpYkdGJzYlLUkjbWlHRiQ2JVEld2l0aEYnLyUnaXRhbGljR1EldHJ1ZUYnLyUsbWF0aHZhcmlhbnRHUSdpdGFsaWNGJy1JKG1mZW5jZWRHRiQ2JC1GIzYjLUYsNiVRLkxpbmVhckFsZ2VicmFGJ0YvRjIvRjNRJ25vcm1hbEYnLUkjbW9HRiQ2LVEiOkYnRj0vJSZmZW5jZUdRJmZhbHNlRicvJSpzZXBhcmF0b3JHRkUvJSlzdHJldGNoeUdGRS8lKnN5bW1ldHJpY0dGRS8lKGxhcmdlb3BHRkUvJS5tb3ZhYmxlbGltaXRzR0ZFLyUnYWNjZW50R0ZFLyUnbHNwYWNlR1EsMC4yNzc3Nzc4ZW1GJy8lJ3JzcGFjZUdGVA==</Equation></Text-field>
</Input>
</Group>
<Group labelreference="L6159" drawlabel="true">
<Input>
<Text-field prompt="&gt; " style="Maple Input" layout="Normal"><Equation executable="true" style="2D Input" input-equation="" display="LUklbXJvd0c2Iy9JK21vZHVsZW5hbWVHNiJJLFR5cGVzZXR0aW5nR0koX3N5c2xpYkdGJzZmci1JI21pR0YkNiVRJURtYXRGJy8lJ2l0YWxpY0dRJXRydWVGJy8lLG1hdGh2YXJpYW50R1EnaXRhbGljRictSSNtb0dGJDYtUSJ+RicvRjNRJ25vcm1hbEYnLyUmZmVuY2VHUSZmYWxzZUYnLyUqc2VwYXJhdG9yR0Y9LyUpc3RyZXRjaHlHRj0vJSpzeW1tZXRyaWNHRj0vJShsYXJnZW9wR0Y9LyUubW92YWJsZWxpbWl0c0dGPS8lJ2FjY2VudEdGPS8lJ2xzcGFjZUdRJjAuMGVtRicvJSdyc3BhY2VHRkwtRjY2LVEqJmNvbG9uZXE7RidGOUY7Rj5GQEZCRkRGRkZIL0ZLUSwwLjI3Nzc3NzhlbUYnL0ZORlMtRjY2L1ElcHJvY0YnLyUlYm9sZEdGMS9GM1ElYm9sZEYnLyUrZm9udHdlaWdodEdGZW5GO0Y+RkBGQkZERkZGSEZKRk0tSShtZmVuY2VkR0YkNiQtRiM2Jy1GLDYlUSNzZUYnRi9GMi1GNjYuUSIsRidGL0YyRjsvRj9GMUZARkJGREZGRkhGSi9GTlEsMC4zMzMzMzMzZW1GJy1GLDYlUSVwYXJzRidGL0YyLyUrZXhlY3V0YWJsZUdGPUY5RjlGNS1JJ21zcGFjZUdGJDYmLyUnaGVpZ2h0R1EmMC4wZXhGJy8lJndpZHRoR0ZMLyUmZGVwdGhHRmBwLyUqbGluZWJyZWFrR1EobmV3bGluZUYnLUZccDYmRl5wRmFwRmNwL0ZmcFElYXV0b0YnLUY2Ni9RJmxvY2FsRidGWEZaRmZuRjtGPkZARkJGREZGRkhGSkZNRjUtRiw2JVEkREQxRidGL0YyLUY2Ni1GYm9GOUY7RmNvRkBGQkZERkZGSEZKRmRvRjUtRiw2JVEiaUYnRi9GMkZicUY1LUYsNiVRImpGJ0YvRjItRjY2LVEiO0YnRjlGO0Zjb0ZARkJGREZGRkhGSkZURltwRltwLUY2Ni9RLGRlc2NyaXB0aW9uRidGWEZaRmZuRjtGPkZARkJGREZGRkhGSi9GTlEsMC4yMjIyMjIyZW1GJ0Y1LUkjbXNHRiQ2I1E7Rm9ybX50aGV+ZGVyaXZhdGl2ZX5tYXRyaXhGJ0ZqcUZbcC1GLDYlUSV3aXRoRidGL0YyLUZpbjYkLUYjNiUtRiw2JVEuTGluZWFyQWxnZWJyYUYnRi9GMkZpb0Y5RjktRjY2LVEiOkYnRjlGO0Y+RkBGQkZERkZGSEZSRlRGW3BGW3BGX3FGNUZPLUYsNiVRJ01hdHJpeEYnRi9GMi1GaW42JC1GIzYtLUkjbW5HRiQ2JFEiMUYnRjktRjY2LVEjLi5GJ0Y5RjtGPkZARkJGREZGRkgvRktGYXJGTS1GLDYlUSpEaW1lbnNpb25GJ0YvRjItRmluNiQtRiM2JUZmb0Zpb0Y5RjlGYnFGanNGXnRGYnQtRmluNiQtRiM2JUZdb0Zpb0Y5RjlGaW9GOUY5RmBzRltwLUY2Ni9RJGZvckYnRlhGWkZmbkY7Rj5GQEZCRkRGRkZIRkpGYHJGNUZkcUY1LUY2Ni9RJWZyb21GJ0ZYRlpGZm5GO0Y+RkBGQkZERkZGSEZhdEZgckY1RmpzRjUtRjY2L1EjdG9GJ0ZYRlpGZm5GO0Y+RkBGQkZERkZGSEZhdEZgckY1RmJ0RmV0RjVGNS1GNjYvUSNkb0YnRlhGWkZmbkY7Rj5GQEZCRkRGRkZIRmF0RmByRjVGW3BGNUY1RjVGNUY1RjVGXXVGNUZncUY1RmB1RjVGanNGNUZjdUY1RmJ0Rml0RjVGZnVGNUZbcEY1RjVGNUY1RjVGNUY1RjVGNUY1RjVGNUZfcS1GaW42Ji1GIzYnRmRxRmJxRmdxRmlvRjlGOS8lJW9wZW5HUSJbRicvJSZjbG9zZUdRIl1GJ0Y1Rk9GNS1GLDYlUSVkaWZmRidGL0YyLUZpbjYkLUYjNilGXW8tRmluNiYtRiM2JUZncUZpb0Y5RjlGXXZGYHZGYnFGZm8tRmluNiYtRiM2JUZkcUZpb0Y5RjlGXXZGYHZGaW9GOUY5RjVGW3BGNUY1RjVGNUY1RjUtRjY2L1EkZW5kRidGWEZaRmZuRjtGPkZARkJGREZGRkgvRktGZW9GTUY1RmZ1RltwRmJ3RjVGZnVGanFGW3BGX3FGanFGW3AtRjY2L0Y4RlhGWkZmbkY7Rj5GQEZCRkRGRkZIRkpGTS1GNjYvRmR3RlhGWkZmbkY7Rj5GQEZCRkRGRkZIRkpGTUZmd0ZVLUY2Ni9GYnNGWEZaRmZuRjtGPkZARkJGREZGRkhGUkZURmlvRjk=">LUklbXJvd0c2Iy9JK21vZHVsZW5hbWVHNiJJLFR5cGVzZXR0aW5nR0koX3N5c2xpYkdGJzZkci1JI21pR0YkNiVRJURtYXRGJy8lJ2l0YWxpY0dRJXRydWVGJy8lLG1hdGh2YXJpYW50R1EnaXRhbGljRictSSNtb0dGJDYtUSJ+RicvRjNRJ25vcm1hbEYnLyUmZmVuY2VHUSZmYWxzZUYnLyUqc2VwYXJhdG9yR0Y9LyUpc3RyZXRjaHlHRj0vJSpzeW1tZXRyaWNHRj0vJShsYXJnZW9wR0Y9LyUubW92YWJsZWxpbWl0c0dGPS8lJ2FjY2VudEdGPS8lJ2xzcGFjZUdRJjAuMGVtRicvJSdyc3BhY2VHRkwtRjY2LVEqJmNvbG9uZXE7RidGOUY7Rj5GQEZCRkRGRkZIL0ZLUSwwLjI3Nzc3NzhlbUYnL0ZORlMtRjY2L1ElcHJvY0YnLyUlYm9sZEdGMS9GM1ElYm9sZEYnLyUrZm9udHdlaWdodEdGZW5GO0Y+RkBGQkZERkZGSEZKRk0tSShtZmVuY2VkR0YkNiQtRiM2JS1GLDYlUSNzZUYnRi9GMi1GNjYuUSIsRidGL0YyRjsvRj9GMUZARkJGREZGRkhGSi9GTlEsMC4zMzMzMzMzZW1GJy1GLDYlUSVwYXJzRidGL0YyRjlGNS1JJ21zcGFjZUdGJDYmLyUnaGVpZ2h0R1EmMC4wZXhGJy8lJndpZHRoR0ZMLyUmZGVwdGhHRl5wLyUqbGluZWJyZWFrR1EobmV3bGluZUYnLUZqbzYmRlxwRl9wRmFwL0ZkcFElYXV0b0YnLUY2Ni9RJmxvY2FsRidGWEZaRmZuRjtGPkZARkJGREZGRkhGSkZNRjUtRiw2JVEkREQxRidGL0YyLUY2Ni1GYm9GOUY7RmNvRkBGQkZERkZGSEZKRmRvRjUtRiw2JVEiaUYnRi9GMkZgcUY1LUYsNiVRImpGJ0YvRjItRjY2LVEiO0YnRjlGO0Zjb0ZARkJGREZGRkhGSkZURmlvRmlvLUY2Ni9RLGRlc2NyaXB0aW9uRidGWEZaRmZuRjtGPkZARkJGREZGRkhGSi9GTlEsMC4yMjIyMjIyZW1GJ0Y1LUkjbXNHRiQ2I1E7Rm9ybX50aGV+ZGVyaXZhdGl2ZX5tYXRyaXhGJ0ZocUZpby1GLDYlUSV3aXRoRidGL0YyLUZpbjYkLUYjNiMtRiw2JVEuTGluZWFyQWxnZWJyYUYnRi9GMkY5LUY2Ni1RIjpGJ0Y5RjtGPkZARkJGREZGRkhGUkZURmlvRmlvRl1xRjVGTy1GLDYlUSdNYXRyaXhGJ0YvRjItRmluNiQtRiM2Ky1JI21uR0YkNiRRIjFGJ0Y5LUY2Ni1RIy4uRidGOUY7Rj5GQEZCRkRGRkZIL0ZLRl9yRk0tRiw2JVEqRGltZW5zaW9uRidGL0YyLUZpbjYkLUYjNiNGZm9GOUZgcUZoc0ZcdEZgdC1GaW42JC1GIzYjRl1vRjlGOUZec0Zpby1GNjYvUSRmb3JGJ0ZYRlpGZm5GO0Y+RkBGQkZERkZGSEZKRl5yRjVGYnFGNS1GNjYvUSVmcm9tRidGWEZaRmZuRjtGPkZARkJGREZGRkhGX3RGXnJGNUZoc0Y1LUY2Ni9RI3RvRidGWEZaRmZuRjtGPkZARkJGREZGRkhGX3RGXnJGNUZgdEZjdEY1RjUtRjY2L1EjZG9GJ0ZYRlpGZm5GO0Y+RkBGQkZERkZGSEZfdEZeckY1RmlvRjVGNUY1RjVGNUY1Rlt1RjVGZXFGNUZedUY1RmhzRjVGYXVGNUZgdEZndEY1RmR1RjVGaW9GNUY1RjVGNUY1RjVGNUY1RjVGNUY1RjVGXXEtRmluNiYtRiM2JUZicUZgcUZlcUY5LyUlb3BlbkdRIltGJy8lJmNsb3NlR1EiXUYnRjVGT0Y1LUYsNiVRJWRpZmZGJ0YvRjItRmluNiQtRiM2J0Zdby1GaW42Ji1GIzYjRmVxRjlGW3ZGXnZGYHFGZm8tRmluNiYtRiM2I0ZicUY5Rlt2Rl52RjlGNUZpb0Y1RjVGNUY1RjVGNS1GNjYvUSRlbmRGJ0ZYRlpGZm5GO0Y+RkBGQkZERkZGSC9GS0Zlb0ZNRjVGZHVGaW9GYHdGNUZkdUZocUZpb0ZdcUZocUZpby1GNjYvRjhGWEZaRmZuRjtGPkZARkJGREZGRkhGSkZNLUY2Ni9GYndGWEZaRmZuRjtGPkZARkJGREZGRkhGSkZNRmR3RlUtRjY2L0Zgc0ZYRlpGZm5GO0Y+RkBGQkZERkZGSEZSRlQ=</Equation></Text-field>
</Input>
</Group>
<Group labelreference="L6164" drawlabel="true">
<Input>
<Text-field prompt="&gt; " style="Maple Input" layout="Normal"><Equation executable="true" style="2D Input" input-equation="" display="LUklbXJvd0c2Iy9JK21vZHVsZW5hbWVHNiJJLFR5cGVzZXR0aW5nR0koX3N5c2xpYkdGJzZedC1JI21pR0YkNiVRKEVzdHBhcnNGJy8lJ2l0YWxpY0dRJXRydWVGJy8lLG1hdGh2YXJpYW50R1EnaXRhbGljRictSSNtb0dGJDYtUSJ+RicvRjNRJ25vcm1hbEYnLyUmZmVuY2VHUSZmYWxzZUYnLyUqc2VwYXJhdG9yR0Y9LyUpc3RyZXRjaHlHRj0vJSpzeW1tZXRyaWNHRj0vJShsYXJnZW9wR0Y9LyUubW92YWJsZWxpbWl0c0dGPS8lJ2FjY2VudEdGPS8lJ2xzcGFjZUdRJjAuMGVtRicvJSdyc3BhY2VHRkwtRjY2LVEqJmNvbG9uZXE7RidGOUY7Rj5GQEZCRkRGRkZIL0ZLUSwwLjI3Nzc3NzhlbUYnL0ZORlMtRjY2L1ElcHJvY0YnLyUlYm9sZEdGMS9GM1ElYm9sZEYnLyUrZm9udHdlaWdodEdGZW5GO0Y+RkBGQkZERkZGSEZKRk0tSShtZmVuY2VkR0YkNiQtRiM2Jy1GLDYlUSRERDFGJ0YvRjItRjY2LVEiLEYnRjlGOy9GP0YxRkBGQkZERkZGSEZKL0ZOUSwwLjMzMzMzMzNlbUYnLUYsNiVRJXBhcnNGJ0YvRjIvJStleGVjdXRhYmxlR0Y9RjlGOS1GLDYjUSFGJy1JJ21zcGFjZUdGJDYmLyUnaGVpZ2h0R1EmMC4wZXhGJy8lJndpZHRoR0ZMLyUmZGVwdGhHRmNwLyUqbGluZWJyZWFrR1EobmV3bGluZUYnLUY2Ni9RJmxvY2FsRidGWEZaRmZuRjtGPkZARkJGREZGRkhGSkZNRjUtRiw2JVEickYnRi9GMkZgby1GLDYlUSJkRidGL0YyRmBvLUYsNiVRKWFscGhhcHJlRidGL0YyRmBvLUYsNiVRJmFscGhhRicvRjBGPUY5RmBvLUYsNiVRJFBERUYnRi9GMkZgby1GLDYlUSNGRkYnRi9GMkZgby1GLDYlUSJpRidGL0YyRmBvLUYsNiVRJGFuc0YnRi9GMi1GNjYtUSI7RidGOUY7RmNvRkBGQkZERkZGSEZKRlRGXnAtRjY2L1EsZGVzY3JpcHRpb25GJ0ZYRlpGZm5GO0Y+RkBGQkZERkZGSEZKRk1GNS1JI21zR0YkNiNRam5GaW5kc350aGV+ZXN0aW1hYmxlfnNldH5vZn5wYXJhbWV0ZXJzfmZvcn5kZXJpdmF0aXZlfm1hdHJpeH5ERDFGJ0ZnckZecC1GLDYlUSV3aXRoRidGL0YyLUZpbjYkLUYjNiUtRiw2JVEuTGluZWFyQWxnZWJyYUYnRi9GMkZpb0Y5RjktRjY2LVEiOkYnRjlGO0Y+RkBGQkZERkZGSEZSRlRGXnAtRiw2JkZgcUYvRmlvRjItRjY2LkZRRmlvRjlGO0Y+RkBGQkZERkZGSEZSRlQtRiw2JlElUmFua0YnRi9GaW9GMi1GaW42JC1GIzYlRl1vRmlvRjlGOUZnckZecC1GLDYmRmNxRi9GaW9GMkZgdC1GLDYmUSpEaW1lbnNpb25GJ0YvRmlvRjItRmluNiUtRiM2JS1GLDYmRmhvRi9GaW9GMkZpb0Y5RmlvRjktRjY2LlEqJnVtaW51czA7RidGaW9GOUY7Rj5GQEZCRkRGRkZIL0ZLUSwwLjIyMjIyMjJlbUYnL0ZORmh1Rl50LUY2Ni5GXXRGaW9GOUY7Rj5GQEZCRkRGRkZIRlJGVEZecEZkcUY1Rk8tRiw2JVEqTnVsbFNwYWNlRidGL0YyLUZpbjYkLUYjNiYtRiw2JVEqVHJhbnNwb3NlRidGL0YyRmV0RmlvRjlGOUZbdEZecC1GLDYlUSgmYWxwaGE7RidGanFGOUY1Rk8tRiw2JVEnTWF0cml4RidGL0YyLUZpbjYkLUYjNihGYXFGYG8tRiM2Ji1GLDYlRl11Ri9GMi1GaW42JC1GIzYlRmZvRmlvRjlGOUZpb0Y5RltwRmlvRjlGOUZbdEY1RltyRjVGT0Y1LUYsNiVRJ1ZlY3RvckYnRi9GMi1GaW42JC1GIzYlRmFxRmlvRjlGOUZbdEZecEZeckY1Rk8tRiw2JVEiZkYnRi9GMi1GaW42JC1GIzYmLUYsNiVRJHNlcUYnRi9GMi1GaW42JC1GIzYtRmZvLUZpbjYmLUYjNiVGYXJGaW9GOUY5LyUlb3BlbkdRIltGJy8lJmNsb3NlR1EiXUYnRmBvRmFyLUY2Ni1RIj1GJ0Y5RjtGPkZARkJGREZGRkhGUkZULUkjbW5HRiQ2JFEiMUYnRjktRjY2LVEjLi5GJ0Y5RjtGPkZARkJGREZGRkhGZ3VGTUZid0Zkd0Zpb0Y5RjlGaW9GOUY5Rlt0Rl5wLUY2Ni9RJGZvckYnRlhGWkZmbkY7Rj5GQEZCRkRGRkZIRkpGaXVGNUZhckY1LUY2Ni9RJWZyb21GJ0ZYRlpGZm5GO0Y+RkBGQkZERkZGSEZndUZpdUY1Rmp5RjUtRjY2L1EjdG9GJ0ZYRlpGZm5GO0Y+RkBGQkZERkZGSEZndUZpdUY1RmFxRjUtRjY2L1EjZG9GJ0ZYRlpGZm5GO0Y+RkBGQkZERkZGSEZndUZpdUZecEY1RjVGNUY1RjVGNUY1RjVGNUZmdi1GaW42Ji1GIzYqRmFyRmBvRmp5Rl56RmB3RltwRmlvRjlGOUZheUZkeUY1Rk9GZHFGXXlGW3RGXnBGNUY1RjVGNUY1RjVGNUY1RjVGW3JGXXlGNUZPRjUtRiw2JVEkYWRkRidGL0YyLUZpbjYkLUYjNjAtRiw2JVElZGlmZkYnRi9GMi1GaW42JC1GIzYoRl5yRmBvRmZvLUZpbjYmLUYjNiUtRiw2JVEiakYnRi9GMkZpb0Y5RjlGYXlGZHlGaW9GOUY5LUY2Ni1RJyZzZG90O0YnRjlGO0Y+RkBGQkZERkZGSEZKRk1GZnYtRmluNiYtRiM2J0ZhckZgb0ZjXGxGaW9GOUY5RmF5RmR5RmBvRmNcbEZneUZqeUZeekZid0Zkd0Zpb0Y5RjlGW3RGXnAtRjY2L1EkZW5kRidGWEZaRmZuRjtGPkZARkJGREZGRkgvRktGZW9GTUY1Rmp6Rlt0Rl5wLUY2Ni5GOEZpb0Y5RjtGPkZARkJGREZGRkhGSkZNRmRyRjVGTy1GLDYlUShwZHNvbHZlRidGL0YyLUZpbjYkLUYjNiUtRmluNiYtRiM2JkZmeC1GaW42JC1GIzYuRltyRl15Rmd5LUZbejYkUSIwRidGOUZgb0ZhckZneUZqeUZeekZhcUZpb0Y5RjlGaW9GOUY5L0ZieVEifGZyRicvRmV5USJ8aHJGJ0Zpb0Y5RjlGZ3JGXnAtRjY2L0ZfXWxGWEZaRmZuRjtGPkZARkJGREZGRkhGSkZNLUY2Ni9GOEZYRlpGZm5GO0Y+RkBGQkZERkZGSEZKRk1GVS1GNjYvRl10RlhGWkZmbkY7Rj5GQEZCRkRGRkZIRlJGVEZpb0Y5">LUklbXJvd0c2Iy9JK21vZHVsZW5hbWVHNiJJLFR5cGVzZXR0aW5nR0koX3N5c2xpYkdGJzZcdC1JI21pR0YkNiVRKEVzdHBhcnNGJy8lJ2l0YWxpY0dRJXRydWVGJy8lLG1hdGh2YXJpYW50R1EnaXRhbGljRictSSNtb0dGJDYtUSJ+RicvRjNRJ25vcm1hbEYnLyUmZmVuY2VHUSZmYWxzZUYnLyUqc2VwYXJhdG9yR0Y9LyUpc3RyZXRjaHlHRj0vJSpzeW1tZXRyaWNHRj0vJShsYXJnZW9wR0Y9LyUubW92YWJsZWxpbWl0c0dGPS8lJ2FjY2VudEdGPS8lJ2xzcGFjZUdRJjAuMGVtRicvJSdyc3BhY2VHRkwtRjY2LVEqJmNvbG9uZXE7RidGOUY7Rj5GQEZCRkRGRkZIL0ZLUSwwLjI3Nzc3NzhlbUYnL0ZORlMtRjY2L1ElcHJvY0YnLyUlYm9sZEdGMS9GM1ElYm9sZEYnLyUrZm9udHdlaWdodEdGZW5GO0Y+RkBGQkZERkZGSEZKRk0tSShtZmVuY2VkR0YkNiQtRiM2JS1GLDYlUSRERDFGJ0YvRjItRjY2LVEiLEYnRjlGOy9GP0YxRkBGQkZERkZGSEZKL0ZOUSwwLjMzMzMzMzNlbUYnLUYsNiVRJXBhcnNGJ0YvRjJGOS1GLDYjUSFGJy1JJ21zcGFjZUdGJDYmLyUnaGVpZ2h0R1EmMC4wZXhGJy8lJndpZHRoR0ZMLyUmZGVwdGhHRmFwLyUqbGluZWJyZWFrR1EobmV3bGluZUYnLUY2Ni9RJmxvY2FsRidGWEZaRmZuRjtGPkZARkJGREZGRkhGSkZNRjUtRiw2JVEickYnRi9GMkZgby1GLDYlUSJkRidGL0YyRmBvLUYsNiVRKWFscGhhcHJlRidGL0YyRmBvLUYsNiVRJmFscGhhRicvRjBGPUY5RmBvLUYsNiVRJFBERUYnRi9GMkZgby1GLDYlUSNGRkYnRi9GMkZgby1GLDYlUSJpRidGL0YyRmBvLUYsNiVRJGFuc0YnRi9GMi1GNjYtUSI7RidGOUY7RmNvRkBGQkZERkZGSEZKRlRGXHAtRjY2L1EsZGVzY3JpcHRpb25GJ0ZYRlpGZm5GO0Y+RkBGQkZERkZGSEZKRk1GNS1JI21zR0YkNiNRam5GaW5kc350aGV+ZXN0aW1hYmxlfnNldH5vZn5wYXJhbWV0ZXJzfmZvcn5kZXJpdmF0aXZlfm1hdHJpeH5ERDFGJ0ZlckZccC1GLDYlUSV3aXRoRidGL0YyLUZpbjYkLUYjNiMtRiw2JVEuTGluZWFyQWxnZWJyYUYnRi9GMkY5LUY2Ni1RIjpGJ0Y5RjtGPkZARkJGREZGRkhGUkZURlxwLUYsNiZGXnFGLy8lK2V4ZWN1dGFibGVHRj1GMi1GNjYuRlFGXnRGOUY7Rj5GQEZCRkRGRkZIRlJGVC1GLDYmUSVSYW5rRidGL0ZedEYyLUZpbjYkLUYjNiNGXW9GOUZlckZccC1GLDYmRmFxRi9GXnRGMkZgdC1GLDYmUSpEaW1lbnNpb25GJ0YvRl50RjItRmluNiUtRiM2Iy1GLDYmRmhvRi9GXnRGMkZedEY5LUY2Ni5RKiZ1bWludXMwO0YnRl50RjlGO0Y+RkBGQkZERkZGSC9GS1EsMC4yMjIyMjIyZW1GJy9GTkZodUZcdC1GNjYuRlt0Rl50RjlGO0Y+RkBGQkZERkZGSEZSRlRGXHBGYnFGNUZPLUYsNiVRKk51bGxTcGFjZUYnRi9GMi1GaW42JC1GIzYkLUYsNiVRKlRyYW5zcG9zZUYnRi9GMkZldEY5RmlzRlxwLUYsNiVRKCZhbHBoYTtGJ0ZocUY5RjVGTy1GLDYlUSdNYXRyaXhGJ0YvRjItRmluNiQtRiM2JkZfcUZgby1GIzYkLUYsNiVGXXVGL0YyLUZpbjYkLUYjNiNGZm9GOUZpb0Y5RmlzRjVGaXFGNUZPRjUtRiw2JVEnVmVjdG9yRidGL0YyLUZpbjYkLUYjNiNGX3FGOUZpc0ZccEZcckY1Rk8tRiw2JVEiZkYnRi9GMi1GaW42JC1GIzYkLUYsNiVRJHNlcUYnRi9GMi1GaW42JC1GIzYrRmZvLUZpbjYmLUYjNiNGX3JGOS8lJW9wZW5HUSJbRicvJSZjbG9zZUdRIl1GJ0Zgb0Zfci1GNjYtUSI9RidGOUY7Rj5GQEZCRkRGRkZIRlJGVC1JI21uR0YkNiRRIjFGJ0Y5LUY2Ni1RIy4uRidGOUY7Rj5GQEZCRkRGRkZIRmd1Rk1GYndGZHdGOUY5RmlzRlxwLUY2Ni9RJGZvckYnRlhGWkZmbkY7Rj5GQEZCRkRGRkZIRkpGaXVGNUZfckY1LUY2Ni9RJWZyb21GJ0ZYRlpGZm5GO0Y+RkBGQkZERkZGSEZndUZpdUY1Rmp5RjUtRjY2L1EjdG9GJ0ZYRlpGZm5GO0Y+RkBGQkZERkZGSEZndUZpdUY1Rl9xRjUtRjY2L1EjZG9GJ0ZYRlpGZm5GO0Y+RkBGQkZERkZGSEZndUZpdUZccEY1RjVGNUY1RjVGNUY1RjVGNUZmdi1GaW42Ji1GIzYoRl9yRmBvRmp5Rl56RmB3RmlvRjlGYXlGZHlGNUZPRmJxRl15RmlzRlxwRjVGNUY1RjVGNUY1RjVGNUY1RmlxRl15RjVGT0Y1LUYsNiVRJGFkZEYnRi9GMi1GaW42JC1GIzYuLUYsNiVRJWRpZmZGJ0YvRjItRmluNiQtRiM2JkZcckZgb0Zmby1GaW42Ji1GIzYjLUYsNiVRImpGJ0YvRjJGOUZheUZkeUY5LUY2Ni1RJyZzZG90O0YnRjlGO0Y+RkBGQkZERkZGSEZKRk1GZnYtRmluNiYtRiM2JUZfckZgb0ZjXGxGOUZheUZkeUZgb0ZjXGxGZ3lGanlGXnpGYndGZHdGOUZpc0ZccC1GNjYvUSRlbmRGJ0ZYRlpGZm5GO0Y+RkBGQkZERkZGSC9GS0Zlb0ZNRjVGanpGaXNGXHAtRjY2LkY4Rl50RjlGO0Y+RkBGQkZERkZGSEZKRk1GYnJGNUZPLUYsNiVRKHBkc29sdmVGJ0YvRjItRmluNiQtRiM2Iy1GaW42Ji1GIzYkRmZ4LUZpbjYkLUYjNixGaXFGXXlGZ3ktRlt6NiRRIjBGJ0Y5RmBvRl9yRmd5Rmp5Rl56Rl9xRjlGOS9GYnlRInxmckYnL0ZleVEifGhyRidGOUZlckZccC1GNjYvRl9dbEZYRlpGZm5GO0Y+RkBGQkZERkZGSEZKRk0tRjY2L0Y4RlhGWkZmbkY7Rj5GQEZCRkRGRkZIRkpGTUZVLUY2Ni9GW3RGWEZaRmZuRjtGPkZARkJGREZGRkhGUkZU</Equation></Text-field>
</Input>
</Group>
<Group labelreference="L6328" drawlabel="true">
<Input>
<Text-field prompt="&gt; " style="Maple Input" layout="Normal"><Equation executable="true" style="2D Input" input-equation="" display="LUklbXJvd0c2Iy9JK21vZHVsZW5hbWVHNiJJLFR5cGVzZXR0aW5nR0koX3N5c2xpYkdGJzZddC1JI21pR0YkNiVRKUVzdHBhcnMyRicvJSdpdGFsaWNHUSV0cnVlRicvJSxtYXRodmFyaWFudEdRJ2l0YWxpY0YnLUkjbW9HRiQ2LVEifkYnL0YzUSdub3JtYWxGJy8lJmZlbmNlR1EmZmFsc2VGJy8lKnNlcGFyYXRvckdGPS8lKXN0cmV0Y2h5R0Y9LyUqc3ltbWV0cmljR0Y9LyUobGFyZ2VvcEdGPS8lLm1vdmFibGVsaW1pdHNHRj0vJSdhY2NlbnRHRj0vJSdsc3BhY2VHUSYwLjBlbUYnLyUncnNwYWNlR0ZMLUY2Ni1RKiZjb2xvbmVxO0YnRjlGO0Y+RkBGQkZERkZGSC9GS1EsMC4yNzc3Nzc4ZW1GJy9GTkZTLUY2Ni9RJXByb2NGJy8lJWJvbGRHRjEvRjNRJWJvbGRGJy8lK2ZvbnR3ZWlnaHRHRmVuRjtGPkZARkJGREZGRkhGSkZNLUkobWZlbmNlZEdGJDYkLUYjNiYtRiw2JVEkREQxRidGL0YyLUY2Ni1RIixGJ0Y5RjsvRj9GMUZARkJGREZGRkhGSi9GTlEsMC4zMzMzMzMzZW1GJy1GLDYlUSVwYXJzRidGL0YyRjlGOS1GLDYjUSFGJy1JJ21zcGFjZUdGJDYmLyUnaGVpZ2h0R1EmMC4wZXhGJy8lJndpZHRoR0ZMLyUmZGVwdGhHRmFwLyUqbGluZWJyZWFrR1EobmV3bGluZUYnLUY2Ni9RJmxvY2FsRidGWEZaRmZuRjtGPkZARkJGREZGRkhGSkZNRjUtRiw2JVEickYnRi9GMkZgby1GLDYlUSJkRidGL0YyRmBvLUYsNiVRKWFscGhhcHJlRidGL0YyRmBvLUYsNiVRJmFscGhhRicvRjBGPUY5RmBvLUYsNiVRJFBERUYnRi9GMkZgby1GLDYlUSNGRkYnRi9GMkZgby1GLDYlUSJpRidGL0YyRmBvLUYsNiVRJGFuc0YnRi9GMi1GNjYtUSI7RidGOUY7RmNvRkBGQkZERkZGSEZKRlRGXHAtRjY2L1EsZGVzY3JpcHRpb25GJ0ZYRlpGZm5GO0Y+RkBGQkZERkZGSEZKRk1GNS1JI21zR0YkNiNRanBGaW5kc350aGV+ZXN0aW1hYmxlfnNldH5vZn5wYXJhbWV0ZXJzfmZvcn5kZXJpdmF0aXZlfm1hdHJpeH5ERDEsfmFuZH5yZXR1cm5zfmFscGhhfmFuZH50aGV+UERFc0YnRmVyRlxwLUYsNiVRJXdpdGhGJ0YvRjItRmluNiQtRiM2JC1GLDYlUS5MaW5lYXJBbGdlYnJhRidGL0YyRjlGOS1GNjYtUSI6RidGOUY7Rj5GQEZCRkRGRkZIRlJGVEZccC1GLDYmRl5xRi8vJStleGVjdXRhYmxlR0Y9RjItRjY2LkZRRl50RjlGO0Y+RkBGQkZERkZGSEZSRlQtRiw2JlElUmFua0YnRi9GXnRGMi1GaW42JC1GIzYkRl1vRjlGOUZlckZccC1GLDYmRmFxRi9GXnRGMkZgdC1GLDYmUSpEaW1lbnNpb25GJ0YvRl50RjItRmluNiUtRiM2JC1GLDYmRmhvRi9GXnRGMkY5Rl50RjktRjY2LlEqJnVtaW51czA7RidGXnRGOUY7Rj5GQEZCRkRGRkZIL0ZLUSwwLjIyMjIyMjJlbUYnL0ZORmh1Rlx0LUY2Ni5GW3RGXnRGOUY7Rj5GQEZCRkRGRkZIRlJGVEZccEZicUY1Rk8tRiw2JVEqTnVsbFNwYWNlRidGL0YyLUZpbjYkLUYjNiUtRiw2JVEqVHJhbnNwb3NlRidGL0YyRmV0RjlGOUZpc0ZccC1GLDYlUSgmYWxwaGE7RidGaHFGOUY1Rk8tRiw2JVEnTWF0cml4RidGL0YyLUZpbjYkLUYjNidGX3FGYG8tRiM2JS1GLDYlRl11Ri9GMi1GaW42JC1GIzYkRmZvRjlGOUY5RmlvRjlGOUZpc0Y1RmlxRjVGT0Y1LUYsNiVRJ1ZlY3RvckYnRi9GMi1GaW42JC1GIzYkRl9xRjlGOUZpc0ZccEZcckY1Rk8tRiw2JVEiZkYnRi9GMi1GaW42JC1GIzYlLUYsNiVRJHNlcUYnRi9GMi1GaW42JC1GIzYsRmZvLUZpbjYmLUYjNiRGX3JGOUY5LyUlb3BlbkdRIltGJy8lJmNsb3NlR1EiXUYnRmBvRl9yLUY2Ni1RIj1GJ0Y5RjtGPkZARkJGREZGRkhGUkZULUkjbW5HRiQ2JFEiMUYnRjktRjY2LVEjLi5GJ0Y5RjtGPkZARkJGREZGRkhGZ3VGTUZid0Zkd0Y5RjlGOUY5RmlzRlxwLUY2Ni9RJGZvckYnRlhGWkZmbkY7Rj5GQEZCRkRGRkZIRkpGaXVGNUZfckY1LUY2Ni9RJWZyb21GJ0ZYRlpGZm5GO0Y+RkBGQkZERkZGSEZndUZpdUY1Rmp5RjUtRjY2L1EjdG9GJ0ZYRlpGZm5GO0Y+RkBGQkZERkZGSEZndUZpdUY1Rl9xRjUtRjY2L1EjZG9GJ0ZYRlpGZm5GO0Y+RkBGQkZERkZGSEZndUZpdUZccEY1RjVGNUY1RjVGNUY1RjVGNUZmdi1GaW42Ji1GIzYpRl9yRmBvRmp5Rl56RmB3RmlvRjlGOUZheUZkeUY1Rk9GYnFGXXlGaXNGXHBGNUY1RjVGNUY1RjVGNUY1RjVGaXFGXXlGNUZPRjUtRiw2JVEkYWRkRidGL0YyLUZpbjYkLUYjNi8tRiw2JVElZGlmZkYnRi9GMi1GaW42JC1GIzYnRlxyRmBvRmZvLUZpbjYmLUYjNiQtRiw2JVEiakYnRi9GMkY5RjlGYXlGZHlGOUY5LUY2Ni1RJyZzZG90O0YnRjlGO0Y+RkBGQkZERkZGSEZKRk1GZnYtRmluNiYtRiM2JkZfckZgb0ZjXGxGOUY5RmF5RmR5RmBvRmNcbEZneUZqeUZeekZid0Zkd0Y5RjlGaXNGXHAtRjY2L1EkZW5kRidGWEZaRmZuRjtGPkZARkJGREZGRkgvRktGZW9GTUY1Rmp6RmlzRlxwRjVGYnJGNUZPLUZpbjYmLUYjNiotRiw2JVEocGRzb2x2ZUYnRi9GMi1GaW42JC1GIzYkLUZpbjYmLUYjNiVGZngtRmluNiQtRiM2LUZpcUZdeUZneS1GW3o2JFEiMEYnRjlGYG9GX3JGZ3lGanlGXnpGX3FGOUY5RjlGOS9GYnlRInxmckYnL0ZleVEifGhyRidGOUY5RmBvLUZpbjYmLUYjNiVGZXFGXnRGOUY5RmdebEZpXmxGYG8tRmluNiYtRiM2JUZpcUZedEY5RjlGZ15sRmlebEZedEY5RjkvRmJ5UScmbGFuZztGJy9GZXlRJyZyYW5nO0YnRmVyRlxwLUY2Ni9GX11sRlhGWkZmbkY7Rj5GQEZCRkRGRkZIRkpGTS1GNjYvRjhGWEZaRmZuRjtGPkZARkJGREZGRkhGSkZNRlUtRjY2L0ZbdEZYRlpGZm5GO0Y+RkBGQkZERkZGSEZSRlRGXnRGOQ==">LUklbXJvd0c2Iy9JK21vZHVsZW5hbWVHNiJJLFR5cGVzZXR0aW5nR0koX3N5c2xpYkdGJzZbdC1JI21pR0YkNiVRKUVzdHBhcnMyRicvJSdpdGFsaWNHUSV0cnVlRicvJSxtYXRodmFyaWFudEdRJ2l0YWxpY0YnLUkjbW9HRiQ2LVEifkYnL0YzUSdub3JtYWxGJy8lJmZlbmNlR1EmZmFsc2VGJy8lKnNlcGFyYXRvckdGPS8lKXN0cmV0Y2h5R0Y9LyUqc3ltbWV0cmljR0Y9LyUobGFyZ2VvcEdGPS8lLm1vdmFibGVsaW1pdHNHRj0vJSdhY2NlbnRHRj0vJSdsc3BhY2VHUSYwLjBlbUYnLyUncnNwYWNlR0ZMLUY2Ni1RKiZjb2xvbmVxO0YnRjlGO0Y+RkBGQkZERkZGSC9GS1EsMC4yNzc3Nzc4ZW1GJy9GTkZTLUY2Ni9RJXByb2NGJy8lJWJvbGRHRjEvRjNRJWJvbGRGJy8lK2ZvbnR3ZWlnaHRHRmVuRjtGPkZARkJGREZGRkhGSkZNLUkobWZlbmNlZEdGJDYkLUYjNiUtRiw2JVEkREQxRidGL0YyLUY2Ni1RIixGJ0Y5RjsvRj9GMUZARkJGREZGRkhGSi9GTlEsMC4zMzMzMzMzZW1GJy1GLDYlUSVwYXJzRidGL0YyRjktRiw2I1EhRictSSdtc3BhY2VHRiQ2Ji8lJ2hlaWdodEdRJjAuMGV4RicvJSZ3aWR0aEdGTC8lJmRlcHRoR0ZhcC8lKmxpbmVicmVha0dRKG5ld2xpbmVGJy1GNjYvUSZsb2NhbEYnRlhGWkZmbkY7Rj5GQEZCRkRGRkZIRkpGTUY1LUYsNiVRInJGJ0YvRjJGYG8tRiw2JVEiZEYnRi9GMkZgby1GLDYlUSlhbHBoYXByZUYnRi9GMkZgby1GLDYlUSZhbHBoYUYnL0YwRj1GOUZgby1GLDYlUSRQREVGJ0YvRjJGYG8tRiw2JVEjRkZGJ0YvRjJGYG8tRiw2JVEiaUYnRi9GMkZgby1GLDYlUSRhbnNGJ0YvRjItRjY2LVEiO0YnRjlGO0Zjb0ZARkJGREZGRkhGSkZURlxwLUY2Ni9RLGRlc2NyaXB0aW9uRidGWEZaRmZuRjtGPkZARkJGREZGRkhGSkZNRjUtSSNtc0dGJDYjUWpwRmluZHN+dGhlfmVzdGltYWJsZX5zZXR+b2Z+cGFyYW1ldGVyc35mb3J+ZGVyaXZhdGl2ZX5tYXRyaXh+REQxLH5hbmR+cmV0dXJuc35hbHBoYX5hbmR+dGhlflBERXNGJ0ZlckZccC1GLDYlUSV3aXRoRidGL0YyLUZpbjYkLUYjNiMtRiw2JVEuTGluZWFyQWxnZWJyYUYnRi9GMkY5LUY2Ni1RIjpGJ0Y5RjtGPkZARkJGREZGRkhGUkZURlxwLUYsNiZGXnFGLy8lK2V4ZWN1dGFibGVHRj1GMi1GNjYuRlFGXnRGOUY7Rj5GQEZCRkRGRkZIRlJGVC1GLDYmUSVSYW5rRidGL0ZedEYyLUZpbjYkLUYjNiNGXW9GOUZlckZccC1GLDYmRmFxRi9GXnRGMkZgdC1GLDYmUSpEaW1lbnNpb25GJ0YvRl50RjItRmluNiUtRiM2Iy1GLDYmRmhvRi9GXnRGMkZedEY5LUY2Ni5RKiZ1bWludXMwO0YnRl50RjlGO0Y+RkBGQkZERkZGSC9GS1EsMC4yMjIyMjIyZW1GJy9GTkZodUZcdC1GNjYuRlt0Rl50RjlGO0Y+RkBGQkZERkZGSEZSRlRGXHBGYnFGNUZPLUYsNiVRKk51bGxTcGFjZUYnRi9GMi1GaW42JC1GIzYkLUYsNiVRKlRyYW5zcG9zZUYnRi9GMkZldEY5RmlzRlxwLUYsNiVRKCZhbHBoYTtGJ0ZocUY5RjVGTy1GLDYlUSdNYXRyaXhGJ0YvRjItRmluNiQtRiM2JkZfcUZgby1GIzYkLUYsNiVGXXVGL0YyLUZpbjYkLUYjNiNGZm9GOUZpb0Y5RmlzRjVGaXFGNUZPRjUtRiw2JVEnVmVjdG9yRidGL0YyLUZpbjYkLUYjNiNGX3FGOUZpc0ZccEZcckY1Rk8tRiw2JVEiZkYnRi9GMi1GaW42JC1GIzYkLUYsNiVRJHNlcUYnRi9GMi1GaW42JC1GIzYrRmZvLUZpbjYmLUYjNiNGX3JGOS8lJW9wZW5HUSJbRicvJSZjbG9zZUdRIl1GJ0Zgb0Zfci1GNjYtUSI9RidGOUY7Rj5GQEZCRkRGRkZIRlJGVC1JI21uR0YkNiRRIjFGJ0Y5LUY2Ni1RIy4uRidGOUY7Rj5GQEZCRkRGRkZIRmd1Rk1GYndGZHdGOUY5RmlzRlxwLUY2Ni9RJGZvckYnRlhGWkZmbkY7Rj5GQEZCRkRGRkZIRkpGaXVGNUZfckY1LUY2Ni9RJWZyb21GJ0ZYRlpGZm5GO0Y+RkBGQkZERkZGSEZndUZpdUY1Rmp5RjUtRjY2L1EjdG9GJ0ZYRlpGZm5GO0Y+RkBGQkZERkZGSEZndUZpdUY1Rl9xRjUtRjY2L1EjZG9GJ0ZYRlpGZm5GO0Y+RkBGQkZERkZGSEZndUZpdUZccEY1RjVGNUY1RjVGNUY1RjVGNUZmdi1GaW42Ji1GIzYoRl9yRmBvRmp5Rl56RmB3RmlvRjlGYXlGZHlGNUZPRmJxRl15RmlzRlxwRjVGNUY1RjVGNUY1RjVGNUY1RmlxRl15RjVGT0Y1LUYsNiVRJGFkZEYnRi9GMi1GaW42JC1GIzYuLUYsNiVRJWRpZmZGJ0YvRjItRmluNiQtRiM2JkZcckZgb0Zmby1GaW42Ji1GIzYjLUYsNiVRImpGJ0YvRjJGOUZheUZkeUY5LUY2Ni1RJyZzZG90O0YnRjlGO0Y+RkBGQkZERkZGSEZKRk1GZnYtRmluNiYtRiM2JUZfckZgb0ZjXGxGOUZheUZkeUZgb0ZjXGxGZ3lGanlGXnpGYndGZHdGOUZpc0ZccC1GNjYvUSRlbmRGJ0ZYRlpGZm5GO0Y+RkBGQkZERkZGSC9GS0Zlb0ZNRjVGanpGaXNGXHBGNUZickY1Rk8tRmluNiYtRiM2KC1GLDYlUShwZHNvbHZlRidGL0YyLUZpbjYkLUYjNiMtRmluNiYtRiM2JEZmeC1GaW42JC1GIzYsRmlxRl15Rmd5LUZbejYkUSIwRidGOUZgb0ZfckZneUZqeUZeekZfcUY5RjkvRmJ5USJ8ZnJGJy9GZXlRInxockYnRjlGYG8tRmluNiYtRiM2I0ZlcUY5RmdebEZpXmxGYG8tRmluNiYtRiM2I0ZpcUY5RmdebEZpXmxGOS9GYnlRJyZsYW5nO0YnL0ZleVEnJnJhbmc7RidGZXJGXHAtRjY2L0ZfXWxGWEZaRmZuRjtGPkZARkJGREZGRkhGSkZNLUY2Ni9GOEZYRlpGZm5GO0Y+RkBGQkZERkZGSEZKRk1GVS1GNjYvRlt0RlhGWkZmbkY7Rj5GQEZCRkRGRkZIRlJGVA==</Equation></Text-field>
</Input>
</Group>
<Group labelreference="L6471" drawlabel="true">
<Input>
<Text-field prompt="&gt; " style="Maple Input" layout="Normal"><Equation executable="true" style="2D Input" input-equation="" display="LUklbXJvd0c2Iy9JK21vZHVsZW5hbWVHNiJJLFR5cGVzZXR0aW5nR0koX3N5c2xpYkdGJzZbdS1JI21pR0YkNiVRJkV4cGFuRicvJSdpdGFsaWNHUSV0cnVlRicvJSxtYXRodmFyaWFudEdRJ2l0YWxpY0YnLUkjbW9HRiQ2LVEqJmNvbG9uZXE7RicvRjNRJ25vcm1hbEYnLyUmZmVuY2VHUSZmYWxzZUYnLyUqc2VwYXJhdG9yR0Y9LyUpc3RyZXRjaHlHRj0vJSpzeW1tZXRyaWNHRj0vJShsYXJnZW9wR0Y9LyUubW92YWJsZWxpbWl0c0dGPS8lJ2FjY2VudEdGPS8lJ2xzcGFjZUdRLDAuMjc3Nzc3OGVtRicvJSdyc3BhY2VHRkwtRjY2L1ElcHJvY0YnLyUlYm9sZEdGMS9GM1ElYm9sZEYnLyUrZm9udHdlaWdodEdGVUY7Rj5GQEZCRkRGRkZIL0ZLUSYwLjBlbUYnL0ZORlktSShtZmVuY2VkR0YkNiQtRiM2Ki1GLDYlUSJBRidGL0YyLUY2Ni1RIixGJ0Y5RjsvRj9GMUZARkJGREZGRkhGWC9GTlEsMC4zMzMzMzMzZW1GJy1GLDYlUSJDRidGL0YyRl1vLUYsNiVRI3gwRidGL0YyRl1vLUYsNiVRIm5GJ0YvRjJGOUY5LUYsNiNRIUYnLUknbXNwYWNlR0YkNiYvJSdoZWlnaHRHUSYwLjBleEYnLyUmd2lkdGhHRlkvJSZkZXB0aEdGZHAvJSpsaW5lYnJlYWtHUShuZXdsaW5lRictRjY2LVEifkYnRjlGO0Y+RkBGQkZERkZGSEZYRlotRjY2L1EmbG9jYWxGJ0ZSRlRGVkY7Rj5GQEZCRkRGRkZIRlhGWkZccS1GLDYlUSJpRicvRjBGPUY5Rl1vLUYsNiVRInhGJ0ZlcUY5Rl1vLUYsNiVRInlGJ0ZlcUY5Rl1vRlxxLUYsNiVRJmthcHBhRidGZXFGOUZdb0ZccS1GLDYlUSN0dEYnRmVxRjktRjY2LVEiO0YnRjlGO0Zgb0ZARkJGREZGRkhGWEZNRl9wLUY2Ni9RLGRlc2NyaXB0aW9uRidGUkZURlZGO0Y+RkBGQkZERkZGSEZYRlpGXHEtSSNtc0dGJDYjUV1vRmluZHN+dGhlfmV4aGF1c3RpdmV+c3VtbWFyeX5mb3J+dGhlfmV4cGFuc2lvbn5tZXRob2R+d2l0aH5ufnRlcm1zRidGYnJGX3BGX3BGX3BGX3BGXHEtRiw2JUZbckYvRjJGNS1GLDYlUSVldmFsRidGL0YyLUZmbjYkLUYjNiktRiw2JVEpTXVsdGlwbHlGJ0YvRjItRmZuNiQtRiM2JkZjb0Zdb0Zmb0Y5RjlGXW8tRiw2JVEidEYnRi9GMi1GNjYtUSI9RidGOUY7Rj5GQEZCRkRGRkZIRkpGTS1JI21uR0YkNiRRIjBGJ0Y5RjlGOUZickZfcEZccS1GLDYlRmhxRi9GMkY1Rl5zLUZmbjYkLUYjNilGZXMtRmZuNiQtRiM2JkZqbkZdb0Zmb0Y5RjlGXW9GXHRGX3QtRmN0NiRRIjFGJ0Y5RjlGOUZickZfcEZccS1GLDYlRmFyRi9GMkY1RmB1LUY2Ni1RIjpGJ0Y5RjtGPkZARkJGREZGRkhGSkZNRl9wLUZgcDYmRmJwRmVwRmdwL0ZqcFElYXV0b0YnRlxxRlxyRjUtRmZuNiYtRiM2JEZccUY5RjkvJSVvcGVuR1EnJmxhbmc7RicvJSZjbG9zZUdRJyZyYW5nO0YnRmV1Rl9wRlxxRlxxLUY2Ni9RJGZvckYnRlJGVEZWRjtGPkZARkJGREZGRkhGWEZaRlxxLUYsNiVGZHFGL0YyRlxxLUY2Ni9RJWZyb21GJ0ZSRlRGVkY7Rj5GQEZCRkRGRkZIRlhGWkZccUZgdUZccS1GNjYvUSN0b0YnRlJGVEZWRjtGPkZARkJGREZGRkhGWEZaRlxxRmlvRlxxLUY2Ni9RI2RvRidGUkZURlZGO0Y+RkBGQkZERkZGSEZYRlpGX3BGXHFGXHFGXHFGXHFGXHFGXHFGXHFGXHFGXHFGXHFGXHNGNUZlcy1GZm42JC1GIzYnRl5zLUZmbjYkLUYjNihGY29GXW9GXHRGX3RGY3VGOUY5Rl1vRmZ0RjlGOUZickZfcEZccUZccUZccUZccUZccUZccUZccUZccUZccUZccUZccUZjdUY1RmN1LUY2Ni1RIitGJ0Y5RjtGPkZARkJGREZGRkgvRktRLDAuMjIyMjIyMmVtRicvRk5GYHhGYHVGZXVGX3BGXHFGXHFGXHFGXHFGXHFGXHFGXHFGXHFGXHFGXHFGZnRGNUZlcy1GZm42JC1GIzYnRl5zLUZmbjYkLUYjNihGam5GXW9GXHRGX3RGY3VGOUY5Rl1vRmZ0RjlGOUZickZfcEZodUZccUZccUZccUZccUZccUZccUZccUZccUZccUZccUZcckY1LUZmbjYmLUYjNiZGXHJGXW9GXHNGOUY5RmB2RmN2RmJyRl9wRlxxLUY2Ni9RJGVuZEYnRlJGVEZWRjtGPkZARkJGREZGRkhGWEZaRlxxRmF3RmV1Rl9wRlxxRlxyRjUtRiw2JVEoY29udmVydEYnRi9GMi1GZm42JC1GIzYmRlxyRl1vLUYsNiVRJ1ZlY3RvckYnRi9GMkY5RjlGXHBGX3BGXHFGXnlGXHFGT0ZldS8lK2V4ZWN1dGFibGVHRj1GOQ==">LUklbXJvd0c2Iy9JK21vZHVsZW5hbWVHNiJJLFR5cGVzZXR0aW5nR0koX3N5c2xpYkdGJzZpdC1JI21pR0YkNiVRJkV4cGFuRicvJSdpdGFsaWNHUSV0cnVlRicvJSxtYXRodmFyaWFudEdRJ2l0YWxpY0YnLUkjbW9HRiQ2LVEqJmNvbG9uZXE7RicvRjNRJ25vcm1hbEYnLyUmZmVuY2VHUSZmYWxzZUYnLyUqc2VwYXJhdG9yR0Y9LyUpc3RyZXRjaHlHRj0vJSpzeW1tZXRyaWNHRj0vJShsYXJnZW9wR0Y9LyUubW92YWJsZWxpbWl0c0dGPS8lJ2FjY2VudEdGPS8lJ2xzcGFjZUdRLDAuMjc3Nzc3OGVtRicvJSdyc3BhY2VHRkwtRjY2L1ElcHJvY0YnLyUlYm9sZEdGMS9GM1ElYm9sZEYnLyUrZm9udHdlaWdodEdGVUY7Rj5GQEZCRkRGRkZIL0ZLUSYwLjBlbUYnL0ZORlktSShtZmVuY2VkR0YkNiQtRiM2KS1GLDYlUSJBRidGL0YyLUY2Ni1RIixGJ0Y5RjsvRj9GMUZARkJGREZGRkhGWC9GTlEsMC4zMzMzMzMzZW1GJy1GLDYlUSJDRidGL0YyRl1vLUYsNiVRI3gwRidGL0YyRl1vLUYsNiVRIm5GJ0YvRjJGOS1GLDYjUSFGJy1JJ21zcGFjZUdGJDYmLyUnaGVpZ2h0R1EmMC4wZXhGJy8lJndpZHRoR0ZZLyUmZGVwdGhHRmRwLyUqbGluZWJyZWFrR1EobmV3bGluZUYnLUY2Ni1RIn5GJ0Y5RjtGPkZARkJGREZGRkhGWEZaLUY2Ni9RJmxvY2FsRidGUkZURlZGO0Y+RkBGQkZERkZGSEZYRlpGXHEtRiw2JVEiaUYnL0YwRj1GOUZdby1GLDYlUSJ4RidGZXFGOUZdby1GLDYlUSJ5RidGZXFGOUZdb0ZccS1GLDYlUSZrYXBwYUYnRmVxRjlGXW9GXHEtRiw2JVEjdHRGJ0ZlcUY5LUY2Ni1RIjtGJ0Y5RjtGYG9GQEZCRkRGRkZIRlhGTUZfcC1GNjYvUSxkZXNjcmlwdGlvbkYnRlJGVEZWRjtGPkZARkJGREZGRkhGWEZaRlxxLUkjbXNHRiQ2I1Fdb0ZpbmRzfnRoZX5leGhhdXN0aXZlfnN1bW1hcnl+Zm9yfnRoZX5leHBhbnNpb25+bWV0aG9kfndpdGh+bn50ZXJtc0YnRmJyRl9wRl9wRl9wRl9wRlxxLUYsNiVGW3JGL0YyRjUtRiw2JVElZXZhbEYnRi9GMi1GZm42JC1GIzYoLUYsNiVRKU11bHRpcGx5RidGL0YyLUZmbjYkLUYjNiVGY29GXW9GZm9GOUZdby1GLDYlUSJ0RidGL0YyLUY2Ni1RIj1GJ0Y5RjtGPkZARkJGREZGRkhGSkZNLUkjbW5HRiQ2JFEiMEYnRjlGOUZickZfcEZccS1GLDYlRmhxRi9GMkY1Rl5zLUZmbjYkLUYjNihGZXMtRmZuNiQtRiM2JUZqbkZdb0Zmb0Y5Rl1vRlx0Rl90LUZjdDYkUSIxRidGOUY5RmJyRl9wRlxxLUYsNiVGYXJGL0YyRjVGYHUtRjY2LVEiOkYnRjlGO0Y+RkBGQkZERkZGSEZKRk1GX3AtRmBwNiZGYnBGZXBGZ3AvRmpwUSVhdXRvRidGXHFGXHJGNS1GZm42Ji1GIzYjRlxxRjkvJSVvcGVuR1EnJmxhbmc7RicvJSZjbG9zZUdRJyZyYW5nO0YnRmV1Rl9wRlxxRlxxLUY2Ni9RJGZvckYnRlJGVEZWRjtGPkZARkJGREZGRkhGWEZaRlxxLUYsNiVGZHFGL0YyRlxxLUY2Ni9RJWZyb21GJ0ZSRlRGVkY7Rj5GQEZCRkRGRkZIRlhGWkZccUZgdUZccS1GNjYvUSN0b0YnRlJGVEZWRjtGPkZARkJGREZGRkhGWEZaRlxxRmlvRlxxLUY2Ni9RI2RvRidGUkZURlZGO0Y+RkBGQkZERkZGSEZYRlpGX3BGXHFGXHFGXHFGXHFGXHFGXHFGXHFGXHFGXHFGXHFGXHNGNUZlcy1GZm42JC1GIzYmRl5zLUZmbjYkLUYjNidGY29GXW9GXHRGX3RGY3VGOUZdb0ZmdEY5RmJyRl9wRlxxRlxxRlxxRlxxRlxxRlxxRlxxRlxxRlxxRlxxRlxxRmN1RjVGY3UtRjY2LVEiK0YnRjlGO0Y+RkBGQkZERkZGSC9GS1EsMC4yMjIyMjIyZW1GJy9GTkZgeEZgdUZldUZfcEZccUZccUZccUZccUZccUZccUZccUZccUZccUZccUZmdEY1RmVzLUZmbjYkLUYjNiZGXnMtRmZuNiQtRiM2J0ZqbkZdb0ZcdEZfdEZjdUY5Rl1vRmZ0RjlGYnJGX3BGaHVGXHFGXHFGXHFGXHFGXHFGXHFGXHFGXHFGXHFGXHFGXHJGNS1GZm42Ji1GIzYlRlxyRl1vRlxzRjlGYHZGY3ZGYnJGX3BGXHEtRjY2L1EkZW5kRidGUkZURlZGO0Y+RkBGQkZERkZGSEZYRlpGXHFGYXdGZXVGX3BGXHFGXHJGNS1GLDYlUShjb252ZXJ0RidGL0YyLUZmbjYkLUYjNiVGXHJGXW8tRiw2JVEnVmVjdG9yRidGL0YyRjlGXHBGX3BGXHFGXnlGXHFGT0ZldQ==</Equation></Text-field>
</Input>
</Group>
<Group labelreference="L6486" drawlabel="true">
<Input>
<Text-field prompt="&gt; " style="Maple Input" layout="Normal"><Equation executable="true" style="2D Input" input-equation="" display="LUklbXJvd0c2Iy9JK21vZHVsZW5hbWVHNiJJLFR5cGVzZXR0aW5nR0koX3N5c2xpYkdGJzYnLUkjbW9HRiQ2LVEiI0YnLyUsbWF0aHZhcmlhbnRHUSdub3JtYWxGJy8lJmZlbmNlR1EmZmFsc2VGJy8lKnNlcGFyYXRvckdGNC8lKXN0cmV0Y2h5R0Y0LyUqc3ltbWV0cmljR0Y0LyUobGFyZ2VvcEdGNC8lLm1vdmFibGVsaW1pdHNHRjQvJSdhY2NlbnRHRjQvJSdsc3BhY2VHUSYwLjBlbUYnLyUncnNwYWNlR0ZDLUkjbWlHRiQ2JVFhb1RoZX5tZWFzdXJlbWVudH5tYXRyaXgsfnRyYW5zaXRpb25+bWF0cml4fmFuZH52ZWN0b3J+b2Z+aW5pdGFsfnZhbHVlczpGJy8lJ2l0YWxpY0dGNEYvLUYsNi1RIn5GJ0YvRjJGNUY3RjlGO0Y9Rj9GQUZELyUrZXhlY3V0YWJsZUdGNEYv">LUklbXJvd0c2Iy9JK21vZHVsZW5hbWVHNiJJLFR5cGVzZXR0aW5nR0koX3N5c2xpYkdGJzYnLUkjbW9HRiQ2LVEiI0YnLyUsbWF0aHZhcmlhbnRHUSdub3JtYWxGJy8lJmZlbmNlR1EmZmFsc2VGJy8lKnNlcGFyYXRvckdGNC8lKXN0cmV0Y2h5R0Y0LyUqc3ltbWV0cmljR0Y0LyUobGFyZ2VvcEdGNC8lLm1vdmFibGVsaW1pdHNHRjQvJSdhY2NlbnRHRjQvJSdsc3BhY2VHUSYwLjBlbUYnLyUncnNwYWNlR0ZDLUkjbWlHRiQ2JVFhb1RoZX5tZWFzdXJlbWVudH5tYXRyaXgsfnRyYW5zaXRpb25+bWF0cml4fmFuZH52ZWN0b3J+b2Z+aW5pdGFsfnZhbHVlczpGJy8lJ2l0YWxpY0dGNEYvLUYsNi1RIn5GJ0YvRjJGNUY3RjlGO0Y9Rj9GQUZELyUrZXhlY3V0YWJsZUdGNEYv</Equation></Text-field>
</Input>
</Group>
<Group labelreference="L6399" drawlabel="true">
<Input>
<Text-field prompt="&gt; " style="Maple Input" layout="Normal"><Equation executable="true" style="2D Input" input-equation="" display="LUklbXJvd0c2Iy9JK21vZHVsZW5hbWVHNiJJLFR5cGVzZXR0aW5nR0koX3N5c2xpYkdGJzY0LUkjbWlHRiQ2JVEiWkYnLyUnaXRhbGljR1EldHJ1ZUYnLyUsbWF0aHZhcmlhbnRHUSdpdGFsaWNGJy1JI21vR0YkNi1RKiZjb2xvbmVxO0YnL0YzUSdub3JtYWxGJy8lJmZlbmNlR1EmZmFsc2VGJy8lKnNlcGFyYXRvckdGPS8lKXN0cmV0Y2h5R0Y9LyUqc3ltbWV0cmljR0Y9LyUobGFyZ2VvcEdGPS8lLm1vdmFibGVsaW1pdHNHRj0vJSdhY2NlbnRHRj0vJSdsc3BhY2VHUSwwLjI3Nzc3NzhlbUYnLyUncnNwYWNlR0ZMLUkobWZlbmNlZEdGJDYmLUYjNictRlA2Ji1GIzYvLUkjbW5HRiQ2JFEiMEYnRjktRjY2LVEifGdyRidGOUY7Rj4vRkFGMUZCRkRGRkZIL0ZLUSwwLjExMTExMTFlbUYnL0ZORltvRlhGZm5GWEZmbkZYRmZuLUZZNiRRIjFGJ0Y5RmZuRlgvJStleGVjdXRhYmxlR0Y9RjlGOS8lJW9wZW5HUScmbGFuZztGJy8lJmNsb3NlR1EnJnJhbmc7RictRjY2LVEiLEYnRjlGOy9GP0YxRkBGQkZERkZGSC9GS1EmMC4wZW1GJy9GTlEsMC4zMzMzMzMzZW1GJy1GUDYmLUYjNi9GWEZmbkZYRmZuRlhGZm5GWEZmbkZYRmZuRl1vRmBvRjlGOUZib0Zlb0Zgb0Y5RjlGYm9GZW8tRjY2LVEiO0YnRjlGO0ZbcEZARkJGREZGRkhGXHBGTS1GNjYtUSJ+RidGOUY7Rj5GQEZCRkRGRkZIRlxwL0ZORl1wLUYsNiVRIkFGJ0YvRjJGNS1GUDYmLUYjNjAtRlA2Ji1GIzYxRlhGZm5GWEZmbkZYRmZuRlhGZm4tSSVtc3ViR0YkNiUtRiw2JVEnJiM5NjE7RicvRjBGPUY5LUYjNiVGXW9GL0YyLyUvc3Vic2NyaXB0c2hpZnRHRmVuLUY2Ni1RJyZzZG90O0YnRjlGO0Y+RkBGQkZERkZGSEZccEZqcC1GZ3E2JS1GLDYlUScmIzk2NjtGJ0ZcckY5LUYjNidGXW9GaG9GXW9GL0YyRl9yRmZuRlhGYG9GOUY5RmJvRmVvRmhvLUZQNiYtRiM2MUZYRmZuRlhGZm5GWEZmbkZYRmZuRlhGZm4tRmdxNiVGaXEtRiM2JS1GWTYkUSIyRidGOUYvRjJGX3JGYXItRmdxNiVGZnItRiM2J0Zdb0Zob0Zjc0YvRjJGX3JGYG9GOUY5RmJvRmVvRmhvLUZQNiYtRiM2MUZkckZmbkZYRmZuRmRyRmFyLUZQNiQtRiM2J0Zdby1GNjYtUSgmbWludXM7RidGOUY7Rj5GQEZCRkRGRkZIL0ZLUSwwLjIyMjIyMjJlbUYnL0ZORmZ0LUZncTYlLUYsNiVRJyYjOTYwO0YnRlxyRjlGXXJGX3JGYG9GOUY5RmZuRlhGZm5GWEZmbkZYRmBvRjlGOUZib0Zlb0Zoby1GUDYmLUYjNjJGWEZmbkZmc0ZmbkZYRmZuRmdwRmZzRmFyLUZQNiQtRiM2J0Zdb0ZidC1GZ3E2JUZqdEZhc0ZfckZgb0Y5RjlGZm5GWEZmbkZYRmBvRjlGOUZib0Zlb0Zoby1GUDYmLUYjNjVGWEZmbkZYRmZuRmRyRmFyRmh0RmZuRlhGZm4tRmdxNiVGZnItRiM2J0Zjc0Zob0Zdb0YvRjJGX3JGYXItRlA2JC1GIzYnRl1vRmJ0LUZncTYlLUYsNiVRJyYjOTY4O0YnRlxyRjlGaHNGX3JGYG9GOUY5RmZuLUZncTYlRmZyLUYjNidGY3NGZ3BGaG9GY3NGOUZfckZhci1GZ3E2JS1GLDYlUSYmcHNpO0YnRlxyRjktRiM2JkZjc0Zob0Zdb0Y5Rl9yRmBvRjlGOUZib0Zlb0Zoby1GUDYmLUYjNjdGWEZmbkZYRmZuRlhGZm5GZ3BGZnNGYXJGZXVGZm5GZ3AtRmdxNiVGZnItRiM2KEZjc0ZncEZob0Zdb0YvRjJGX3JGYXItRmdxNiVGZXYtRiM2KEZdb0ZncEZob0Zjc0YvRjJGX3JGZm4tRmdxNiVGZnItRiM2KEZjc0ZncEZob0Zjc0YvRjJGX3JGYXItRlA2JC1GIzYnRl1vRmJ0LUZncTYlRmV2Rl12Rl9yRmBvRjlGOUZgb0Y5RjlGYm9GZW8tRiw2I1EhRidGYG9GOUY5RmJvRmVvRmRwLUYsNiVRI3gwRidGL0YyRjUtRlA2Ji1GIzYmLUYsNiVRJHNlcUYnRlxyRjktRlA2JC1GIzYrLUZncTYlLUYsNiVRInhGJ0ZcckY5LUYjNidGWEZoby1GLDYlUSJpRidGL0YyRi9GMkZfckZob0Zhei1GNjYtUSI9RidGOUY7Rj5GQEZCRkRGRkZIRkpGTUZdby1GNjYtUSMuLkYnRjlGO0Y+RkBGQkZERkZGSEZldEZqcC1GWTYkUSI2RidGOUZgb0Y5RjlGYG9GOUY5RmJvRmVvLUY2Ni1RIjpGJ0Y5RjtGPkZARkJGREZGRkhGSkZNRmdwLUknbXNwYWNlR0YkNiYvJSdoZWlnaHRHUSYwLjBleEYnLyUmd2lkdGhHRl1wLyUmZGVwdGhHRmVbbC8lKmxpbmVicmVha0dRKG5ld2xpbmVGJ0ZncEZgb0Y5">LUklbXJvd0c2Iy9JK21vZHVsZW5hbWVHNiJJLFR5cGVzZXR0aW5nR0koX3N5c2xpYkdGJzY0LUkjbWlHRiQ2JVEiWkYnLyUnaXRhbGljR1EldHJ1ZUYnLyUsbWF0aHZhcmlhbnRHUSdpdGFsaWNGJy1JI21vR0YkNi1RKiZjb2xvbmVxO0YnL0YzUSdub3JtYWxGJy8lJmZlbmNlR1EmZmFsc2VGJy8lKnNlcGFyYXRvckdGPS8lKXN0cmV0Y2h5R0Y9LyUqc3ltbWV0cmljR0Y9LyUobGFyZ2VvcEdGPS8lLm1vdmFibGVsaW1pdHNHRj0vJSdhY2NlbnRHRj0vJSdsc3BhY2VHUSwwLjI3Nzc3NzhlbUYnLyUncnNwYWNlR0ZMLUkobWZlbmNlZEdGJDYmLUYjNictRlA2Ji1GIzYvLUkjbW5HRiQ2JFEiMEYnRjktRjY2LVEifGdyRidGOUY7Rj4vRkFGMUZCRkRGRkZIL0ZLUSwwLjExMTExMTFlbUYnL0ZORltvRlhGZm5GWEZmbkZYRmZuLUZZNiRRIjFGJ0Y5RmZuRlgvJStleGVjdXRhYmxlR0Y9RjlGOS8lJW9wZW5HUScmbGFuZztGJy8lJmNsb3NlR1EnJnJhbmc7RictRjY2LVEiLEYnRjlGOy9GP0YxRkBGQkZERkZGSC9GS1EmMC4wZW1GJy9GTlEsMC4zMzMzMzMzZW1GJy1GUDYmLUYjNi9GWEZmbkZYRmZuRlhGZm5GWEZmbkZYRmZuRl1vRmBvRjlGOUZib0Zlb0Zgb0Y5RjlGYm9GZW8tRjY2LVEiO0YnRjlGO0ZbcEZARkJGREZGRkhGXHBGTS1GNjYtUSJ+RidGOUY7Rj5GQEZCRkRGRkZIRlxwL0ZORl1wLUYsNiVRIkFGJ0YvRjJGNS1GUDYmLUYjNjAtRlA2Ji1GIzYxRlhGZm5GWEZmbkZYRmZuRlhGZm4tSSVtc3ViR0YkNiUtRiw2JVEnJiM5NjE7RicvRjBGPUY5LUYjNiVGXW9GL0YyLyUvc3Vic2NyaXB0c2hpZnRHRmVuLUY2Ni1RJyZzZG90O0YnRjlGO0Y+RkBGQkZERkZGSEZccEZqcC1GZ3E2JS1GLDYlUScmIzk2NjtGJ0ZcckY5LUYjNidGXW9GaG9GXW9GL0YyRl9yRmZuRlhGYG9GOUY5RmJvRmVvRmhvLUZQNiYtRiM2MUZYRmZuRlhGZm5GWEZmbkZYRmZuRlhGZm4tRmdxNiVGaXEtRiM2JS1GWTYkUSIyRidGOUYvRjJGX3JGYXItRmdxNiVGZnItRiM2J0Zdb0Zob0Zjc0YvRjJGX3JGYG9GOUY5RmJvRmVvRmhvLUZQNiYtRiM2MUZkckZmbkZYRmZuRmRyRmFyLUZQNiQtRiM2J0Zdby1GNjYtUSgmbWludXM7RidGOUY7Rj5GQEZCRkRGRkZIL0ZLUSwwLjIyMjIyMjJlbUYnL0ZORmZ0LUZncTYlLUYsNiVRJyYjOTYwO0YnRlxyRjlGXXJGX3JGYG9GOUY5RmZuRlhGZm5GWEZmbkZYRmBvRjlGOUZib0Zlb0Zoby1GUDYmLUYjNjJGWEZmbkZmc0ZmbkZYRmZuRmdwRmZzRmFyLUZQNiQtRiM2J0Zdb0ZidC1GZ3E2JUZqdEZhc0ZfckZgb0Y5RjlGZm5GWEZmbkZYRmBvRjlGOUZib0Zlb0Zoby1GUDYmLUYjNjVGWEZmbkZYRmZuRmRyRmFyRmh0RmZuRlhGZm4tRmdxNiVGZnItRiM2J0Zjc0Zob0Zdb0YvRjJGX3JGYXItRlA2JC1GIzYnRl1vRmJ0LUZncTYlLUYsNiVRJyYjOTY4O0YnRlxyRjlGaHNGX3JGYG9GOUY5RmZuLUZncTYlRmZyLUYjNidGY3NGZ3BGaG9GY3NGOUZfckZhci1GZ3E2JS1GLDYlUSYmcHNpO0YnRlxyRjktRiM2JkZjc0Zob0Zdb0Y5Rl9yRmBvRjlGOUZib0Zlb0Zoby1GUDYmLUYjNjdGWEZmbkZYRmZuRlhGZm5GZ3BGZnNGYXJGZXVGZm5GZ3AtRmdxNiVGZnItRiM2KEZjc0ZncEZob0Zdb0YvRjJGX3JGYXItRmdxNiVGZXYtRiM2KEZdb0ZncEZob0Zjc0YvRjJGX3JGZm4tRmdxNiVGZnItRiM2KEZjc0ZncEZob0Zjc0YvRjJGX3JGYXItRlA2JC1GIzYnRl1vRmJ0LUZncTYlRmV2Rl12Rl9yRmBvRjlGOUZgb0Y5RjlGYm9GZW8tRiw2I1EhRidGYG9GOUY5RmJvRmVvRmRwLUYsNiVRI3gwRidGL0YyRjUtRlA2Ji1GIzYmLUYsNiVRJHNlcUYnRlxyRjktRlA2JC1GIzYrLUZncTYlLUYsNiVRInhGJ0ZcckY5LUYjNidGWEZoby1GLDYlUSJpRidGL0YyRi9GMkZfckZob0Zhei1GNjYtUSI9RidGOUY7Rj5GQEZCRkRGRkZIRkpGTUZdby1GNjYtUSMuLkYnRjlGO0Y+RkBGQkZERkZGSEZldEZqcC1GWTYkUSI2RidGOUZgb0Y5RjlGYG9GOUY5RmJvRmVvLUY2Ni1RIjpGJ0Y5RjtGPkZARkJGREZGRkhGSkZNRmdwLUknbXNwYWNlR0YkNiYvJSdoZWlnaHRHUSYwLjBleEYnLyUmd2lkdGhHRl1wLyUmZGVwdGhHRmVbbC8lKmxpbmVicmVha0dRKG5ld2xpbmVGJ0ZncEZgb0Y5</Equation></Text-field>
</Input>
<Output>
<Text-field style="2D Output" layout="Maple Output"><Equation executable="false" style="2D Output" display="LUklbXJvd0c2Iy9JK21vZHVsZW5hbWVHNiJJLFR5cGVzZXR0aW5nR0koX3N5c2xpYkdGJzYoLUkjbWlHRiQ2JVEiWkYnLyUnaXRhbGljR1EldHJ1ZUYnLyUsbWF0aHZhcmlhbnRHUSdpdGFsaWNGJy1JI21vR0YkNi1RIzo9RicvRjNRJ25vcm1hbEYnLyUmZmVuY2VHUSZmYWxzZUYnLyUqc2VwYXJhdG9yR0Y9LyUpc3RyZXRjaHlHRj0vJSpzeW1tZXRyaWNHRj0vJShsYXJnZW9wR0Y9LyUubW92YWJsZWxpbWl0c0dGPS8lJ2FjY2VudEdGPS8lJ2xzcGFjZUdRLDAuMjc3Nzc3OGVtRicvJSdyc3BhY2VHRkwtSShtYWN0aW9uR0YkNiUtSShtZmVuY2VkR0YkNigtRiM2Ji1JJ210YWJsZUdGJDY2LUkkbXRyR0YkNistSSRtdGRHRiQ2KC1JI21uR0YkNiRRIjBGJ0Y5LyUpcm93YWxpZ25HUSFGJy8lLGNvbHVtbmFsaWduR0Zgby8lK2dyb3VwYWxpZ25HRmBvLyUocm93c3BhbkdRIjFGJy8lK2NvbHVtbnNwYW5HRmdvRmduRmduRmduLUZobjYoLUZbbzYkRmdvRjlGXm9GYW9GY29GZW9GaG9GZ25GXm9GYW9GY28tRmVuNitGZ25GZ25GZ25GZ25GZ25Gam9GXm9GYW9GY28vJSZhbGlnbkdRJWF4aXNGJy9GX29RKWJhc2VsaW5lRicvRmJvUSZyaWdodEYnL0Zkb1EnfGZybGVmdHxockYnLyUvYWxpZ25tZW50c2NvcGVHRjEvJSxjb2x1bW53aWR0aEdRJWF1dG9GJy8lJndpZHRoR0ZdcS8lK3Jvd3NwYWNpbmdHUSYxLjBleEYnLyUuY29sdW1uc3BhY2luZ0dRJjAuOGVtRicvJSlyb3dsaW5lc0dRJW5vbmVGJy8lLGNvbHVtbmxpbmVzR0ZocS8lJmZyYW1lR0ZocS8lLWZyYW1lc3BhY2luZ0dRLDAuNGVtfjAuNWV4RicvJSplcXVhbHJvd3NHRj0vJS1lcXVhbGNvbHVtbnNHRj0vJS1kaXNwbGF5c3R5bGVHRj0vJSVzaWRlR0ZmcC8lMG1pbmxhYmVsc3BhY2luZ0dGZXEvJStmb3JlZ3JvdW5kR1EoWzAsMCwwXUYnLyUpcmVhZG9ubHlHRj1GOUY5L0krbXNlbWFudGljc0dGJFEnTWF0cml4RicvJSVvcGVuR1EiW0YnLyUmY2xvc2VHUSJdRidGX3MvJSthY3Rpb250eXBlR1EucnRhYmxlYWRkcmVzc0YnLyUpcnRhYmxlaWRHUSk1MDQ0Mzg2OEYnRmpyRl1zRjk=">LUklbXJvd0c2Iy9JK21vZHVsZW5hbWVHNiJJLFR5cGVzZXR0aW5nR0koX3N5c2xpYkdGJzYoLUkjbWlHRiQ2JVEiWkYnLyUnaXRhbGljR1EldHJ1ZUYnLyUsbWF0aHZhcmlhbnRHUSdpdGFsaWNGJy1JI21vR0YkNi1RIzo9RicvRjNRJ25vcm1hbEYnLyUmZmVuY2VHUSZmYWxzZUYnLyUqc2VwYXJhdG9yR0Y9LyUpc3RyZXRjaHlHRj0vJSpzeW1tZXRyaWNHRj0vJShsYXJnZW9wR0Y9LyUubW92YWJsZWxpbWl0c0dGPS8lJ2FjY2VudEdGPS8lJ2xzcGFjZUdRLDAuMjc3Nzc3OGVtRicvJSdyc3BhY2VHRkwtSShtYWN0aW9uR0YkNiUtSShtZmVuY2VkR0YkNigtRiM2Ji1JJ210YWJsZUdGJDY2LUkkbXRyR0YkNistSSRtdGRHRiQ2KC1JI21uR0YkNiRRIjBGJ0Y5LyUpcm93YWxpZ25HUSFGJy8lLGNvbHVtbmFsaWduR0Zgby8lK2dyb3VwYWxpZ25HRmBvLyUocm93c3BhbkdRIjFGJy8lK2NvbHVtbnNwYW5HRmdvRmduRmduRmduLUZobjYoLUZbbzYkRmdvRjlGXm9GYW9GY29GZW9GaG9GZ25GXm9GYW9GY28tRmVuNitGZ25GZ25GZ25GZ25GZ25Gam9GXm9GYW9GY28vJSZhbGlnbkdRJWF4aXNGJy9GX29RKWJhc2VsaW5lRicvRmJvUSZyaWdodEYnL0Zkb1EnfGZybGVmdHxockYnLyUvYWxpZ25tZW50c2NvcGVHRjEvJSxjb2x1bW53aWR0aEdRJWF1dG9GJy8lJndpZHRoR0ZdcS8lK3Jvd3NwYWNpbmdHUSYxLjBleEYnLyUuY29sdW1uc3BhY2luZ0dRJjAuOGVtRicvJSlyb3dsaW5lc0dRJW5vbmVGJy8lLGNvbHVtbmxpbmVzR0ZocS8lJmZyYW1lR0ZocS8lLWZyYW1lc3BhY2luZ0dRLDAuNGVtfjAuNWV4RicvJSplcXVhbHJvd3NHRj0vJS1lcXVhbGNvbHVtbnNHRj0vJS1kaXNwbGF5c3R5bGVHRj0vJSVzaWRlR0ZmcC8lMG1pbmxhYmVsc3BhY2luZ0dGZXEvJStmb3JlZ3JvdW5kR1EoWzAsMCwwXUYnLyUpcmVhZG9ubHlHRj1GOUY5L0krbXNlbWFudGljc0dGJFEnTWF0cml4RicvJSVvcGVuR1EiW0YnLyUmY2xvc2VHUSJdRidGX3MvJSthY3Rpb250eXBlR1EucnRhYmxlYWRkcmVzc0YnLyUpcnRhYmxlaWRHUSk1MDQ0Mzg2OEYnRmpyRl1zRjk=</Equation></Text-field>
</Output>
<Output>
<Text-field style="2D Output" layout="Maple Output"><Equation executable="false" style="2D Output" display="LUklbXJvd0c2Iy9JK21vZHVsZW5hbWVHNiJJLFR5cGVzZXR0aW5nR0koX3N5c2xpYkdGJzYoLUkjbWlHRiQ2JVEiQUYnLyUnaXRhbGljR1EldHJ1ZUYnLyUsbWF0aHZhcmlhbnRHUSdpdGFsaWNGJy1JI21vR0YkNi1RIzo9RicvRjNRJ25vcm1hbEYnLyUmZmVuY2VHUSZmYWxzZUYnLyUqc2VwYXJhdG9yR0Y9LyUpc3RyZXRjaHlHRj0vJSpzeW1tZXRyaWNHRj0vJShsYXJnZW9wR0Y9LyUubW92YWJsZWxpbWl0c0dGPS8lJ2FjY2VudEdGPS8lJ2xzcGFjZUdRLDAuMjc3Nzc3OGVtRicvJSdyc3BhY2VHRkwtSShtYWN0aW9uR0YkNiUtSShtZmVuY2VkR0YkNigtRiM2Ji1JJ210YWJsZUdGJDY6LUkkbXRyR0YkNistSSRtdGRHRiQ2KC1JI21uR0YkNiRRIjBGJ0Y5LyUpcm93YWxpZ25HUSFGJy8lLGNvbHVtbmFsaWduR0Zgby8lK2dyb3VwYWxpZ25HRmBvLyUocm93c3BhbkdRIjFGJy8lK2NvbHVtbnNwYW5HRmdvRmduRmduRmduLUZobjYoLUYjNiYtSSVtc3ViR0YkNiUtRiw2JVEnJiM5NjE7RicvRjBGPUY5LUYjNiYtRltvNiRGZ29GOS8lK2ZvcmVncm91bmRHUShbMCwwLDBdRicvJSlyZWFkb25seUdGPUY5LyUvc3Vic2NyaXB0c2hpZnRHRl1vLUY2Ni1RMSZJbnZpc2libGVUaW1lcztGJ0Y5RjtGPkZARkJGREZGRkgvRktRJjAuMGVtRicvRk5GZHEtRl9wNiUtRiw2JVEnJiM5NjY7RidGZHBGOS1GIzYoRmdwLUY2Ni1RIixGJ0Y5RjsvRj9GMUZARkJGREZGRkhGY3EvRk5RLDAuMzMzMzMzM2VtRidGZ3BGaXBGXHFGOUZecUY5Rl5vRmFvRmNvRmVvRmhvRmduRl5vRmFvRmNvLUZlbjYrRmduRmduRmduRmduRmduLUZobjYoLUYjNiYtRl9wNiVGYXAtRiM2Ji1GW282JFEiMkYnRjlGaXBGXHFGOUZecUZgcS1GX3A2JUZocS1GIzYoRmdwRl1yRl1zRmlwRlxxRjlGXnFGOUZeb0Zhb0Zjb0Zlb0Zob0Zeb0Zhb0Zjby1GZW42Ky1GaG42KEZmcUZeb0Zhb0Zjb0Zlb0Zob0Znbi1GaG42KC1GIzYmRmZxRmBxLUZTNiQtRiM2JkZncC1GNjYtUSgmbWludXM7RidGOUY7Rj5GQEZCRkRGRkZIL0ZLUSwwLjIyMjIyMjJlbUYnL0ZORmR0LUZfcDYlLUYsNiVRJyYjOTYwO0YnRmRwRjlGZXBGXnFGOUY5RjlGXm9GYW9GY29GZW9GaG9GZ25GZ25GZ25GXm9GYW9GY28tRmVuNitGZ24tRmhuNihGYHNGXm9GYW9GY29GZW9GaG9GZ24tRmhuNigtRiM2JkZgc0ZgcS1GUzYkLUYjNiZGZ3BGYHQtRl9wNiVGaHRGW3NGXnFGOUY5RjlGXm9GYW9GY29GZW9GaG9GZ25GZ25GXm9GYW9GY28tRmVuNitGZ25GZ24tRmhuNigtRiM2JkZmcUZgcUZmdEY5Rl5vRmFvRmNvRmVvRmhvRmduLUZobjYoLUYjNiYtRl9wNiVGaHEtRiM2KEZdc0ZdckZncEZpcEZccUY5Rl5xRmBxLUZTNiQtRiM2JkZncEZgdC1GX3A2JS1GLDYlUScmIzk2ODtGJ0ZkcEY5RmJzRl5xRjlGOUY5Rl5vRmFvRmNvRmVvRmhvLUZobjYoLUYjNiYtRl9wNiVGaHEtRiM2KEZdc0ZdckZdc0ZpcEZccUY5Rl5xRmBxLUZfcDYlRl13RmV2Rl5xRjlGXm9GYW9GY29GZW9GaG9GXm9GYW9GY28tRmVuNitGZ25GZ25GZ24tRmhuNigtRiM2JkZgc0ZgcUZndUY5Rl5vRmFvRmNvRmVvRmhvLUZobjYoLUYjNiZGY3ZGYHFGW3dGOUZeb0Zhb0Zjb0Zlb0Zoby1GaG42KC1GIzYmRmR3RmBxLUZTNiQtRiM2JkZncEZgdEZod0Y5RjlGOUZeb0Zhb0Zjb0Zlb0Zob0Zeb0Zhb0Zjby8lJmFsaWduR1ElYXhpc0YnL0Zfb1EpYmFzZWxpbmVGJy9GYm9RJ2NlbnRlckYnL0Zkb1EnfGZybGVmdHxockYnLyUvYWxpZ25tZW50c2NvcGVHRjEvJSxjb2x1bW53aWR0aEdRJWF1dG9GJy8lJndpZHRoR0ZpeS8lK3Jvd3NwYWNpbmdHUSYxLjBleEYnLyUuY29sdW1uc3BhY2luZ0dRJjAuOGVtRicvJSlyb3dsaW5lc0dRJW5vbmVGJy8lLGNvbHVtbmxpbmVzR0Zkei8lJmZyYW1lR0Zkei8lLWZyYW1lc3BhY2luZ0dRLDAuNGVtfjAuNWV4RicvJSplcXVhbHJvd3NHRj0vJS1lcXVhbGNvbHVtbnNHRj0vJS1kaXNwbGF5c3R5bGVHRj0vJSVzaWRlR1EmcmlnaHRGJy8lMG1pbmxhYmVsc3BhY2luZ0dGYXpGaXBGXHFGOUY5L0krbXNlbWFudGljc0dGJFEnTWF0cml4RicvJSVvcGVuR1EiW0YnLyUmY2xvc2VHUSJdRidGZ1tsLyUrYWN0aW9udHlwZUdRLnJ0YWJsZWFkZHJlc3NGJy8lKXJ0YWJsZWlkR1EpNTIzODAwNjRGJ0ZpcEZccUY5">LUklbXJvd0c2Iy9JK21vZHVsZW5hbWVHNiJJLFR5cGVzZXR0aW5nR0koX3N5c2xpYkdGJzYoLUkjbWlHRiQ2JVEiQUYnLyUnaXRhbGljR1EldHJ1ZUYnLyUsbWF0aHZhcmlhbnRHUSdpdGFsaWNGJy1JI21vR0YkNi1RIzo9RicvRjNRJ25vcm1hbEYnLyUmZmVuY2VHUSZmYWxzZUYnLyUqc2VwYXJhdG9yR0Y9LyUpc3RyZXRjaHlHRj0vJSpzeW1tZXRyaWNHRj0vJShsYXJnZW9wR0Y9LyUubW92YWJsZWxpbWl0c0dGPS8lJ2FjY2VudEdGPS8lJ2xzcGFjZUdRLDAuMjc3Nzc3OGVtRicvJSdyc3BhY2VHRkwtSShtYWN0aW9uR0YkNiUtSShtZmVuY2VkR0YkNigtRiM2Ji1JJ210YWJsZUdGJDY6LUkkbXRyR0YkNistSSRtdGRHRiQ2KC1JI21uR0YkNiRRIjBGJ0Y5LyUpcm93YWxpZ25HUSFGJy8lLGNvbHVtbmFsaWduR0Zgby8lK2dyb3VwYWxpZ25HRmBvLyUocm93c3BhbkdRIjFGJy8lK2NvbHVtbnNwYW5HRmdvRmduRmduRmduLUZobjYoLUYjNiYtSSVtc3ViR0YkNiUtRiw2JVEnJiM5NjE7RicvRjBGPUY5LUYjNiYtRltvNiRGZ29GOS8lK2ZvcmVncm91bmRHUShbMCwwLDBdRicvJSlyZWFkb25seUdGPUY5LyUvc3Vic2NyaXB0c2hpZnRHRl1vLUY2Ni1RMSZJbnZpc2libGVUaW1lcztGJ0Y5RjtGPkZARkJGREZGRkgvRktRJjAuMGVtRicvRk5GZHEtRl9wNiUtRiw2JVEnJiM5NjY7RidGZHBGOS1GIzYoRmdwLUY2Ni1RIixGJ0Y5RjsvRj9GMUZARkJGREZGRkhGY3EvRk5RLDAuMzMzMzMzM2VtRidGZ3BGaXBGXHFGOUZecUY5Rl5vRmFvRmNvRmVvRmhvRmduRl5vRmFvRmNvLUZlbjYrRmduRmduRmduRmduRmduLUZobjYoLUYjNiYtRl9wNiVGYXAtRiM2Ji1GW282JFEiMkYnRjlGaXBGXHFGOUZecUZgcS1GX3A2JUZocS1GIzYoRmdwRl1yRl1zRmlwRlxxRjlGXnFGOUZeb0Zhb0Zjb0Zlb0Zob0Zeb0Zhb0Zjby1GZW42Ky1GaG42KEZmcUZeb0Zhb0Zjb0Zlb0Zob0Znbi1GaG42KC1GIzYmRmZxRmBxLUZTNiQtRiM2JkZncC1GNjYtUSgmbWludXM7RidGOUY7Rj5GQEZCRkRGRkZIL0ZLUSwwLjIyMjIyMjJlbUYnL0ZORmR0LUZfcDYlLUYsNiVRJyYjOTYwO0YnRmRwRjlGZXBGXnFGOUY5RjlGXm9GYW9GY29GZW9GaG9GZ25GZ25GZ25GXm9GYW9GY28tRmVuNitGZ24tRmhuNihGYHNGXm9GYW9GY29GZW9GaG9GZ24tRmhuNigtRiM2JkZgc0ZgcS1GUzYkLUYjNiZGZ3BGYHQtRl9wNiVGaHRGW3NGXnFGOUY5RjlGXm9GYW9GY29GZW9GaG9GZ25GZ25GXm9GYW9GY28tRmVuNitGZ25GZ24tRmhuNigtRiM2JkZmcUZgcUZmdEY5Rl5vRmFvRmNvRmVvRmhvRmduLUZobjYoLUYjNiYtRl9wNiVGaHEtRiM2KEZdc0ZdckZncEZpcEZccUY5Rl5xRmBxLUZTNiQtRiM2JkZncEZgdC1GX3A2JS1GLDYlUScmIzk2ODtGJ0ZkcEY5RmJzRl5xRjlGOUY5Rl5vRmFvRmNvRmVvRmhvLUZobjYoLUYjNiYtRl9wNiVGaHEtRiM2KEZdc0ZdckZdc0ZpcEZccUY5Rl5xRmBxLUZfcDYlRl13RmV2Rl5xRjlGXm9GYW9GY29GZW9GaG9GXm9GYW9GY28tRmVuNitGZ25GZ25GZ24tRmhuNigtRiM2JkZgc0ZgcUZndUY5Rl5vRmFvRmNvRmVvRmhvLUZobjYoLUYjNiZGY3ZGYHFGW3dGOUZeb0Zhb0Zjb0Zlb0Zoby1GaG42KC1GIzYmRmR3RmBxLUZTNiQtRiM2JkZncEZgdEZod0Y5RjlGOUZeb0Zhb0Zjb0Zlb0Zob0Zeb0Zhb0Zjby8lJmFsaWduR1ElYXhpc0YnL0Zfb1EpYmFzZWxpbmVGJy9GYm9RJ2NlbnRlckYnL0Zkb1EnfGZybGVmdHxockYnLyUvYWxpZ25tZW50c2NvcGVHRjEvJSxjb2x1bW53aWR0aEdRJWF1dG9GJy8lJndpZHRoR0ZpeS8lK3Jvd3NwYWNpbmdHUSYxLjBleEYnLyUuY29sdW1uc3BhY2luZ0dRJjAuOGVtRicvJSlyb3dsaW5lc0dRJW5vbmVGJy8lLGNvbHVtbmxpbmVzR0Zkei8lJmZyYW1lR0Zkei8lLWZyYW1lc3BhY2luZ0dRLDAuNGVtfjAuNWV4RicvJSplcXVhbHJvd3NHRj0vJS1lcXVhbGNvbHVtbnNHRj0vJS1kaXNwbGF5c3R5bGVHRj0vJSVzaWRlR1EmcmlnaHRGJy8lMG1pbmxhYmVsc3BhY2luZ0dGYXpGaXBGXHFGOUY5L0krbXNlbWFudGljc0dGJFEnTWF0cml4RicvJSVvcGVuR1EiW0YnLyUmY2xvc2VHUSJdRidGZ1tsLyUrYWN0aW9udHlwZUdRLnJ0YWJsZWFkZHJlc3NGJy8lKXJ0YWJsZWlkR1EpNTIzODAwNjRGJ0ZpcEZccUY5</Equation></Text-field>
</Output>
</Group>
<Group labelreference="L6397" drawlabel="true">
<Input>
<Text-field prompt="&gt; " style="Maple Input" layout="Normal"><Equation executable="true" style="2D Input" input-equation="" display="LUklbXJvd0c2Iy9JK21vZHVsZW5hbWVHNiJJLFR5cGVzZXR0aW5nR0koX3N5c2xpYkdGJzYmLUkjbW9HRiQ2LVEiI0YnLyUsbWF0aHZhcmlhbnRHUSdub3JtYWxGJy8lJmZlbmNlR1EmZmFsc2VGJy8lKnNlcGFyYXRvckdGNC8lKXN0cmV0Y2h5R0Y0LyUqc3ltbWV0cmljR0Y0LyUobGFyZ2VvcEdGNC8lLm1vdmFibGVsaW1pdHNHRjQvJSdhY2NlbnRHRjQvJSdsc3BhY2VHUSYwLjBlbUYnLyUncnNwYWNlR0ZDLUkjbWlHRiQ2JVFIVGhlfmV4aGF1c3RpdmV+c3VtbWFyeX51c2luZ35vcHRpb25+SUlJRicvJSdpdGFsaWNHRjRGLy8lK2V4ZWN1dGFibGVHRjRGLw==">LUklbXJvd0c2Iy9JK21vZHVsZW5hbWVHNiJJLFR5cGVzZXR0aW5nR0koX3N5c2xpYkdGJzYmLUkjbW9HRiQ2LVEiI0YnLyUsbWF0aHZhcmlhbnRHUSdub3JtYWxGJy8lJmZlbmNlR1EmZmFsc2VGJy8lKnNlcGFyYXRvckdGNC8lKXN0cmV0Y2h5R0Y0LyUqc3ltbWV0cmljR0Y0LyUobGFyZ2VvcEdGNC8lLm1vdmFibGVsaW1pdHNHRjQvJSdhY2NlbnRHRjQvJSdsc3BhY2VHUSYwLjBlbUYnLyUncnNwYWNlR0ZDLUkjbWlHRiQ2JVFIVGhlfmV4aGF1c3RpdmV+c3VtbWFyeX51c2luZ35vcHRpb25+SUlJRicvJSdpdGFsaWNHRjRGLy8lK2V4ZWN1dGFibGVHRjRGLw==</Equation></Text-field>
</Input>
</Group>
<Group labelreference="L6396" drawlabel="true">
<Input>
<Text-field prompt="&gt; " style="Maple Input" layout="Normal"><Equation executable="true" style="2D Input" input-equation="" display="LUklbXJvd0c2Iy9JK21vZHVsZW5hbWVHNiJJLFR5cGVzZXR0aW5nR0koX3N5c2xpYkdGJzYpLUkjbWlHRiQ2JVEma2FwcGFGJy8lJ2l0YWxpY0dRJmZhbHNlRicvJSxtYXRodmFyaWFudEdRJ25vcm1hbEYnLUkjbW9HRiQ2LVEqJmNvbG9uZXE7RidGMi8lJmZlbmNlR0YxLyUqc2VwYXJhdG9yR0YxLyUpc3RyZXRjaHlHRjEvJSpzeW1tZXRyaWNHRjEvJShsYXJnZW9wR0YxLyUubW92YWJsZWxpbWl0c0dGMS8lJ2FjY2VudEdGMS8lJ2xzcGFjZUdRLDAuMjc3Nzc3OGVtRicvJSdyc3BhY2VHRkktRiw2JVEpc2ltcGxpZnlGJy9GMFEldHJ1ZUYnL0YzUSdpdGFsaWNGJy1JKG1mZW5jZWRHRiQ2JC1GIzYlLUYsNiVRJkV4cGFuRidGT0ZRLUZUNiQtRiM2Ki1GLDYlUSJBRidGT0ZRLUY2Ni1RIixGJ0YyRjkvRjxGUEY9Rj9GQUZDRkUvRkhRJjAuMGVtRicvRktRLDAuMzMzMzMzM2VtRictRiw2JVEiWkYnRk9GUUZcby1GLDYlUSN4MEYnRk9GUUZcby1JI21uR0YkNiRRIjVGJ0YyRjJGMkYyRjItRjY2LVEiOkYnRjJGOUY7Rj1GP0ZBRkNGRUZHRkovJStleGVjdXRhYmxlR0YxRjI=">LUklbXJvd0c2Iy9JK21vZHVsZW5hbWVHNiJJLFR5cGVzZXR0aW5nR0koX3N5c2xpYkdGJzYpLUkjbWlHRiQ2JVEma2FwcGFGJy8lJ2l0YWxpY0dRJmZhbHNlRicvJSxtYXRodmFyaWFudEdRJ25vcm1hbEYnLUkjbW9HRiQ2LVEqJmNvbG9uZXE7RidGMi8lJmZlbmNlR0YxLyUqc2VwYXJhdG9yR0YxLyUpc3RyZXRjaHlHRjEvJSpzeW1tZXRyaWNHRjEvJShsYXJnZW9wR0YxLyUubW92YWJsZWxpbWl0c0dGMS8lJ2FjY2VudEdGMS8lJ2xzcGFjZUdRLDAuMjc3Nzc3OGVtRicvJSdyc3BhY2VHRkktRiw2JVEpc2ltcGxpZnlGJy9GMFEldHJ1ZUYnL0YzUSdpdGFsaWNGJy1JKG1mZW5jZWRHRiQ2JC1GIzYlLUYsNiVRJkV4cGFuRidGT0ZRLUZUNiQtRiM2Ki1GLDYlUSJBRidGT0ZRLUY2Ni1RIixGJ0YyRjkvRjxGUEY9Rj9GQUZDRkUvRkhRJjAuMGVtRicvRktRLDAuMzMzMzMzM2VtRictRiw2JVEiWkYnRk9GUUZcby1GLDYlUSN4MEYnRk9GUUZcby1JI21uR0YkNiRRIjVGJ0YyRjJGMkYyRjItRjY2LVEiOkYnRjJGOUY7Rj1GP0ZBRkNGRUZHRkovJStleGVjdXRhYmxlR0YxRjI=</Equation></Text-field>
</Input>
</Group>
<Group labelreference="L6400" drawlabel="true">
<Input>
<Text-field prompt="&gt; " style="Maple Input" layout="Normal"><Equation executable="true" style="2D Input" input-equation="" display="LUklbXJvd0c2Iy9JK21vZHVsZW5hbWVHNiJJLFR5cGVzZXR0aW5nR0koX3N5c2xpYkdGJzYoLUkjbWlHRiQ2JVElcGFyc0YnLyUnaXRhbGljR1EldHJ1ZUYnLyUsbWF0aHZhcmlhbnRHUSdpdGFsaWNGJy1JI21vR0YkNi1RKiZjb2xvbmVxO0YnL0YzUSdub3JtYWxGJy8lJmZlbmNlR1EmZmFsc2VGJy8lKnNlcGFyYXRvckdGPS8lKXN0cmV0Y2h5R0Y9LyUqc3ltbWV0cmljR0Y9LyUobGFyZ2VvcEdGPS8lLm1vdmFibGVsaW1pdHNHRj0vJSdhY2NlbnRHRj0vJSdsc3BhY2VHUSwwLjI3Nzc3NzhlbUYnLyUncnNwYWNlR0ZMLUkobWZlbmNlZEdGJDYmLUYjNjctSSVtc3ViR0YkNiUtRiw2JVElJnBpO0YnL0YwRj1GOS1GIzYoLUkjbW5HRiQ2JFEiMUYnRjkvJStmb3JlZ3JvdW5kR1EqWzAsMCwyNTVdRicvJStleGVjdXRhYmxlR0Y9LyUpcmVhZG9ubHlHRjEvJTBmb250X3N0eWxlX25hbWVHUSoyRH5PdXRwdXRGJ0Y5LyUvc3Vic2NyaXB0c2hpZnRHUSIwRictRjY2LVEiLEYnRjlGOy9GP0YxRkBGQkZERkZGSC9GS1EmMC4wZW1GJy9GTlEsMC4zMzMzMzMzZW1GJy1GVTYlRlctRiM2KC1GaG42JFEiMkYnRjlGW29GXm9GYG9GYm9GOUZlb0Zoby1GVTYlLUYsNiVRJyYjOTY2O0YnRlpGOS1GIzYqRmduRmhvRmduRltvRl5vRmBvRmJvRjlGZW9GaG8tRlU2JS1GLDYlUSYmcGhpO0YnRlpGOS1GIzYqRmduRmhvRmRwRltvRl5vRmBvRmJvRjlGZW9GaG8tRlU2JUZgcS1GIzYqRmRwRmhvRmduRltvRl5vRmBvRmJvRjlGZW9GaG8tRlU2JUZgcS1GIzYqRmRwRmhvRmRwRltvRl5vRmBvRmJvRjlGZW9GaG8tRlU2JS1GLDYlUScmIzk2ODtGJ0ZaRjlGY3FGZW9GaG8tRlU2JS1GLDYlUSYmcHNpO0YnRlpGOUZncUZlb0Zoby1GVTYlLUYsNiVRJiZyaG87RidGWkY5RmVuRmVvRmhvLUZVNiVGaXJGYnBGZW9GXm9GOUY5LyUlb3BlbkdRJyZsYW5nO0YnLyUmY2xvc2VHUScmcmFuZztGJy1GNjYtUSI6RidGOUY7Rj5GQEZCRkRGRkZIRkpGTUZeb0Y5">LUklbXJvd0c2Iy9JK21vZHVsZW5hbWVHNiJJLFR5cGVzZXR0aW5nR0koX3N5c2xpYkdGJzYoLUkjbWlHRiQ2JVElcGFyc0YnLyUnaXRhbGljR1EldHJ1ZUYnLyUsbWF0aHZhcmlhbnRHUSdpdGFsaWNGJy1JI21vR0YkNi1RKiZjb2xvbmVxO0YnL0YzUSdub3JtYWxGJy8lJmZlbmNlR1EmZmFsc2VGJy8lKnNlcGFyYXRvckdGPS8lKXN0cmV0Y2h5R0Y9LyUqc3ltbWV0cmljR0Y9LyUobGFyZ2VvcEdGPS8lLm1vdmFibGVsaW1pdHNHRj0vJSdhY2NlbnRHRj0vJSdsc3BhY2VHUSwwLjI3Nzc3NzhlbUYnLyUncnNwYWNlR0ZMLUkobWZlbmNlZEdGJDYmLUYjNjctSSVtc3ViR0YkNiUtRiw2JVElJnBpO0YnL0YwRj1GOS1GIzYoLUkjbW5HRiQ2JFEiMUYnRjkvJStmb3JlZ3JvdW5kR1EqWzAsMCwyNTVdRicvJStleGVjdXRhYmxlR0Y9LyUpcmVhZG9ubHlHRjEvJTBmb250X3N0eWxlX25hbWVHUSoyRH5PdXRwdXRGJ0Y5LyUvc3Vic2NyaXB0c2hpZnRHUSIwRictRjY2LVEiLEYnRjlGOy9GP0YxRkBGQkZERkZGSC9GS1EmMC4wZW1GJy9GTlEsMC4zMzMzMzMzZW1GJy1GVTYlRlctRiM2KC1GaG42JFEiMkYnRjlGW29GXm9GYG9GYm9GOUZlb0Zoby1GVTYlLUYsNiVRJyYjOTY2O0YnRlpGOS1GIzYqRmduRmhvRmduRltvRl5vRmBvRmJvRjlGZW9GaG8tRlU2JS1GLDYlUSYmcGhpO0YnRlpGOS1GIzYqRmduRmhvRmRwRltvRl5vRmBvRmJvRjlGZW9GaG8tRlU2JUZgcS1GIzYqRmRwRmhvRmduRltvRl5vRmBvRmJvRjlGZW9GaG8tRlU2JUZgcS1GIzYqRmRwRmhvRmRwRltvRl5vRmBvRmJvRjlGZW9GaG8tRlU2JS1GLDYlUScmIzk2ODtGJ0ZaRjlGY3FGZW9GaG8tRlU2JS1GLDYlUSYmcHNpO0YnRlpGOUZncUZlb0Zoby1GVTYlLUYsNiVRJiZyaG87RidGWkY5RmVuRmVvRmhvLUZVNiVGaXJGYnBGZW9GXm9GOUY5LyUlb3BlbkdRJyZsYW5nO0YnLyUmY2xvc2VHUScmcmFuZztGJy1GNjYtUSI6RidGOUY7Rj5GQEZCRkRGRkZIRkpGTUZeb0Y5</Equation></Text-field>
</Input>
</Group><Presentation-Block>
<Group labelreference="L6401" drawlabel="true">
<Input>
<Text-field prompt="&gt; " style="Maple Input" layout="Normal"><Equation executable="true" style="2D Input" input-equation="" display="LUklbXJvd0c2Iy9JK21vZHVsZW5hbWVHNiJJLFR5cGVzZXR0aW5nR0koX3N5c2xpYkdGJzYpLUkjbWlHRiQ2JVEjRDFGJy8lJ2l0YWxpY0dRJXRydWVGJy8lLG1hdGh2YXJpYW50R1EnaXRhbGljRictSSNtb0dGJDYtUSomY29sb25lcTtGJy9GM1Enbm9ybWFsRicvJSZmZW5jZUdRJmZhbHNlRicvJSpzZXBhcmF0b3JHRj0vJSlzdHJldGNoeUdGPS8lKnN5bW1ldHJpY0dGPS8lKGxhcmdlb3BHRj0vJS5tb3ZhYmxlbGltaXRzR0Y9LyUnYWNjZW50R0Y9LyUnbHNwYWNlR1EsMC4yNzc3Nzc4ZW1GJy8lJ3JzcGFjZUdGTC1GLDYlUSVEbWF0RidGL0YyLUkobWZlbmNlZEdGJDYkLUYjNictRiw2JVEma2FwcGFGJy9GMEY9RjktRjY2LVEiLEYnRjlGOy9GP0YxRkBGQkZERkZGSC9GS1EmMC4wZW1GJy9GTlEsMC4zMzMzMzMzZW1GJy1GLDYlUSVwYXJzRidGL0YyLyUrZXhlY3V0YWJsZUdGPUY5RjktRjY2LVEiOkYnRjlGO0Y+RkBGQkZERkZGSEZKRk1GYG9GOQ==">LUklbXJvd0c2Iy9JK21vZHVsZW5hbWVHNiJJLFR5cGVzZXR0aW5nR0koX3N5c2xpYkdGJzYpLUkjbWlHRiQ2JVEjRDFGJy8lJ2l0YWxpY0dRJXRydWVGJy8lLG1hdGh2YXJpYW50R1EnaXRhbGljRictSSNtb0dGJDYtUSomY29sb25lcTtGJy9GM1Enbm9ybWFsRicvJSZmZW5jZUdRJmZhbHNlRicvJSpzZXBhcmF0b3JHRj0vJSlzdHJldGNoeUdGPS8lKnN5bW1ldHJpY0dGPS8lKGxhcmdlb3BHRj0vJS5tb3ZhYmxlbGltaXRzR0Y9LyUnYWNjZW50R0Y9LyUnbHNwYWNlR1EsMC4yNzc3Nzc4ZW1GJy8lJ3JzcGFjZUdGTC1GLDYlUSVEbWF0RidGL0YyLUkobWZlbmNlZEdGJDYkLUYjNictRiw2JVEma2FwcGFGJy9GMEY9RjktRjY2LVEiLEYnRjlGOy9GP0YxRkBGQkZERkZGSC9GS1EmMC4wZW1GJy9GTlEsMC4zMzMzMzMzZW1GJy1GLDYlUSVwYXJzRidGL0YyLyUrZXhlY3V0YWJsZUdGPUY5RjktRjY2LVEiOkYnRjlGO0Y+RkBGQkZERkZGSEZKRk1GYG9GOQ==</Equation></Text-field>
</Input>
</Group>
<Group view="code" labelreference="L6468" drawlabel="true">
<Input>
<Text-field prompt="&gt; " style="Maple Input" layout="Normal"><Equation executable="true" style="2D Input" input-equation="" display="LUklbXJvd0c2Iy9JK21vZHVsZW5hbWVHNiJJLFR5cGVzZXR0aW5nR0koX3N5c2xpYkdGJzYmLUkjbW9HRiQ2LVEiI0YnLyUsbWF0aHZhcmlhbnRHUSdub3JtYWxGJy8lJmZlbmNlR1EmZmFsc2VGJy8lKnNlcGFyYXRvckdGNC8lKXN0cmV0Y2h5R0Y0LyUqc3ltbWV0cmljR0Y0LyUobGFyZ2VvcEdGNC8lLm1vdmFibGVsaW1pdHNHRjQvJSdhY2NlbnRHRjQvJSdsc3BhY2VHUSYwLjBlbUYnLyUncnNwYWNlR0ZDLUkjbWlHRiQ2JVE/SHlicmlkLXN5bWJvbGljLW51bWVyaWN+bWV0aG9kRicvJSdpdGFsaWNHRjRGLy8lK2V4ZWN1dGFibGVHRjRGLw==">LUklbXJvd0c2Iy9JK21vZHVsZW5hbWVHNiJJLFR5cGVzZXR0aW5nR0koX3N5c2xpYkdGJzYmLUkjbW9HRiQ2LVEiI0YnLyUsbWF0aHZhcmlhbnRHUSdub3JtYWxGJy8lJmZlbmNlR1EmZmFsc2VGJy8lKnNlcGFyYXRvckdGNC8lKXN0cmV0Y2h5R0Y0LyUqc3ltbWV0cmljR0Y0LyUobGFyZ2VvcEdGNC8lLm1vdmFibGVsaW1pdHNHRjQvJSdhY2NlbnRHRjQvJSdsc3BhY2VHUSYwLjBlbUYnLyUncnNwYWNlR0ZDLUkjbWlHRiQ2JVE/SHlicmlkLXN5bWJvbGljLW51bWVyaWN+bWV0aG9kRicvJSdpdGFsaWNHRjRGLy8lK2V4ZWN1dGFibGVHRjRGLw==</Equation></Text-field>
</Input>
</Group>
<Group view="code" labelreference="L6405" drawlabel="true">
<Input>
<Text-field prompt="&gt; " style="Maple Input" layout="Normal"><Equation executable="true" style="2D Input" input-equation="" display="LUklbXJvd0c2Iy9JK21vZHVsZW5hbWVHNiJJLFR5cGVzZXR0aW5nR0koX3N5c2xpYkdGJzZeby1JI21vR0YkNi1RIn5GJy8lLG1hdGh2YXJpYW50R1Enbm9ybWFsRicvJSZmZW5jZUdRJmZhbHNlRicvJSpzZXBhcmF0b3JHRjQvJSlzdHJldGNoeUdGNC8lKnN5bW1ldHJpY0dGNC8lKGxhcmdlb3BHRjQvJS5tb3ZhYmxlbGltaXRzR0Y0LyUnYWNjZW50R0Y0LyUnbHNwYWNlR1EmMC4wZW1GJy8lJ3JzcGFjZUdGQy1JI21pR0YkNiVRKHJlc3VsdHNGJy8lJ2l0YWxpY0dRJXRydWVGJy9GMFEnaXRhbGljRictRiw2LVEqJmNvbG9uZXE7RidGL0YyRjVGN0Y5RjtGPUY/L0ZCUSwwLjI3Nzc3NzhlbUYnL0ZFRlMtRkc2JVEnTWF0cml4RidGSkZNLUkobWZlbmNlZEdGJDYkLUYjNiYtSSNtbkdGJDYkUSI1RidGLy1GLDYtUSIsRidGL0YyL0Y2RkxGN0Y5RjtGPUY/RkEvRkVRLDAuMzMzMzMzM2VtRictRmhuNiRRIjFGJ0YvRi9GLy1GLDYtUSI6RidGL0YyRjVGN0Y5RjtGPUY/RlJGVC1JJ21zcGFjZUdGJDYmLyUnaGVpZ2h0R1EmMC4wZXhGJy8lJndpZHRoR0ZDLyUmZGVwdGhHRlxwLyUqbGluZWJyZWFrR1EobmV3bGluZUYnLUZobzYmRmpvRl1wRl9wL0ZicFElYXV0b0YnLUYsNi9RJGZvckYnLyUlYm9sZEdGTC9GMFElYm9sZEYnLyUrZm9udHdlaWdodEdGXnFGMkY1RjdGOUY7Rj1GP0ZBRkRGKy1GRzYlUSJqRidGSkZNRistRiw2L1ElZnJvbUYnRltxRl1xRl9xRjJGNUY3RjlGO0Y9Rj9GQUZERitGYW9GKy1GLDYvUSN0b0YnRltxRl1xRl9xRjJGNUY3RjlGO0Y9Rj9GQUZERitGZ25GKy1GLDYvUSNkb0YnRltxRl1xRl9xRjJGNUY3RjlGO0Y9Rj9GQUZERmdvRitGK0YrRitGKy1GRzYlUShudW1wYXJzRidGSkZNRk8tRkc2JVEkc2VxRidGSkZNLUZZNiQtRiM2MC1GRzYlUSdpbmRldHNGJ0ZKRk0tRlk2JC1GIzYkLUZHNiVRJmthcHBhRicvRktGNEYvRi9GLy1GWTYmLUYjNiQtRkc2JVEiaUYnRkpGTUYvRi8vJSVvcGVuR1EiW0YnLyUmY2xvc2VHUSJdRictRiw2LVEiPUYnRi9GMkY1RjdGOUY7Rj1GP0ZSRlQtRkc2JVEmZXZhbGZGJ0ZKRk0tRlk2JC1GIzYkLUkmbWZyYWNHRiQ2KC1GIzYlLUZHNiVRJXJhbmRGJ0ZKRk0tRlk2JC1GIzYkLUZHNiNRIUYnRi9GL0YvLUYjNiQtRmhuNiRRLjEwMDAwMDAwMDAwMDBGJ0YvRi8vJS5saW5ldGhpY2tuZXNzR0Zjby8lK2Rlbm9tYWxpZ25HUSdjZW50ZXJGJy8lKW51bWFsaWduR0Zhdi8lKWJldmVsbGVkR0Y0Ri9GL0Zbb0Zmc0ZfdEZhby1GLDYtUSMuLkYnRi9GMkY1RjdGOUY7Rj1GPy9GQlEsMC4yMjIyMjIyZW1GJ0ZELUYjNiUtRkc2JVElbm9wc0YnRkpGTS1GWTYkLUYjNiZGZ3JGanJGZXVGL0YvRi9GZXVGL0YvRmRvRmdvRitGK0YrRitGKy1GRzYlUSdEMXJhbmRGJ0ZKRk1GTy1GRzYlUSVldmFsRidGSkZNLUZZNiQtRiM2Ji1GRzYlUSNEMUYnRkpGTUZbby1GWTYmLUYjNiRGXXJGL0YvL0Zqc1EifGZyRicvRl10USJ8aHJGJ0YvRi8tRiw2LVEiO0YnRi9GMkZeb0Y3RjlGO0Y9Rj9GQUZURmdvRitGK0YrRitGK0ZGLUZZNiYtRiM2JkZhcUZbb0Zhb0YvRi9GaXNGXHRGTy1GRzYlUSVSYW5rRidGSkZNLUZZNiQtRiM2JUYrRmR3Ri9GL0ZpeEZnb0YrLUYsNi9RJGVuZEYnRltxRl1xRl9xRjJGNUY3RjlGO0Y9Rj9GQUZERitGanFGZG9GZ29GK0ZGLyUrZXhlY3V0YWJsZUdGNEYv">LUklbXJvd0c2Iy9JK21vZHVsZW5hbWVHNiJJLFR5cGVzZXR0aW5nR0koX3N5c2xpYkdGJzZeby1JI21vR0YkNi1RIn5GJy8lLG1hdGh2YXJpYW50R1Enbm9ybWFsRicvJSZmZW5jZUdRJmZhbHNlRicvJSpzZXBhcmF0b3JHRjQvJSlzdHJldGNoeUdGNC8lKnN5bW1ldHJpY0dGNC8lKGxhcmdlb3BHRjQvJS5tb3ZhYmxlbGltaXRzR0Y0LyUnYWNjZW50R0Y0LyUnbHNwYWNlR1EmMC4wZW1GJy8lJ3JzcGFjZUdGQy1JI21pR0YkNiVRKHJlc3VsdHNGJy8lJ2l0YWxpY0dRJXRydWVGJy9GMFEnaXRhbGljRictRiw2LVEqJmNvbG9uZXE7RidGL0YyRjVGN0Y5RjtGPUY/L0ZCUSwwLjI3Nzc3NzhlbUYnL0ZFRlMtRkc2JVEnTWF0cml4RidGSkZNLUkobWZlbmNlZEdGJDYkLUYjNiYtSSNtbkdGJDYkUSI1RidGLy1GLDYtUSIsRidGL0YyL0Y2RkxGN0Y5RjtGPUY/RkEvRkVRLDAuMzMzMzMzM2VtRictRmhuNiRRIjFGJ0YvRi9GLy1GLDYtUSI6RidGL0YyRjVGN0Y5RjtGPUY/RlJGVC1JJ21zcGFjZUdGJDYmLyUnaGVpZ2h0R1EmMC4wZXhGJy8lJndpZHRoR0ZDLyUmZGVwdGhHRlxwLyUqbGluZWJyZWFrR1EobmV3bGluZUYnLUZobzYmRmpvRl1wRl9wL0ZicFElYXV0b0YnLUYsNi9RJGZvckYnLyUlYm9sZEdGTC9GMFElYm9sZEYnLyUrZm9udHdlaWdodEdGXnFGMkY1RjdGOUY7Rj1GP0ZBRkRGKy1GRzYlUSJqRidGSkZNRistRiw2L1ElZnJvbUYnRltxRl1xRl9xRjJGNUY3RjlGO0Y9Rj9GQUZERitGYW9GKy1GLDYvUSN0b0YnRltxRl1xRl9xRjJGNUY3RjlGO0Y9Rj9GQUZERitGZ25GKy1GLDYvUSNkb0YnRltxRl1xRl9xRjJGNUY3RjlGO0Y9Rj9GQUZERmdvRitGK0YrRitGKy1GRzYlUShudW1wYXJzRidGSkZNRk8tRkc2JVEkc2VxRidGSkZNLUZZNiQtRiM2MC1GRzYlUSdpbmRldHNGJ0ZKRk0tRlk2JC1GIzYkLUZHNiVRJmthcHBhRicvRktGNEYvRi9GLy1GWTYmLUYjNiQtRkc2JVEiaUYnRkpGTUYvRi8vJSVvcGVuR1EiW0YnLyUmY2xvc2VHUSJdRictRiw2LVEiPUYnRi9GMkY1RjdGOUY7Rj1GP0ZSRlQtRkc2JVEmZXZhbGZGJ0ZKRk0tRlk2JC1GIzYkLUkmbWZyYWNHRiQ2KC1GIzYlLUZHNiVRJXJhbmRGJ0ZKRk0tRlk2JC1GIzYkLUZHNiNRIUYnRi9GL0YvLUYjNiQtRmhuNiRRLjEwMDAwMDAwMDAwMDBGJ0YvRi8vJS5saW5ldGhpY2tuZXNzR0Zjby8lK2Rlbm9tYWxpZ25HUSdjZW50ZXJGJy8lKW51bWFsaWduR0Zhdi8lKWJldmVsbGVkR0Y0Ri9GL0Zbb0Zmc0ZfdEZhby1GLDYtUSMuLkYnRi9GMkY1RjdGOUY7Rj1GPy9GQlEsMC4yMjIyMjIyZW1GJ0ZELUYjNiUtRkc2JVElbm9wc0YnRkpGTS1GWTYkLUYjNiZGZ3JGanJGZXVGL0YvRi9GZXVGL0YvRmRvRmdvRitGK0YrRitGKy1GRzYlUSdEMXJhbmRGJ0ZKRk1GTy1GRzYlUSVldmFsRidGSkZNLUZZNiQtRiM2Ji1GRzYlUSNEMUYnRkpGTUZbby1GWTYmLUYjNiRGXXJGL0YvL0Zqc1EifGZyRicvRl10USJ8aHJGJ0YvRi8tRiw2LVEiO0YnRi9GMkZeb0Y3RjlGO0Y9Rj9GQUZURmdvRitGK0YrRitGK0ZGLUZZNiYtRiM2JkZhcUZbb0Zhb0YvRi9GaXNGXHRGTy1GRzYlUSVSYW5rRidGSkZNLUZZNiQtRiM2JUYrRmR3Ri9GL0ZpeEZnb0YrLUYsNi9RJGVuZEYnRltxRl1xRl9xRjJGNUY3RjlGO0Y9Rj9GQUZERitGanFGZG9GZ29GK0ZGLyUrZXhlY3V0YWJsZUdGNEYv</Equation></Text-field>
</Input>
<Output>
<Text-field style="2D Output" layout="Maple Output"><Equation executable="false" style="2D Output" display="LUkobWFjdGlvbkc2Iy9JK21vZHVsZW5hbWVHNiJJLFR5cGVzZXR0aW5nR0koX3N5c2xpYkdGJzYlLUkobWZlbmNlZEdGJDYoLUklbXJvd0dGJDYmLUknbXRhYmxlR0YkNjktSSRtdHJHRiQ2Ji1JJG10ZEdGJDYoLUkjbW5HRiQ2JFEjMTBGJy8lLG1hdGh2YXJpYW50R1Enbm9ybWFsRicvJSlyb3dhbGlnbkdRIUYnLyUsY29sdW1uYWxpZ25HRkMvJStncm91cGFsaWduR0ZDLyUocm93c3BhbkdRIjFGJy8lK2NvbHVtbnNwYW5HRkpGQUZERkZGNEY0RjRGNC8lJmFsaWduR1ElYXhpc0YnL0ZCUSliYXNlbGluZUYnL0ZFUSZyaWdodEYnL0ZHUSd8ZnJsZWZ0fGhyRicvJS9hbGlnbm1lbnRzY29wZUdRJXRydWVGJy8lLGNvbHVtbndpZHRoR1ElYXV0b0YnLyUmd2lkdGhHRmVuLyUrcm93c3BhY2luZ0dRJjEuMGV4RicvJS5jb2x1bW5zcGFjaW5nR1EmMC44ZW1GJy8lKXJvd2xpbmVzR1Elbm9uZUYnLyUsY29sdW1ubGluZXNHRmBvLyUmZnJhbWVHRmBvLyUtZnJhbWVzcGFjaW5nR1EsMC40ZW1+MC41ZXhGJy8lKmVxdWFscm93c0dRJmZhbHNlRicvJS1lcXVhbGNvbHVtbnNHRmpvLyUtZGlzcGxheXN0eWxlR0Zqby8lJXNpZGVHRlMvJTBtaW5sYWJlbHNwYWNpbmdHRl1vLyUrZm9yZWdyb3VuZEdRKFswLDAsMF1GJy8lKXJlYWRvbmx5R0Zqb0Y+Rj4vSSttc2VtYW50aWNzR0YkUSdNYXRyaXhGJy8lJW9wZW5HUSJbRicvJSZjbG9zZUdRIl1GJ0ZocC8lK2FjdGlvbnR5cGVHUS5ydGFibGVhZGRyZXNzRicvJSlydGFibGVpZEdRKTUyMzgwNDcyRic=">LUknTWF0cml4RzYkJSpwcm90ZWN0ZWRHSShfc3lzbGliRzYiNiMvSSQlaWRHRiciKXMvUV8=</Equation></Text-field>
</Output>
</Group></Presentation-Block>
<Group labelreference="L6429" drawlabel="true">
<Input>
<Text-field prompt="&gt; " style="Maple Input" layout="Normal"><Equation executable="true" style="2D Input" input-equation="" display="LUklbXJvd0c2Iy9JK21vZHVsZW5hbWVHNiJJLFR5cGVzZXR0aW5nR0koX3N5c2xpYkdGJzYmLUkjbW9HRiQ2LVEiI0YnLyUsbWF0aHZhcmlhbnRHUSdub3JtYWxGJy8lJmZlbmNlR1EmZmFsc2VGJy8lKnNlcGFyYXRvckdGNC8lKXN0cmV0Y2h5R0Y0LyUqc3ltbWV0cmljR0Y0LyUobGFyZ2VvcEdGNC8lLm1vdmFibGVsaW1pdHNHRjQvJSdhY2NlbnRHRjQvJSdsc3BhY2VHUSYwLjBlbUYnLyUncnNwYWNlR0ZDLUkjbWlHRiQ2JVFKU3ltYm9saWN+bWV0aG9kfnVzaW5nfnJlcGFyYW1ldGVyaXNhdGlvbjpGJy8lJ2l0YWxpY0dGNEYvLyUrZXhlY3V0YWJsZUdGNEYv">LUklbXJvd0c2Iy9JK21vZHVsZW5hbWVHNiJJLFR5cGVzZXR0aW5nR0koX3N5c2xpYkdGJzYmLUkjbW9HRiQ2LVEiI0YnLyUsbWF0aHZhcmlhbnRHUSdub3JtYWxGJy8lJmZlbmNlR1EmZmFsc2VGJy8lKnNlcGFyYXRvckdGNC8lKXN0cmV0Y2h5R0Y0LyUqc3ltbWV0cmljR0Y0LyUobGFyZ2VvcEdGNC8lLm1vdmFibGVsaW1pdHNHRjQvJSdhY2NlbnRHRjQvJSdsc3BhY2VHUSYwLjBlbUYnLyUncnNwYWNlR0ZDLUkjbWlHRiQ2JVFKU3ltYm9saWN+bWV0aG9kfnVzaW5nfnJlcGFyYW1ldGVyaXNhdGlvbjpGJy8lJ2l0YWxpY0dGNEYvLyUrZXhlY3V0YWJsZUdGNEYv</Equation></Text-field>
</Input>
</Group>
<Group labelreference="L6433" drawlabel="true">
<Input>
<Text-field prompt="&gt; " style="Maple Input" layout="Normal"><Equation executable="true" style="2D Input" input-equation="" display="LUklbXJvd0c2Iy9JK21vZHVsZW5hbWVHNiJJLFR5cGVzZXR0aW5nR0koX3N5c2xpYkdGJzZicy1JI21pR0YkNiVRInNGJy8lJ2l0YWxpY0dRJXRydWVGJy8lLG1hdGh2YXJpYW50R1EnaXRhbGljRictSSNtb0dGJDYtUSomY29sb25lcTtGJy9GM1Enbm9ybWFsRicvJSZmZW5jZUdRJmZhbHNlRicvJSpzZXBhcmF0b3JHRj0vJSlzdHJldGNoeUdGPS8lKnN5bW1ldHJpY0dGPS8lKGxhcmdlb3BHRj0vJS5tb3ZhYmxlbGltaXRzR0Y9LyUnYWNjZW50R0Y9LyUnbHNwYWNlR1EsMC4yNzc3Nzc4ZW1GJy8lJ3JzcGFjZUdGTC1GLDYlUSdWZWN0b3JGJ0YvRjItSShtZmVuY2VkR0YkNiQtRiM2JC1JI21uR0YkNiRRIzEwRidGOUY5RjktRjY2LVEiOkYnRjlGO0Y+RkBGQkZERkZGSEZKRk0tSSdtc3BhY2VHRiQ2Ji8lJ2hlaWdodEdRJjAuMGV4RicvJSZ3aWR0aEdRJjAuMGVtRicvJSZkZXB0aEdGXW8vJSpsaW5lYnJlYWtHUShuZXdsaW5lRidGKy1GUzYmLUYjNiQtRlg2JFEiMUYnRjlGOUY5LyUlb3BlbkdRIltGJy8lJmNsb3NlR1EiXUYnRjUtSSVtc3ViR0YkNiUtRiw2JVEmJnBoaTtGJy9GMEY9RjktRiM2JkZqby1GNjYtUSIsRidGOUY7L0Y/RjFGQEZCRkRGRkZIL0ZLRmBvL0ZOUSwwLjMzMzMzMzNlbUYnRmpvRjkvJS9zdWJzY3JpcHRzaGlmdEdRIjBGJy1GNjYtUTEmSW52aXNpYmxlVGltZXM7RidGOUY7Rj5GQEZCRkRGRkZIRmBxL0ZORmBvLUZkcDYlLUYsNiVRJSZwaTtGJ0ZpcEY5RmhvRmNxRmZxLUZkcDYlLUYsNiVRInhGJ0YvRjItRiM2Ki1GWDYkRmVxRjlGXHEtRlg2JFEiM0YnRjkvJStmb3JlZ3JvdW5kR1EqWzAsMCwyNTVdRicvJStleGVjdXRhYmxlR0Y9LyUpcmVhZG9ubHlHRjEvJTBmb250X3N0eWxlX25hbWVHUSoyRH5PdXRwdXRGJ0Y5RmNxLUY2Ni1RIitGJ0Y5RjtGPkZARkJGREZGRkgvRktRLDAuMjIyMjIyMmVtRicvRk5GaXMtRmRwNiUtRiw2JVEnJiM5NjY7RidGaXBGOS1GIzYmLUZYNiRRIjJGJ0Y5RlxxRmpvRjlGY3FGZnEtRlM2JC1GIzYoRmpvLUY2Ni1RKCZtaW51cztGJ0Y5RjtGPkZARkJGREZGRkhGaHNGanMtRjY2LVEifkYnRjlGO0Y+RkBGQkZERkZGSEZgcUZpcS1GZHA2JS1GLDYlUSYmcHNpO0YnRmlwRjktRiM2JkZqb0ZccUZidEY5RmNxRmZxRjlGOS1GZHA2JUZhci1GIzYqRmZyRlxxLUZYNiRRIjVGJ0Y5RltzRl5zRmBzRmJzRjlGY3FGZXMtRmRwNiVGZnAtRiM2JkZidEZccUZidEY5RmNxRmZxLUZkcDYlRmF1RmB0RmNxRmZxLUZkcDYlRmFyLUYjNipGZnJGXHEtRlg2JFEiNkYnRjlGW3NGXnNGYHNGYnNGOUZjcUZlbkZobkZcdUYrLUZTNiYtRiM2JEZidEY5RjlGXXBGYHBGNS1GZHA2JUZmcEZkdUZjcUZmcS1GZHA2JUZcckZcd0ZjcUZmcS1GZHA2JUZhci1GIzYqRmZyRlxxLUZYNiRRIjRGJ0Y5RltzRl5zRmBzRmJzRjlGY3FGZXNGW3RGZnFGX3VGZnFGZnVGZXMtRmRwNiVGXXRGX3ZGY3FGZnEtRlM2JC1GIzYmRmpvRml0RmF2RjlGOUZmcS1GIzYpLUYsNiNRIUYnRmN2RltzRl5zRmBzRmJzRjlGZW5GaG5GXHVGKy1GUzYmLUYjNiRGaHJGOUY5Rl1wRmBwRjUtRmRwNiVGZnAtRiM2KkZqb0ZccUZqb0Zbc0Zec0Zgc0Zic0Y5RmNxRmZxLUZkcDYlRlxyLUYjNihGam9GW3NGXnNGYHNGYnNGOUZjcUZmcS1GUzYkLUYjNjBGaHhGZnEtRmRwNiVGYXItRiM2KkZmckZccUZqb0Zbc0Zec0Zgc0Zic0Y5RmNxRmVzRmh4RmZxLUZTNiQtRiM2KkZqb0ZpdEZceUZbc0Zec0Zgc0Zic0Y5RjlGZnEtRiM2KUZheEZfckZbc0Zec0Zgc0Zic0Y5RltzRl5zRmBzRmJzRjlGOUZlbkZobkZcdUYrLUZTNiYtRiM2JEZmd0Y5RjlGXXBGYHBGNUZed0ZmcUZgd0ZmcS1GUzYkLUYjNi1GXndGZnEtRmRwNiVGYXItRiM2KkZmckZccUZidEZbc0Zec0Zgc0Zic0Y5RmNxRmVzRl53RmZxLUZTNiQtRiM2JkZqb0ZpdEZgd0Y5RjlGZnEtRiM2KUZheEZid0Zbc0Zec0Zgc0Zic0Y5RmF4RjlGOUZlbkZobkZcdUYrLUZTNiYtRiM2JEZqdUY5RjlGXXBGYHBGNS1GZHA2JUZmcEZgdEZjcUZmcS1GUzYkLUYjNiZGam9GaXRGX3VGOUY5RmVuRmhuRlx1RistRlM2Ji1GIzYkRmd2RjlGOUZdcEZgcEY1LUZkcDYlRmZwLUYjNipGYnRGXHFGYnRGW3NGXnNGYHNGYnNGOUZjcUZmcS1GZHA2JUZhdS1GIzYqRmJ0RlxxRmpvRltzRl5zRmBzRmJzRjlGY3FGZW5GaG5GXHVGKy1GUzYmLUYjNiUtRlg2JFEiN0YnRjlGXnNGOUY5Rl1wRmBwRjVGZFtsRmZxRl91RmVuRmhuRlx1RistRlM2Ji1GIzYlLUZYNiRRIjhGJ0Y5Rl5zRjlGOUZdcEZgcEY1Rl12RmZxRlt4RmVuRmhuRlx1Rlx1RistRlM2Ji1GIzYkLUZYNiRRIjlGJ0Y5RjlGOUZdcEZgcEY1Rmh4RmZxRlx5RmZxLUZTNiQtRiM2Mi1GZHA2JS1GLDYlUSYmcmhvO0YnRmlwRjlGXnlGY3FGZnEtSShtc3Vic3VwR0YkNidGZnBGanhGYnQvJTFzdXBlcnNjcmlwdHNoaWZ0R0ZlcUZjcUZmcS1GIzYpRmF4RmZ1RltzRl5zRmBzRmJzRjlGZXNGaHhGZnFGaHlGZnFGYHlGW3NGXnNGYHNGYnNGOUY5RmVuRmhuRlx1RistRlM2JkZVRjlGXXBGYHBGNS1GZHA2JUZmcC1GIzYqRmpvRlxxRmJ0RltzRl5zRmBzRmJzRjlGY3FGZnEtRmRwNiVGXHItRiM2KEZidEZbc0Zec0Zgc0Zic0Y5RmNxRmZxLUZTNiQtRiM2Mi1GZHA2JUZhXmxGY19sRmNxRmZxLUZlXmw2J0ZmcEZfX2xGYnRGZ15sRmNxRmZxRl94RmVzRl1fbEZmcS1GUzYkLUYjNipGam9GaXRGYV9sRltzRl5zRmBzRmJzRjlGOUZmcS1GUzYkLUYjNjBGXV9sRmZxRmZ6RmVzRl1fbEZmcUZdYGxGXltsRmF4RltzRl5zRmBzRmJzRjlGOUZbc0Zec0Zgc0Zic0Y5RjlGZW5GaG5GYXhGXnNGOQ==">LUklbXJvd0c2Iy9JK21vZHVsZW5hbWVHNiJJLFR5cGVzZXR0aW5nR0koX3N5c2xpYkdGJzZicy1JI21pR0YkNiVRInNGJy8lJ2l0YWxpY0dRJXRydWVGJy8lLG1hdGh2YXJpYW50R1EnaXRhbGljRictSSNtb0dGJDYtUSomY29sb25lcTtGJy9GM1Enbm9ybWFsRicvJSZmZW5jZUdRJmZhbHNlRicvJSpzZXBhcmF0b3JHRj0vJSlzdHJldGNoeUdGPS8lKnN5bW1ldHJpY0dGPS8lKGxhcmdlb3BHRj0vJS5tb3ZhYmxlbGltaXRzR0Y9LyUnYWNjZW50R0Y9LyUnbHNwYWNlR1EsMC4yNzc3Nzc4ZW1GJy8lJ3JzcGFjZUdGTC1GLDYlUSdWZWN0b3JGJ0YvRjItSShtZmVuY2VkR0YkNiQtRiM2JC1JI21uR0YkNiRRIzEwRidGOUY5RjktRjY2LVEiOkYnRjlGO0Y+RkBGQkZERkZGSEZKRk0tSSdtc3BhY2VHRiQ2Ji8lJ2hlaWdodEdRJjAuMGV4RicvJSZ3aWR0aEdRJjAuMGVtRicvJSZkZXB0aEdGXW8vJSpsaW5lYnJlYWtHUShuZXdsaW5lRidGKy1GUzYmLUYjNiQtRlg2JFEiMUYnRjlGOUY5LyUlb3BlbkdRIltGJy8lJmNsb3NlR1EiXUYnRjUtSSVtc3ViR0YkNiUtRiw2JVEmJnBoaTtGJy9GMEY9RjktRiM2JkZqby1GNjYtUSIsRidGOUY7L0Y/RjFGQEZCRkRGRkZIL0ZLRmBvL0ZOUSwwLjMzMzMzMzNlbUYnRmpvRjkvJS9zdWJzY3JpcHRzaGlmdEdRIjBGJy1GNjYtUTEmSW52aXNpYmxlVGltZXM7RidGOUY7Rj5GQEZCRkRGRkZIRmBxL0ZORmBvLUZkcDYlLUYsNiVRJSZwaTtGJ0ZpcEY5RmhvRmNxRmZxLUZkcDYlLUYsNiVRInhGJ0YvRjItRiM2Ki1GWDYkRmVxRjlGXHEtRlg2JFEiM0YnRjkvJStmb3JlZ3JvdW5kR1EqWzAsMCwyNTVdRicvJStleGVjdXRhYmxlR0Y9LyUpcmVhZG9ubHlHRjEvJTBmb250X3N0eWxlX25hbWVHUSoyRH5PdXRwdXRGJ0Y5RmNxLUY2Ni1RIitGJ0Y5RjtGPkZARkJGREZGRkgvRktRLDAuMjIyMjIyMmVtRicvRk5GaXMtRmRwNiUtRiw2JVEnJiM5NjY7RidGaXBGOS1GIzYmLUZYNiRRIjJGJ0Y5RlxxRmpvRjlGY3FGZnEtRlM2JC1GIzYoRmpvLUY2Ni1RKCZtaW51cztGJ0Y5RjtGPkZARkJGREZGRkhGaHNGanMtRjY2LVEifkYnRjlGO0Y+RkBGQkZERkZGSEZgcUZpcS1GZHA2JS1GLDYlUSYmcHNpO0YnRmlwRjktRiM2JkZqb0ZccUZidEY5RmNxRmZxRjlGOS1GZHA2JUZhci1GIzYqRmZyRlxxLUZYNiRRIjVGJ0Y5RltzRl5zRmBzRmJzRjlGY3FGZXMtRmRwNiVGZnAtRiM2JkZidEZccUZidEY5RmNxRmZxLUZkcDYlRmF1RmB0RmNxRmZxLUZkcDYlRmFyLUYjNipGZnJGXHEtRlg2JFEiNkYnRjlGW3NGXnNGYHNGYnNGOUZjcUZlbkZobkZcdUYrLUZTNiYtRiM2JEZidEY5RjlGXXBGYHBGNS1GZHA2JUZmcEZkdUZjcUZmcS1GZHA2JUZcckZcd0ZjcUZmcS1GZHA2JUZhci1GIzYqRmZyRlxxLUZYNiRRIjRGJ0Y5RltzRl5zRmBzRmJzRjlGY3FGZXNGW3RGZnFGX3VGZnFGZnVGZXMtRmRwNiVGXXRGX3ZGY3FGZnEtRlM2JC1GIzYmRmpvRml0RmF2RjlGOUZmcS1GIzYpLUYsNiNRIUYnRmN2RltzRl5zRmBzRmJzRjlGZW5GaG5GXHVGKy1GUzYmLUYjNiRGaHJGOUY5Rl1wRmBwRjUtRmRwNiVGZnAtRiM2KkZqb0ZccUZqb0Zbc0Zec0Zgc0Zic0Y5RmNxRmZxLUZkcDYlRlxyLUYjNihGam9GW3NGXnNGYHNGYnNGOUZjcUZmcS1GUzYkLUYjNjBGaHhGZnEtRmRwNiVGYXItRiM2KkZmckZccUZqb0Zbc0Zec0Zgc0Zic0Y5RmNxRmVzRmh4RmZxLUZTNiQtRiM2KkZqb0ZpdEZceUZbc0Zec0Zgc0Zic0Y5RjlGZnEtRiM2KUZheEZfckZbc0Zec0Zgc0Zic0Y5RltzRl5zRmBzRmJzRjlGOUZlbkZobkZcdUYrLUZTNiYtRiM2JEZmd0Y5RjlGXXBGYHBGNUZed0ZmcUZgd0ZmcS1GUzYkLUYjNi1GXndGZnEtRmRwNiVGYXItRiM2KkZmckZccUZidEZbc0Zec0Zgc0Zic0Y5RmNxRmVzRl53RmZxLUZTNiQtRiM2JkZqb0ZpdEZgd0Y5RjlGZnEtRiM2KUZheEZid0Zbc0Zec0Zgc0Zic0Y5RmF4RjlGOUZlbkZobkZcdUYrLUZTNiYtRiM2JEZqdUY5RjlGXXBGYHBGNS1GZHA2JUZmcEZgdEZjcUZmcS1GUzYkLUYjNiZGam9GaXRGX3VGOUY5RmVuRmhuRlx1RistRlM2Ji1GIzYkRmd2RjlGOUZdcEZgcEY1LUZkcDYlRmZwLUYjNipGYnRGXHFGYnRGW3NGXnNGYHNGYnNGOUZjcUZmcS1GZHA2JUZhdS1GIzYqRmJ0RlxxRmpvRltzRl5zRmBzRmJzRjlGY3FGZW5GaG5GXHVGKy1GUzYmLUYjNiUtRlg2JFEiN0YnRjlGXnNGOUY5Rl1wRmBwRjVGZFtsRmZxRl91RmVuRmhuRlx1RistRlM2Ji1GIzYlLUZYNiRRIjhGJ0Y5Rl5zRjlGOUZdcEZgcEY1Rl12RmZxRlt4RmVuRmhuRlx1Rlx1RistRlM2Ji1GIzYkLUZYNiRRIjlGJ0Y5RjlGOUZdcEZgcEY1Rmh4RmZxRlx5RmZxLUZTNiQtRiM2Mi1GZHA2JS1GLDYlUSYmcmhvO0YnRmlwRjlGXnlGY3FGZnEtSShtc3Vic3VwR0YkNidGZnBGanhGYnQvJTFzdXBlcnNjcmlwdHNoaWZ0R0ZlcUZjcUZmcS1GIzYpRmF4RmZ1RltzRl5zRmBzRmJzRjlGZXNGaHhGZnFGaHlGZnFGYHlGW3NGXnNGYHNGYnNGOUY5RmVuRmhuRlx1RistRlM2JkZVRjlGXXBGYHBGNS1GZHA2JUZmcC1GIzYqRmpvRlxxRmJ0RltzRl5zRmBzRmJzRjlGY3FGZnEtRmRwNiVGXHItRiM2KEZidEZbc0Zec0Zgc0Zic0Y5RmNxRmZxLUZTNiQtRiM2Mi1GZHA2JUZhXmxGY19sRmNxRmZxLUZlXmw2J0ZmcEZfX2xGYnRGZ15sRmNxRmZxRl94RmVzRl1fbEZmcS1GUzYkLUYjNipGam9GaXRGYV9sRltzRl5zRmBzRmJzRjlGOUZmcS1GUzYkLUYjNjBGXV9sRmZxRmZ6RmVzRl1fbEZmcUZdYGxGXltsRmF4RltzRl5zRmBzRmJzRjlGOUZbc0Zec0Zgc0Zic0Y5RjlGZW5GaG5GYXhGXnNGOQ==</Equation></Text-field>
</Input>
</Group>
<Group labelreference="L6432" drawlabel="true">
<Input>
<Text-field prompt="&gt; " style="Maple Input" layout="Normal"><Equation executable="true" style="2D Input" input-equation="" display="LUklbXJvd0c2Iy9JK21vZHVsZW5hbWVHNiJJLFR5cGVzZXR0aW5nR0koX3N5c2xpYkdGJzYlLUkjbW9HRiQ2LVEiI0YnLyUsbWF0aHZhcmlhbnRHUSdub3JtYWxGJy8lJmZlbmNlR1EmZmFsc2VGJy8lKnNlcGFyYXRvckdGNC8lKXN0cmV0Y2h5R0Y0LyUqc3ltbWV0cmljR0Y0LyUobGFyZ2VvcEdGNC8lLm1vdmFibGVsaW1pdHNHRjQvJSdhY2NlbnRHRjQvJSdsc3BhY2VHUSYwLjBlbUYnLyUncnNwYWNlR0ZDLUkjbWlHRiQ2JVFYY2hlY2t+cmVwYXJhbWV0ZXJpc2F0aW9ufnRoZW9yZW1+YXBwbGllc34oc2hvdWxkfmJlfjApOkYnLyUnaXRhbGljR0Y0Ri9GLw==">LUklbXJvd0c2Iy9JK21vZHVsZW5hbWVHNiJJLFR5cGVzZXR0aW5nR0koX3N5c2xpYkdGJzYlLUkjbW9HRiQ2LVEiI0YnLyUsbWF0aHZhcmlhbnRHUSdub3JtYWxGJy8lJmZlbmNlR1EmZmFsc2VGJy8lKnNlcGFyYXRvckdGNC8lKXN0cmV0Y2h5R0Y0LyUqc3ltbWV0cmljR0Y0LyUobGFyZ2VvcEdGNC8lLm1vdmFibGVsaW1pdHNHRjQvJSdhY2NlbnRHRjQvJSdsc3BhY2VHUSYwLjBlbUYnLyUncnNwYWNlR0ZDLUkjbWlHRiQ2JVFYY2hlY2t+cmVwYXJhbWV0ZXJpc2F0aW9ufnRoZW9yZW1+YXBwbGllc34oc2hvdWxkfmJlfjApOkYnLyUnaXRhbGljR0Y0Ri9GLw==</Equation><Equation executable="true" style="2D Input" input-equation="" display="LUklbXJvd0c2Iy9JK21vZHVsZW5hbWVHNiJJLFR5cGVzZXR0aW5nR0koX3N5c2xpYkdGJzYlLUkjbWlHRiQ2I1EhRicvJStleGVjdXRhYmxlR1EmZmFsc2VGJy8lLG1hdGh2YXJpYW50R1Enbm9ybWFsRic=">JSFH</Equation></Text-field>
</Input>
</Group><Presentation-Block>
<Group labelreference="L6414" drawlabel="true">
<Input>
<Text-field prompt="&gt; " style="Maple Input" layout="Normal"><Equation executable="true" style="2D Input" input-equation="" display="LUklbXJvd0c2Iy9JK21vZHVsZW5hbWVHNiJJLFR5cGVzZXR0aW5nR0koX3N5c2xpYkdGJzYqLUkjbWlHRiQ2JVEqRGltZW5zaW9uRicvJSdpdGFsaWNHUSV0cnVlRicvJSxtYXRodmFyaWFudEdRJ2l0YWxpY0YnLUkobWZlbmNlZEdGJDYkLUYjNiUtRiw2JVEic0YnRi9GMi8lK2V4ZWN1dGFibGVHUSZmYWxzZUYnL0YzUSdub3JtYWxGJ0ZALUkjbW9HRiQ2LVEqJnVtaW51czA7RidGQC8lJmZlbmNlR0Y/LyUqc2VwYXJhdG9yR0Y/LyUpc3RyZXRjaHlHRj8vJSpzeW1tZXRyaWNHRj8vJShsYXJnZW9wR0Y/LyUubW92YWJsZWxpbWl0c0dGPy8lJ2FjY2VudEdGPy8lJ2xzcGFjZUdRLDAuMjIyMjIyMmVtRicvJSdyc3BhY2VHRlYtRiw2JVElUmFua0YnRi9GMi1GNjYkLUYjNiYtRiw2JVElRG1hdEYnRi9GMi1GNjYkLUYjNidGOi1GQzYtUSIsRidGQEZGL0ZJRjFGSkZMRk5GUEZSL0ZVUSYwLjBlbUYnL0ZYUSwwLjMzMzMzMzNlbUYnLUYsNiVRJXBhcnNGJ0YvRjJGPUZARkBGPUZARkAtRkM2LVEiO0YnRkBGRkZkb0ZKRkxGTkZQRlJGZW8vRlhRLDAuMjc3Nzc3OGVtRidGPUZA">LUklbXJvd0c2Iy9JK21vZHVsZW5hbWVHNiJJLFR5cGVzZXR0aW5nR0koX3N5c2xpYkdGJzYqLUkjbWlHRiQ2JVEqRGltZW5zaW9uRicvJSdpdGFsaWNHUSV0cnVlRicvJSxtYXRodmFyaWFudEdRJ2l0YWxpY0YnLUkobWZlbmNlZEdGJDYkLUYjNiUtRiw2JVEic0YnRi9GMi8lK2V4ZWN1dGFibGVHUSZmYWxzZUYnL0YzUSdub3JtYWxGJ0ZALUkjbW9HRiQ2LVEqJnVtaW51czA7RidGQC8lJmZlbmNlR0Y/LyUqc2VwYXJhdG9yR0Y/LyUpc3RyZXRjaHlHRj8vJSpzeW1tZXRyaWNHRj8vJShsYXJnZW9wR0Y/LyUubW92YWJsZWxpbWl0c0dGPy8lJ2FjY2VudEdGPy8lJ2xzcGFjZUdRLDAuMjIyMjIyMmVtRicvJSdyc3BhY2VHRlYtRiw2JVElUmFua0YnRi9GMi1GNjYkLUYjNiYtRiw2JVElRG1hdEYnRi9GMi1GNjYkLUYjNidGOi1GQzYtUSIsRidGQEZGL0ZJRjFGSkZMRk5GUEZSL0ZVUSYwLjBlbUYnL0ZYUSwwLjMzMzMzMzNlbUYnLUYsNiVRJXBhcnNGJ0YvRjJGPUZARkBGPUZARkAtRkM2LVEiO0YnRkBGRkZkb0ZKRkxGTkZQRlJGZW8vRlhRLDAuMjc3Nzc3OGVtRidGPUZA</Equation></Text-field>
</Input>
<Output>
<Text-field style="2D Output" layout="Maple Output"><Equation executable="false" style="2D Output">IiIh</Equation></Text-field>
</Output>
</Group>
<Group view="code" labelreference="L6473" drawlabel="true">
<Input>
<Text-field prompt="&gt; " style="Maple Input" layout="Normal"><Equation executable="true" style="2D Input" input-equation="" display="LUklbXJvd0c2Iy9JK21vZHVsZW5hbWVHNiJJLFR5cGVzZXR0aW5nR0koX3N5c2xpYkdGJzYmLUkjbW9HRiQ2LVEiI0YnLyUsbWF0aHZhcmlhbnRHUSdub3JtYWxGJy8lJmZlbmNlR1EmZmFsc2VGJy8lKnNlcGFyYXRvckdGNC8lKXN0cmV0Y2h5R0Y0LyUqc3ltbWV0cmljR0Y0LyUobGFyZ2VvcEdGNC8lLm1vdmFibGVsaW1pdHNHRjQvJSdhY2NlbnRHRjQvJSdsc3BhY2VHUSYwLjBlbUYnLyUncnNwYWNlR0ZDLUkjbWlHRiQ2JVFAUmV3cml0dGluZ34mIzk1NDt+aW5+dGVybXN+b2Z+c0YnLyUnaXRhbGljR0Y0Ri8vJStleGVjdXRhYmxlR0Y0Ri8=">LUklbXJvd0c2Iy9JK21vZHVsZW5hbWVHNiJJLFR5cGVzZXR0aW5nR0koX3N5c2xpYkdGJzYmLUkjbW9HRiQ2LVEiI0YnLyUsbWF0aHZhcmlhbnRHUSdub3JtYWxGJy8lJmZlbmNlR1EmZmFsc2VGJy8lKnNlcGFyYXRvckdGNC8lKXN0cmV0Y2h5R0Y0LyUqc3ltbWV0cmljR0Y0LyUobGFyZ2VvcEdGNC8lLm1vdmFibGVsaW1pdHNHRjQvJSdhY2NlbnRHRjQvJSdsc3BhY2VHUSYwLjBlbUYnLyUncnNwYWNlR0ZDLUkjbWlHRiQ2JVFAUmV3cml0dGluZ34mIzk1NDt+aW5+dGVybXN+b2Z+c0YnLyUnaXRhbGljR0Y0Ri8vJStleGVjdXRhYmxlR0Y0Ri8=</Equation></Text-field>
</Input>
</Group>
<Group view="code" labelreference="L6412" drawlabel="true">
<Input>
<Text-field prompt="&gt; " style="Maple Input" layout="Normal"><Equation executable="true" style="2D Input" input-equation="" display="LUklbXJvd0c2Iy9JK21vZHVsZW5hbWVHNiJJLFR5cGVzZXR0aW5nR0koX3N5c2xpYkdGJzYpLUkjbWlHRiQ2JVEjQUFGJy8lJ2l0YWxpY0dRJXRydWVGJy8lLG1hdGh2YXJpYW50R1EnaXRhbGljRictSSNtb0dGJDYtUSomY29sb25lcTtGJy9GM1Enbm9ybWFsRicvJSZmZW5jZUdRJmZhbHNlRicvJSpzZXBhcmF0b3JHRj0vJSlzdHJldGNoeUdGPS8lKnN5bW1ldHJpY0dGPS8lKGxhcmdlb3BHRj0vJS5tb3ZhYmxlbGltaXRzR0Y9LyUnYWNjZW50R0Y9LyUnbHNwYWNlR1EsMC4yNzc3Nzc4ZW1GJy8lJ3JzcGFjZUdGTC1GLDYlUSZzb2x2ZUYnRi9GMi1JKG1mZW5jZWRHRiQ2JC1GIzYmLUZTNiYtRiM2JS1GLDYlUSRzZXFGJ0YvRjItRlM2JC1GIzYvLUYsNiVRInNGJ0YvRjItRlM2Ji1GIzYkLUYsNiVRImlGJ0YvRjJGOUY5LyUlb3BlbkdRIltGJy8lJmNsb3NlR1EiXUYnLUY2Ni1RIj1GJ0Y5RjtGPkZARkJGREZGRkhGSkZNLUYsNiVRI3NzRidGL0YyRl9vLUY2Ni1RIixGJ0Y5RjsvRj9GMUZARkJGREZGRkgvRktRJjAuMGVtRicvRk5RLDAuMzMzMzMzM2VtRidGY29GXHAtSSNtbkdGJDYkUSIxRidGOS1GNjYtUSMuLkYnRjlGO0Y+RkBGQkZERkZGSC9GS1EsMC4yMjIyMjIyZW1GJy9GTkZncC1GLDYlUSpEaW1lbnNpb25GJ0YvRjItRlM2JC1GIzYkRlxvRjlGOUY5RjlGOUY5L0Znb1EifGZyRicvRmpvUSJ8aHJGJ0ZicC1GUzYmLUYjNiVGZW4tRlM2JC1GIzYsLUYsNiVRJXBhcnNGJ0YvRjJGX29GYnBGY29GXHBGanBGXnFGZHEtRlM2JC1GIzYkRmdyRjlGOUY5RjlGOUY5RltyRl1yRjlGOS1GNjYtUSI6RidGOUY7Rj5GQEZCRkRGRkZIRkpGTS8lK2V4ZWN1dGFibGVHRj1GOQ==">LUklbXJvd0c2Iy9JK21vZHVsZW5hbWVHNiJJLFR5cGVzZXR0aW5nR0koX3N5c2xpYkdGJzYpLUkjbWlHRiQ2JVEjQUFGJy8lJ2l0YWxpY0dRJXRydWVGJy8lLG1hdGh2YXJpYW50R1EnaXRhbGljRictSSNtb0dGJDYtUSomY29sb25lcTtGJy9GM1Enbm9ybWFsRicvJSZmZW5jZUdRJmZhbHNlRicvJSpzZXBhcmF0b3JHRj0vJSlzdHJldGNoeUdGPS8lKnN5bW1ldHJpY0dGPS8lKGxhcmdlb3BHRj0vJS5tb3ZhYmxlbGltaXRzR0Y9LyUnYWNjZW50R0Y9LyUnbHNwYWNlR1EsMC4yNzc3Nzc4ZW1GJy8lJ3JzcGFjZUdGTC1GLDYlUSZzb2x2ZUYnRi9GMi1JKG1mZW5jZWRHRiQ2JC1GIzYmLUZTNiYtRiM2JS1GLDYlUSRzZXFGJ0YvRjItRlM2JC1GIzYvLUYsNiVRInNGJ0YvRjItRlM2Ji1GIzYkLUYsNiVRImlGJ0YvRjJGOUY5LyUlb3BlbkdRIltGJy8lJmNsb3NlR1EiXUYnLUY2Ni1RIj1GJ0Y5RjtGPkZARkJGREZGRkhGSkZNLUYsNiVRI3NzRidGL0YyRl9vLUY2Ni1RIixGJ0Y5RjsvRj9GMUZARkJGREZGRkgvRktRJjAuMGVtRicvRk5RLDAuMzMzMzMzM2VtRidGY29GXHAtSSNtbkdGJDYkUSIxRidGOS1GNjYtUSMuLkYnRjlGO0Y+RkBGQkZERkZGSC9GS1EsMC4yMjIyMjIyZW1GJy9GTkZncC1GLDYlUSpEaW1lbnNpb25GJ0YvRjItRlM2JC1GIzYkRlxvRjlGOUY5RjlGOUY5L0Znb1EifGZyRicvRmpvUSJ8aHJGJ0ZicC1GUzYmLUYjNiVGZW4tRlM2JC1GIzYsLUYsNiVRJXBhcnNGJ0YvRjJGX29GYnBGY29GXHBGanBGXnFGZHEtRlM2JC1GIzYkRmdyRjlGOUY5RjlGOUY5RltyRl1yRjlGOS1GNjYtUSI6RidGOUY7Rj5GQEZCRkRGRkZIRkpGTS8lK2V4ZWN1dGFibGVHRj1GOQ==</Equation></Text-field>
</Input>
</Group>
<Group view="code" labelreference="L6409" drawlabel="true">
<Input>
<Text-field prompt="&gt; " style="Maple Input" layout="Normal"><Equation executable="true" style="2D Input" input-equation="" display="LUklbXJvd0c2Iy9JK21vZHVsZW5hbWVHNiJJLFR5cGVzZXR0aW5nR0koX3N5c2xpYkdGJzZgby1JI21pR0YkNiVRKCYjOTU0OzJGJy8lJ2l0YWxpY0dRJXRydWVGJy8lLG1hdGh2YXJpYW50R1EnaXRhbGljRictSSNtb0dGJDYtUSomY29sb25lcTtGJy9GM1Enbm9ybWFsRicvJSZmZW5jZUdRJmZhbHNlRicvJSpzZXBhcmF0b3JHRj0vJSlzdHJldGNoeUdGPS8lKnN5bW1ldHJpY0dGPS8lKGxhcmdlb3BHRj0vJS5tb3ZhYmxlbGltaXRzR0Y9LyUnYWNjZW50R0Y9LyUnbHNwYWNlR1EsMC4yNzc3Nzc4ZW1GJy8lJ3JzcGFjZUdGTC1GLDYlUSdWZWN0b3JGJ0YvRjItSShtZmVuY2VkR0YkNiQtRiM2Ji1GLDYlUSpEaW1lbnNpb25GJ0YvRjItRlM2JC1GIzYlLUYsNiVRJmthcHBhRicvRjBGPUY5LyUrZXhlY3V0YWJsZUdGPUY5RjlGXG9GOUY5LUY2Ni1RIjpGJ0Y5RjtGPkZARkJGREZGRkhGSkZNLUknbXNwYWNlR0YkNiYvJSdoZWlnaHRHUSYwLjBleEYnLyUmd2lkdGhHUSYwLjBlbUYnLyUmZGVwdGhHRmZvLyUqbGluZWJyZWFrR1EobmV3bGluZUYnLUY2Ni1RIn5GJ0Y5RjtGPkZARkJGREZGRkgvRktGaW8vRk5GaW8tRjY2L1EkZm9yRicvJSVib2xkR0YxL0YzUSVib2xkRicvJStmb250d2VpZ2h0R0ZqcEY7Rj5GQEZCRkRGRkZIRmJwRmNwRl9wLUYsNiVRImlGJ0YvRjJGX3AtRjY2L1ElZnJvbUYnRmdwRmlwRltxRjtGPkZARkJGREZGRkhGYnBGY3BGX3AtSSNtbkdGJDYkUSIxRidGOUZfcC1GNjYvUSN0b0YnRmdwRmlwRltxRjtGPkZARkJGREZGRkhGYnBGY3BGX3AtRmRxNiRRIzEwRidGOUZfcC1GNjYvUSNkb0YnRmdwRmlwRltxRjtGPkZARkJGREZGRkhGYnBGY3BGYW9GYW9GX3BGX3BGX3BGX3BGX3BGX3AtRiw2JUYuRltvRjktRlM2Ji1GIzYlLUYsNiVGX3FGW29GOUZcb0Y5RjkvJSVvcGVuR1EiW0YnLyUmY2xvc2VHUSJdRidGNS1GLDYlUSlzaW1wbGlmeUYnRltvRjktRlM2JC1GIzYmLUYsNiVRKmFwcGx5cnVsZUYnRltvRjktRlM2JC1GIzYoLUZTNiYtRiM2Jy1GLDYjUSFGJy1GIzYlLUYsNiVRJHNlcUYnRi9GMi1GUzYkLUYjNiwtRiw2JVEjb3BGJ0YvRjItRlM2JC1GIzYmRl1xLUY2Ni1RIixGJ0Y5RjsvRj9GMUZARkJGREZGRkhGYnAvRk5RLDAuMzMzMzMzM2VtRictRiw2JVEjQUFGJ0YvRjJGOUY5RmN1Rl1xLUY2Ni1RIj1GJ0Y5RjtGPkZARkJGREZGRkhGSkZNRmNxLUY2Ni1RIy4uRidGOUY7Rj5GQEZCRkRGRkZIL0ZLUSwwLjIyMjIyMjJlbUYnRmNwLUYsNiVRJW5vcHNGJ0YvRjItRlM2JC1GIzYkLUYsNiVGW3ZGW29GOUY5RjlGOUY5RjlGYHRGXG9GOUY5RmhyRltzRmN1RmhuLUZTNiYtRiM2JUZdcUZcb0Y5RjlGaHJGW3NGXG9GOUY5RlxvRjlGOS1GNjYtUSI7RidGOUY7RmZ1RkBGQkZERkZGSEZicEZNRmFvRl9wLUY2Ni9RJGVuZEYnRmdwRmlwRltxRjtGPkZARkJGREZGRkhGYnBGY3BGX3BGXXJGXm9GYW8tRmJvNiZGZG9GZ29Gam8vRl1wUSVhdXRvRidGZHBGX3BGXXFGX3BGYHFGX3BGY3FGX3BGZ3FGX3BGVy1GUzYkLUYjNiRGaG5GOUY5Rl9wRl1yRmFvRmFvRl9wLUZTNiYtRiM2KEZdcS1GNjYtUSJ8Z3JGJ0Y5RjtGPi9GQUYxRkJGREZGRkgvRktRLDAuMTExMTExMWVtRicvRk5GaHgtRiw2JVEnaW5kZXRzRidGL0YyLUZTNiQtRiM2JkYrRmJyRlxvRjlGOUZcb0Y5RjkvRmlyUScmbGFuZztGJy9GXHNRJyZyYW5nO0YnRmB0RmFvRl9wRmR3Rl9wRl1yRlxvRjk=">LUklbXJvd0c2Iy9JK21vZHVsZW5hbWVHNiJJLFR5cGVzZXR0aW5nR0koX3N5c2xpYkdGJzZgby1JI21pR0YkNiVRKCYjOTU0OzJGJy8lJ2l0YWxpY0dRJXRydWVGJy8lLG1hdGh2YXJpYW50R1EnaXRhbGljRictSSNtb0dGJDYtUSomY29sb25lcTtGJy9GM1Enbm9ybWFsRicvJSZmZW5jZUdRJmZhbHNlRicvJSpzZXBhcmF0b3JHRj0vJSlzdHJldGNoeUdGPS8lKnN5bW1ldHJpY0dGPS8lKGxhcmdlb3BHRj0vJS5tb3ZhYmxlbGltaXRzR0Y9LyUnYWNjZW50R0Y9LyUnbHNwYWNlR1EsMC4yNzc3Nzc4ZW1GJy8lJ3JzcGFjZUdGTC1GLDYlUSdWZWN0b3JGJ0YvRjItSShtZmVuY2VkR0YkNiQtRiM2Ji1GLDYlUSpEaW1lbnNpb25GJ0YvRjItRlM2JC1GIzYlLUYsNiVRJmthcHBhRicvRjBGPUY5LyUrZXhlY3V0YWJsZUdGPUY5RjlGXG9GOUY5LUY2Ni1RIjpGJ0Y5RjtGPkZARkJGREZGRkhGSkZNLUknbXNwYWNlR0YkNiYvJSdoZWlnaHRHUSYwLjBleEYnLyUmd2lkdGhHUSYwLjBlbUYnLyUmZGVwdGhHRmZvLyUqbGluZWJyZWFrR1EobmV3bGluZUYnLUY2Ni1RIn5GJ0Y5RjtGPkZARkJGREZGRkgvRktGaW8vRk5GaW8tRjY2L1EkZm9yRicvJSVib2xkR0YxL0YzUSVib2xkRicvJStmb250d2VpZ2h0R0ZqcEY7Rj5GQEZCRkRGRkZIRmJwRmNwRl9wLUYsNiVRImlGJ0YvRjJGX3AtRjY2L1ElZnJvbUYnRmdwRmlwRltxRjtGPkZARkJGREZGRkhGYnBGY3BGX3AtSSNtbkdGJDYkUSIxRidGOUZfcC1GNjYvUSN0b0YnRmdwRmlwRltxRjtGPkZARkJGREZGRkhGYnBGY3BGX3AtRmRxNiRRIzEwRidGOUZfcC1GNjYvUSNkb0YnRmdwRmlwRltxRjtGPkZARkJGREZGRkhGYnBGY3BGYW9GYW9GX3BGX3BGX3BGX3BGX3BGX3AtRiw2JUYuRltvRjktRlM2Ji1GIzYlLUYsNiVGX3FGW29GOUZcb0Y5RjkvJSVvcGVuR1EiW0YnLyUmY2xvc2VHUSJdRidGNS1GLDYlUSlzaW1wbGlmeUYnRltvRjktRlM2JC1GIzYmLUYsNiVRKmFwcGx5cnVsZUYnRltvRjktRlM2JC1GIzYoLUZTNiYtRiM2Jy1GLDYjUSFGJy1GIzYlLUYsNiVRJHNlcUYnRi9GMi1GUzYkLUYjNiwtRiw2JVEjb3BGJ0YvRjItRlM2JC1GIzYmRl1xLUY2Ni1RIixGJ0Y5RjsvRj9GMUZARkJGREZGRkhGYnAvRk5RLDAuMzMzMzMzM2VtRictRiw2JVEjQUFGJ0YvRjJGOUY5RmN1Rl1xLUY2Ni1RIj1GJ0Y5RjtGPkZARkJGREZGRkhGSkZNRmNxLUY2Ni1RIy4uRidGOUY7Rj5GQEZCRkRGRkZIL0ZLUSwwLjIyMjIyMjJlbUYnRmNwLUYsNiVRJW5vcHNGJ0YvRjItRlM2JC1GIzYkLUYsNiVGW3ZGW29GOUY5RjlGOUY5RjlGYHRGXG9GOUY5RmhyRltzRmN1RmhuLUZTNiYtRiM2JUZdcUZcb0Y5RjlGaHJGW3NGXG9GOUY5RlxvRjlGOS1GNjYtUSI7RidGOUY7RmZ1RkBGQkZERkZGSEZicEZNRmFvRl9wLUY2Ni9RJGVuZEYnRmdwRmlwRltxRjtGPkZARkJGREZGRkhGYnBGY3BGX3BGXXJGXm9GYW8tRmJvNiZGZG9GZ29Gam8vRl1wUSVhdXRvRidGZHBGX3BGXXFGX3BGYHFGX3BGY3FGX3BGZ3FGX3BGVy1GUzYkLUYjNiRGaG5GOUY5Rl9wRl1yRmFvRmFvRl9wLUZTNiYtRiM2KEZdcS1GNjYtUSJ8Z3JGJ0Y5RjtGPi9GQUYxRkJGREZGRkgvRktRLDAuMTExMTExMWVtRicvRk5GaHgtRiw2JVEnaW5kZXRzRidGL0YyLUZTNiQtRiM2JkYrRmJyRlxvRjlGOUZcb0Y5RjkvRmlyUScmbGFuZztGJy9GXHNRJyZyYW5nO0YnRmB0RmFvRl9wRmR3Rl9wRl1yRlxvRjk=</Equation></Text-field>
</Input>
<Output>
<Text-field style="2D Output" layout="Maple Output"><Equation executable="false" style="2D Output" display="LUkobWFjdGlvbkc2Iy9JK21vZHVsZW5hbWVHNiJJLFR5cGVzZXR0aW5nR0koX3N5c2xpYkdGJzYlLUkobWZlbmNlZEdGJDYoLUklbXJvd0dGJDYmLUknbXRhYmxlR0YkNjUtSSRtdHJHRiQ2Jy1JJG10ZEdGJDYoLUkjbW5HRiQ2JFEiMUYnLyUsbWF0aHZhcmlhbnRHUSdub3JtYWxGJy8lKXJvd2FsaWduR1EhRicvJSxjb2x1bW5hbGlnbkdGQy8lK2dyb3VwYWxpZ25HRkMvJShyb3dzcGFuR0Y9LyUrY29sdW1uc3BhbkdGPS1GODYoLUYsNiYtRi82Ji1JJW1zdWJHRiQ2JS1JI21pR0YkNiVRI3NzRicvJSdpdGFsaWNHUSV0cnVlRicvRj9RJ2l0YWxpY0YnLUYvNiZGOi8lK2ZvcmVncm91bmRHUShbMCwwLDBdRicvJSlyZWFkb25seUdRJmZhbHNlRidGPi8lL3N1YnNjcmlwdHNoaWZ0R1EiMEYnRmpuRl1vRj5GPi8lJW9wZW5HUSJ8ZnJGJy8lJmNsb3NlR1EifGhyRidGQUZERkZGSEZKRkFGREZGLyUmYWxpZ25HUSVheGlzRicvRkJRKWJhc2VsaW5lRicvRkVRJ2NlbnRlckYnL0ZHUSd8ZnJsZWZ0fGhyRicvJS9hbGlnbm1lbnRzY29wZUdGZW4vJSxjb2x1bW53aWR0aEdRJWF1dG9GJy8lJndpZHRoR0ZmcC8lK3Jvd3NwYWNpbmdHUSYxLjBleEYnLyUuY29sdW1uc3BhY2luZ0dRJjAuOGVtRicvJSlyb3dsaW5lc0dRJW5vbmVGJy8lLGNvbHVtbmxpbmVzR0ZhcS8lJmZyYW1lR0ZhcS8lLWZyYW1lc3BhY2luZ0dRLDAuNGVtfjAuNWV4RicvJSplcXVhbHJvd3NHRl9vLyUtZXF1YWxjb2x1bW5zR0Zfby8lLWRpc3BsYXlzdHlsZUdGX28vJSVzaWRlR1EmcmlnaHRGJy8lMG1pbmxhYmVsc3BhY2luZ0dGXnFGam5GXW9GPkY+L0krbXNlbWFudGljc0dGJFEnTWF0cml4RicvRmRvUSJbRicvRmdvUSJdRidGZHIvJSthY3Rpb250eXBlR1EucnRhYmxlYWRkcmVzc0YnLyUpcnRhYmxlaWRHUSk1MjM4MDU1MkYn">LUkobWFjdGlvbkc2Iy9JK21vZHVsZW5hbWVHNiJJLFR5cGVzZXR0aW5nR0koX3N5c2xpYkdGJzYlLUkobWZlbmNlZEdGJDYoLUklbXJvd0dGJDYjLUknbXRhYmxlR0YkNjUtSSRtdHJHRiQ2Jy1JJG10ZEdGJDYoLUkjbW5HRiQ2JFEiMUYnLyUsbWF0aHZhcmlhbnRHUSdub3JtYWxGJy8lKXJvd2FsaWduR1EhRicvJSxjb2x1bW5hbGlnbkdGQy8lK2dyb3VwYWxpZ25HRkMvJShyb3dzcGFuR0Y9LyUrY29sdW1uc3BhbkdGPS1GODYoLUYsNiYtRi82Iy1JJW1zdWJHRiQ2JS1JI21pR0YkNiVRI3NzRicvJSdpdGFsaWNHUSV0cnVlRicvRj9RJ2l0YWxpY0YnLUYvNiNGOi8lL3N1YnNjcmlwdHNoaWZ0R1EiMEYnRj4vJSVvcGVuR1EifGZyRicvJSZjbG9zZUdRInxockYnRkFGREZGRkhGSkZBRkRGRi8lJmFsaWduR1ElYXhpc0YnL0ZCUSliYXNlbGluZUYnL0ZFUSdjZW50ZXJGJy9GR1EnfGZybGVmdHxockYnLyUvYWxpZ25tZW50c2NvcGVHRmVuLyUsY29sdW1ud2lkdGhHUSVhdXRvRicvJSZ3aWR0aEdGYHAvJStyb3dzcGFjaW5nR1EmMS4wZXhGJy8lLmNvbHVtbnNwYWNpbmdHUSYwLjhlbUYnLyUpcm93bGluZXNHUSVub25lRicvJSxjb2x1bW5saW5lc0dGW3EvJSZmcmFtZUdGW3EvJS1mcmFtZXNwYWNpbmdHUSwwLjRlbX4wLjVleEYnLyUqZXF1YWxyb3dzR1EmZmFsc2VGJy8lLWVxdWFsY29sdW1uc0dGZXEvJS1kaXNwbGF5c3R5bGVHRmVxLyUlc2lkZUdRJnJpZ2h0RicvJTBtaW5sYWJlbHNwYWNpbmdHRmhwRj4vSSttc2VtYW50aWNzR0YkUSdNYXRyaXhGJy9GXm9RIltGJy9GYW9RIl1GJ0Zfci8lK2FjdGlvbnR5cGVHUS5ydGFibGVhZGRyZXNzRicvJSlydGFibGVpZEdRKTUyMzgwNTUyRic=</Equation></Text-field>
</Output>
<Output>
<Text-field style="2D Output" layout="Maple Output"><Equation executable="false" style="2D Output" display="LUkobWFjdGlvbkc2Iy9JK21vZHVsZW5hbWVHNiJJLFR5cGVzZXR0aW5nR0koX3N5c2xpYkdGJzYlLUkobWZlbmNlZEdGJDYoLUklbXJvd0dGJDYmLUknbXRhYmxlR0YkNjUtSSRtdHJHRiQ2Jy1JJG10ZEdGJDYoLUkjbW5HRiQ2JFEiMkYnLyUsbWF0aHZhcmlhbnRHUSdub3JtYWxGJy8lKXJvd2FsaWduR1EhRicvJSxjb2x1bW5hbGlnbkdGQy8lK2dyb3VwYWxpZ25HRkMvJShyb3dzcGFuR1EiMUYnLyUrY29sdW1uc3BhbkdGSi1GODYoLUYsNiYtRi82Ji1JJW1zdWJHRiQ2JS1JI21pR0YkNiVRI3NzRicvJSdpdGFsaWNHUSV0cnVlRicvRj9RJ2l0YWxpY0YnLUYvNiZGOi8lK2ZvcmVncm91bmRHUShbMCwwLDBdRicvJSlyZWFkb25seUdRJmZhbHNlRidGPi8lL3N1YnNjcmlwdHNoaWZ0R1EiMEYnRltvRl5vRj5GPi8lJW9wZW5HUSJ8ZnJGJy8lJmNsb3NlR1EifGhyRidGQUZERkZGSEZLRkFGREZGLyUmYWxpZ25HUSVheGlzRicvRkJRKWJhc2VsaW5lRicvRkVRJ2NlbnRlckYnL0ZHUSd8ZnJsZWZ0fGhyRicvJS9hbGlnbm1lbnRzY29wZUdGZm4vJSxjb2x1bW53aWR0aEdRJWF1dG9GJy8lJndpZHRoR0ZncC8lK3Jvd3NwYWNpbmdHUSYxLjBleEYnLyUuY29sdW1uc3BhY2luZ0dRJjAuOGVtRicvJSlyb3dsaW5lc0dRJW5vbmVGJy8lLGNvbHVtbmxpbmVzR0ZicS8lJmZyYW1lR0ZicS8lLWZyYW1lc3BhY2luZ0dRLDAuNGVtfjAuNWV4RicvJSplcXVhbHJvd3NHRmBvLyUtZXF1YWxjb2x1bW5zR0Zgby8lLWRpc3BsYXlzdHlsZUdGYG8vJSVzaWRlR1EmcmlnaHRGJy8lMG1pbmxhYmVsc3BhY2luZ0dGX3FGW29GXm9GPkY+L0krbXNlbWFudGljc0dGJFEnTWF0cml4RicvRmVvUSJbRicvRmhvUSJdRidGZXIvJSthY3Rpb250eXBlR1EucnRhYmxlYWRkcmVzc0YnLyUpcnRhYmxlaWRHUSk1MjM4MDY1MkYn">LUkobWFjdGlvbkc2Iy9JK21vZHVsZW5hbWVHNiJJLFR5cGVzZXR0aW5nR0koX3N5c2xpYkdGJzYlLUkobWZlbmNlZEdGJDYoLUklbXJvd0dGJDYjLUknbXRhYmxlR0YkNjUtSSRtdHJHRiQ2Jy1JJG10ZEdGJDYoLUkjbW5HRiQ2JFEiMkYnLyUsbWF0aHZhcmlhbnRHUSdub3JtYWxGJy8lKXJvd2FsaWduR1EhRicvJSxjb2x1bW5hbGlnbkdGQy8lK2dyb3VwYWxpZ25HRkMvJShyb3dzcGFuR1EiMUYnLyUrY29sdW1uc3BhbkdGSi1GODYoLUYsNiYtRi82Iy1JJW1zdWJHRiQ2JS1JI21pR0YkNiVRI3NzRicvJSdpdGFsaWNHUSV0cnVlRicvRj9RJ2l0YWxpY0YnLUYvNiNGOi8lL3N1YnNjcmlwdHNoaWZ0R1EiMEYnRj4vJSVvcGVuR1EifGZyRicvJSZjbG9zZUdRInxockYnRkFGREZGRkhGS0ZBRkRGRi8lJmFsaWduR1ElYXhpc0YnL0ZCUSliYXNlbGluZUYnL0ZFUSdjZW50ZXJGJy9GR1EnfGZybGVmdHxockYnLyUvYWxpZ25tZW50c2NvcGVHRmZuLyUsY29sdW1ud2lkdGhHUSVhdXRvRicvJSZ3aWR0aEdGYXAvJStyb3dzcGFjaW5nR1EmMS4wZXhGJy8lLmNvbHVtbnNwYWNpbmdHUSYwLjhlbUYnLyUpcm93bGluZXNHUSVub25lRicvJSxjb2x1bW5saW5lc0dGXHEvJSZmcmFtZUdGXHEvJS1mcmFtZXNwYWNpbmdHUSwwLjRlbX4wLjVleEYnLyUqZXF1YWxyb3dzR1EmZmFsc2VGJy8lLWVxdWFsY29sdW1uc0dGZnEvJS1kaXNwbGF5c3R5bGVHRmZxLyUlc2lkZUdRJnJpZ2h0RicvJTBtaW5sYWJlbHNwYWNpbmdHRmlwRj4vSSttc2VtYW50aWNzR0YkUSdNYXRyaXhGJy9GX29RIltGJy9GYm9RIl1GJ0Zgci8lK2FjdGlvbnR5cGVHUS5ydGFibGVhZGRyZXNzRicvJSlydGFibGVpZEdRKTUyMzgwNjUyRic=</Equation></Text-field>
</Output>
<Output>
<Text-field style="2D Output" layout="Maple Output"><Equation executable="false" style="2D Output" display="LUkobWFjdGlvbkc2Iy9JK21vZHVsZW5hbWVHNiJJLFR5cGVzZXR0aW5nR0koX3N5c2xpYkdGJzYlLUkobWZlbmNlZEdGJDYoLUklbXJvd0dGJDYmLUknbXRhYmxlR0YkNjUtSSRtdHJHRiQ2Jy1JJG10ZEdGJDYoLUkjbW5HRiQ2JFEiM0YnLyUsbWF0aHZhcmlhbnRHUSdub3JtYWxGJy8lKXJvd2FsaWduR1EhRicvJSxjb2x1bW5hbGlnbkdGQy8lK2dyb3VwYWxpZ25HRkMvJShyb3dzcGFuR1EiMUYnLyUrY29sdW1uc3BhbkdGSi1GODYoLUYsNiYtRi82Li1JJW1zdWJHRiQ2JS1JI21pR0YkNiVRI3NzRicvJSdpdGFsaWNHUSV0cnVlRicvRj9RJ2l0YWxpY0YnLUYvNiYtRjs2JEZKRj4vJStmb3JlZ3JvdW5kR1EoWzAsMCwwXUYnLyUpcmVhZG9ubHlHUSZmYWxzZUYnRj4vJS9zdWJzY3JpcHRzaGlmdEdRIjBGJy1JI21vR0YkNi1RIixGJ0Y+LyUmZmVuY2VHRmJvLyUqc2VwYXJhdG9yR0Zmbi8lKXN0cmV0Y2h5R0Ziby8lKnN5bW1ldHJpY0dGYm8vJShsYXJnZW9wR0Ziby8lLm1vdmFibGVsaW1pdHNHRmJvLyUnYWNjZW50R0Ziby8lJ2xzcGFjZUdRJjAuMGVtRicvJSdyc3BhY2VHUSwwLjMzMzMzMzNlbUYnLUZUNiVGVi1GLzYmLUY7NiRRIjJGJ0Y+Rl1vRmBvRj5GY29GZm8tRlQ2JUZWLUYvNiZGOkZdb0Zgb0Y+RmNvRmZvLUZUNiVGVi1GLzYmLUY7NiRRIjVGJ0Y+Rl1vRmBvRj5GY29GZm8tRlQ2JUZWLUYvNiYtRjs2JFEiNkYnRj5GXW9GYG9GPkZjb0Zdb0Zgb0Y+Rj4vJSVvcGVuR1EifGZyRicvJSZjbG9zZUdRInxockYnRkFGREZGRkhGS0ZBRkRGRi8lJmFsaWduR1ElYXhpc0YnL0ZCUSliYXNlbGluZUYnL0ZFUSdjZW50ZXJGJy9GR1EnfGZybGVmdHxockYnLyUvYWxpZ25tZW50c2NvcGVHRmZuLyUsY29sdW1ud2lkdGhHUSVhdXRvRicvJSZ3aWR0aEdGanMvJStyb3dzcGFjaW5nR1EmMS4wZXhGJy8lLmNvbHVtbnNwYWNpbmdHUSYwLjhlbUYnLyUpcm93bGluZXNHUSVub25lRicvJSxjb2x1bW5saW5lc0dGZXQvJSZmcmFtZUdGZXQvJS1mcmFtZXNwYWNpbmdHUSwwLjRlbX4wLjVleEYnLyUqZXF1YWxyb3dzR0Ziby8lLWVxdWFsY29sdW1uc0dGYm8vJS1kaXNwbGF5c3R5bGVHRmJvLyUlc2lkZUdRJnJpZ2h0RicvJTBtaW5sYWJlbHNwYWNpbmdHRmJ0Rl1vRmBvRj5GPi9JK21zZW1hbnRpY3NHRiRRJ01hdHJpeEYnL0ZoclEiW0YnL0Zbc1EiXUYnRmh1LyUrYWN0aW9udHlwZUdRLnJ0YWJsZWFkZHJlc3NGJy8lKXJ0YWJsZWlkR1EpNTIzODA3NTJGJw==">LUkobWFjdGlvbkc2Iy9JK21vZHVsZW5hbWVHNiJJLFR5cGVzZXR0aW5nR0koX3N5c2xpYkdGJzYlLUkobWZlbmNlZEdGJDYoLUklbXJvd0dGJDYjLUknbXRhYmxlR0YkNjUtSSRtdHJHRiQ2Jy1JJG10ZEdGJDYoLUkjbW5HRiQ2JFEiM0YnLyUsbWF0aHZhcmlhbnRHUSdub3JtYWxGJy8lKXJvd2FsaWduR1EhRicvJSxjb2x1bW5hbGlnbkdGQy8lK2dyb3VwYWxpZ25HRkMvJShyb3dzcGFuR1EiMUYnLyUrY29sdW1uc3BhbkdGSi1GODYoLUYsNiYtRi82Ky1JJW1zdWJHRiQ2JS1JI21pR0YkNiVRI3NzRicvJSdpdGFsaWNHUSV0cnVlRicvRj9RJ2l0YWxpY0YnLUYvNiMtRjs2JEZKRj4vJS9zdWJzY3JpcHRzaGlmdEdRIjBGJy1JI21vR0YkNi1RIixGJ0Y+LyUmZmVuY2VHUSZmYWxzZUYnLyUqc2VwYXJhdG9yR0Zmbi8lKXN0cmV0Y2h5R0Zmby8lKnN5bW1ldHJpY0dGZm8vJShsYXJnZW9wR0Zmby8lLm1vdmFibGVsaW1pdHNHRmZvLyUnYWNjZW50R0Zmby8lJ2xzcGFjZUdRJjAuMGVtRicvJSdyc3BhY2VHUSwwLjMzMzMzMzNlbUYnLUZUNiVGVi1GLzYjLUY7NiRRIjJGJ0Y+Rl1vRmBvLUZUNiVGVi1GLzYjRjpGXW9GYG8tRlQ2JUZWLUYvNiMtRjs2JFEiNUYnRj5GXW9GYG8tRlQ2JUZWLUYvNiMtRjs2JFEiNkYnRj5GXW9GPi8lJW9wZW5HUSJ8ZnJGJy8lJmNsb3NlR1EifGhyRidGQUZERkZGSEZLRkFGREZGLyUmYWxpZ25HUSVheGlzRicvRkJRKWJhc2VsaW5lRicvRkVRJ2NlbnRlckYnL0ZHUSd8ZnJsZWZ0fGhyRicvJS9hbGlnbm1lbnRzY29wZUdGZm4vJSxjb2x1bW53aWR0aEdRJWF1dG9GJy8lJndpZHRoR0Zlcy8lK3Jvd3NwYWNpbmdHUSYxLjBleEYnLyUuY29sdW1uc3BhY2luZ0dRJjAuOGVtRicvJSlyb3dsaW5lc0dRJW5vbmVGJy8lLGNvbHVtbmxpbmVzR0ZgdC8lJmZyYW1lR0ZgdC8lLWZyYW1lc3BhY2luZ0dRLDAuNGVtfjAuNWV4RicvJSplcXVhbHJvd3NHRmZvLyUtZXF1YWxjb2x1bW5zR0Zmby8lLWRpc3BsYXlzdHlsZUdGZm8vJSVzaWRlR1EmcmlnaHRGJy8lMG1pbmxhYmVsc3BhY2luZ0dGXXRGPi9JK21zZW1hbnRpY3NHRiRRJ01hdHJpeEYnL0ZjclEiW0YnL0ZmclEiXUYnRmN1LyUrYWN0aW9udHlwZUdRLnJ0YWJsZWFkZHJlc3NGJy8lKXJ0YWJsZWlkR1EpNTIzODA3NTJGJw==</Equation></Text-field>
</Output>
<Output>
<Text-field style="2D Output" layout="Maple Output"><Equation executable="false" style="2D Output" display="LUkobWFjdGlvbkc2Iy9JK21vZHVsZW5hbWVHNiJJLFR5cGVzZXR0aW5nR0koX3N5c2xpYkdGJzYlLUkobWZlbmNlZEdGJDYoLUklbXJvd0dGJDYmLUknbXRhYmxlR0YkNjUtSSRtdHJHRiQ2Jy1JJG10ZEdGJDYoLUkjbW5HRiQ2JFEiNEYnLyUsbWF0aHZhcmlhbnRHUSdub3JtYWxGJy8lKXJvd2FsaWduR1EhRicvJSxjb2x1bW5hbGlnbkdGQy8lK2dyb3VwYWxpZ25HRkMvJShyb3dzcGFuR1EiMUYnLyUrY29sdW1uc3BhbkdGSi1GODYoLUYsNiYtRi82Li1JJW1zdWJHRiQ2JS1JI21pR0YkNiVRI3NzRicvJSdpdGFsaWNHUSV0cnVlRicvRj9RJ2l0YWxpY0YnLUYvNiYtRjs2JEZKRj4vJStmb3JlZ3JvdW5kR1EoWzAsMCwwXUYnLyUpcmVhZG9ubHlHUSZmYWxzZUYnRj4vJS9zdWJzY3JpcHRzaGlmdEdRIjBGJy1JI21vR0YkNi1RIixGJ0Y+LyUmZmVuY2VHRmJvLyUqc2VwYXJhdG9yR0Zmbi8lKXN0cmV0Y2h5R0Ziby8lKnN5bW1ldHJpY0dGYm8vJShsYXJnZW9wR0Ziby8lLm1vdmFibGVsaW1pdHNHRmJvLyUnYWNjZW50R0Ziby8lJ2xzcGFjZUdRJjAuMGVtRicvJSdyc3BhY2VHUSwwLjMzMzMzMzNlbUYnLUZUNiVGVi1GLzYmLUY7NiRRIjJGJ0Y+Rl1vRmBvRj5GY29GZm8tRlQ2JUZWLUYvNiZGOkZdb0Zgb0Y+RmNvRmZvLUZUNiVGVi1GLzYmLUY7NiRRIjdGJ0Y+Rl1vRmBvRj5GY29GZm8tRlQ2JUZWLUYvNiYtRjs2JFEiOEYnRj5GXW9GYG9GPkZjb0Zdb0Zgb0Y+Rj4vJSVvcGVuR1EifGZyRicvJSZjbG9zZUdRInxockYnRkFGREZGRkhGS0ZBRkRGRi8lJmFsaWduR1ElYXhpc0YnL0ZCUSliYXNlbGluZUYnL0ZFUSdjZW50ZXJGJy9GR1EnfGZybGVmdHxockYnLyUvYWxpZ25tZW50c2NvcGVHRmZuLyUsY29sdW1ud2lkdGhHUSVhdXRvRicvJSZ3aWR0aEdGanMvJStyb3dzcGFjaW5nR1EmMS4wZXhGJy8lLmNvbHVtbnNwYWNpbmdHUSYwLjhlbUYnLyUpcm93bGluZXNHUSVub25lRicvJSxjb2x1bW5saW5lc0dGZXQvJSZmcmFtZUdGZXQvJS1mcmFtZXNwYWNpbmdHUSwwLjRlbX4wLjVleEYnLyUqZXF1YWxyb3dzR0Ziby8lLWVxdWFsY29sdW1uc0dGYm8vJS1kaXNwbGF5c3R5bGVHRmJvLyUlc2lkZUdRJnJpZ2h0RicvJTBtaW5sYWJlbHNwYWNpbmdHRmJ0Rl1vRmBvRj5GPi9JK21zZW1hbnRpY3NHRiRRJ01hdHJpeEYnL0ZoclEiW0YnL0Zbc1EiXUYnRmh1LyUrYWN0aW9udHlwZUdRLnJ0YWJsZWFkZHJlc3NGJy8lKXJ0YWJsZWlkR1EpNTIzOTcyODRGJw==">LUkobWFjdGlvbkc2Iy9JK21vZHVsZW5hbWVHNiJJLFR5cGVzZXR0aW5nR0koX3N5c2xpYkdGJzYlLUkobWZlbmNlZEdGJDYoLUklbXJvd0dGJDYjLUknbXRhYmxlR0YkNjUtSSRtdHJHRiQ2Jy1JJG10ZEdGJDYoLUkjbW5HRiQ2JFEiNEYnLyUsbWF0aHZhcmlhbnRHUSdub3JtYWxGJy8lKXJvd2FsaWduR1EhRicvJSxjb2x1bW5hbGlnbkdGQy8lK2dyb3VwYWxpZ25HRkMvJShyb3dzcGFuR1EiMUYnLyUrY29sdW1uc3BhbkdGSi1GODYoLUYsNiYtRi82Ky1JJW1zdWJHRiQ2JS1JI21pR0YkNiVRI3NzRicvJSdpdGFsaWNHUSV0cnVlRicvRj9RJ2l0YWxpY0YnLUYvNiMtRjs2JEZKRj4vJS9zdWJzY3JpcHRzaGlmdEdRIjBGJy1JI21vR0YkNi1RIixGJ0Y+LyUmZmVuY2VHUSZmYWxzZUYnLyUqc2VwYXJhdG9yR0Zmbi8lKXN0cmV0Y2h5R0Zmby8lKnN5bW1ldHJpY0dGZm8vJShsYXJnZW9wR0Zmby8lLm1vdmFibGVsaW1pdHNHRmZvLyUnYWNjZW50R0Zmby8lJ2xzcGFjZUdRJjAuMGVtRicvJSdyc3BhY2VHUSwwLjMzMzMzMzNlbUYnLUZUNiVGVi1GLzYjLUY7NiRRIjJGJ0Y+Rl1vRmBvLUZUNiVGVi1GLzYjRjpGXW9GYG8tRlQ2JUZWLUYvNiMtRjs2JFEiN0YnRj5GXW9GYG8tRlQ2JUZWLUYvNiMtRjs2JFEiOEYnRj5GXW9GPi8lJW9wZW5HUSJ8ZnJGJy8lJmNsb3NlR1EifGhyRidGQUZERkZGSEZLRkFGREZGLyUmYWxpZ25HUSVheGlzRicvRkJRKWJhc2VsaW5lRicvRkVRJ2NlbnRlckYnL0ZHUSd8ZnJsZWZ0fGhyRicvJS9hbGlnbm1lbnRzY29wZUdGZm4vJSxjb2x1bW53aWR0aEdRJWF1dG9GJy8lJndpZHRoR0Zlcy8lK3Jvd3NwYWNpbmdHUSYxLjBleEYnLyUuY29sdW1uc3BhY2luZ0dRJjAuOGVtRicvJSlyb3dsaW5lc0dRJW5vbmVGJy8lLGNvbHVtbmxpbmVzR0ZgdC8lJmZyYW1lR0ZgdC8lLWZyYW1lc3BhY2luZ0dRLDAuNGVtfjAuNWV4RicvJSplcXVhbHJvd3NHRmZvLyUtZXF1YWxjb2x1bW5zR0Zmby8lLWRpc3BsYXlzdHlsZUdGZm8vJSVzaWRlR1EmcmlnaHRGJy8lMG1pbmxhYmVsc3BhY2luZ0dGXXRGPi9JK21zZW1hbnRpY3NHRiRRJ01hdHJpeEYnL0ZjclEiW0YnL0ZmclEiXUYnRmN1LyUrYWN0aW9udHlwZUdRLnJ0YWJsZWFkZHJlc3NGJy8lKXJ0YWJsZWlkR1EpNTIzOTcyODRGJw==</Equation></Text-field>
</Output>
<Output>
<Text-field style="2D Output" layout="Maple Output"><Equation executable="false" style="2D Output" display="LUkobWFjdGlvbkc2Iy9JK21vZHVsZW5hbWVHNiJJLFR5cGVzZXR0aW5nR0koX3N5c2xpYkdGJzYlLUkobWZlbmNlZEdGJDYoLUklbXJvd0dGJDYmLUknbXRhYmxlR0YkNjUtSSRtdHJHRiQ2Jy1JJG10ZEdGJDYoLUkjbW5HRiQ2JFEiNUYnLyUsbWF0aHZhcmlhbnRHUSdub3JtYWxGJy8lKXJvd2FsaWduR1EhRicvJSxjb2x1bW5hbGlnbkdGQy8lK2dyb3VwYWxpZ25HRkMvJShyb3dzcGFuR1EiMUYnLyUrY29sdW1uc3BhbkdGSi1GODYoLUYsNiYtRi82Ni1JJW1zdWJHRiQ2JS1JI21pR0YkNiVRI3NzRicvJSdpdGFsaWNHUSV0cnVlRicvRj9RJ2l0YWxpY0YnLUYvNiYtRjs2JEZKRj4vJStmb3JlZ3JvdW5kR1EoWzAsMCwwXUYnLyUpcmVhZG9ubHlHUSZmYWxzZUYnRj4vJS9zdWJzY3JpcHRzaGlmdEdRIjBGJy1JI21vR0YkNi1RIixGJ0Y+LyUmZmVuY2VHRmJvLyUqc2VwYXJhdG9yR0Zmbi8lKXN0cmV0Y2h5R0Ziby8lKnN5bW1ldHJpY0dGYm8vJShsYXJnZW9wR0Ziby8lLm1vdmFibGVsaW1pdHNHRmJvLyUnYWNjZW50R0Ziby8lJ2xzcGFjZUdRJjAuMGVtRicvJSdyc3BhY2VHUSwwLjMzMzMzMzNlbUYnLUZUNiVGVi1GLzYmLUY7NiRRIjJGJ0Y+Rl1vRmBvRj5GY29GZm8tRlQ2JUZWLUYvNiYtRjs2JFEiM0YnRj5GXW9GYG9GPkZjb0Zmby1GVDYlRlYtRi82Ji1GOzYkUSI0RidGPkZdb0Zgb0Y+RmNvRmZvLUZUNiVGVi1GLzYmRjpGXW9GYG9GPkZjb0Zmby1GVDYlRlYtRi82Ji1GOzYkUSI2RidGPkZdb0Zgb0Y+RmNvRmZvLUZUNiVGVi1GLzYmLUY7NiRRIjdGJ0Y+Rl1vRmBvRj5GY29GZm8tRlQ2JUZWLUYvNiYtRjs2JFEiOEYnRj5GXW9GYG9GPkZjb0Zmby1GVDYlRlYtRi82Ji1GOzYkUSI5RidGPkZdb0Zgb0Y+RmNvRl1vRmBvRj5GPi8lJW9wZW5HUSJ8ZnJGJy8lJmNsb3NlR1EifGhyRidGQUZERkZGSEZLRkFGREZGLyUmYWxpZ25HUSVheGlzRicvRkJRKWJhc2VsaW5lRicvRkVRJ2NlbnRlckYnL0ZHUSd8ZnJsZWZ0fGhyRicvJS9hbGlnbm1lbnRzY29wZUdGZm4vJSxjb2x1bW53aWR0aEdRJWF1dG9GJy8lJndpZHRoR0ZmdS8lK3Jvd3NwYWNpbmdHUSYxLjBleEYnLyUuY29sdW1uc3BhY2luZ0dRJjAuOGVtRicvJSlyb3dsaW5lc0dRJW5vbmVGJy8lLGNvbHVtbmxpbmVzR0Zhdi8lJmZyYW1lR0Zhdi8lLWZyYW1lc3BhY2luZ0dRLDAuNGVtfjAuNWV4RicvJSplcXVhbHJvd3NHRmJvLyUtZXF1YWxjb2x1bW5zR0Ziby8lLWRpc3BsYXlzdHlsZUdGYm8vJSVzaWRlR1EmcmlnaHRGJy8lMG1pbmxhYmVsc3BhY2luZ0dGXnZGXW9GYG9GPkY+L0krbXNlbWFudGljc0dGJFEnTWF0cml4RicvRmR0USJbRicvRmd0USJdRidGZHcvJSthY3Rpb250eXBlR1EucnRhYmxlYWRkcmVzc0YnLyUpcnRhYmxlaWRHUSk1MjM5NzUzNkYn">LUkobWFjdGlvbkc2Iy9JK21vZHVsZW5hbWVHNiJJLFR5cGVzZXR0aW5nR0koX3N5c2xpYkdGJzYlLUkobWZlbmNlZEdGJDYoLUklbXJvd0dGJDYjLUknbXRhYmxlR0YkNjUtSSRtdHJHRiQ2Jy1JJG10ZEdGJDYoLUkjbW5HRiQ2JFEiNUYnLyUsbWF0aHZhcmlhbnRHUSdub3JtYWxGJy8lKXJvd2FsaWduR1EhRicvJSxjb2x1bW5hbGlnbkdGQy8lK2dyb3VwYWxpZ25HRkMvJShyb3dzcGFuR1EiMUYnLyUrY29sdW1uc3BhbkdGSi1GODYoLUYsNiYtRi82My1JJW1zdWJHRiQ2JS1JI21pR0YkNiVRI3NzRicvJSdpdGFsaWNHUSV0cnVlRicvRj9RJ2l0YWxpY0YnLUYvNiMtRjs2JEZKRj4vJS9zdWJzY3JpcHRzaGlmdEdRIjBGJy1JI21vR0YkNi1RIixGJ0Y+LyUmZmVuY2VHUSZmYWxzZUYnLyUqc2VwYXJhdG9yR0Zmbi8lKXN0cmV0Y2h5R0Zmby8lKnN5bW1ldHJpY0dGZm8vJShsYXJnZW9wR0Zmby8lLm1vdmFibGVsaW1pdHNHRmZvLyUnYWNjZW50R0Zmby8lJ2xzcGFjZUdRJjAuMGVtRicvJSdyc3BhY2VHUSwwLjMzMzMzMzNlbUYnLUZUNiVGVi1GLzYjLUY7NiRRIjJGJ0Y+Rl1vRmBvLUZUNiVGVi1GLzYjLUY7NiRRIjNGJ0Y+Rl1vRmBvLUZUNiVGVi1GLzYjLUY7NiRRIjRGJ0Y+Rl1vRmBvLUZUNiVGVi1GLzYjRjpGXW9GYG8tRlQ2JUZWLUYvNiMtRjs2JFEiNkYnRj5GXW9GYG8tRlQ2JUZWLUYvNiMtRjs2JFEiN0YnRj5GXW9GYG8tRlQ2JUZWLUYvNiMtRjs2JFEiOEYnRj5GXW9GYG8tRlQ2JUZWLUYvNiMtRjs2JFEiOUYnRj5GXW9GPi8lJW9wZW5HUSJ8ZnJGJy8lJmNsb3NlR1EifGhyRidGQUZERkZGSEZLRkFGREZGLyUmYWxpZ25HUSVheGlzRicvRkJRKWJhc2VsaW5lRicvRkVRJ2NlbnRlckYnL0ZHUSd8ZnJsZWZ0fGhyRicvJS9hbGlnbm1lbnRzY29wZUdGZm4vJSxjb2x1bW53aWR0aEdRJWF1dG9GJy8lJndpZHRoR0ZhdS8lK3Jvd3NwYWNpbmdHUSYxLjBleEYnLyUuY29sdW1uc3BhY2luZ0dRJjAuOGVtRicvJSlyb3dsaW5lc0dRJW5vbmVGJy8lLGNvbHVtbmxpbmVzR0Zcdi8lJmZyYW1lR0Zcdi8lLWZyYW1lc3BhY2luZ0dRLDAuNGVtfjAuNWV4RicvJSplcXVhbHJvd3NHRmZvLyUtZXF1YWxjb2x1bW5zR0Zmby8lLWRpc3BsYXlzdHlsZUdGZm8vJSVzaWRlR1EmcmlnaHRGJy8lMG1pbmxhYmVsc3BhY2luZ0dGaXVGPi9JK21zZW1hbnRpY3NHRiRRJ01hdHJpeEYnL0ZfdFEiW0YnL0ZidFEiXUYnRl93LyUrYWN0aW9udHlwZUdRLnJ0YWJsZWFkZHJlc3NGJy8lKXJ0YWJsZWlkR1EpNTIzOTc1MzZGJw==</Equation></Text-field>
</Output>
<Output>
<Text-field style="2D Output" layout="Maple Output"><Equation executable="false" style="2D Output" display="LUkobWFjdGlvbkc2Iy9JK21vZHVsZW5hbWVHNiJJLFR5cGVzZXR0aW5nR0koX3N5c2xpYkdGJzYlLUkobWZlbmNlZEdGJDYoLUklbXJvd0dGJDYmLUknbXRhYmxlR0YkNjUtSSRtdHJHRiQ2Jy1JJG10ZEdGJDYoLUkjbW5HRiQ2JFEiNkYnLyUsbWF0aHZhcmlhbnRHUSdub3JtYWxGJy8lKXJvd2FsaWduR1EhRicvJSxjb2x1bW5hbGlnbkdGQy8lK2dyb3VwYWxpZ25HRkMvJShyb3dzcGFuR1EiMUYnLyUrY29sdW1uc3BhbkdGSi1GODYoLUYsNiYtRi82Ni1JJW1zdWJHRiQ2JS1JI21pR0YkNiVRI3NzRicvJSdpdGFsaWNHUSV0cnVlRicvRj9RJ2l0YWxpY0YnLUYvNiYtRjs2JEZKRj4vJStmb3JlZ3JvdW5kR1EoWzAsMCwwXUYnLyUpcmVhZG9ubHlHUSZmYWxzZUYnRj4vJS9zdWJzY3JpcHRzaGlmdEdRIjBGJy1JI21vR0YkNi1RIixGJ0Y+LyUmZmVuY2VHRmJvLyUqc2VwYXJhdG9yR0Zmbi8lKXN0cmV0Y2h5R0Ziby8lKnN5bW1ldHJpY0dGYm8vJShsYXJnZW9wR0Ziby8lLm1vdmFibGVsaW1pdHNHRmJvLyUnYWNjZW50R0Ziby8lJ2xzcGFjZUdRJjAuMGVtRicvJSdyc3BhY2VHUSwwLjMzMzMzMzNlbUYnLUZUNiVGVi1GLzYmLUY7NiRRIjJGJ0Y+Rl1vRmBvRj5GY29GZm8tRlQ2JUZWLUYvNiYtRjs2JFEiM0YnRj5GXW9GYG9GPkZjb0Zmby1GVDYlRlYtRi82Ji1GOzYkUSI0RidGPkZdb0Zgb0Y+RmNvRmZvLUZUNiVGVi1GLzYmLUY7NiRRIjVGJ0Y+Rl1vRmBvRj5GY29GZm8tRlQ2JUZWLUYvNiZGOkZdb0Zgb0Y+RmNvRmZvLUZUNiVGVi1GLzYmLUY7NiRRIjdGJ0Y+Rl1vRmBvRj5GY29GZm8tRlQ2JUZWLUYvNiYtRjs2JFEiOEYnRj5GXW9GYG9GPkZjb0Zmby1GVDYlRlYtRi82Ji1GOzYkUSMxMEYnRj5GXW9GYG9GPkZjb0Zdb0Zgb0Y+Rj4vJSVvcGVuR1EifGZyRicvJSZjbG9zZUdRInxockYnRkFGREZGRkhGS0ZBRkRGRi8lJmFsaWduR1ElYXhpc0YnL0ZCUSliYXNlbGluZUYnL0ZFUSdjZW50ZXJGJy9GR1EnfGZybGVmdHxockYnLyUvYWxpZ25tZW50c2NvcGVHRmZuLyUsY29sdW1ud2lkdGhHUSVhdXRvRicvJSZ3aWR0aEdGZnUvJStyb3dzcGFjaW5nR1EmMS4wZXhGJy8lLmNvbHVtbnNwYWNpbmdHUSYwLjhlbUYnLyUpcm93bGluZXNHUSVub25lRicvJSxjb2x1bW5saW5lc0dGYXYvJSZmcmFtZUdGYXYvJS1mcmFtZXNwYWNpbmdHUSwwLjRlbX4wLjVleEYnLyUqZXF1YWxyb3dzR0Ziby8lLWVxdWFsY29sdW1uc0dGYm8vJS1kaXNwbGF5c3R5bGVHRmJvLyUlc2lkZUdRJnJpZ2h0RicvJTBtaW5sYWJlbHNwYWNpbmdHRl52Rl1vRmBvRj5GPi9JK21zZW1hbnRpY3NHRiRRJ01hdHJpeEYnL0ZkdFEiW0YnL0ZndFEiXUYnRmR3LyUrYWN0aW9udHlwZUdRLnJ0YWJsZWFkZHJlc3NGJy8lKXJ0YWJsZWlkR1EpNTIzOTc3MTZGJw==">LUkobWFjdGlvbkc2Iy9JK21vZHVsZW5hbWVHNiJJLFR5cGVzZXR0aW5nR0koX3N5c2xpYkdGJzYlLUkobWZlbmNlZEdGJDYoLUklbXJvd0dGJDYjLUknbXRhYmxlR0YkNjUtSSRtdHJHRiQ2Jy1JJG10ZEdGJDYoLUkjbW5HRiQ2JFEiNkYnLyUsbWF0aHZhcmlhbnRHUSdub3JtYWxGJy8lKXJvd2FsaWduR1EhRicvJSxjb2x1bW5hbGlnbkdGQy8lK2dyb3VwYWxpZ25HRkMvJShyb3dzcGFuR1EiMUYnLyUrY29sdW1uc3BhbkdGSi1GODYoLUYsNiYtRi82My1JJW1zdWJHRiQ2JS1JI21pR0YkNiVRI3NzRicvJSdpdGFsaWNHUSV0cnVlRicvRj9RJ2l0YWxpY0YnLUYvNiMtRjs2JEZKRj4vJS9zdWJzY3JpcHRzaGlmdEdRIjBGJy1JI21vR0YkNi1RIixGJ0Y+LyUmZmVuY2VHUSZmYWxzZUYnLyUqc2VwYXJhdG9yR0Zmbi8lKXN0cmV0Y2h5R0Zmby8lKnN5bW1ldHJpY0dGZm8vJShsYXJnZW9wR0Zmby8lLm1vdmFibGVsaW1pdHNHRmZvLyUnYWNjZW50R0Zmby8lJ2xzcGFjZUdRJjAuMGVtRicvJSdyc3BhY2VHUSwwLjMzMzMzMzNlbUYnLUZUNiVGVi1GLzYjLUY7NiRRIjJGJ0Y+Rl1vRmBvLUZUNiVGVi1GLzYjLUY7NiRRIjNGJ0Y+Rl1vRmBvLUZUNiVGVi1GLzYjLUY7NiRRIjRGJ0Y+Rl1vRmBvLUZUNiVGVi1GLzYjLUY7NiRRIjVGJ0Y+Rl1vRmBvLUZUNiVGVi1GLzYjRjpGXW9GYG8tRlQ2JUZWLUYvNiMtRjs2JFEiN0YnRj5GXW9GYG8tRlQ2JUZWLUYvNiMtRjs2JFEiOEYnRj5GXW9GYG8tRlQ2JUZWLUYvNiMtRjs2JFEjMTBGJ0Y+Rl1vRj4vJSVvcGVuR1EifGZyRicvJSZjbG9zZUdRInxockYnRkFGREZGRkhGS0ZBRkRGRi8lJmFsaWduR1ElYXhpc0YnL0ZCUSliYXNlbGluZUYnL0ZFUSdjZW50ZXJGJy9GR1EnfGZybGVmdHxockYnLyUvYWxpZ25tZW50c2NvcGVHRmZuLyUsY29sdW1ud2lkdGhHUSVhdXRvRicvJSZ3aWR0aEdGYXUvJStyb3dzcGFjaW5nR1EmMS4wZXhGJy8lLmNvbHVtbnNwYWNpbmdHUSYwLjhlbUYnLyUpcm93bGluZXNHUSVub25lRicvJSxjb2x1bW5saW5lc0dGXHYvJSZmcmFtZUdGXHYvJS1mcmFtZXNwYWNpbmdHUSwwLjRlbX4wLjVleEYnLyUqZXF1YWxyb3dzR0Zmby8lLWVxdWFsY29sdW1uc0dGZm8vJS1kaXNwbGF5c3R5bGVHRmZvLyUlc2lkZUdRJnJpZ2h0RicvJTBtaW5sYWJlbHNwYWNpbmdHRml1Rj4vSSttc2VtYW50aWNzR0YkUSdNYXRyaXhGJy9GX3RRIltGJy9GYnRRIl1GJ0Zfdy8lK2FjdGlvbnR5cGVHUS5ydGFibGVhZGRyZXNzRicvJSlydGFibGVpZEdRKTUyMzk3NzE2Ric=</Equation></Text-field>
</Output>
<Output>
<Text-field style="2D Output" layout="Maple Output"><Equation executable="false" style="2D Output" display="LUkobWFjdGlvbkc2Iy9JK21vZHVsZW5hbWVHNiJJLFR5cGVzZXR0aW5nR0koX3N5c2xpYkdGJzYlLUkobWZlbmNlZEdGJDYoLUklbXJvd0dGJDYmLUknbXRhYmxlR0YkNjUtSSRtdHJHRiQ2Jy1JJG10ZEdGJDYoLUkjbW5HRiQ2JFEiN0YnLyUsbWF0aHZhcmlhbnRHUSdub3JtYWxGJy8lKXJvd2FsaWduR1EhRicvJSxjb2x1bW5hbGlnbkdGQy8lK2dyb3VwYWxpZ25HRkMvJShyb3dzcGFuR1EiMUYnLyUrY29sdW1uc3BhbkdGSi1GODYoLUYsNiYtRi82QC1JJW1zdWJHRiQ2JS1JI21pR0YkNiVRI3NzRicvJSdpdGFsaWNHUSV0cnVlRicvRj9RJ2l0YWxpY0YnLUYvNiYtRjs2JEZKRj4vJStmb3JlZ3JvdW5kR1EoWzAsMCwwXUYnLyUpcmVhZG9ubHlHUSZmYWxzZUYnRj4vJS9zdWJzY3JpcHRzaGlmdEdRIjBGJy1JI21vR0YkNi1RIixGJ0Y+LyUmZmVuY2VHRmJvLyUqc2VwYXJhdG9yR0Zmbi8lKXN0cmV0Y2h5R0Ziby8lKnN5bW1ldHJpY0dGYm8vJShsYXJnZW9wR0Ziby8lLm1vdmFibGVsaW1pdHNHRmJvLyUnYWNjZW50R0Ziby8lJ2xzcGFjZUdRJjAuMGVtRicvJSdyc3BhY2VHUSwwLjMzMzMzMzNlbUYnLUZUNiVGVi1GLzYmLUY7NiRRIjJGJ0Y+Rl1vRmBvRj5GY29GZm8tRlQ2JUZWLUYvNiYtRjs2JFEiM0YnRj5GXW9GYG9GPkZjb0Zmby1GVDYlRlYtRi82Ji1GOzYkUSI0RidGPkZdb0Zgb0Y+RmNvRmZvLUZUNiVGVi1GLzYmLUY7NiRRIjVGJ0Y+Rl1vRmBvRj5GY29GZm8tRlQ2JUZWLUYvNiYtRjs2JFEiNkYnRj5GXW9GYG9GPkZjb0Zmby1GVDYlRlYtRi82JkY6Rl1vRmBvRj5GY29GZm8tRlQ2JUZWLUYvNiYtRjs2JFEiOEYnRj5GXW9GYG9GPkZjb0Zmby1GVDYlRlYtRi82Ji1GOzYkUSI5RidGPkZdb0Zgb0Y+RmNvRmZvLUZUNiVGVi1GLzYmLUY7NiRRIzEwRidGPkZdb0Zgb0Y+RmNvRmZvLUZUNiUtRlc2JVEieEYnRlpGZ24tRi82KC1GOzYkRmVvRj5GZm9GW29GXW9GYG9GPkZjb0Zmby1GVDYlRlx1LUYvNihGYXVGZm9GaXFGXW9GYG9GPkZjb0Zmby1GVDYlRlx1LUYvNihGYXVGZm9GZ3JGXW9GYG9GPkZjb0Zmby1GVDYlRlx1LUYvNihGYXVGZm9GXnNGXW9GYG9GPkZjb0Zdb0Zgb0Y+Rj4vJSVvcGVuR1EifGZyRicvJSZjbG9zZUdRInxockYnRkFGREZGRkhGS0ZBRkRGRi8lJmFsaWduR1ElYXhpc0YnL0ZCUSliYXNlbGluZUYnL0ZFUSdjZW50ZXJGJy9GR1EnfGZybGVmdHxockYnLyUvYWxpZ25tZW50c2NvcGVHRmZuLyUsY29sdW1ud2lkdGhHUSVhdXRvRicvJSZ3aWR0aEdGYncvJStyb3dzcGFjaW5nR1EmMS4wZXhGJy8lLmNvbHVtbnNwYWNpbmdHUSYwLjhlbUYnLyUpcm93bGluZXNHUSVub25lRicvJSxjb2x1bW5saW5lc0dGXXgvJSZmcmFtZUdGXXgvJS1mcmFtZXNwYWNpbmdHUSwwLjRlbX4wLjVleEYnLyUqZXF1YWxyb3dzR0Ziby8lLWVxdWFsY29sdW1uc0dGYm8vJS1kaXNwbGF5c3R5bGVHRmJvLyUlc2lkZUdRJnJpZ2h0RicvJTBtaW5sYWJlbHNwYWNpbmdHRmp3Rl1vRmBvRj5GPi9JK21zZW1hbnRpY3NHRiRRJ01hdHJpeEYnL0ZgdlEiW0YnL0ZjdlEiXUYnRmB5LyUrYWN0aW9udHlwZUdRLnJ0YWJsZWFkZHJlc3NGJy8lKXJ0YWJsZWlkR1EpNTIzOTc4OTZGJw==">LUkobWFjdGlvbkc2Iy9JK21vZHVsZW5hbWVHNiJJLFR5cGVzZXR0aW5nR0koX3N5c2xpYkdGJzYlLUkobWZlbmNlZEdGJDYoLUklbXJvd0dGJDYjLUknbXRhYmxlR0YkNjUtSSRtdHJHRiQ2Jy1JJG10ZEdGJDYoLUkjbW5HRiQ2JFEiN0YnLyUsbWF0aHZhcmlhbnRHUSdub3JtYWxGJy8lKXJvd2FsaWduR1EhRicvJSxjb2x1bW5hbGlnbkdGQy8lK2dyb3VwYWxpZ25HRkMvJShyb3dzcGFuR1EiMUYnLyUrY29sdW1uc3BhbkdGSi1GODYoLUYsNiYtRi82PS1JJW1zdWJHRiQ2JS1JI21pR0YkNiVRI3NzRicvJSdpdGFsaWNHUSV0cnVlRicvRj9RJ2l0YWxpY0YnLUYvNiMtRjs2JEZKRj4vJS9zdWJzY3JpcHRzaGlmdEdRIjBGJy1JI21vR0YkNi1RIixGJ0Y+LyUmZmVuY2VHUSZmYWxzZUYnLyUqc2VwYXJhdG9yR0Zmbi8lKXN0cmV0Y2h5R0Zmby8lKnN5bW1ldHJpY0dGZm8vJShsYXJnZW9wR0Zmby8lLm1vdmFibGVsaW1pdHNHRmZvLyUnYWNjZW50R0Zmby8lJ2xzcGFjZUdRJjAuMGVtRicvJSdyc3BhY2VHUSwwLjMzMzMzMzNlbUYnLUZUNiVGVi1GLzYjLUY7NiRRIjJGJ0Y+Rl1vRmBvLUZUNiVGVi1GLzYjLUY7NiRRIjNGJ0Y+Rl1vRmBvLUZUNiVGVi1GLzYjLUY7NiRRIjRGJ0Y+Rl1vRmBvLUZUNiVGVi1GLzYjLUY7NiRRIjVGJ0Y+Rl1vRmBvLUZUNiVGVi1GLzYjLUY7NiRRIjZGJ0Y+Rl1vRmBvLUZUNiVGVi1GLzYjRjpGXW9GYG8tRlQ2JUZWLUYvNiMtRjs2JFEiOEYnRj5GXW9GYG8tRlQ2JUZWLUYvNiMtRjs2JFEiOUYnRj5GXW9GYG8tRlQ2JUZWLUYvNiMtRjs2JFEjMTBGJ0Y+Rl1vRmBvLUZUNiUtRlc2JVEieEYnRlpGZ24tRi82JS1GOzYkRl9vRj5GYG9GW29GXW9GYG8tRlQ2JUZndC1GLzYlRlx1RmBvRmRxRl1vRmBvLUZUNiVGZ3QtRi82JUZcdUZgb0ZickZdb0Zgby1GVDYlRmd0LUYvNiVGXHVGYG9GaXJGXW9GPi8lJW9wZW5HUSJ8ZnJGJy8lJmNsb3NlR1EifGhyRidGQUZERkZGSEZLRkFGREZGLyUmYWxpZ25HUSVheGlzRicvRkJRKWJhc2VsaW5lRicvRkVRJ2NlbnRlckYnL0ZHUSd8ZnJsZWZ0fGhyRicvJS9hbGlnbm1lbnRzY29wZUdGZm4vJSxjb2x1bW53aWR0aEdRJWF1dG9GJy8lJndpZHRoR0Zddy8lK3Jvd3NwYWNpbmdHUSYxLjBleEYnLyUuY29sdW1uc3BhY2luZ0dRJjAuOGVtRicvJSlyb3dsaW5lc0dRJW5vbmVGJy8lLGNvbHVtbmxpbmVzR0Zody8lJmZyYW1lR0Zody8lLWZyYW1lc3BhY2luZ0dRLDAuNGVtfjAuNWV4RicvJSplcXVhbHJvd3NHRmZvLyUtZXF1YWxjb2x1bW5zR0Zmby8lLWRpc3BsYXlzdHlsZUdGZm8vJSVzaWRlR1EmcmlnaHRGJy8lMG1pbmxhYmVsc3BhY2luZ0dGZXdGPi9JK21zZW1hbnRpY3NHRiRRJ01hdHJpeEYnL0ZbdlEiW0YnL0ZedlEiXUYnRlt5LyUrYWN0aW9udHlwZUdRLnJ0YWJsZWFkZHJlc3NGJy8lKXJ0YWJsZWlkR1EpNTIzOTc4OTZGJw==</Equation></Text-field>
</Output>
<Output>
<Text-field style="2D Output" layout="Maple Output"><Equation executable="false" style="2D Output" display="LUkobWFjdGlvbkc2Iy9JK21vZHVsZW5hbWVHNiJJLFR5cGVzZXR0aW5nR0koX3N5c2xpYkdGJzYlLUkobWZlbmNlZEdGJDYoLUklbXJvd0dGJDYmLUknbXRhYmxlR0YkNjUtSSRtdHJHRiQ2Jy1JJG10ZEdGJDYoLUkjbW5HRiQ2JFEiOEYnLyUsbWF0aHZhcmlhbnRHUSdub3JtYWxGJy8lKXJvd2FsaWduR1EhRicvJSxjb2x1bW5hbGlnbkdGQy8lK2dyb3VwYWxpZ25HRkMvJShyb3dzcGFuR1EiMUYnLyUrY29sdW1uc3BhbkdGSi1GODYoLUYsNiYtRi82QC1JJW1zdWJHRiQ2JS1JI21pR0YkNiVRI3NzRicvJSdpdGFsaWNHUSV0cnVlRicvRj9RJ2l0YWxpY0YnLUYvNiYtRjs2JEZKRj4vJStmb3JlZ3JvdW5kR1EoWzAsMCwwXUYnLyUpcmVhZG9ubHlHUSZmYWxzZUYnRj4vJS9zdWJzY3JpcHRzaGlmdEdRIjBGJy1JI21vR0YkNi1RIixGJ0Y+LyUmZmVuY2VHRmJvLyUqc2VwYXJhdG9yR0Zmbi8lKXN0cmV0Y2h5R0Ziby8lKnN5bW1ldHJpY0dGYm8vJShsYXJnZW9wR0Ziby8lLm1vdmFibGVsaW1pdHNHRmJvLyUnYWNjZW50R0Ziby8lJ2xzcGFjZUdRJjAuMGVtRicvJSdyc3BhY2VHUSwwLjMzMzMzMzNlbUYnLUZUNiVGVi1GLzYmLUY7NiRRIjJGJ0Y+Rl1vRmBvRj5GY29GZm8tRlQ2JUZWLUYvNiYtRjs2JFEiM0YnRj5GXW9GYG9GPkZjb0Zmby1GVDYlRlYtRi82Ji1GOzYkUSI0RidGPkZdb0Zgb0Y+RmNvRmZvLUZUNiVGVi1GLzYmLUY7NiRRIjVGJ0Y+Rl1vRmBvRj5GY29GZm8tRlQ2JUZWLUYvNiYtRjs2JFEiNkYnRj5GXW9GYG9GPkZjb0Zmby1GVDYlRlYtRi82Ji1GOzYkUSI3RidGPkZdb0Zgb0Y+RmNvRmZvLUZUNiVGVi1GLzYmRjpGXW9GYG9GPkZjb0Zmby1GVDYlRlYtRi82Ji1GOzYkUSI5RidGPkZdb0Zgb0Y+RmNvRmZvLUZUNiVGVi1GLzYmLUY7NiRRIzEwRidGPkZdb0Zgb0Y+RmNvRmZvLUZUNiUtRlc2JVEieEYnRlpGZ24tRi82KC1GOzYkRmVvRj5GZm9GYnFGXW9GYG9GPkZjb0Zmby1GVDYlRlx1LUYvNihGYXVGZm9GYHJGXW9GYG9GPkZjb0Zmby1GVDYlRlx1LUYvNihGYXVGZm9GZ3JGXW9GYG9GPkZjb0Zmby1GVDYlRlx1LUYvNihGYXVGZm9GXnNGXW9GYG9GPkZjb0Zdb0Zgb0Y+Rj4vJSVvcGVuR1EifGZyRicvJSZjbG9zZUdRInxockYnRkFGREZGRkhGS0ZBRkRGRi8lJmFsaWduR1ElYXhpc0YnL0ZCUSliYXNlbGluZUYnL0ZFUSdjZW50ZXJGJy9GR1EnfGZybGVmdHxockYnLyUvYWxpZ25tZW50c2NvcGVHRmZuLyUsY29sdW1ud2lkdGhHUSVhdXRvRicvJSZ3aWR0aEdGYncvJStyb3dzcGFjaW5nR1EmMS4wZXhGJy8lLmNvbHVtbnNwYWNpbmdHUSYwLjhlbUYnLyUpcm93bGluZXNHUSVub25lRicvJSxjb2x1bW5saW5lc0dGXXgvJSZmcmFtZUdGXXgvJS1mcmFtZXNwYWNpbmdHUSwwLjRlbX4wLjVleEYnLyUqZXF1YWxyb3dzR0Ziby8lLWVxdWFsY29sdW1uc0dGYm8vJS1kaXNwbGF5c3R5bGVHRmJvLyUlc2lkZUdRJnJpZ2h0RicvJTBtaW5sYWJlbHNwYWNpbmdHRmp3Rl1vRmBvRj5GPi9JK21zZW1hbnRpY3NHRiRRJ01hdHJpeEYnL0ZgdlEiW0YnL0ZjdlEiXUYnRmB5LyUrYWN0aW9udHlwZUdRLnJ0YWJsZWFkZHJlc3NGJy8lKXJ0YWJsZWlkR1EpNTI0MTQzMDBGJw==">LUkobWFjdGlvbkc2Iy9JK21vZHVsZW5hbWVHNiJJLFR5cGVzZXR0aW5nR0koX3N5c2xpYkdGJzYlLUkobWZlbmNlZEdGJDYoLUklbXJvd0dGJDYjLUknbXRhYmxlR0YkNjUtSSRtdHJHRiQ2Jy1JJG10ZEdGJDYoLUkjbW5HRiQ2JFEiOEYnLyUsbWF0aHZhcmlhbnRHUSdub3JtYWxGJy8lKXJvd2FsaWduR1EhRicvJSxjb2x1bW5hbGlnbkdGQy8lK2dyb3VwYWxpZ25HRkMvJShyb3dzcGFuR1EiMUYnLyUrY29sdW1uc3BhbkdGSi1GODYoLUYsNiYtRi82PS1JJW1zdWJHRiQ2JS1JI21pR0YkNiVRI3NzRicvJSdpdGFsaWNHUSV0cnVlRicvRj9RJ2l0YWxpY0YnLUYvNiMtRjs2JEZKRj4vJS9zdWJzY3JpcHRzaGlmdEdRIjBGJy1JI21vR0YkNi1RIixGJ0Y+LyUmZmVuY2VHUSZmYWxzZUYnLyUqc2VwYXJhdG9yR0Zmbi8lKXN0cmV0Y2h5R0Zmby8lKnN5bW1ldHJpY0dGZm8vJShsYXJnZW9wR0Zmby8lLm1vdmFibGVsaW1pdHNHRmZvLyUnYWNjZW50R0Zmby8lJ2xzcGFjZUdRJjAuMGVtRicvJSdyc3BhY2VHUSwwLjMzMzMzMzNlbUYnLUZUNiVGVi1GLzYjLUY7NiRRIjJGJ0Y+Rl1vRmBvLUZUNiVGVi1GLzYjLUY7NiRRIjNGJ0Y+Rl1vRmBvLUZUNiVGVi1GLzYjLUY7NiRRIjRGJ0Y+Rl1vRmBvLUZUNiVGVi1GLzYjLUY7NiRRIjVGJ0Y+Rl1vRmBvLUZUNiVGVi1GLzYjLUY7NiRRIjZGJ0Y+Rl1vRmBvLUZUNiVGVi1GLzYjLUY7NiRRIjdGJ0Y+Rl1vRmBvLUZUNiVGVi1GLzYjRjpGXW9GYG8tRlQ2JUZWLUYvNiMtRjs2JFEiOUYnRj5GXW9GYG8tRlQ2JUZWLUYvNiMtRjs2JFEjMTBGJ0Y+Rl1vRmBvLUZUNiUtRlc2JVEieEYnRlpGZ24tRi82JS1GOzYkRl9vRj5GYG9GXXFGXW9GYG8tRlQ2JUZndC1GLzYlRlx1RmBvRltyRl1vRmBvLUZUNiVGZ3QtRi82JUZcdUZgb0ZickZdb0Zgby1GVDYlRmd0LUYvNiVGXHVGYG9GaXJGXW9GPi8lJW9wZW5HUSJ8ZnJGJy8lJmNsb3NlR1EifGhyRidGQUZERkZGSEZLRkFGREZGLyUmYWxpZ25HUSVheGlzRicvRkJRKWJhc2VsaW5lRicvRkVRJ2NlbnRlckYnL0ZHUSd8ZnJsZWZ0fGhyRicvJS9hbGlnbm1lbnRzY29wZUdGZm4vJSxjb2x1bW53aWR0aEdRJWF1dG9GJy8lJndpZHRoR0Zddy8lK3Jvd3NwYWNpbmdHUSYxLjBleEYnLyUuY29sdW1uc3BhY2luZ0dRJjAuOGVtRicvJSlyb3dsaW5lc0dRJW5vbmVGJy8lLGNvbHVtbmxpbmVzR0Zody8lJmZyYW1lR0Zody8lLWZyYW1lc3BhY2luZ0dRLDAuNGVtfjAuNWV4RicvJSplcXVhbHJvd3NHRmZvLyUtZXF1YWxjb2x1bW5zR0Zmby8lLWRpc3BsYXlzdHlsZUdGZm8vJSVzaWRlR1EmcmlnaHRGJy8lMG1pbmxhYmVsc3BhY2luZ0dGZXdGPi9JK21zZW1hbnRpY3NHRiRRJ01hdHJpeEYnL0ZbdlEiW0YnL0ZedlEiXUYnRlt5LyUrYWN0aW9udHlwZUdRLnJ0YWJsZWFkZHJlc3NGJy8lKXJ0YWJsZWlkR1EpNTI0MTQzMDBGJw==</Equation></Text-field>
</Output>
<Output>
<Text-field style="2D Output" layout="Maple Output"><Equation executable="false" style="2D Output" display="LUkobWFjdGlvbkc2Iy9JK21vZHVsZW5hbWVHNiJJLFR5cGVzZXR0aW5nR0koX3N5c2xpYkdGJzYlLUkobWZlbmNlZEdGJDYoLUklbXJvd0dGJDYmLUknbXRhYmxlR0YkNjUtSSRtdHJHRiQ2Jy1JJG10ZEdGJDYoLUkjbW5HRiQ2JFEiOUYnLyUsbWF0aHZhcmlhbnRHUSdub3JtYWxGJy8lKXJvd2FsaWduR1EhRicvJSxjb2x1bW5hbGlnbkdGQy8lK2dyb3VwYWxpZ25HRkMvJShyb3dzcGFuR1EiMUYnLyUrY29sdW1uc3BhbkdGSi1GODYoLUYsNiYtRi82RC1JJW1zdWJHRiQ2JS1JI21pR0YkNiVRI3NzRicvJSdpdGFsaWNHUSV0cnVlRicvRj9RJ2l0YWxpY0YnLUYvNiYtRjs2JEZKRj4vJStmb3JlZ3JvdW5kR1EoWzAsMCwwXUYnLyUpcmVhZG9ubHlHUSZmYWxzZUYnRj4vJS9zdWJzY3JpcHRzaGlmdEdRIjBGJy1JI21vR0YkNi1RIixGJ0Y+LyUmZmVuY2VHRmJvLyUqc2VwYXJhdG9yR0Zmbi8lKXN0cmV0Y2h5R0Ziby8lKnN5bW1ldHJpY0dGYm8vJShsYXJnZW9wR0Ziby8lLm1vdmFibGVsaW1pdHNHRmJvLyUnYWNjZW50R0Ziby8lJ2xzcGFjZUdRJjAuMGVtRicvJSdyc3BhY2VHUSwwLjMzMzMzMzNlbUYnLUZUNiVGVi1GLzYmLUY7NiRRIjJGJ0Y+Rl1vRmBvRj5GY29GZm8tRlQ2JUZWLUYvNiYtRjs2JFEiM0YnRj5GXW9GYG9GPkZjb0Zmby1GVDYlRlYtRi82Ji1GOzYkUSI0RidGPkZdb0Zgb0Y+RmNvRmZvLUZUNiVGVi1GLzYmLUY7NiRRIjVGJ0Y+Rl1vRmBvRj5GY29GZm8tRlQ2JUZWLUYvNiYtRjs2JFEiNkYnRj5GXW9GYG9GPkZjb0Zmby1GVDYlRlYtRi82Ji1GOzYkUSI3RidGPkZdb0Zgb0Y+RmNvRmZvLUZUNiVGVi1GLzYmLUY7NiRRIjhGJ0Y+Rl1vRmBvRj5GY29GZm8tRlQ2JUZWLUYvNiZGOkZdb0Zgb0Y+RmNvRmZvLUZUNiVGVi1GLzYmLUY7NiRRIzEwRidGPkZdb0Zgb0Y+RmNvRmZvLUZUNiUtRlc2JVEieEYnRlpGZ24tRi82KC1GOzYkRmVvRj5GZm9GW29GXW9GYG9GPkZjb0Zmby1GVDYlRlx1LUYvNihGYXVGZm9GYnFGXW9GYG9GPkZjb0Zmby1GVDYlRlx1LUYvNihGYXVGZm9GaXFGXW9GYG9GPkZjb0Zmby1GVDYlRlx1LUYvNihGYXVGZm9GYHJGXW9GYG9GPkZjb0Zmby1GVDYlRlx1LUYvNihGYXVGZm9GZ3JGXW9GYG9GPkZjb0Zmby1GVDYlRlx1LUYvNihGYXVGZm9GXnNGXW9GYG9GPkZjb0Zdb0Zgb0Y+Rj4vJSVvcGVuR1EifGZyRicvJSZjbG9zZUdRInxockYnRkFGREZGRkhGS0ZBRkRGRi8lJmFsaWduR1ElYXhpc0YnL0ZCUSliYXNlbGluZUYnL0ZFUSdjZW50ZXJGJy9GR1EnfGZybGVmdHxockYnLyUvYWxpZ25tZW50c2NvcGVHRmZuLyUsY29sdW1ud2lkdGhHUSVhdXRvRicvJSZ3aWR0aEdGancvJStyb3dzcGFjaW5nR1EmMS4wZXhGJy8lLmNvbHVtbnNwYWNpbmdHUSYwLjhlbUYnLyUpcm93bGluZXNHUSVub25lRicvJSxjb2x1bW5saW5lc0dGZXgvJSZmcmFtZUdGZXgvJS1mcmFtZXNwYWNpbmdHUSwwLjRlbX4wLjVleEYnLyUqZXF1YWxyb3dzR0Ziby8lLWVxdWFsY29sdW1uc0dGYm8vJS1kaXNwbGF5c3R5bGVHRmJvLyUlc2lkZUdRJnJpZ2h0RicvJTBtaW5sYWJlbHNwYWNpbmdHRmJ4Rl1vRmBvRj5GPi9JK21zZW1hbnRpY3NHRiRRJ01hdHJpeEYnL0ZodlEiW0YnL0Zbd1EiXUYnRmh5LyUrYWN0aW9udHlwZUdRLnJ0YWJsZWFkZHJlc3NGJy8lKXJ0YWJsZWlkR1EpNTI0MTQ0ODBGJw==">LUkobWFjdGlvbkc2Iy9JK21vZHVsZW5hbWVHNiJJLFR5cGVzZXR0aW5nR0koX3N5c2xpYkdGJzYlLUkobWZlbmNlZEdGJDYoLUklbXJvd0dGJDYjLUknbXRhYmxlR0YkNjUtSSRtdHJHRiQ2Jy1JJG10ZEdGJDYoLUkjbW5HRiQ2JFEiOUYnLyUsbWF0aHZhcmlhbnRHUSdub3JtYWxGJy8lKXJvd2FsaWduR1EhRicvJSxjb2x1bW5hbGlnbkdGQy8lK2dyb3VwYWxpZ25HRkMvJShyb3dzcGFuR1EiMUYnLyUrY29sdW1uc3BhbkdGSi1GODYoLUYsNiYtRi82QS1JJW1zdWJHRiQ2JS1JI21pR0YkNiVRI3NzRicvJSdpdGFsaWNHUSV0cnVlRicvRj9RJ2l0YWxpY0YnLUYvNiMtRjs2JEZKRj4vJS9zdWJzY3JpcHRzaGlmdEdRIjBGJy1JI21vR0YkNi1RIixGJ0Y+LyUmZmVuY2VHUSZmYWxzZUYnLyUqc2VwYXJhdG9yR0Zmbi8lKXN0cmV0Y2h5R0Zmby8lKnN5bW1ldHJpY0dGZm8vJShsYXJnZW9wR0Zmby8lLm1vdmFibGVsaW1pdHNHRmZvLyUnYWNjZW50R0Zmby8lJ2xzcGFjZUdRJjAuMGVtRicvJSdyc3BhY2VHUSwwLjMzMzMzMzNlbUYnLUZUNiVGVi1GLzYjLUY7NiRRIjJGJ0Y+Rl1vRmBvLUZUNiVGVi1GLzYjLUY7NiRRIjNGJ0Y+Rl1vRmBvLUZUNiVGVi1GLzYjLUY7NiRRIjRGJ0Y+Rl1vRmBvLUZUNiVGVi1GLzYjLUY7NiRRIjVGJ0Y+Rl1vRmBvLUZUNiVGVi1GLzYjLUY7NiRRIjZGJ0Y+Rl1vRmBvLUZUNiVGVi1GLzYjLUY7NiRRIjdGJ0Y+Rl1vRmBvLUZUNiVGVi1GLzYjLUY7NiRRIjhGJ0Y+Rl1vRmBvLUZUNiVGVi1GLzYjRjpGXW9GYG8tRlQ2JUZWLUYvNiMtRjs2JFEjMTBGJ0Y+Rl1vRmBvLUZUNiUtRlc2JVEieEYnRlpGZ24tRi82JS1GOzYkRl9vRj5GYG9GW29GXW9GYG8tRlQ2JUZndC1GLzYlRlx1RmBvRl1xRl1vRmBvLUZUNiVGZ3QtRi82JUZcdUZgb0ZkcUZdb0Zgby1GVDYlRmd0LUYvNiVGXHVGYG9GW3JGXW9GYG8tRlQ2JUZndC1GLzYlRlx1RmBvRmJyRl1vRmBvLUZUNiVGZ3QtRi82JUZcdUZgb0ZpckZdb0Y+LyUlb3BlbkdRInxmckYnLyUmY2xvc2VHUSJ8aHJGJ0ZBRkRGRkZIRktGQUZERkYvJSZhbGlnbkdRJWF4aXNGJy9GQlEpYmFzZWxpbmVGJy9GRVEnY2VudGVyRicvRkdRJ3xmcmxlZnR8aHJGJy8lL2FsaWdubWVudHNjb3BlR0Zmbi8lLGNvbHVtbndpZHRoR1ElYXV0b0YnLyUmd2lkdGhHRmV3LyUrcm93c3BhY2luZ0dRJjEuMGV4RicvJS5jb2x1bW5zcGFjaW5nR1EmMC44ZW1GJy8lKXJvd2xpbmVzR1Elbm9uZUYnLyUsY29sdW1ubGluZXNHRmB4LyUmZnJhbWVHRmB4LyUtZnJhbWVzcGFjaW5nR1EsMC40ZW1+MC41ZXhGJy8lKmVxdWFscm93c0dGZm8vJS1lcXVhbGNvbHVtbnNHRmZvLyUtZGlzcGxheXN0eWxlR0Zmby8lJXNpZGVHUSZyaWdodEYnLyUwbWlubGFiZWxzcGFjaW5nR0ZdeEY+L0krbXNlbWFudGljc0dGJFEnTWF0cml4RicvRmN2USJbRicvRmZ2USJdRidGY3kvJSthY3Rpb250eXBlR1EucnRhYmxlYWRkcmVzc0YnLyUpcnRhYmxlaWRHUSk1MjQxNDQ4MEYn</Equation></Text-field>
</Output>
<Output>
<Text-field style="2D Output" layout="Maple Output"><Equation executable="false" style="2D Output" display="LUkobWFjdGlvbkc2Iy9JK21vZHVsZW5hbWVHNiJJLFR5cGVzZXR0aW5nR0koX3N5c2xpYkdGJzYlLUkobWZlbmNlZEdGJDYoLUklbXJvd0dGJDYmLUknbXRhYmxlR0YkNjUtSSRtdHJHRiQ2Jy1JJG10ZEdGJDYoLUkjbW5HRiQ2JFEjMTBGJy8lLG1hdGh2YXJpYW50R1Enbm9ybWFsRicvJSlyb3dhbGlnbkdRIUYnLyUsY29sdW1uYWxpZ25HRkMvJStncm91cGFsaWduR0ZDLyUocm93c3BhbkdRIjFGJy8lK2NvbHVtbnNwYW5HRkotRjg2KC1GLDYmLUYvNkQtSSVtc3ViR0YkNiUtSSNtaUdGJDYlUSNzc0YnLyUnaXRhbGljR1EldHJ1ZUYnL0Y/USdpdGFsaWNGJy1GLzYmLUY7NiRGSkY+LyUrZm9yZWdyb3VuZEdRKFswLDAsMF1GJy8lKXJlYWRvbmx5R1EmZmFsc2VGJ0Y+LyUvc3Vic2NyaXB0c2hpZnRHUSIwRictSSNtb0dGJDYtUSIsRidGPi8lJmZlbmNlR0Ziby8lKnNlcGFyYXRvckdGZm4vJSlzdHJldGNoeUdGYm8vJSpzeW1tZXRyaWNHRmJvLyUobGFyZ2VvcEdGYm8vJS5tb3ZhYmxlbGltaXRzR0Ziby8lJ2FjY2VudEdGYm8vJSdsc3BhY2VHUSYwLjBlbUYnLyUncnNwYWNlR1EsMC4zMzMzMzMzZW1GJy1GVDYlRlYtRi82Ji1GOzYkUSIyRidGPkZdb0Zgb0Y+RmNvRmZvLUZUNiVGVi1GLzYmLUY7NiRRIjNGJ0Y+Rl1vRmBvRj5GY29GZm8tRlQ2JUZWLUYvNiYtRjs2JFEiNEYnRj5GXW9GYG9GPkZjb0Zmby1GVDYlRlYtRi82Ji1GOzYkUSI1RidGPkZdb0Zgb0Y+RmNvRmZvLUZUNiVGVi1GLzYmLUY7NiRRIjZGJ0Y+Rl1vRmBvRj5GY29GZm8tRlQ2JUZWLUYvNiYtRjs2JFEiN0YnRj5GXW9GYG9GPkZjb0Zmby1GVDYlRlYtRi82Ji1GOzYkUSI4RidGPkZdb0Zgb0Y+RmNvRmZvLUZUNiVGVi1GLzYmLUY7NiRRIjlGJ0Y+Rl1vRmBvRj5GY29GZm8tRlQ2JUZWLUYvNiZGOkZdb0Zgb0Y+RmNvRmZvLUZUNiUtRlc2JVEieEYnRlpGZ24tRi82KC1GOzYkRmVvRj5GZm9GW29GXW9GYG9GPkZjb0Zmby1GVDYlRlx1LUYvNihGYXVGZm9GYnFGXW9GYG9GPkZjb0Zmby1GVDYlRlx1LUYvNihGYXVGZm9GaXFGXW9GYG9GPkZjb0Zmby1GVDYlRlx1LUYvNihGYXVGZm9GYHJGXW9GYG9GPkZjb0Zmby1GVDYlRlx1LUYvNihGYXVGZm9GZ3JGXW9GYG9GPkZjb0Zmby1GVDYlRlx1LUYvNihGYXVGZm9GXnNGXW9GYG9GPkZjb0Zdb0Zgb0Y+Rj4vJSVvcGVuR1EifGZyRicvJSZjbG9zZUdRInxockYnRkFGREZGRkhGS0ZBRkRGRi8lJmFsaWduR1ElYXhpc0YnL0ZCUSliYXNlbGluZUYnL0ZFUSdjZW50ZXJGJy9GR1EnfGZybGVmdHxockYnLyUvYWxpZ25tZW50c2NvcGVHRmZuLyUsY29sdW1ud2lkdGhHUSVhdXRvRicvJSZ3aWR0aEdGancvJStyb3dzcGFjaW5nR1EmMS4wZXhGJy8lLmNvbHVtbnNwYWNpbmdHUSYwLjhlbUYnLyUpcm93bGluZXNHUSVub25lRicvJSxjb2x1bW5saW5lc0dGZXgvJSZmcmFtZUdGZXgvJS1mcmFtZXNwYWNpbmdHUSwwLjRlbX4wLjVleEYnLyUqZXF1YWxyb3dzR0Ziby8lLWVxdWFsY29sdW1uc0dGYm8vJS1kaXNwbGF5c3R5bGVHRmJvLyUlc2lkZUdRJnJpZ2h0RicvJTBtaW5sYWJlbHNwYWNpbmdHRmJ4Rl1vRmBvRj5GPi9JK21zZW1hbnRpY3NHRiRRJ01hdHJpeEYnL0ZodlEiW0YnL0Zbd1EiXUYnRmh5LyUrYWN0aW9udHlwZUdRLnJ0YWJsZWFkZHJlc3NGJy8lKXJ0YWJsZWlkR1EpNTI0MTQ1NjBGJw==">LUknTWF0cml4RzYkJSpwcm90ZWN0ZWRHSShfc3lzbGliRzYiNiMvSSQlaWRHRiciKWdYVF8=</Equation></Text-field>
</Output>
</Group></Presentation-Block><Presentation-Block>
<Group view="code" labelreference="L6435" drawlabel="true">
<Input>
<Text-field prompt="&gt; " style="Maple Input" layout="Normal"><Equation executable="true" style="2D Input" input-equation="" display="LUklbXJvd0c2Iy9JK21vZHVsZW5hbWVHNiJJLFR5cGVzZXR0aW5nR0koX3N5c2xpYkdGJzYlLUkjbWlHRiQ2I1EhRicvJStleGVjdXRhYmxlR1EmZmFsc2VGJy8lLG1hdGh2YXJpYW50R1Enbm9ybWFsRic=">JSFH</Equation></Text-field>
</Input>
</Group>
<Group view="code" labelreference="L6418" drawlabel="true">
<Input>
<Text-field prompt="&gt; " style="Maple Input" layout="Normal"><Equation executable="true" style="2D Input" input-equation="" display="LUklbXJvd0c2Iy9JK21vZHVsZW5hbWVHNiJJLFR5cGVzZXR0aW5nR0koX3N5c2xpYkdGJzYoLUkjbWlHRiQ2JVEmcGFyc3NGJy8lJ2l0YWxpY0dRJXRydWVGJy8lLG1hdGh2YXJpYW50R1EnaXRhbGljRictSSNtb0dGJDYtUSomY29sb25lcTtGJy9GM1Enbm9ybWFsRicvJSZmZW5jZUdRJmZhbHNlRicvJSpzZXBhcmF0b3JHRj0vJSlzdHJldGNoeUdGPS8lKnN5bW1ldHJpY0dGPS8lKGxhcmdlb3BHRj0vJS5tb3ZhYmxlbGltaXRzR0Y9LyUnYWNjZW50R0Y9LyUnbHNwYWNlR1EsMC4yNzc3Nzc4ZW1GJy8lJ3JzcGFjZUdGTC1JKG1mZW5jZWRHRiQ2Ji1GIzYlLUYsNiVRJHNlcUYnRi9GMi1GUDYkLUYjNiwtRiw2JVEjc3NGJ0YvRjItRlA2Ji1GIzYkLUYsNiVRImlGJ0YvRjJGOUY5LyUlb3BlbkdRIltGJy8lJmNsb3NlR1EiXUYnLUY2Ni1RIixGJ0Y5RjsvRj9GMUZARkJGREZGRkgvRktRJjAuMGVtRicvRk5RLDAuMzMzMzMzM2VtRidGXG8tRjY2LVEiPUYnRjlGO0Y+RkBGQkZERkZGSEZKRk0tSSNtbkdGJDYkUSIxRidGOS1GNjYtUSMuLkYnRjlGO0Y+RkBGQkZERkZGSC9GS1EsMC4yMjIyMjIyZW1GJy9GTkZqby1GLDYlUSpEaW1lbnNpb25GJ0YvRjItRlA2JC1GIzYkLUYsNiVRInNGJ0YvRjJGOUY5RjlGOUY5RjkvRmBvUScmbGFuZztGJy9GY29RJyZyYW5nO0YnLUY2Ni1RIjpGJ0Y5RjtGPkZARkJGREZGRkhGSkZNLyUrZXhlY3V0YWJsZUdGPUY5">LUklbXJvd0c2Iy9JK21vZHVsZW5hbWVHNiJJLFR5cGVzZXR0aW5nR0koX3N5c2xpYkdGJzYoLUkjbWlHRiQ2JVEmcGFyc3NGJy8lJ2l0YWxpY0dRJXRydWVGJy8lLG1hdGh2YXJpYW50R1EnaXRhbGljRictSSNtb0dGJDYtUSomY29sb25lcTtGJy9GM1Enbm9ybWFsRicvJSZmZW5jZUdRJmZhbHNlRicvJSpzZXBhcmF0b3JHRj0vJSlzdHJldGNoeUdGPS8lKnN5bW1ldHJpY0dGPS8lKGxhcmdlb3BHRj0vJS5tb3ZhYmxlbGltaXRzR0Y9LyUnYWNjZW50R0Y9LyUnbHNwYWNlR1EsMC4yNzc3Nzc4ZW1GJy8lJ3JzcGFjZUdGTC1JKG1mZW5jZWRHRiQ2Ji1GIzYlLUYsNiVRJHNlcUYnRi9GMi1GUDYkLUYjNiwtRiw2JVEjc3NGJ0YvRjItRlA2Ji1GIzYkLUYsNiVRImlGJ0YvRjJGOUY5LyUlb3BlbkdRIltGJy8lJmNsb3NlR1EiXUYnLUY2Ni1RIixGJ0Y5RjsvRj9GMUZARkJGREZGRkgvRktRJjAuMGVtRicvRk5RLDAuMzMzMzMzM2VtRidGXG8tRjY2LVEiPUYnRjlGO0Y+RkBGQkZERkZGSEZKRk0tSSNtbkdGJDYkUSIxRidGOS1GNjYtUSMuLkYnRjlGO0Y+RkBGQkZERkZGSC9GS1EsMC4yMjIyMjIyZW1GJy9GTkZqby1GLDYlUSpEaW1lbnNpb25GJ0YvRjItRlA2JC1GIzYkLUYsNiVRInNGJ0YvRjJGOUY5RjlGOUY5RjkvRmBvUScmbGFuZztGJy9GY29RJyZyYW5nO0YnLUY2Ni1RIjpGJ0Y5RjtGPkZARkJGREZGRkhGSkZNLyUrZXhlY3V0YWJsZUdGPUY5</Equation></Text-field>
</Input>
</Group>
<Group view="code" labelreference="L6487" drawlabel="true">
<Input>
<Text-field prompt="&gt; " style="Maple Input" layout="Normal"><Equation executable="true" style="2D Input" input-equation="" display="LUklbXJvd0c2Iy9JK21vZHVsZW5hbWVHNiJJLFR5cGVzZXR0aW5nR0koX3N5c2xpYkdGJzYmLUkjbW9HRiQ2LVEiI0YnLyUsbWF0aHZhcmlhbnRHUSdub3JtYWxGJy8lJmZlbmNlR1EmZmFsc2VGJy8lKnNlcGFyYXRvckdGNC8lKXN0cmV0Y2h5R0Y0LyUqc3ltbWV0cmljR0Y0LyUobGFyZ2VvcEdGNC8lLm1vdmFibGVsaW1pdHNHRjQvJSdhY2NlbnRHRjQvJSdsc3BhY2VHUSYwLjBlbUYnLyUncnNwYWNlR0ZDLUkjbWlHRiQ2JVE8VXNpbmd+dGhlfmV4dGVuc2lvbn50aGVvcmVtRicvJSdpdGFsaWNHRjRGLy8lK2V4ZWN1dGFibGVHRjRGLw==">LUklbXJvd0c2Iy9JK21vZHVsZW5hbWVHNiJJLFR5cGVzZXR0aW5nR0koX3N5c2xpYkdGJzYmLUkjbW9HRiQ2LVEiI0YnLyUsbWF0aHZhcmlhbnRHUSdub3JtYWxGJy8lJmZlbmNlR1EmZmFsc2VGJy8lKnNlcGFyYXRvckdGNC8lKXN0cmV0Y2h5R0Y0LyUqc3ltbWV0cmljR0Y0LyUobGFyZ2VvcEdGNC8lLm1vdmFibGVsaW1pdHNHRjQvJSdhY2NlbnRHRjQvJSdsc3BhY2VHUSYwLjBlbUYnLyUncnNwYWNlR0ZDLUkjbWlHRiQ2JVE8VXNpbmd+dGhlfmV4dGVuc2lvbn50aGVvcmVtRicvJSdpdGFsaWNHRjRGLy8lK2V4ZWN1dGFibGVHRjRGLw==</Equation></Text-field>
</Input>
</Group>
<Group view="code" labelreference="L6423" drawlabel="true">
<Input>
<Text-field prompt="&gt; " style="Maple Input" layout="Normal"><Equation executable="true" style="2D Input" input-equation="" display="LUklbXJvd0c2Iy9JK21vZHVsZW5hbWVHNiJJLFR5cGVzZXR0aW5nR0koX3N5c2xpYkdGJzYoLUkjbWlHRiQ2JVEncGFyc3MxRicvJSdpdGFsaWNHUSV0cnVlRicvJSxtYXRodmFyaWFudEdRJ2l0YWxpY0YnLUkjbW9HRiQ2LVEqJmNvbG9uZXE7RicvRjNRJ25vcm1hbEYnLyUmZmVuY2VHUSZmYWxzZUYnLyUqc2VwYXJhdG9yR0Y9LyUpc3RyZXRjaHlHRj0vJSpzeW1tZXRyaWNHRj0vJShsYXJnZW9wR0Y9LyUubW92YWJsZWxpbWl0c0dGPS8lJ2FjY2VudEdGPS8lJ2xzcGFjZUdRLDAuMjc3Nzc3OGVtRicvJSdyc3BhY2VHRkwtSShtZmVuY2VkR0YkNiYtRiM2Jy1JJW1zdWJHRiQ2JS1GLDYlUSNzc0YnRi9GMi1GIzYlLUkjbW5HRiQ2JFEiMUYnRjlGL0YyLyUvc3Vic2NyaXB0c2hpZnRHUSIwRictRjY2LVEiLEYnRjlGOy9GP0YxRkBGQkZERkZGSC9GS1EmMC4wZW1GJy9GTlEsMC4zMzMzMzMzZW1GJy1GVTYlRlctRiM2JS1GZ242JFEiMkYnRjlGL0YyRmpuLyUrZXhlY3V0YWJsZUdGPUY5RjkvJSVvcGVuR1EnJmxhbmc7RicvJSZjbG9zZUdRJyZyYW5nO0YnLUY2Ni1RIjpGJ0Y5RjtGPkZARkJGREZGRkhGSkZNRlxwRjk=">LUklbXJvd0c2Iy9JK21vZHVsZW5hbWVHNiJJLFR5cGVzZXR0aW5nR0koX3N5c2xpYkdGJzYoLUkjbWlHRiQ2JVEncGFyc3MxRicvJSdpdGFsaWNHUSV0cnVlRicvJSxtYXRodmFyaWFudEdRJ2l0YWxpY0YnLUkjbW9HRiQ2LVEqJmNvbG9uZXE7RicvRjNRJ25vcm1hbEYnLyUmZmVuY2VHUSZmYWxzZUYnLyUqc2VwYXJhdG9yR0Y9LyUpc3RyZXRjaHlHRj0vJSpzeW1tZXRyaWNHRj0vJShsYXJnZW9wR0Y9LyUubW92YWJsZWxpbWl0c0dGPS8lJ2FjY2VudEdGPS8lJ2xzcGFjZUdRLDAuMjc3Nzc3OGVtRicvJSdyc3BhY2VHRkwtSShtZmVuY2VkR0YkNiYtRiM2Jy1JJW1zdWJHRiQ2JS1GLDYlUSNzc0YnRi9GMi1GIzYlLUkjbW5HRiQ2JFEiMUYnRjlGL0YyLyUvc3Vic2NyaXB0c2hpZnRHUSIwRictRjY2LVEiLEYnRjlGOy9GP0YxRkBGQkZERkZGSC9GS1EmMC4wZW1GJy9GTlEsMC4zMzMzMzMzZW1GJy1GVTYlRlctRiM2JS1GZ242JFEiMkYnRjlGL0YyRmpuLyUrZXhlY3V0YWJsZUdGPUY5RjkvJSVvcGVuR1EnJmxhbmc7RicvJSZjbG9zZUdRJyZyYW5nO0YnLUY2Ni1RIjpGJ0Y5RjtGPkZARkJGREZGRkhGSkZNRlxwRjk=</Equation></Text-field>
</Input>
</Group>
<Group view="code" labelreference="L6424" drawlabel="true">
<Input>
<Text-field prompt="&gt; " style="Maple Input" layout="Normal"><Equation executable="true" style="2D Input" input-equation="" display="LUklbXJvd0c2Iy9JK21vZHVsZW5hbWVHNiJJLFR5cGVzZXR0aW5nR0koX3N5c2xpYkdGJzYoLUkjbWlHRiQ2JVEoa2FwcGFzMUYnLyUnaXRhbGljR1EldHJ1ZUYnLyUsbWF0aHZhcmlhbnRHUSdpdGFsaWNGJy1JI21vR0YkNi1RKiZjb2xvbmVxO0YnL0YzUSdub3JtYWxGJy8lJmZlbmNlR1EmZmFsc2VGJy8lKnNlcGFyYXRvckdGPS8lKXN0cmV0Y2h5R0Y9LyUqc3ltbWV0cmljR0Y9LyUobGFyZ2VvcEdGPS8lLm1vdmFibGVsaW1pdHNHRj0vJSdhY2NlbnRHRj0vJSdsc3BhY2VHUSwwLjI3Nzc3NzhlbUYnLyUncnNwYWNlR0ZMLUkobWZlbmNlZEdGJDYmLUYjNiktRiw2JVEna2FwcGEyRidGL0YyLUZQNiYtRiM2JS1JI21uR0YkNiRRIjFGJ0Y5LyUrZXhlY3V0YWJsZUdGPUY5RjkvJSVvcGVuR1EiW0YnLyUmY2xvc2VHUSJdRictRjY2LVEiLEYnRjlGOy9GP0YxRkBGQkZERkZGSC9GS1EmMC4wZW1GJy9GTlEsMC4zMzMzMzMzZW1GJ0ZULUZQNiYtRiM2JS1GZm42JFEiMkYnRjlGaW5GOUY5RltvRl5vRmluRjlGOS9GXG9RJyZsYW5nO0YnL0Zfb1EnJnJhbmc7RictRjY2LVEiOkYnRjlGO0Y+RkBGQkZERkZGSEZKRk1GaW5GOQ==">LUklbXJvd0c2Iy9JK21vZHVsZW5hbWVHNiJJLFR5cGVzZXR0aW5nR0koX3N5c2xpYkdGJzYoLUkjbWlHRiQ2JVEoa2FwcGFzMUYnLyUnaXRhbGljR1EldHJ1ZUYnLyUsbWF0aHZhcmlhbnRHUSdpdGFsaWNGJy1JI21vR0YkNi1RKiZjb2xvbmVxO0YnL0YzUSdub3JtYWxGJy8lJmZlbmNlR1EmZmFsc2VGJy8lKnNlcGFyYXRvckdGPS8lKXN0cmV0Y2h5R0Y9LyUqc3ltbWV0cmljR0Y9LyUobGFyZ2VvcEdGPS8lLm1vdmFibGVsaW1pdHNHRj0vJSdhY2NlbnRHRj0vJSdsc3BhY2VHUSwwLjI3Nzc3NzhlbUYnLyUncnNwYWNlR0ZMLUkobWZlbmNlZEdGJDYmLUYjNiktRiw2JVEna2FwcGEyRidGL0YyLUZQNiYtRiM2JS1JI21uR0YkNiRRIjFGJ0Y5LyUrZXhlY3V0YWJsZUdGPUY5RjkvJSVvcGVuR1EiW0YnLyUmY2xvc2VHUSJdRictRjY2LVEiLEYnRjlGOy9GP0YxRkBGQkZERkZGSC9GS1EmMC4wZW1GJy9GTlEsMC4zMzMzMzMzZW1GJ0ZULUZQNiYtRiM2JS1GZm42JFEiMkYnRjlGaW5GOUY5RltvRl5vRmluRjlGOS9GXG9RJyZsYW5nO0YnL0Zfb1EnJnJhbmc7RictRjY2LVEiOkYnRjlGO0Y+RkBGQkZERkZGSEZKRk1GaW5GOQ==</Equation></Text-field>
</Input>
</Group>
<Group view="code" labelreference="L6422" drawlabel="true">
<Input>
<Text-field prompt="&gt; " style="Maple Input" layout="Normal"><Equation executable="true" style="2D Input" input-equation="" display="LUklbXJvd0c2Iy9JK21vZHVsZW5hbWVHNiJJLFR5cGVzZXR0aW5nR0koX3N5c2xpYkdGJzYsLUkjbWlHRiQ2JVEkRHMxRicvJSdpdGFsaWNHUSV0cnVlRicvJSxtYXRodmFyaWFudEdRJ2l0YWxpY0YnLUkjbW9HRiQ2LVEqJmNvbG9uZXE7RicvRjNRJ25vcm1hbEYnLyUmZmVuY2VHUSZmYWxzZUYnLyUqc2VwYXJhdG9yR0Y9LyUpc3RyZXRjaHlHRj0vJSpzeW1tZXRyaWNHRj0vJShsYXJnZW9wR0Y9LyUubW92YWJsZWxpbWl0c0dGPS8lJ2FjY2VudEdGPS8lJ2xzcGFjZUdRLDAuMjc3Nzc3OGVtRicvJSdyc3BhY2VHRkwtRiw2JVElRG1hdEYnRi9GMi1JKG1mZW5jZWRHRiQ2JC1GIzYmLUYsNiVRKGthcHBhczFGJ0YvRjItRjY2LVEiLEYnRjlGOy9GP0YxRkBGQkZERkZGSC9GS1EmMC4wZW1GJy9GTlEsMC4zMzMzMzMzZW1GJy1GLDYlUSdwYXJzczFGJ0YvRjJGOUY5LUY2Ni1RIjpGJ0Y5RjtGPkZARkJGREZGRkhGSkZNLUYsNiVRJVJhbmtGJ0YvRjItRlM2JC1GIzYlRisvJStleGVjdXRhYmxlR0Y9RjlGOS1GNjYtUSI7RidGOUY7RmduRkBGQkZERkZGSEZobkZNRmlvRjk=">LUklbXJvd0c2Iy9JK21vZHVsZW5hbWVHNiJJLFR5cGVzZXR0aW5nR0koX3N5c2xpYkdGJzYsLUkjbWlHRiQ2JVEkRHMxRicvJSdpdGFsaWNHUSV0cnVlRicvJSxtYXRodmFyaWFudEdRJ2l0YWxpY0YnLUkjbW9HRiQ2LVEqJmNvbG9uZXE7RicvRjNRJ25vcm1hbEYnLyUmZmVuY2VHUSZmYWxzZUYnLyUqc2VwYXJhdG9yR0Y9LyUpc3RyZXRjaHlHRj0vJSpzeW1tZXRyaWNHRj0vJShsYXJnZW9wR0Y9LyUubW92YWJsZWxpbWl0c0dGPS8lJ2FjY2VudEdGPS8lJ2xzcGFjZUdRLDAuMjc3Nzc3OGVtRicvJSdyc3BhY2VHRkwtRiw2JVElRG1hdEYnRi9GMi1JKG1mZW5jZWRHRiQ2JC1GIzYmLUYsNiVRKGthcHBhczFGJ0YvRjItRjY2LVEiLEYnRjlGOy9GP0YxRkBGQkZERkZGSC9GS1EmMC4wZW1GJy9GTlEsMC4zMzMzMzMzZW1GJy1GLDYlUSdwYXJzczFGJ0YvRjJGOUY5LUY2Ni1RIjpGJ0Y5RjtGPkZARkJGREZGRkhGSkZNLUYsNiVRJVJhbmtGJ0YvRjItRlM2JC1GIzYlRisvJStleGVjdXRhYmxlR0Y9RjlGOS1GNjYtUSI7RidGOUY7RmduRkBGQkZERkZGSEZobkZNRmlvRjk=</Equation></Text-field>
</Input>
<Output>
<Text-field style="2D Output" layout="Maple Output"><Equation executable="false" style="2D Output">IiIj</Equation></Text-field>
</Output>
</Group></Presentation-Block><Presentation-Block>
<Group view="code" labelreference="L6428" drawlabel="true">
<Input>
<Text-field prompt="&gt; " style="Maple Input" layout="Normal"><Equation executable="true" style="2D Input" input-equation="" display="LUklbXJvd0c2Iy9JK21vZHVsZW5hbWVHNiJJLFR5cGVzZXR0aW5nR0koX3N5c2xpYkdGJzYoLUkjbWlHRiQ2JVEncGFyc3MyRicvJSdpdGFsaWNHUSV0cnVlRicvJSxtYXRodmFyaWFudEdRJ2l0YWxpY0YnLUkjbW9HRiQ2LVEqJmNvbG9uZXE7RicvRjNRJ25vcm1hbEYnLyUmZmVuY2VHUSZmYWxzZUYnLyUqc2VwYXJhdG9yR0Y9LyUpc3RyZXRjaHlHRj0vJSpzeW1tZXRyaWNHRj0vJShsYXJnZW9wR0Y9LyUubW92YWJsZWxpbWl0c0dGPS8lJ2FjY2VudEdGPS8lJ2xzcGFjZUdRLDAuMjc3Nzc3OGVtRicvJSdyc3BhY2VHRkwtSShtZmVuY2VkR0YkNiYtRiM2Jy1GLDYjUSFGJy1GIzYlLUYsNiVRJHNlcUYnRi9GMi1GUDYkLUYjNiwtRiw2JVEjc3NGJ0YvRjItRlA2Ji1GIzYkLUYsNiVRImlGJ0YvRjJGOUY5LyUlb3BlbkdRIltGJy8lJmNsb3NlR1EiXUYnLUY2Ni1RIixGJ0Y5RjsvRj9GMUZARkJGREZGRkgvRktRJjAuMGVtRicvRk5RLDAuMzMzMzMzM2VtRidGYW8tRjY2LVEiPUYnRjlGO0Y+RkBGQkZERkZGSEZKRk0tSSNtbkdGJDYkUSIzRidGOS1GNjYtUSMuLkYnRjlGO0Y+RkBGQkZERkZGSC9GS1EsMC4yMjIyMjIyZW1GJy9GTkZfcC1GLDYlUSpEaW1lbnNpb25GJ0YvRjItRlA2JC1GIzYkLUYsNiVRInNGJ0YvRjJGOUY5RjlGOUY5RlQvJStleGVjdXRhYmxlR0Y9RjlGOS9GZW9RJyZsYW5nO0YnL0Zob1EnJnJhbmc7RictRjY2LVEiOkYnRjlGO0Y+RkBGQkZERkZGSEZKRk1GaXFGOQ==">LUklbXJvd0c2Iy9JK21vZHVsZW5hbWVHNiJJLFR5cGVzZXR0aW5nR0koX3N5c2xpYkdGJzYoLUkjbWlHRiQ2JVEncGFyc3MyRicvJSdpdGFsaWNHUSV0cnVlRicvJSxtYXRodmFyaWFudEdRJ2l0YWxpY0YnLUkjbW9HRiQ2LVEqJmNvbG9uZXE7RicvRjNRJ25vcm1hbEYnLyUmZmVuY2VHUSZmYWxzZUYnLyUqc2VwYXJhdG9yR0Y9LyUpc3RyZXRjaHlHRj0vJSpzeW1tZXRyaWNHRj0vJShsYXJnZW9wR0Y9LyUubW92YWJsZWxpbWl0c0dGPS8lJ2FjY2VudEdGPS8lJ2xzcGFjZUdRLDAuMjc3Nzc3OGVtRicvJSdyc3BhY2VHRkwtSShtZmVuY2VkR0YkNiYtRiM2Jy1GLDYjUSFGJy1GIzYlLUYsNiVRJHNlcUYnRi9GMi1GUDYkLUYjNiwtRiw2JVEjc3NGJ0YvRjItRlA2Ji1GIzYkLUYsNiVRImlGJ0YvRjJGOUY5LyUlb3BlbkdRIltGJy8lJmNsb3NlR1EiXUYnLUY2Ni1RIixGJ0Y5RjsvRj9GMUZARkJGREZGRkgvRktRJjAuMGVtRicvRk5RLDAuMzMzMzMzM2VtRidGYW8tRjY2LVEiPUYnRjlGO0Y+RkBGQkZERkZGSEZKRk0tSSNtbkdGJDYkUSIzRidGOS1GNjYtUSMuLkYnRjlGO0Y+RkBGQkZERkZGSC9GS1EsMC4yMjIyMjIyZW1GJy9GTkZfcC1GLDYlUSpEaW1lbnNpb25GJ0YvRjItRlA2JC1GIzYkLUYsNiVRInNGJ0YvRjJGOUY5RjlGOUY5RlQvJStleGVjdXRhYmxlR0Y9RjlGOS9GZW9RJyZsYW5nO0YnL0Zob1EnJnJhbmc7RictRjY2LVEiOkYnRjlGO0Y+RkBGQkZERkZGSEZKRk1GaXFGOQ==</Equation></Text-field>
</Input>
</Group>
<Group view="code" labelreference="L6426" drawlabel="true">
<Input>
<Text-field prompt="&gt; " style="Maple Input" layout="Normal"><Equation executable="true" style="2D Input" input-equation="" display="LUklbXJvd0c2Iy9JK21vZHVsZW5hbWVHNiJJLFR5cGVzZXR0aW5nR0koX3N5c2xpYkdGJzYpLUkjbWlHRiQ2JVEoa2FwcGFzMkYnLyUnaXRhbGljR1EldHJ1ZUYnLyUsbWF0aHZhcmlhbnRHUSdpdGFsaWNGJy1JI21vR0YkNi1RKiZjb2xvbmVxO0YnL0YzUSdub3JtYWxGJy8lJmZlbmNlR1EmZmFsc2VGJy8lKnNlcGFyYXRvckdGPS8lKXN0cmV0Y2h5R0Y9LyUqc3ltbWV0cmljR0Y9LyUobGFyZ2VvcEdGPS8lLm1vdmFibGVsaW1pdHNHRj0vJSdhY2NlbnRHRj0vJSdsc3BhY2VHUSwwLjI3Nzc3NzhlbUYnLyUncnNwYWNlR0ZMLUYsNiVRKGNvbnZlcnRGJ0YvRjItSShtZmVuY2VkR0YkNiQtRiM2KC1GLDYlUSdrYXBwYTJGJ0YvRjItRlM2Ji1GIzYnLUkjbW5HRiQ2JFEiM0YnRjktRjY2LVEjLi5GJ0Y5RjtGPkZARkJGREZGRkgvRktRLDAuMjIyMjIyMmVtRicvRk5RJjAuMGVtRictRmluNiRRIzEwRidGOS8lK2V4ZWN1dGFibGVHRj1GOUY5LyUlb3BlbkdRIltGJy8lJmNsb3NlR1EiXUYnLUY2Ni1RIixGJ0Y5RjsvRj9GMUZARkJGREZGRkgvRktGYm8vRk5RLDAuMzMzMzMzM2VtRictRiw2JVEnVmVjdG9yRidGL0YyRmZvRjlGOS1GNjYtUSI6RidGOUY7Rj5GQEZCRkRGRkZIRkpGTUZmb0Y5">LUklbXJvd0c2Iy9JK21vZHVsZW5hbWVHNiJJLFR5cGVzZXR0aW5nR0koX3N5c2xpYkdGJzYpLUkjbWlHRiQ2JVEoa2FwcGFzMkYnLyUnaXRhbGljR1EldHJ1ZUYnLyUsbWF0aHZhcmlhbnRHUSdpdGFsaWNGJy1JI21vR0YkNi1RKiZjb2xvbmVxO0YnL0YzUSdub3JtYWxGJy8lJmZlbmNlR1EmZmFsc2VGJy8lKnNlcGFyYXRvckdGPS8lKXN0cmV0Y2h5R0Y9LyUqc3ltbWV0cmljR0Y9LyUobGFyZ2VvcEdGPS8lLm1vdmFibGVsaW1pdHNHRj0vJSdhY2NlbnRHRj0vJSdsc3BhY2VHUSwwLjI3Nzc3NzhlbUYnLyUncnNwYWNlR0ZMLUYsNiVRKGNvbnZlcnRGJ0YvRjItSShtZmVuY2VkR0YkNiQtRiM2KC1GLDYlUSdrYXBwYTJGJ0YvRjItRlM2Ji1GIzYnLUkjbW5HRiQ2JFEiM0YnRjktRjY2LVEjLi5GJ0Y5RjtGPkZARkJGREZGRkgvRktRLDAuMjIyMjIyMmVtRicvRk5RJjAuMGVtRictRmluNiRRIzEwRidGOS8lK2V4ZWN1dGFibGVHRj1GOUY5LyUlb3BlbkdRIltGJy8lJmNsb3NlR1EiXUYnLUY2Ni1RIixGJ0Y5RjsvRj9GMUZARkJGREZGRkgvRktGYm8vRk5RLDAuMzMzMzMzM2VtRictRiw2JVEnVmVjdG9yRidGL0YyRmZvRjlGOS1GNjYtUSI6RidGOUY7Rj5GQEZCRkRGRkZIRkpGTUZmb0Y5</Equation></Text-field>
</Input>
</Group>
<Group view="code" labelreference="L6427" drawlabel="true">
<Input>
<Text-field prompt="&gt; " style="Maple Input" layout="Normal"><Equation executable="true" style="2D Input" input-equation="" display="LUklbXJvd0c2Iy9JK21vZHVsZW5hbWVHNiJJLFR5cGVzZXR0aW5nR0koX3N5c2xpYkdGJzYsLUkjbWlHRiQ2JVEkRHMyRicvJSdpdGFsaWNHUSV0cnVlRicvJSxtYXRodmFyaWFudEdRJ2l0YWxpY0YnLUkjbW9HRiQ2LVEqJmNvbG9uZXE7RicvRjNRJ25vcm1hbEYnLyUmZmVuY2VHUSZmYWxzZUYnLyUqc2VwYXJhdG9yR0Y9LyUpc3RyZXRjaHlHRj0vJSpzeW1tZXRyaWNHRj0vJShsYXJnZW9wR0Y9LyUubW92YWJsZWxpbWl0c0dGPS8lJ2FjY2VudEdGPS8lJ2xzcGFjZUdRLDAuMjc3Nzc3OGVtRicvJSdyc3BhY2VHRkwtRiw2JVElRG1hdEYnRi9GMi1JKG1mZW5jZWRHRiQ2JC1GIzYmLUYsNiVRKGthcHBhczJGJ0YvRjItRjY2LVEiLEYnRjlGOy9GP0YxRkBGQkZERkZGSC9GS1EmMC4wZW1GJy9GTlEsMC4zMzMzMzMzZW1GJy1GLDYlUSdwYXJzczJGJ0YvRjJGOUY5LUY2Ni1RIjpGJ0Y5RjtGPkZARkJGREZGRkhGSkZNLUYsNiVRJVJhbmtGJ0YvRjItRlM2JC1GIzYlRisvJStleGVjdXRhYmxlR0Y9RjlGOS1GNjYtUSI7RidGOUY7RmduRkBGQkZERkZGSEZobkZNRmlvRjk=">LUklbXJvd0c2Iy9JK21vZHVsZW5hbWVHNiJJLFR5cGVzZXR0aW5nR0koX3N5c2xpYkdGJzYsLUkjbWlHRiQ2JVEkRHMyRicvJSdpdGFsaWNHUSV0cnVlRicvJSxtYXRodmFyaWFudEdRJ2l0YWxpY0YnLUkjbW9HRiQ2LVEqJmNvbG9uZXE7RicvRjNRJ25vcm1hbEYnLyUmZmVuY2VHUSZmYWxzZUYnLyUqc2VwYXJhdG9yR0Y9LyUpc3RyZXRjaHlHRj0vJSpzeW1tZXRyaWNHRj0vJShsYXJnZW9wR0Y9LyUubW92YWJsZWxpbWl0c0dGPS8lJ2FjY2VudEdGPS8lJ2xzcGFjZUdRLDAuMjc3Nzc3OGVtRicvJSdyc3BhY2VHRkwtRiw2JVElRG1hdEYnRi9GMi1JKG1mZW5jZWRHRiQ2JC1GIzYmLUYsNiVRKGthcHBhczJGJ0YvRjItRjY2LVEiLEYnRjlGOy9GP0YxRkBGQkZERkZGSC9GS1EmMC4wZW1GJy9GTlEsMC4zMzMzMzMzZW1GJy1GLDYlUSdwYXJzczJGJ0YvRjJGOUY5LUY2Ni1RIjpGJ0Y5RjtGPkZARkJGREZGRkhGSkZNLUYsNiVRJVJhbmtGJ0YvRjItRlM2JC1GIzYlRisvJStleGVjdXRhYmxlR0Y9RjlGOS1GNjYtUSI7RidGOUY7RmduRkBGQkZERkZGSEZobkZNRmlvRjk=</Equation></Text-field>
</Input>
<Output>
<Text-field style="2D Output" layout="Maple Output"><Equation executable="false" style="2D Output">IiIp</Equation></Text-field>
</Output>
</Group></Presentation-Block>
<Group labelreference="L6441" drawlabel="true">
<Input>
<Text-field prompt="&gt; " style="Maple Input" layout="Normal"><Equation executable="true" style="2D Input" input-equation="" display="LUklbXJvd0c2Iy9JK21vZHVsZW5hbWVHNiJJLFR5cGVzZXR0aW5nR0koX3N5c2xpYkdGJzYmLUkjbW9HRiQ2LVEiI0YnLyUsbWF0aHZhcmlhbnRHUSdub3JtYWxGJy8lJmZlbmNlR1EmZmFsc2VGJy8lKnNlcGFyYXRvckdGNC8lKXN0cmV0Y2h5R0Y0LyUqc3ltbWV0cmljR0Y0LyUobGFyZ2VvcEdGNC8lLm1vdmFibGVsaW1pdHNHRjQvJSdhY2NlbnRHRjQvJSdsc3BhY2VHUSYwLjBlbUYnLyUncnNwYWNlR0ZDLUkjbWlHRiQ2JVFddX5UaGVyZWZvcmV+RHN+d2lsbH5iZX5vZn5mdWxsfnJhbmt+MTAuflRoZXJlZm9yZX5ieX50aGV+cmVwYXJhbWV0ZXJpc2F0aW9uflRoZW9yZW1+b2Z+Q29sZX5ldH5hbH4oMjAxMCl+dGhlfm9yaWdpb25hbH5wYXJhbWV0ZXJpc2F0aW9ufndpbGx+YWxzb35oYXZlfmZ1bGx+cmFua34xMEYnLyUnaXRhbGljR0Y0Ri8vJStleGVjdXRhYmxlR0Y0Ri8=">LUklbXJvd0c2Iy9JK21vZHVsZW5hbWVHNiJJLFR5cGVzZXR0aW5nR0koX3N5c2xpYkdGJzYmLUkjbW9HRiQ2LVEiI0YnLyUsbWF0aHZhcmlhbnRHUSdub3JtYWxGJy8lJmZlbmNlR1EmZmFsc2VGJy8lKnNlcGFyYXRvckdGNC8lKXN0cmV0Y2h5R0Y0LyUqc3ltbWV0cmljR0Y0LyUobGFyZ2VvcEdGNC8lLm1vdmFibGVsaW1pdHNHRjQvJSdhY2NlbnRHRjQvJSdsc3BhY2VHUSYwLjBlbUYnLyUncnNwYWNlR0ZDLUkjbWlHRiQ2JVFddX5UaGVyZWZvcmV+RHN+d2lsbH5iZX5vZn5mdWxsfnJhbmt+MTAuflRoZXJlZm9yZX5ieX50aGV+cmVwYXJhbWV0ZXJpc2F0aW9uflRoZW9yZW1+b2Z+Q29sZX5ldH5hbH4oMjAxMCl+dGhlfm9yaWdpb25hbH5wYXJhbWV0ZXJpc2F0aW9ufndpbGx+YWxzb35oYXZlfmZ1bGx+cmFua34xMEYnLyUnaXRhbGljR0Y0Ri8vJStleGVjdXRhYmxlR0Y0Ri8=</Equation></Text-field>
</Input>
</Group>
<Group labelreference="L6458" drawlabel="true">
<Input>
<Text-field prompt="&gt; " style="Maple Input" layout="Normal"><Equation executable="true" style="2D Input" input-equation="" display="LUklbXJvd0c2Iy9JK21vZHVsZW5hbWVHNiJJLFR5cGVzZXR0aW5nR0koX3N5c2xpYkdGJzYlLUkjbWlHRiQ2I1EhRicvJStleGVjdXRhYmxlR1EmZmFsc2VGJy8lLG1hdGh2YXJpYW50R1Enbm9ybWFsRic=">LUklbXJvd0c2Iy9JK21vZHVsZW5hbWVHNiJJLFR5cGVzZXR0aW5nR0koX3N5c2xpYkdGJzYjLUkjbWlHRiQ2I1EhRic=</Equation></Text-field>
</Input>
</Group>
</Worksheet>
