# Supplementary material for: Parameter redundancy in discrete state‐space and integrated models
Source: Biom J. 2016 Jun 30;58(5):1071–90. doi: 10.1002/bimj.201400239 (PMC5031231; doi:10.1002/bimj.201400239)
Supplement: Supplementary file 2 — Code [file BIMJ-58-1071-s002.zip › Example5.mw]

<?xml version="1.0" encoding="UTF-8"?>
<Worksheet>
<Version major="14" minor="0"/>
<Label-Scheme value="2" prefix=""/>
<View-Properties presentation="false"></View-Properties>
<MapleNet-Properties elisiondigitsbefore="100" labelling="true" indentamount="4" elisiontermsthreshold="10000" ansi="false" errorbreak="1" useclientjvm="true" echo="1" imaginaryunit="I" labelwidth="20" plotdriver="opengl" elisiondigitsafter="100" plotoutput="terminal" helpbrowser="standard" rtablesize="10" elisiontermsbefore="100" elisiondigitsthreshold="10000" typesetting="standard" plotdevice="inline" verboseproc="1" showassumed="1" errorcursor="false" longdelim="true" plotoptions="" quiet="false" elisiontermsafter="100" screenwidth="79" preplot="" prettyprint="3" displayprecision="-1" warnlevel="3" screenheight="25" latexwidth="6.0" postplot="" prompt="&gt; " ShowLabels="true"/>
<Styles><Font name="Ordered List 1" background="[255,255,255]" bold="false" executable="false" family="Times New Roman" foreground="[0,0,0]" italic="false" opaque="false" readonly="false" size="12" subscript="false" superscript="false" underline="false" placeholder="false"/>
<Font name="Annotation Text" background="[255,255,255]" bold="false" executable="false" family="Times New Roman" foreground="[0,0,0]" italic="false" opaque="false" readonly="false" size="12" subscript="false" superscript="false" underline="false" placeholder="false"/>
<Font name="Ordered List 2" background="[255,255,255]" bold="false" executable="false" family="Times New Roman" foreground="[0,0,0]" italic="false" opaque="false" readonly="false" size="12" subscript="false" superscript="false" underline="false" placeholder="false"/>
<Font name="Ordered List 3" background="[255,255,255]" bold="false" executable="false" family="Times New Roman" foreground="[0,0,0]" italic="false" opaque="false" readonly="false" size="12" subscript="false" superscript="false" underline="false" placeholder="false"/>
<Font name="Ordered List 4" background="[255,255,255]" bold="false" executable="false" family="Times New Roman" foreground="[0,0,0]" italic="false" opaque="false" readonly="false" size="12" subscript="false" superscript="false" underline="false" placeholder="false"/>
<Font name="Ordered List 5" background="[255,255,255]" bold="false" executable="false" family="Times New Roman" foreground="[0,0,0]" italic="false" opaque="false" readonly="false" size="12" subscript="false" superscript="false" underline="false" placeholder="false"/>
<Font name="Author" background="[255,255,255]" bold="false" executable="false" family="Times New Roman" foreground="[0,0,0]" italic="false" opaque="false" readonly="false" size="12" subscript="false" superscript="false" underline="false" placeholder="false"/>
<Font name="Annotation Title" background="[255,255,255]" bold="true" executable="false" family="Times New Roman" foreground="[0,0,0]" italic="false" opaque="false" readonly="false" size="18" subscript="false" superscript="false" underline="false" placeholder="false"/>
<Font name="Warning" background="[255,255,255]" bold="false" executable="false" family="Courier New" foreground="[0,0,255]" italic="false" opaque="false" readonly="true" size="12" subscript="false" superscript="false" underline="false" placeholder="false"/>
<Font name="Caption Reference" background="[255,255,255]" bold="true" executable="false" family="Times New Roman" foreground="[0,0,0]" italic="false" opaque="false" readonly="false" size="12" subscript="false" superscript="false" underline="false" placeholder="false"/>
<Font name="Maple Input Placeholder" background="[255,255,255]" bold="true" executable="true" family="Courier New" foreground="[200,0,200]" italic="false" opaque="false" readonly="false" size="12" subscript="false" superscript="false" underline="false" placeholder="true"/>
<Font name="Maple Plot" background="[255,255,255]" bold="false" executable="false" family="Times New Roman" foreground="[0,0,0]" italic="false" opaque="false" readonly="false" size="12" subscript="false" superscript="false" underline="false" placeholder="false"/>
<Font name="Code" background="[255,255,255]" bold="false" executable="false" family="Courier New" foreground="[255,0,0]" italic="false" opaque="false" readonly="false" size="12" subscript="false" superscript="false" underline="false" placeholder="false"/>
<Font name="Line Printed Output" background="[255,255,255]" bold="false" executable="false" family="Courier New" foreground="[0,0,255]" italic="false" opaque="false" readonly="true" size="12" subscript="false" superscript="false" underline="false" placeholder="false"/>
<Font name="Text Output" background="[255,255,255]" bold="false" executable="false" family="Courier New" foreground="[0,0,255]" italic="false" opaque="false" readonly="true" size="12" subscript="false" superscript="false" underline="false" placeholder="false"/>
<Font name="Diagnostic" background="[255,255,255]" bold="false" executable="false" family="Courier New" foreground="[40,120,40]" italic="false" opaque="false" readonly="true" size="12" subscript="false" superscript="false" underline="false" placeholder="false"/>
<Font name="2D Inert Output" background="[255,255,255]" bold="false" executable="true" family="Times New Roman" foreground="[144,144,144]" italic="false" opaque="false" readonly="false" size="12" subscript="false" superscript="false" underline="false" placeholder="false"/>
<Font name="Normal" background="[255,255,255]" bold="false" executable="false" family="Times New Roman" foreground="[0,0,0]" italic="false" opaque="false" readonly="false" size="12" subscript="false" superscript="false" underline="false" placeholder="false"/>
<Font name="Hyperlink" background="[255,255,255]" bold="false" executable="false" family="Times New Roma" foreground="[0,128,128]" italic="false" opaque="false" readonly="false" size="12" subscript="false" superscript="false" underline="true" placeholder="false"/>
<Font name="Maple Output" background="[255,255,255]" bold="false" executable="false" family="Times New Roman" foreground="[0,0,0]" italic="false" opaque="false" readonly="false" size="12" subscript="false" superscript="false" underline="false" placeholder="false"/>
<Font name="Dash Item" background="[255,255,255]" bold="false" executable="false" family="Times New Roman" foreground="[0,0,0]" italic="false" opaque="false" readonly="false" size="12" subscript="false" superscript="false" underline="false" placeholder="false"/>
<Font name="2D Math" background="[255,255,255]" bold="false" executable="false" family="Times New Roman" foreground="[0,0,0]" italic="false" opaque="false" readonly="false" size="12" subscript="false" superscript="false" underline="false" placeholder="false"/>
<Font name="Maple Input" background="[255,255,255]" bold="true" executable="true" family="Courier New" foreground="[255,0,0]" italic="false" opaque="false" readonly="false" size="12" subscript="false" superscript="false" underline="false" placeholder="false"/>
<Font name="2D Output" background="[255,255,255]" bold="false" executable="false" family="Times New Roman" foreground="[0,0,255]" italic="false" opaque="false" readonly="true" size="12" subscript="false" superscript="false" underline="false" placeholder="false"/>
<Font name="2D Input" background="[255,255,255]" bold="false" executable="true" family="Times New Roman" foreground="[0,0,0]" italic="false" opaque="false" readonly="false" size="12" subscript="false" superscript="false" underline="false" placeholder="false"/>
<Font name="HyperlinkError" background="[255,255,255]" bold="false" executable="false" family="Courier New" foreground="[255,0,255]" italic="false" opaque="false" readonly="true" size="12" subscript="false" superscript="false" underline="true" placeholder="false"/>
<Font name="Header and Footer" background="[255,255,255]" bold="false" executable="false" family="Times New Roman" foreground="[0,0,0]" italic="false" opaque="false" readonly="false" size="10" subscript="false" superscript="false" underline="false" placeholder="false"/>
<Font name="Error" background="[255,255,255]" bold="false" executable="false" family="Courier New" foreground="[255,0,255]" italic="false" opaque="false" readonly="true" size="12" subscript="false" superscript="false" underline="false" placeholder="false"/>
<Font name="Title" background="[255,255,255]" bold="true" executable="false" family="Times New Roman" foreground="[0,0,0]" italic="false" opaque="false" readonly="false" size="18" subscript="false" superscript="false" underline="false" placeholder="false"/>
<Font name="Heading 1" background="[255,255,255]" bold="true" executable="false" family="Times New Roma" foreground="[0,0,0]" italic="false" opaque="false" readonly="false" size="18" subscript="false" superscript="false" underline="false" placeholder="false"/>
<Font name="Text" background="[255,255,255]" bold="false" executable="false" family="Times New Roman" foreground="[0,0,0]" italic="false" opaque="false" readonly="false" size="12" subscript="false" superscript="false" underline="false" placeholder="false"/>
<Font name="Bullet Item" background="[255,255,255]" bold="false" executable="false" family="Times New Roman" foreground="[0,0,0]" italic="false" opaque="false" readonly="false" size="12" subscript="false" superscript="false" underline="false" placeholder="false"/>
<Font name="Heading 4" background="[255,255,255]" bold="false" executable="false" family="Times New Roma" foreground="[0,0,0]" italic="true" opaque="false" readonly="false" size="12" subscript="false" superscript="false" underline="false" placeholder="false"/>
<Font name="Equation Label" background="[255,255,255]" bold="true" executable="false" family="Times New Roman" foreground="[0,0,0]" italic="false" opaque="false" readonly="false" size="12" subscript="false" superscript="false" underline="false" placeholder="false"/>
<Font name="Heading 3" background="[255,255,255]" bold="true" executable="false" family="Times New Roma" foreground="[0,0,0]" italic="true" opaque="false" readonly="false" size="14" subscript="false" superscript="false" underline="false" placeholder="false"/>
<Font name="Heading 2" background="[255,255,255]" bold="true" executable="false" family="Times New Roma" foreground="[0,0,0]" italic="false" opaque="false" readonly="false" size="16" subscript="false" superscript="false" underline="false" placeholder="false"/>
<Font name="HyperlinkWarning" background="[255,255,255]" bold="false" executable="false" family="Courier New" foreground="[0,0,255]" italic="false" opaque="false" readonly="true" size="12" subscript="false" superscript="false" underline="true" placeholder="false"/>
<Font name="Dictionary Hyperlink" background="[255,255,255]" bold="false" executable="false" family="Times New Roma" foreground="[147,0,15]" italic="false" opaque="false" readonly="false" size="12" subscript="false" superscript="false" underline="true" placeholder="false"/>
<Font name="Caption Text" background="[255,255,255]" bold="true" executable="false" family="Times New Roman" foreground="[0,0,0]" italic="false" opaque="false" readonly="false" size="12" subscript="false" superscript="false" underline="false" placeholder="false"/>
<Font name="List Item" background="[255,255,255]" bold="false" executable="false" family="Times New Roman" foreground="[0,0,0]" italic="false" opaque="false" readonly="false" size="12" subscript="false" superscript="false" underline="false" placeholder="false"/>
<Layout name="Ordered List 1" alignment="left" bullet="numeric" firstindent="0" leftmargin="0" rightmargin="0" linespacing="0.0" spaceabove="3" spacebelow="3" linebreak="space" pagebreak-before="false" initial="-1" bulletsuffix=""/>
<Layout name="Ordered List 2" alignment="left" bullet="alphabetic" firstindent="0" leftmargin="36" rightmargin="0" linespacing="0.0" spaceabove="3" spacebelow="3" linebreak="space" pagebreak-before="false" initial="-1" bulletsuffix=""/>
<Layout name="Ordered List 3" alignment="left" bullet="roman" firstindent="0" leftmargin="72" rightmargin="0" linespacing="0.0" spaceabove="3" spacebelow="3" linebreak="space" pagebreak-before="false" initial="-1" bulletsuffix=""/>
<Layout name="Ordered List 4" alignment="left" bullet="ALPHABETIC" firstindent="0" leftmargin="108" rightmargin="0" linespacing="0.0" spaceabove="3" spacebelow="3" linebreak="space" pagebreak-before="false" initial="-1" bulletsuffix=""/>
<Layout name="Ordered List 5" alignment="left" bullet="ROMAN" firstindent="0" leftmargin="144" rightmargin="0" linespacing="0.0" spaceabove="3" spacebelow="3" linebreak="space" pagebreak-before="false" initial="-1" bulletsuffix=""/>
<Layout name="Author" alignment="centred" bullet="none" firstindent="0" leftmargin="0" rightmargin="0" linespacing="0.0" spaceabove="8" spacebelow="8" linebreak="space" pagebreak-before="false" initial="0" bulletsuffix=""/>
<Layout name="Warning" alignment="left" bullet="none" firstindent="0" leftmargin="0" rightmargin="0" linespacing="0.0" spaceabove="0" spacebelow="0" linebreak="space" pagebreak-before="false" initial="0" bulletsuffix=""/>
<Layout name="Annotation Title" alignment="centred" bullet="none" firstindent="0" leftmargin="0" rightmargin="0" linespacing="0.0" spaceabove="12" spacebelow="12" linebreak="space" pagebreak-before="false" initial="0" bulletsuffix=""/>
<Layout name="Maple Plot" alignment="centred" bullet="none" firstindent="0" leftmargin="0" rightmargin="0" linespacing="0.0" spaceabove="0" spacebelow="0" linebreak="space" pagebreak-before="false" initial="0" bulletsuffix=""/>
<Layout name="Line Printed Output" alignment="left" bullet="none" firstindent="0" leftmargin="0" rightmargin="0" linespacing="0.0" spaceabove="0" spacebelow="0" linebreak="any" pagebreak-before="false" initial="0" bulletsuffix=""/>
<Layout name="Text Output" alignment="left" bullet="none" firstindent="0" leftmargin="0" rightmargin="0" linespacing="0.0" spaceabove="0" spacebelow="0" linebreak="newline" pagebreak-before="false" initial="0" bulletsuffix=""/>
<Layout name="Diagnostic" alignment="left" bullet="none" firstindent="0" leftmargin="0" rightmargin="0" linespacing="0.0" spaceabove="0" spacebelow="0" linebreak="any" pagebreak-before="false" initial="0" bulletsuffix=""/>
<Layout name="Normal" alignment="left" bullet="none" firstindent="0" leftmargin="0" rightmargin="0" linespacing="0.0" spaceabove="0" spacebelow="0" linebreak="space" pagebreak-before="false" initial="0" bulletsuffix=""/>
<Layout name="Maple Output" alignment="centred" bullet="none" firstindent="0" leftmargin="0" rightmargin="0" linespacing="0.3" spaceabove="0" spacebelow="0" linebreak="space" pagebreak-before="false" initial="0" bulletsuffix=""/>
<Layout name="Dash Item" alignment="left" bullet="dash" firstindent="0" leftmargin="0" rightmargin="0" linespacing="0.0" spaceabove="3" spacebelow="3" linebreak="space" pagebreak-before="false" initial="0" bulletsuffix=""/>
<Layout name="HyperlinkError" alignment="left" bullet="none" firstindent="0" leftmargin="0" rightmargin="0" linespacing="0.0" spaceabove="0" spacebelow="0" linebreak="space" pagebreak-before="false" initial="0" bulletsuffix=""/>
<Layout name="Error" alignment="left" bullet="none" firstindent="0" leftmargin="0" rightmargin="0" linespacing="0.0" spaceabove="0" spacebelow="0" linebreak="space" pagebreak-before="false" initial="0" bulletsuffix=""/>
<Layout name="Title" alignment="centred" bullet="none" firstindent="0" leftmargin="0" rightmargin="0" linespacing="0.0" spaceabove="12" spacebelow="12" linebreak="space" pagebreak-before="false" initial="0" bulletsuffix=""/>
<Layout name="Heading 1" alignment="left" bullet="none" firstindent="0" leftmargin="0" rightmargin="0" linespacing="0.0" spaceabove="8" spacebelow="4" linebreak="space" pagebreak-before="false" initial="0" bulletsuffix=""/>
<Layout name="Bullet Item" alignment="left" bullet="dot" firstindent="0" leftmargin="0" rightmargin="0" linespacing="0.0" spaceabove="3" spacebelow="3" linebreak="space" pagebreak-before="false" initial="0" bulletsuffix=""/>
<Layout name="Heading 4" alignment="left" bullet="none" firstindent="0" leftmargin="0" rightmargin="0" linespacing="0.0" spaceabove="0" spacebelow="0" linebreak="space" pagebreak-before="false" initial="0" bulletsuffix=""/>
<Layout name="Heading 3" alignment="left" bullet="none" firstindent="0" leftmargin="0" rightmargin="0" linespacing="0.0" spaceabove="0" spacebelow="0" linebreak="space" pagebreak-before="false" initial="0" bulletsuffix=""/>
<Layout name="Heading 2" alignment="left" bullet="none" firstindent="0" leftmargin="0" rightmargin="0" linespacing="0.0" spaceabove="8" spacebelow="2" linebreak="space" pagebreak-before="false" initial="0" bulletsuffix=""/>
<Layout name="HyperlinkWarning" alignment="left" bullet="none" firstindent="0" leftmargin="0" rightmargin="0" linespacing="0.0" spaceabove="0" spacebelow="0" linebreak="space" pagebreak-before="false" initial="0" bulletsuffix=""/>
<Layout name="List Item" alignment="left" bullet="indent" firstindent="0" leftmargin="0" rightmargin="0" linespacing="0.0" spaceabove="3" spacebelow="3" linebreak="space" pagebreak-before="false" initial="0" bulletsuffix=""/>
<Pencil-style name="Pencil 5" pen-color="[255,0,0]" pen-height="5.0" pen-width="5.0" pen-opacity="1.0"/>
<Pencil-style name="Pencil 4" pen-color="[0,0,255]" pen-height="3.0" pen-width="3.0" pen-opacity="1.0"/>
<Pencil-style name="Pencil 3" pen-color="[0,0,0]" pen-height="3.0" pen-width="3.0" pen-opacity="1.0"/>
<Pencil-style name="Pencil 2" pen-color="[0,0,255]" pen-height="1.0" pen-width="1.0" pen-opacity="1.0"/>
<Pencil-style name="Pencil 1" pen-color="[0,0,0]" pen-height="1.0" pen-width="1.0" pen-opacity="1.0"/>
<Highlighter-style name="Highlighter 2" pen-color="[255,204,0]" pen-height="14.0" pen-width="14.0" pen-opacity="0.8"/>
<Highlighter-style name="Highlighter 1" pen-color="[255,153,255]" pen-height="12.0" pen-width="8.0" pen-opacity="0.8"/>
<Highlighter-style name="Highlighter 4" pen-color="[0,255,255]" pen-height="32.0" pen-width="32.0" pen-opacity="0.8"/>
<Highlighter-style name="Highlighter 3" pen-color="[51,255,0]" pen-height="24.0" pen-width="24.0" pen-opacity="0.8"/>
<Highlighter-style name="Highlighter 5" pen-color="[255,255,0]" pen-height="48.0" pen-width="48.0" pen-opacity="0.8"/>
</Styles>
<Task-table>
    <Task-category name="&lt;default&gt;">
    </Task-category>
</Task-table>
<Annotation-table>
    <Annotation-category name="&lt;default&gt;">
    </Annotation-category>
</Annotation-table>
<Task>
</Task>
<Group labelreference="L6513" drawlabel="true">
<Input>
<Text-field prompt="&gt; " style="Maple Input" layout="Normal"><Equation executable="true" style="2D Input" input-equation="" display="LUklbXJvd0c2Iy9JK21vZHVsZW5hbWVHNiJJLFR5cGVzZXR0aW5nR0koX3N5c2xpYkdGJzYmLUkjbW9HRiQ2LVEiI0YnLyUsbWF0aHZhcmlhbnRHUSdub3JtYWxGJy8lJmZlbmNlR1EmZmFsc2VGJy8lKnNlcGFyYXRvckdGNC8lKXN0cmV0Y2h5R0Y0LyUqc3ltbWV0cmljR0Y0LyUobGFyZ2VvcEdGNC8lLm1vdmFibGVsaW1pdHNHRjQvJSdhY2NlbnRHRjQvJSdsc3BhY2VHUSYwLjBlbUYnLyUncnNwYWNlR0ZDLUkjbWlHRiQ2JVFocUV4YW1wbGV+NX5vZn5QYXJhbWV0ZXJ+UmVkdW5kYW5jeX5pbn5EaXNjcmV0ZX5TdGF0ZS1TcGFjZX5hbmR+SW50ZWdyYXRlZH5Nb2RlbHN+Ynl+RC5+Si5+Q29sZX5hbmR+Ui5TLn5NY0NyZWFGJy8lJ2l0YWxpY0dGNEYvLyUrZXhlY3V0YWJsZUdGNEYv">LUklbXJvd0c2Iy9JK21vZHVsZW5hbWVHNiJJLFR5cGVzZXR0aW5nR0koX3N5c2xpYkdGJzYmLUkjbW9HRiQ2LVEiI0YnLyUsbWF0aHZhcmlhbnRHUSdub3JtYWxGJy8lJmZlbmNlR1EmZmFsc2VGJy8lKnNlcGFyYXRvckdGNC8lKXN0cmV0Y2h5R0Y0LyUqc3ltbWV0cmljR0Y0LyUobGFyZ2VvcEdGNC8lLm1vdmFibGVsaW1pdHNHRjQvJSdhY2NlbnRHRjQvJSdsc3BhY2VHUSYwLjBlbUYnLyUncnNwYWNlR0ZDLUkjbWlHRiQ2JVFocUV4YW1wbGV+NX5vZn5QYXJhbWV0ZXJ+UmVkdW5kYW5jeX5pbn5EaXNjcmV0ZX5TdGF0ZS1TcGFjZX5hbmR+SW50ZWdyYXRlZH5Nb2RlbHN+Ynl+RC5+Si5+Q29sZX5hbmR+Ui5TLn5NY0NyZWFGJy8lJ2l0YWxpY0dGNEYvLyUrZXhlY3V0YWJsZUdGNEYv</Equation></Text-field>
</Input>
</Group>
<Group labelreference="L6161" drawlabel="true">
<Input>
<Text-field prompt="&gt; " style="Maple Input" layout="Normal"><Equation executable="true" style="2D Input" input-equation="" display="LUklbXJvd0c2Iy9JK21vZHVsZW5hbWVHNiJJLFR5cGVzZXR0aW5nR0koX3N5c2xpYkdGJzYnLUkjbWlHRiQ2JVEld2l0aEYnLyUnaXRhbGljR1EldHJ1ZUYnLyUsbWF0aHZhcmlhbnRHUSdpdGFsaWNGJy1JKG1mZW5jZWRHRiQ2JC1GIzYkLUYsNiVRLkxpbmVhckFsZ2VicmFGJ0YvRjIvRjNRJ25vcm1hbEYnRj0tSSNtb0dGJDYtUSI6RidGPS8lJmZlbmNlR1EmZmFsc2VGJy8lKnNlcGFyYXRvckdGRS8lKXN0cmV0Y2h5R0ZFLyUqc3ltbWV0cmljR0ZFLyUobGFyZ2VvcEdGRS8lLm1vdmFibGVsaW1pdHNHRkUvJSdhY2NlbnRHRkUvJSdsc3BhY2VHUSwwLjI3Nzc3NzhlbUYnLyUncnNwYWNlR0ZULyUrZXhlY3V0YWJsZUdGRUY9">LUklbXJvd0c2Iy9JK21vZHVsZW5hbWVHNiJJLFR5cGVzZXR0aW5nR0koX3N5c2xpYkdGJzYlLUkjbWlHRiQ2JVEld2l0aEYnLyUnaXRhbGljR1EldHJ1ZUYnLyUsbWF0aHZhcmlhbnRHUSdpdGFsaWNGJy1JKG1mZW5jZWRHRiQ2JC1GIzYjLUYsNiVRLkxpbmVhckFsZ2VicmFGJ0YvRjIvRjNRJ25vcm1hbEYnLUkjbW9HRiQ2LVEiOkYnRj0vJSZmZW5jZUdRJmZhbHNlRicvJSpzZXBhcmF0b3JHRkUvJSlzdHJldGNoeUdGRS8lKnN5bW1ldHJpY0dGRS8lKGxhcmdlb3BHRkUvJS5tb3ZhYmxlbGltaXRzR0ZFLyUnYWNjZW50R0ZFLyUnbHNwYWNlR1EsMC4yNzc3Nzc4ZW1GJy8lJ3JzcGFjZUdGVA==</Equation></Text-field>
</Input>
</Group>
<Group labelreference="L6159" drawlabel="true">
<Input>
<Text-field prompt="&gt; " style="Maple Input" layout="Normal"><Equation executable="true" style="2D Input" input-equation="" display="LUklbXJvd0c2Iy9JK21vZHVsZW5hbWVHNiJJLFR5cGVzZXR0aW5nR0koX3N5c2xpYkdGJzZmci1JI21pR0YkNiVRJURtYXRGJy8lJ2l0YWxpY0dRJXRydWVGJy8lLG1hdGh2YXJpYW50R1EnaXRhbGljRictSSNtb0dGJDYtUSJ+RicvRjNRJ25vcm1hbEYnLyUmZmVuY2VHUSZmYWxzZUYnLyUqc2VwYXJhdG9yR0Y9LyUpc3RyZXRjaHlHRj0vJSpzeW1tZXRyaWNHRj0vJShsYXJnZW9wR0Y9LyUubW92YWJsZWxpbWl0c0dGPS8lJ2FjY2VudEdGPS8lJ2xzcGFjZUdRJjAuMGVtRicvJSdyc3BhY2VHRkwtRjY2LVEqJmNvbG9uZXE7RidGOUY7Rj5GQEZCRkRGRkZIL0ZLUSwwLjI3Nzc3NzhlbUYnL0ZORlMtRjY2L1ElcHJvY0YnLyUlYm9sZEdGMS9GM1ElYm9sZEYnLyUrZm9udHdlaWdodEdGZW5GO0Y+RkBGQkZERkZGSEZKRk0tSShtZmVuY2VkR0YkNiQtRiM2Jy1GLDYlUSNzZUYnRi9GMi1GNjYuUSIsRidGL0YyRjsvRj9GMUZARkJGREZGRkhGSi9GTlEsMC4zMzMzMzMzZW1GJy1GLDYlUSVwYXJzRidGL0YyLyUrZXhlY3V0YWJsZUdGPUY5RjlGNS1JJ21zcGFjZUdGJDYmLyUnaGVpZ2h0R1EmMC4wZXhGJy8lJndpZHRoR0ZMLyUmZGVwdGhHRmBwLyUqbGluZWJyZWFrR1EobmV3bGluZUYnLUZccDYmRl5wRmFwRmNwL0ZmcFElYXV0b0YnLUY2Ni9RJmxvY2FsRidGWEZaRmZuRjtGPkZARkJGREZGRkhGSkZNRjUtRiw2JVEkREQxRidGL0YyLUY2Ni1GYm9GOUY7RmNvRkBGQkZERkZGSEZKRmRvRjUtRiw2JVEiaUYnRi9GMkZicUY1LUYsNiVRImpGJ0YvRjItRjY2LVEiO0YnRjlGO0Zjb0ZARkJGREZGRkhGSkZURltwRltwLUY2Ni9RLGRlc2NyaXB0aW9uRidGWEZaRmZuRjtGPkZARkJGREZGRkhGSi9GTlEsMC4yMjIyMjIyZW1GJ0Y1LUkjbXNHRiQ2I1E7Rm9ybX50aGV+ZGVyaXZhdGl2ZX5tYXRyaXhGJ0ZqcUZbcC1GLDYlUSV3aXRoRidGL0YyLUZpbjYkLUYjNiUtRiw2JVEuTGluZWFyQWxnZWJyYUYnRi9GMkZpb0Y5RjktRjY2LVEiOkYnRjlGO0Y+RkBGQkZERkZGSEZSRlRGW3BGW3BGX3FGNUZPLUYsNiVRJ01hdHJpeEYnRi9GMi1GaW42JC1GIzYtLUkjbW5HRiQ2JFEiMUYnRjktRjY2LVEjLi5GJ0Y5RjtGPkZARkJGREZGRkgvRktGYXJGTS1GLDYlUSpEaW1lbnNpb25GJ0YvRjItRmluNiQtRiM2JUZmb0Zpb0Y5RjlGYnFGanNGXnRGYnQtRmluNiQtRiM2JUZdb0Zpb0Y5RjlGaW9GOUY5RmBzRltwLUY2Ni9RJGZvckYnRlhGWkZmbkY7Rj5GQEZCRkRGRkZIRkpGYHJGNUZkcUY1LUY2Ni9RJWZyb21GJ0ZYRlpGZm5GO0Y+RkBGQkZERkZGSEZhdEZgckY1RmpzRjUtRjY2L1EjdG9GJ0ZYRlpGZm5GO0Y+RkBGQkZERkZGSEZhdEZgckY1RmJ0RmV0RjVGNS1GNjYvUSNkb0YnRlhGWkZmbkY7Rj5GQEZCRkRGRkZIRmF0RmByRjVGW3BGNUY1RjVGNUY1RjVGXXVGNUZncUY1RmB1RjVGanNGNUZjdUY1RmJ0Rml0RjVGZnVGNUZbcEY1RjVGNUY1RjVGNUY1RjVGNUY1RjVGNUZfcS1GaW42Ji1GIzYnRmRxRmJxRmdxRmlvRjlGOS8lJW9wZW5HUSJbRicvJSZjbG9zZUdRIl1GJ0Y1Rk9GNS1GLDYlUSVkaWZmRidGL0YyLUZpbjYkLUYjNilGXW8tRmluNiYtRiM2JUZncUZpb0Y5RjlGXXZGYHZGYnFGZm8tRmluNiYtRiM2JUZkcUZpb0Y5RjlGXXZGYHZGaW9GOUY5RjVGW3BGNUY1RjVGNUY1RjUtRjY2L1EkZW5kRidGWEZaRmZuRjtGPkZARkJGREZGRkgvRktGZW9GTUY1RmZ1RltwRmJ3RjVGZnVGanFGW3BGX3FGanFGW3AtRjY2L0Y4RlhGWkZmbkY7Rj5GQEZCRkRGRkZIRkpGTS1GNjYvRmR3RlhGWkZmbkY7Rj5GQEZCRkRGRkZIRkpGTUZmd0ZVLUY2Ni9GYnNGWEZaRmZuRjtGPkZARkJGREZGRkhGUkZURmlvRjk=">LUklbXJvd0c2Iy9JK21vZHVsZW5hbWVHNiJJLFR5cGVzZXR0aW5nR0koX3N5c2xpYkdGJzZkci1JI21pR0YkNiVRJURtYXRGJy8lJ2l0YWxpY0dRJXRydWVGJy8lLG1hdGh2YXJpYW50R1EnaXRhbGljRictSSNtb0dGJDYtUSJ+RicvRjNRJ25vcm1hbEYnLyUmZmVuY2VHUSZmYWxzZUYnLyUqc2VwYXJhdG9yR0Y9LyUpc3RyZXRjaHlHRj0vJSpzeW1tZXRyaWNHRj0vJShsYXJnZW9wR0Y9LyUubW92YWJsZWxpbWl0c0dGPS8lJ2FjY2VudEdGPS8lJ2xzcGFjZUdRJjAuMGVtRicvJSdyc3BhY2VHRkwtRjY2LVEqJmNvbG9uZXE7RidGOUY7Rj5GQEZCRkRGRkZIL0ZLUSwwLjI3Nzc3NzhlbUYnL0ZORlMtRjY2L1ElcHJvY0YnLyUlYm9sZEdGMS9GM1ElYm9sZEYnLyUrZm9udHdlaWdodEdGZW5GO0Y+RkBGQkZERkZGSEZKRk0tSShtZmVuY2VkR0YkNiQtRiM2JS1GLDYlUSNzZUYnRi9GMi1GNjYuUSIsRidGL0YyRjsvRj9GMUZARkJGREZGRkhGSi9GTlEsMC4zMzMzMzMzZW1GJy1GLDYlUSVwYXJzRidGL0YyRjlGNS1JJ21zcGFjZUdGJDYmLyUnaGVpZ2h0R1EmMC4wZXhGJy8lJndpZHRoR0ZMLyUmZGVwdGhHRl5wLyUqbGluZWJyZWFrR1EobmV3bGluZUYnLUZqbzYmRlxwRl9wRmFwL0ZkcFElYXV0b0YnLUY2Ni9RJmxvY2FsRidGWEZaRmZuRjtGPkZARkJGREZGRkhGSkZNRjUtRiw2JVEkREQxRidGL0YyLUY2Ni1GYm9GOUY7RmNvRkBGQkZERkZGSEZKRmRvRjUtRiw2JVEiaUYnRi9GMkZgcUY1LUYsNiVRImpGJ0YvRjItRjY2LVEiO0YnRjlGO0Zjb0ZARkJGREZGRkhGSkZURmlvRmlvLUY2Ni9RLGRlc2NyaXB0aW9uRidGWEZaRmZuRjtGPkZARkJGREZGRkhGSi9GTlEsMC4yMjIyMjIyZW1GJ0Y1LUkjbXNHRiQ2I1E7Rm9ybX50aGV+ZGVyaXZhdGl2ZX5tYXRyaXhGJ0ZocUZpby1GLDYlUSV3aXRoRidGL0YyLUZpbjYkLUYjNiMtRiw2JVEuTGluZWFyQWxnZWJyYUYnRi9GMkY5LUY2Ni1RIjpGJ0Y5RjtGPkZARkJGREZGRkhGUkZURmlvRmlvRl1xRjVGTy1GLDYlUSdNYXRyaXhGJ0YvRjItRmluNiQtRiM2Ky1JI21uR0YkNiRRIjFGJ0Y5LUY2Ni1RIy4uRidGOUY7Rj5GQEZCRkRGRkZIL0ZLRl9yRk0tRiw2JVEqRGltZW5zaW9uRidGL0YyLUZpbjYkLUYjNiNGZm9GOUZgcUZoc0ZcdEZgdC1GaW42JC1GIzYjRl1vRjlGOUZec0Zpby1GNjYvUSRmb3JGJ0ZYRlpGZm5GO0Y+RkBGQkZERkZGSEZKRl5yRjVGYnFGNS1GNjYvUSVmcm9tRidGWEZaRmZuRjtGPkZARkJGREZGRkhGX3RGXnJGNUZoc0Y1LUY2Ni9RI3RvRidGWEZaRmZuRjtGPkZARkJGREZGRkhGX3RGXnJGNUZgdEZjdEY1RjUtRjY2L1EjZG9GJ0ZYRlpGZm5GO0Y+RkBGQkZERkZGSEZfdEZeckY1RmlvRjVGNUY1RjVGNUY1Rlt1RjVGZXFGNUZedUY1RmhzRjVGYXVGNUZgdEZndEY1RmR1RjVGaW9GNUY1RjVGNUY1RjVGNUY1RjVGNUY1RjVGXXEtRmluNiYtRiM2JUZicUZgcUZlcUY5LyUlb3BlbkdRIltGJy8lJmNsb3NlR1EiXUYnRjVGT0Y1LUYsNiVRJWRpZmZGJ0YvRjItRmluNiQtRiM2J0Zdby1GaW42Ji1GIzYjRmVxRjlGW3ZGXnZGYHFGZm8tRmluNiYtRiM2I0ZicUY5Rlt2Rl52RjlGNUZpb0Y1RjVGNUY1RjVGNS1GNjYvUSRlbmRGJ0ZYRlpGZm5GO0Y+RkBGQkZERkZGSC9GS0Zlb0ZNRjVGZHVGaW9GYHdGNUZkdUZocUZpb0ZdcUZocUZpby1GNjYvRjhGWEZaRmZuRjtGPkZARkJGREZGRkhGSkZNLUY2Ni9GYndGWEZaRmZuRjtGPkZARkJGREZGRkhGSkZNRmR3RlUtRjY2L0Zgc0ZYRlpGZm5GO0Y+RkBGQkZERkZGSEZSRlQ=</Equation></Text-field>
</Input>
</Group>
<Group labelreference="L6164" drawlabel="true">
<Input>
<Text-field prompt="&gt; " style="Maple Input" layout="Normal"><Equation executable="true" style="2D Input" input-equation="" display="LUklbXJvd0c2Iy9JK21vZHVsZW5hbWVHNiJJLFR5cGVzZXR0aW5nR0koX3N5c2xpYkdGJzZedC1JI21pR0YkNiVRKEVzdHBhcnNGJy8lJ2l0YWxpY0dRJXRydWVGJy8lLG1hdGh2YXJpYW50R1EnaXRhbGljRictSSNtb0dGJDYtUSJ+RicvRjNRJ25vcm1hbEYnLyUmZmVuY2VHUSZmYWxzZUYnLyUqc2VwYXJhdG9yR0Y9LyUpc3RyZXRjaHlHRj0vJSpzeW1tZXRyaWNHRj0vJShsYXJnZW9wR0Y9LyUubW92YWJsZWxpbWl0c0dGPS8lJ2FjY2VudEdGPS8lJ2xzcGFjZUdRJjAuMGVtRicvJSdyc3BhY2VHRkwtRjY2LVEqJmNvbG9uZXE7RidGOUY7Rj5GQEZCRkRGRkZIL0ZLUSwwLjI3Nzc3NzhlbUYnL0ZORlMtRjY2L1ElcHJvY0YnLyUlYm9sZEdGMS9GM1ElYm9sZEYnLyUrZm9udHdlaWdodEdGZW5GO0Y+RkBGQkZERkZGSEZKRk0tSShtZmVuY2VkR0YkNiQtRiM2Jy1GLDYlUSRERDFGJ0YvRjItRjY2LVEiLEYnRjlGOy9GP0YxRkBGQkZERkZGSEZKL0ZOUSwwLjMzMzMzMzNlbUYnLUYsNiVRJXBhcnNGJ0YvRjIvJStleGVjdXRhYmxlR0Y9RjlGOS1GLDYjUSFGJy1JJ21zcGFjZUdGJDYmLyUnaGVpZ2h0R1EmMC4wZXhGJy8lJndpZHRoR0ZMLyUmZGVwdGhHRmNwLyUqbGluZWJyZWFrR1EobmV3bGluZUYnLUY2Ni9RJmxvY2FsRidGWEZaRmZuRjtGPkZARkJGREZGRkhGSkZNRjUtRiw2JVEickYnRi9GMkZgby1GLDYlUSJkRidGL0YyRmBvLUYsNiVRKWFscGhhcHJlRidGL0YyRmBvLUYsNiVRJmFscGhhRicvRjBGPUY5RmBvLUYsNiVRJFBERUYnRi9GMkZgby1GLDYlUSNGRkYnRi9GMkZgby1GLDYlUSJpRidGL0YyRmBvLUYsNiVRJGFuc0YnRi9GMi1GNjYtUSI7RidGOUY7RmNvRkBGQkZERkZGSEZKRlRGXnAtRjY2L1EsZGVzY3JpcHRpb25GJ0ZYRlpGZm5GO0Y+RkBGQkZERkZGSEZKRk1GNS1JI21zR0YkNiNRam5GaW5kc350aGV+ZXN0aW1hYmxlfnNldH5vZn5wYXJhbWV0ZXJzfmZvcn5kZXJpdmF0aXZlfm1hdHJpeH5ERDFGJ0ZnckZecC1GLDYlUSV3aXRoRidGL0YyLUZpbjYkLUYjNiUtRiw2JVEuTGluZWFyQWxnZWJyYUYnRi9GMkZpb0Y5RjktRjY2LVEiOkYnRjlGO0Y+RkBGQkZERkZGSEZSRlRGXnAtRiw2JkZgcUYvRmlvRjItRjY2LkZRRmlvRjlGO0Y+RkBGQkZERkZGSEZSRlQtRiw2JlElUmFua0YnRi9GaW9GMi1GaW42JC1GIzYlRl1vRmlvRjlGOUZnckZecC1GLDYmRmNxRi9GaW9GMkZgdC1GLDYmUSpEaW1lbnNpb25GJ0YvRmlvRjItRmluNiUtRiM2JS1GLDYmRmhvRi9GaW9GMkZpb0Y5RmlvRjktRjY2LlEqJnVtaW51czA7RidGaW9GOUY7Rj5GQEZCRkRGRkZIL0ZLUSwwLjIyMjIyMjJlbUYnL0ZORmh1Rl50LUY2Ni5GXXRGaW9GOUY7Rj5GQEZCRkRGRkZIRlJGVEZecEZkcUY1Rk8tRiw2JVEqTnVsbFNwYWNlRidGL0YyLUZpbjYkLUYjNiYtRiw2JVEqVHJhbnNwb3NlRidGL0YyRmV0RmlvRjlGOUZbdEZecC1GLDYlUSgmYWxwaGE7RidGanFGOUY1Rk8tRiw2JVEnTWF0cml4RidGL0YyLUZpbjYkLUYjNihGYXFGYG8tRiM2Ji1GLDYlRl11Ri9GMi1GaW42JC1GIzYlRmZvRmlvRjlGOUZpb0Y5RltwRmlvRjlGOUZbdEY1RltyRjVGT0Y1LUYsNiVRJ1ZlY3RvckYnRi9GMi1GaW42JC1GIzYlRmFxRmlvRjlGOUZbdEZecEZeckY1Rk8tRiw2JVEiZkYnRi9GMi1GaW42JC1GIzYmLUYsNiVRJHNlcUYnRi9GMi1GaW42JC1GIzYtRmZvLUZpbjYmLUYjNiVGYXJGaW9GOUY5LyUlb3BlbkdRIltGJy8lJmNsb3NlR1EiXUYnRmBvRmFyLUY2Ni1RIj1GJ0Y5RjtGPkZARkJGREZGRkhGUkZULUkjbW5HRiQ2JFEiMUYnRjktRjY2LVEjLi5GJ0Y5RjtGPkZARkJGREZGRkhGZ3VGTUZid0Zkd0Zpb0Y5RjlGaW9GOUY5Rlt0Rl5wLUY2Ni9RJGZvckYnRlhGWkZmbkY7Rj5GQEZCRkRGRkZIRkpGaXVGNUZhckY1LUY2Ni9RJWZyb21GJ0ZYRlpGZm5GO0Y+RkBGQkZERkZGSEZndUZpdUY1Rmp5RjUtRjY2L1EjdG9GJ0ZYRlpGZm5GO0Y+RkBGQkZERkZGSEZndUZpdUY1RmFxRjUtRjY2L1EjZG9GJ0ZYRlpGZm5GO0Y+RkBGQkZERkZGSEZndUZpdUZecEY1RjVGNUY1RjVGNUY1RjVGNUZmdi1GaW42Ji1GIzYqRmFyRmBvRmp5Rl56RmB3RltwRmlvRjlGOUZheUZkeUY1Rk9GZHFGXXlGW3RGXnBGNUY1RjVGNUY1RjVGNUY1RjVGW3JGXXlGNUZPRjUtRiw2JVEkYWRkRidGL0YyLUZpbjYkLUYjNjAtRiw2JVElZGlmZkYnRi9GMi1GaW42JC1GIzYoRl5yRmBvRmZvLUZpbjYmLUYjNiUtRiw2JVEiakYnRi9GMkZpb0Y5RjlGYXlGZHlGaW9GOUY5LUY2Ni1RJyZzZG90O0YnRjlGO0Y+RkBGQkZERkZGSEZKRk1GZnYtRmluNiYtRiM2J0ZhckZgb0ZjXGxGaW9GOUY5RmF5RmR5RmBvRmNcbEZneUZqeUZeekZid0Zkd0Zpb0Y5RjlGW3RGXnAtRjY2L1EkZW5kRidGWEZaRmZuRjtGPkZARkJGREZGRkgvRktGZW9GTUY1Rmp6Rlt0Rl5wLUY2Ni5GOEZpb0Y5RjtGPkZARkJGREZGRkhGSkZNRmRyRjVGTy1GLDYlUShwZHNvbHZlRidGL0YyLUZpbjYkLUYjNiUtRmluNiYtRiM2JkZmeC1GaW42JC1GIzYuRltyRl15Rmd5LUZbejYkUSIwRidGOUZgb0ZhckZneUZqeUZeekZhcUZpb0Y5RjlGaW9GOUY5L0ZieVEifGZyRicvRmV5USJ8aHJGJ0Zpb0Y5RjlGZ3JGXnAtRjY2L0ZfXWxGWEZaRmZuRjtGPkZARkJGREZGRkhGSkZNLUY2Ni9GOEZYRlpGZm5GO0Y+RkBGQkZERkZGSEZKRk1GVS1GNjYvRl10RlhGWkZmbkY7Rj5GQEZCRkRGRkZIRlJGVEZpb0Y5">LUklbXJvd0c2Iy9JK21vZHVsZW5hbWVHNiJJLFR5cGVzZXR0aW5nR0koX3N5c2xpYkdGJzZcdC1JI21pR0YkNiVRKEVzdHBhcnNGJy8lJ2l0YWxpY0dRJXRydWVGJy8lLG1hdGh2YXJpYW50R1EnaXRhbGljRictSSNtb0dGJDYtUSJ+RicvRjNRJ25vcm1hbEYnLyUmZmVuY2VHUSZmYWxzZUYnLyUqc2VwYXJhdG9yR0Y9LyUpc3RyZXRjaHlHRj0vJSpzeW1tZXRyaWNHRj0vJShsYXJnZW9wR0Y9LyUubW92YWJsZWxpbWl0c0dGPS8lJ2FjY2VudEdGPS8lJ2xzcGFjZUdRJjAuMGVtRicvJSdyc3BhY2VHRkwtRjY2LVEqJmNvbG9uZXE7RidGOUY7Rj5GQEZCRkRGRkZIL0ZLUSwwLjI3Nzc3NzhlbUYnL0ZORlMtRjY2L1ElcHJvY0YnLyUlYm9sZEdGMS9GM1ElYm9sZEYnLyUrZm9udHdlaWdodEdGZW5GO0Y+RkBGQkZERkZGSEZKRk0tSShtZmVuY2VkR0YkNiQtRiM2JS1GLDYlUSRERDFGJ0YvRjItRjY2LVEiLEYnRjlGOy9GP0YxRkBGQkZERkZGSEZKL0ZOUSwwLjMzMzMzMzNlbUYnLUYsNiVRJXBhcnNGJ0YvRjJGOS1GLDYjUSFGJy1JJ21zcGFjZUdGJDYmLyUnaGVpZ2h0R1EmMC4wZXhGJy8lJndpZHRoR0ZMLyUmZGVwdGhHRmFwLyUqbGluZWJyZWFrR1EobmV3bGluZUYnLUY2Ni9RJmxvY2FsRidGWEZaRmZuRjtGPkZARkJGREZGRkhGSkZNRjUtRiw2JVEickYnRi9GMkZgby1GLDYlUSJkRidGL0YyRmBvLUYsNiVRKWFscGhhcHJlRidGL0YyRmBvLUYsNiVRJmFscGhhRicvRjBGPUY5RmBvLUYsNiVRJFBERUYnRi9GMkZgby1GLDYlUSNGRkYnRi9GMkZgby1GLDYlUSJpRidGL0YyRmBvLUYsNiVRJGFuc0YnRi9GMi1GNjYtUSI7RidGOUY7RmNvRkBGQkZERkZGSEZKRlRGXHAtRjY2L1EsZGVzY3JpcHRpb25GJ0ZYRlpGZm5GO0Y+RkBGQkZERkZGSEZKRk1GNS1JI21zR0YkNiNRam5GaW5kc350aGV+ZXN0aW1hYmxlfnNldH5vZn5wYXJhbWV0ZXJzfmZvcn5kZXJpdmF0aXZlfm1hdHJpeH5ERDFGJ0ZlckZccC1GLDYlUSV3aXRoRidGL0YyLUZpbjYkLUYjNiMtRiw2JVEuTGluZWFyQWxnZWJyYUYnRi9GMkY5LUY2Ni1RIjpGJ0Y5RjtGPkZARkJGREZGRkhGUkZURlxwLUYsNiZGXnFGLy8lK2V4ZWN1dGFibGVHRj1GMi1GNjYuRlFGXnRGOUY7Rj5GQEZCRkRGRkZIRlJGVC1GLDYmUSVSYW5rRidGL0ZedEYyLUZpbjYkLUYjNiNGXW9GOUZlckZccC1GLDYmRmFxRi9GXnRGMkZgdC1GLDYmUSpEaW1lbnNpb25GJ0YvRl50RjItRmluNiUtRiM2Iy1GLDYmRmhvRi9GXnRGMkZedEY5LUY2Ni5RKiZ1bWludXMwO0YnRl50RjlGO0Y+RkBGQkZERkZGSC9GS1EsMC4yMjIyMjIyZW1GJy9GTkZodUZcdC1GNjYuRlt0Rl50RjlGO0Y+RkBGQkZERkZGSEZSRlRGXHBGYnFGNUZPLUYsNiVRKk51bGxTcGFjZUYnRi9GMi1GaW42JC1GIzYkLUYsNiVRKlRyYW5zcG9zZUYnRi9GMkZldEY5RmlzRlxwLUYsNiVRKCZhbHBoYTtGJ0ZocUY5RjVGTy1GLDYlUSdNYXRyaXhGJ0YvRjItRmluNiQtRiM2JkZfcUZgby1GIzYkLUYsNiVGXXVGL0YyLUZpbjYkLUYjNiNGZm9GOUZpb0Y5RmlzRjVGaXFGNUZPRjUtRiw2JVEnVmVjdG9yRidGL0YyLUZpbjYkLUYjNiNGX3FGOUZpc0ZccEZcckY1Rk8tRiw2JVEiZkYnRi9GMi1GaW42JC1GIzYkLUYsNiVRJHNlcUYnRi9GMi1GaW42JC1GIzYrRmZvLUZpbjYmLUYjNiNGX3JGOS8lJW9wZW5HUSJbRicvJSZjbG9zZUdRIl1GJ0Zgb0Zfci1GNjYtUSI9RidGOUY7Rj5GQEZCRkRGRkZIRlJGVC1JI21uR0YkNiRRIjFGJ0Y5LUY2Ni1RIy4uRidGOUY7Rj5GQEZCRkRGRkZIRmd1Rk1GYndGZHdGOUY5RmlzRlxwLUY2Ni9RJGZvckYnRlhGWkZmbkY7Rj5GQEZCRkRGRkZIRkpGaXVGNUZfckY1LUY2Ni9RJWZyb21GJ0ZYRlpGZm5GO0Y+RkBGQkZERkZGSEZndUZpdUY1Rmp5RjUtRjY2L1EjdG9GJ0ZYRlpGZm5GO0Y+RkBGQkZERkZGSEZndUZpdUY1Rl9xRjUtRjY2L1EjZG9GJ0ZYRlpGZm5GO0Y+RkBGQkZERkZGSEZndUZpdUZccEY1RjVGNUY1RjVGNUY1RjVGNUZmdi1GaW42Ji1GIzYoRl9yRmBvRmp5Rl56RmB3RmlvRjlGYXlGZHlGNUZPRmJxRl15RmlzRlxwRjVGNUY1RjVGNUY1RjVGNUY1RmlxRl15RjVGT0Y1LUYsNiVRJGFkZEYnRi9GMi1GaW42JC1GIzYuLUYsNiVRJWRpZmZGJ0YvRjItRmluNiQtRiM2JkZcckZgb0Zmby1GaW42Ji1GIzYjLUYsNiVRImpGJ0YvRjJGOUZheUZkeUY5LUY2Ni1RJyZzZG90O0YnRjlGO0Y+RkBGQkZERkZGSEZKRk1GZnYtRmluNiYtRiM2JUZfckZgb0ZjXGxGOUZheUZkeUZgb0ZjXGxGZ3lGanlGXnpGYndGZHdGOUZpc0ZccC1GNjYvUSRlbmRGJ0ZYRlpGZm5GO0Y+RkBGQkZERkZGSC9GS0Zlb0ZNRjVGanpGaXNGXHAtRjY2LkY4Rl50RjlGO0Y+RkBGQkZERkZGSEZKRk1GYnJGNUZPLUYsNiVRKHBkc29sdmVGJ0YvRjItRmluNiQtRiM2Iy1GaW42Ji1GIzYkRmZ4LUZpbjYkLUYjNixGaXFGXXlGZ3ktRlt6NiRRIjBGJ0Y5RmBvRl9yRmd5Rmp5Rl56Rl9xRjlGOS9GYnlRInxmckYnL0ZleVEifGhyRidGOUZlckZccC1GNjYvRl9dbEZYRlpGZm5GO0Y+RkBGQkZERkZGSEZKRk0tRjY2L0Y4RlhGWkZmbkY7Rj5GQEZCRkRGRkZIRkpGTUZVLUY2Ni9GW3RGWEZaRmZuRjtGPkZARkJGREZGRkhGUkZU</Equation></Text-field>
</Input>
</Group>
<Group labelreference="L6328" drawlabel="true">
<Input>
<Text-field prompt="&gt; " style="Maple Input" layout="Normal"><Equation executable="true" style="2D Input" input-equation="" display="LUklbXJvd0c2Iy9JK21vZHVsZW5hbWVHNiJJLFR5cGVzZXR0aW5nR0koX3N5c2xpYkdGJzYlLUkjbWlHRiQ2I1EhRicvJStleGVjdXRhYmxlR1EmZmFsc2VGJy8lLG1hdGh2YXJpYW50R1Enbm9ybWFsRic=">LUklbXJvd0c2Iy9JK21vZHVsZW5hbWVHNiJJLFR5cGVzZXR0aW5nR0koX3N5c2xpYkdGJzYjLUkjbWlHRiQ2I1EhRic=</Equation></Text-field>
</Input>
</Group>
<Group labelreference="L6163" drawlabel="true">
<Input>
<Text-field prompt="&gt; " style="Maple Input" layout="Normal"><Equation executable="true" style="2D Input" input-equation="" display="LUklbXJvd0c2Iy9JK21vZHVsZW5hbWVHNiJJLFR5cGVzZXR0aW5nR0koX3N5c2xpYkdGJzYmLUkjbW9HRiQ2LVEiI0YnLyUsbWF0aHZhcmlhbnRHUSdub3JtYWxGJy8lJmZlbmNlR1EmZmFsc2VGJy8lKnNlcGFyYXRvckdGNC8lKXN0cmV0Y2h5R0Y0LyUqc3ltbWV0cmljR0Y0LyUobGFyZ2VvcEdGNC8lLm1vdmFibGVsaW1pdHNHRjQvJSdhY2NlbnRHRjQvJSdsc3BhY2VHUSYwLjBlbUYnLyUncnNwYWNlR0ZDLUkjbWlHRiQ2JVE8VGhlfnByb2R1Y3Rpdml0eX5kYXRhfmFsb25lRicvJSdpdGFsaWNHRjRGLy8lK2V4ZWN1dGFibGVHRjRGLw==">LUklbXJvd0c2Iy9JK21vZHVsZW5hbWVHNiJJLFR5cGVzZXR0aW5nR0koX3N5c2xpYkdGJzYmLUkjbW9HRiQ2LVEiI0YnLyUsbWF0aHZhcmlhbnRHUSdub3JtYWxGJy8lJmZlbmNlR1EmZmFsc2VGJy8lKnNlcGFyYXRvckdGNC8lKXN0cmV0Y2h5R0Y0LyUqc3ltbWV0cmljR0Y0LyUobGFyZ2VvcEdGNC8lLm1vdmFibGVsaW1pdHNHRjQvJSdhY2NlbnRHRjQvJSdsc3BhY2VHUSYwLjBlbUYnLyUncnNwYWNlR0ZDLUkjbWlHRiQ2JVE8VGhlfnByb2R1Y3Rpdml0eX5kYXRhfmFsb25lRicvJSdpdGFsaWNHRjRGLy8lK2V4ZWN1dGFibGVHRjRGLw==</Equation></Text-field>
</Input>
</Group>
<Group labelreference="L6404" drawlabel="true">
<Input>
<Text-field prompt="&gt; " style="Maple Input" layout="Normal"><Equation executable="true" style="2D Input" input-equation="" display="LUklbXJvd0c2Iy9JK21vZHVsZW5hbWVHNiJJLFR5cGVzZXR0aW5nR0koX3N5c2xpYkdGJzYoLUkjbWlHRiQ2JVEiVEYnLyUnaXRhbGljR1EldHJ1ZUYnLyUsbWF0aHZhcmlhbnRHUSdpdGFsaWNGJy1JI21vR0YkNi1RKiZjb2xvbmVxO0YnL0YzUSdub3JtYWxGJy8lJmZlbmNlR1EmZmFsc2VGJy8lKnNlcGFyYXRvckdGPS8lKXN0cmV0Y2h5R0Y9LyUqc3ltbWV0cmljR0Y9LyUobGFyZ2VvcEdGPS8lLm1vdmFibGVsaW1pdHNHRj0vJSdhY2NlbnRHRj0vJSdsc3BhY2VHUSwwLjI3Nzc3NzhlbUYnLyUncnNwYWNlR0ZMLUkjbW5HRiQ2JFEiOEYnRjktRjY2LVEiOkYnRjlGO0Y+RkBGQkZERkZGSEZKRk0vJStleGVjdXRhYmxlR0Y9Rjk=">LUklbXJvd0c2Iy9JK21vZHVsZW5hbWVHNiJJLFR5cGVzZXR0aW5nR0koX3N5c2xpYkdGJzYmLUkjbWlHRiQ2JVEiVEYnLyUnaXRhbGljR1EldHJ1ZUYnLyUsbWF0aHZhcmlhbnRHUSdpdGFsaWNGJy1JI21vR0YkNi1RKiZjb2xvbmVxO0YnL0YzUSdub3JtYWxGJy8lJmZlbmNlR1EmZmFsc2VGJy8lKnNlcGFyYXRvckdGPS8lKXN0cmV0Y2h5R0Y9LyUqc3ltbWV0cmljR0Y9LyUobGFyZ2VvcEdGPS8lLm1vdmFibGVsaW1pdHNHRj0vJSdhY2NlbnRHRj0vJSdsc3BhY2VHUSwwLjI3Nzc3NzhlbUYnLyUncnNwYWNlR0ZMLUkjbW5HRiQ2JFEiOEYnRjktRjY2LVEiOkYnRjlGO0Y+RkBGQkZERkZGSEZKRk0=</Equation></Text-field>
</Input>
</Group>
<Group labelreference="L6411" drawlabel="true">
<Input>
<Text-field prompt="&gt; " style="Maple Input" layout="Normal"><Equation executable="true" style="2D Input" input-equation="" display="LUklbXJvd0c2Iy9JK21vZHVsZW5hbWVHNiJJLFR5cGVzZXR0aW5nR0koX3N5c2xpYkdGJzYoLUkjbWlHRiQ2JVEna2FwcGExRicvJSdpdGFsaWNHUSV0cnVlRicvJSxtYXRodmFyaWFudEdRJ2l0YWxpY0YnLUkjbW9HRiQ2LVEqJmNvbG9uZXE7RicvRjNRJ25vcm1hbEYnLyUmZmVuY2VHUSZmYWxzZUYnLyUqc2VwYXJhdG9yR0Y9LyUpc3RyZXRjaHlHRj0vJSpzeW1tZXRyaWNHRj0vJShsYXJnZW9wR0Y9LyUubW92YWJsZWxpbWl0c0dGPS8lJ2FjY2VudEdGPS8lJ2xzcGFjZUdRLDAuMjc3Nzc3OGVtRicvJSdyc3BhY2VHRkwtSShtZmVuY2VkR0YkNiYtRiM2Ji1GLDYlUSRzZXFGJ0YvRjItRlA2JC1GIzYtLUklbXN1YkdGJDYlLUYsNiVRJyYjOTYxO0YnL0YwRj1GOS1GIzYlLUYsNiVRImlGJ0YvRjJGL0YyLyUvc3Vic2NyaXB0c2hpZnRHUSIwRictRjY2LVEnJnNkb3Q7RidGOUY7Rj5GQEZCRkRGRkZIL0ZLUSYwLjBlbUYnL0ZORmhvLUZmbjYlLUYsNiVRI25uRidGL0YyRlxvRmFvLUY2Ni1RIixGJ0Y5RjsvRj9GMUZARkJGREZGRkhGZ28vRk5RLDAuMzMzMzMzM2VtRidGXm8tRjY2LVEiPUYnRjlGO0Y+RkBGQkZERkZGSEZKRk0tSSNtbkdGJDYkUSIxRidGOS1GNjYtUSMuLkYnRjlGO0Y+RkBGQkZERkZGSC9GS1EsMC4yMjIyMjIyZW1GJ0Zpby1GLDYlUSJURidGL0YyLyUrZXhlY3V0YWJsZUdGPUY5RjlGZHFGOUY5LyUlb3BlbkdRJyZsYW5nO0YnLyUmY2xvc2VHUScmcmFuZztGJy1GNjYtUSI6RidGOUY7Rj5GQEZCRkRGRkZIRkpGTUZkcUY5">LUklbXJvd0c2Iy9JK21vZHVsZW5hbWVHNiJJLFR5cGVzZXR0aW5nR0koX3N5c2xpYkdGJzYoLUkjbWlHRiQ2JVEna2FwcGExRicvJSdpdGFsaWNHUSV0cnVlRicvJSxtYXRodmFyaWFudEdRJ2l0YWxpY0YnLUkjbW9HRiQ2LVEqJmNvbG9uZXE7RicvRjNRJ25vcm1hbEYnLyUmZmVuY2VHUSZmYWxzZUYnLyUqc2VwYXJhdG9yR0Y9LyUpc3RyZXRjaHlHRj0vJSpzeW1tZXRyaWNHRj0vJShsYXJnZW9wR0Y9LyUubW92YWJsZWxpbWl0c0dGPS8lJ2FjY2VudEdGPS8lJ2xzcGFjZUdRLDAuMjc3Nzc3OGVtRicvJSdyc3BhY2VHRkwtSShtZmVuY2VkR0YkNiYtRiM2Ji1GLDYlUSRzZXFGJ0YvRjItRlA2JC1GIzYtLUklbXN1YkdGJDYlLUYsNiVRJyYjOTYxO0YnL0YwRj1GOS1GIzYlLUYsNiVRImlGJ0YvRjJGL0YyLyUvc3Vic2NyaXB0c2hpZnRHUSIwRictRjY2LVEnJnNkb3Q7RidGOUY7Rj5GQEZCRkRGRkZIL0ZLUSYwLjBlbUYnL0ZORmhvLUZmbjYlLUYsNiVRI25uRidGL0YyRlxvRmFvLUY2Ni1RIixGJ0Y5RjsvRj9GMUZARkJGREZGRkhGZ28vRk5RLDAuMzMzMzMzM2VtRidGXm8tRjY2LVEiPUYnRjlGO0Y+RkBGQkZERkZGSEZKRk0tSSNtbkdGJDYkUSIxRidGOS1GNjYtUSMuLkYnRjlGO0Y+RkBGQkZERkZGSC9GS1EsMC4yMjIyMjIyZW1GJ0Zpby1GLDYlUSJURidGL0YyLyUrZXhlY3V0YWJsZUdGPUY5RjlGZHFGOUY5LyUlb3BlbkdRJyZsYW5nO0YnLyUmY2xvc2VHUScmcmFuZztGJy1GNjYtUSI6RidGOUY7Rj5GQEZCRkRGRkZIRkpGTUZkcUY5</Equation></Text-field>
</Input>
</Group>
<Group labelreference="L6412" drawlabel="true">
<Input>
<Text-field prompt="&gt; " style="Maple Input" layout="Normal"><Equation executable="true" style="2D Input" input-equation="" display="LUklbXJvd0c2Iy9JK21vZHVsZW5hbWVHNiJJLFR5cGVzZXR0aW5nR0koX3N5c2xpYkdGJzYoLUkjbWlHRiQ2JVEmcGFyczFGJy8lJ2l0YWxpY0dRJXRydWVGJy8lLG1hdGh2YXJpYW50R1EnaXRhbGljRictSSNtb0dGJDYtUSomY29sb25lcTtGJy9GM1Enbm9ybWFsRicvJSZmZW5jZUdRJmZhbHNlRicvJSpzZXBhcmF0b3JHRj0vJSlzdHJldGNoeUdGPS8lKnN5bW1ldHJpY0dGPS8lKGxhcmdlb3BHRj0vJS5tb3ZhYmxlbGltaXRzR0Y9LyUnYWNjZW50R0Y9LyUnbHNwYWNlR1EsMC4yNzc3Nzc4ZW1GJy8lJ3JzcGFjZUdGTC1JKG1mZW5jZWRHRiQ2Ji1GIzYmLUYsNiVRJHNlcUYnRi9GMi1GUDYkLUYjNiotSSVtc3ViR0YkNiUtRiw2JVEmJnJobztGJy9GMEY9RjktRiM2JC1GLDYlUSJpRidGL0YyRjkvJS9zdWJzY3JpcHRzaGlmdEdRIjBGJy1GNjYtUSIsRidGOUY7L0Y/RjFGQEZCRkRGRkZIL0ZLUSYwLjBlbUYnL0ZOUSwwLjMzMzMzMzNlbUYnRl5vLUY2Ni1RIj1GJ0Y5RjtGPkZARkJGREZGRkhGSkZNLUkjbW5HRiQ2JFEiMUYnRjktRjY2LVEjLi5GJ0Y5RjtGPkZARkJGREZGRkgvRktRLDAuMjIyMjIyMmVtRicvRk5GaW8tRiw2JVEiVEYnRi9GMkY5RjkvJStleGVjdXRhYmxlR0Y9RjlGOS8lJW9wZW5HUScmbGFuZztGJy8lJmNsb3NlR1EnJnJhbmc7RictRjY2LVEiOkYnRjlGO0Y+RkBGQkZERkZGSEZKRk1GXHFGOQ==">LUklbXJvd0c2Iy9JK21vZHVsZW5hbWVHNiJJLFR5cGVzZXR0aW5nR0koX3N5c2xpYkdGJzYoLUkjbWlHRiQ2JVEmcGFyczFGJy8lJ2l0YWxpY0dRJXRydWVGJy8lLG1hdGh2YXJpYW50R1EnaXRhbGljRictSSNtb0dGJDYtUSomY29sb25lcTtGJy9GM1Enbm9ybWFsRicvJSZmZW5jZUdRJmZhbHNlRicvJSpzZXBhcmF0b3JHRj0vJSlzdHJldGNoeUdGPS8lKnN5bW1ldHJpY0dGPS8lKGxhcmdlb3BHRj0vJS5tb3ZhYmxlbGltaXRzR0Y9LyUnYWNjZW50R0Y9LyUnbHNwYWNlR1EsMC4yNzc3Nzc4ZW1GJy8lJ3JzcGFjZUdGTC1JKG1mZW5jZWRHRiQ2Ji1GIzYmLUYsNiVRJHNlcUYnRi9GMi1GUDYkLUYjNiotSSVtc3ViR0YkNiUtRiw2JVEmJnJobztGJy9GMEY9RjktRiM2JC1GLDYlUSJpRidGL0YyRjkvJS9zdWJzY3JpcHRzaGlmdEdRIjBGJy1GNjYtUSIsRidGOUY7L0Y/RjFGQEZCRkRGRkZIL0ZLUSYwLjBlbUYnL0ZOUSwwLjMzMzMzMzNlbUYnRl5vLUY2Ni1RIj1GJ0Y5RjtGPkZARkJGREZGRkhGSkZNLUkjbW5HRiQ2JFEiMUYnRjktRjY2LVEjLi5GJ0Y5RjtGPkZARkJGREZGRkgvRktRLDAuMjIyMjIyMmVtRicvRk5GaW8tRiw2JVEiVEYnRi9GMkY5RjkvJStleGVjdXRhYmxlR0Y9RjlGOS8lJW9wZW5HUScmbGFuZztGJy8lJmNsb3NlR1EnJnJhbmc7RictRjY2LVEiOkYnRjlGO0Y+RkBGQkZERkZGSEZKRk1GXHFGOQ==</Equation></Text-field>
</Input>
</Group>
<Group labelreference="L6414" drawlabel="true">
<Input>
<Text-field prompt="&gt; " style="Maple Input" layout="Normal"><Equation executable="true" style="2D Input" input-equation="" display="LUklbXJvd0c2Iy9JK21vZHVsZW5hbWVHNiJJLFR5cGVzZXR0aW5nR0koX3N5c2xpYkdGJzYrLUkjbWlHRiQ2JVEjRDFGJy8lJ2l0YWxpY0dRJXRydWVGJy8lLG1hdGh2YXJpYW50R1EnaXRhbGljRictSSNtb0dGJDYtUSomY29sb25lcTtGJy9GM1Enbm9ybWFsRicvJSZmZW5jZUdRJmZhbHNlRicvJSpzZXBhcmF0b3JHRj0vJSlzdHJldGNoeUdGPS8lKnN5bW1ldHJpY0dGPS8lKGxhcmdlb3BHRj0vJS5tb3ZhYmxlbGltaXRzR0Y9LyUnYWNjZW50R0Y9LyUnbHNwYWNlR1EsMC4yNzc3Nzc4ZW1GJy8lJ3JzcGFjZUdGTC1GLDYlUSVEbWF0RidGL0YyLUkobWZlbmNlZEdGJDYkLUYjNigtRiw2JVEoJiM5NTQ7MUYnRi9GMi1GNjYtUSIsRidGOUY7L0Y/RjFGQEZCRkRGRkZIL0ZLUSYwLjBlbUYnL0ZOUSwwLjMzMzMzMzNlbUYnLUY2Ni1RIn5GJ0Y5RjtGPkZARkJGREZGRkhGaG4vRk5GaW4tRiw2JVEmcGFyczFGJ0YvRjIvJStleGVjdXRhYmxlR0Y9RjlGOS1GNjYtUSI6RidGOUY7Rj5GQEZCRkRGRkZIRkpGTS1JJ21zcGFjZUdGJDYmLyUnaGVpZ2h0R1EmMC4wZXhGJy8lJndpZHRoR0Zpbi8lJmRlcHRoR0ZdcC8lKmxpbmVicmVha0dRJWF1dG9GJy1GLDYjUSFGJ0Zjb0Y5">LUklbXJvd0c2Iy9JK21vZHVsZW5hbWVHNiJJLFR5cGVzZXR0aW5nR0koX3N5c2xpYkdGJzYrLUkjbWlHRiQ2JVEjRDFGJy8lJ2l0YWxpY0dRJXRydWVGJy8lLG1hdGh2YXJpYW50R1EnaXRhbGljRictSSNtb0dGJDYtUSomY29sb25lcTtGJy9GM1Enbm9ybWFsRicvJSZmZW5jZUdRJmZhbHNlRicvJSpzZXBhcmF0b3JHRj0vJSlzdHJldGNoeUdGPS8lKnN5bW1ldHJpY0dGPS8lKGxhcmdlb3BHRj0vJS5tb3ZhYmxlbGltaXRzR0Y9LyUnYWNjZW50R0Y9LyUnbHNwYWNlR1EsMC4yNzc3Nzc4ZW1GJy8lJ3JzcGFjZUdGTC1GLDYlUSVEbWF0RidGL0YyLUkobWZlbmNlZEdGJDYkLUYjNigtRiw2JVEoJiM5NTQ7MUYnRi9GMi1GNjYtUSIsRidGOUY7L0Y/RjFGQEZCRkRGRkZIL0ZLUSYwLjBlbUYnL0ZOUSwwLjMzMzMzMzNlbUYnLUY2Ni1RIn5GJ0Y5RjtGPkZARkJGREZGRkhGaG4vRk5GaW4tRiw2JVEmcGFyczFGJ0YvRjIvJStleGVjdXRhYmxlR0Y9RjlGOS1GNjYtUSI6RidGOUY7Rj5GQEZCRkRGRkZIRkpGTS1JJ21zcGFjZUdGJDYmLyUnaGVpZ2h0R1EmMC4wZXhGJy8lJndpZHRoR0Zpbi8lJmRlcHRoR0ZdcC8lKmxpbmVicmVha0dRJWF1dG9GJy1GLDYjUSFGJ0Zjb0Y5</Equation></Text-field>
</Input>
</Group>
<Group labelreference="L6415" drawlabel="true">
<Input>
<Text-field prompt="&gt; " style="Maple Input" layout="Normal"><Equation executable="true" style="2D Input" input-equation="" display="LUklbXJvd0c2Iy9JK21vZHVsZW5hbWVHNiJJLFR5cGVzZXR0aW5nR0koX3N5c2xpYkdGJzYwLUkjbWlHRiQ2JVEickYnLyUnaXRhbGljR1EldHJ1ZUYnLyUsbWF0aHZhcmlhbnRHUSdpdGFsaWNGJy1JI21vR0YkNi1RKiZjb2xvbmVxO0YnL0YzUSdub3JtYWxGJy8lJmZlbmNlR1EmZmFsc2VGJy8lKnNlcGFyYXRvckdGPS8lKXN0cmV0Y2h5R0Y9LyUqc3ltbWV0cmljR0Y9LyUobGFyZ2VvcEdGPS8lLm1vdmFibGVsaW1pdHNHRj0vJSdhY2NlbnRHRj0vJSdsc3BhY2VHUSwwLjI3Nzc3NzhlbUYnLyUncnNwYWNlR0ZMLUYsNiVRJVJhbmtGJ0YvRjItSShtZmVuY2VkR0YkNiQtRiM2JS1GLDYlUSNEMUYnRi9GMi8lK2V4ZWN1dGFibGVHRj1GOUY5LUY2Ni1RIjtGJ0Y5RjsvRj9GMUZARkJGREZGRkgvRktRJjAuMGVtRidGTS1GLDYlUSJkRidGL0YyRjUtRiw2JVEqRGltZW5zaW9uRidGL0YyLUZTNiQtRiM2JS1GLDYlUSZwYXJzMUYnRi9GMkZaRjlGOS1GNjYtUSgmbWludXM7RidGOUY7Rj5GQEZCRkRGRkZIL0ZLUSwwLjIyMjIyMjJlbUYnL0ZORl1wRitGZm5GWkY5">LUklbXJvd0c2Iy9JK21vZHVsZW5hbWVHNiJJLFR5cGVzZXR0aW5nR0koX3N5c2xpYkdGJzYwLUkjbWlHRiQ2JVEickYnLyUnaXRhbGljR1EldHJ1ZUYnLyUsbWF0aHZhcmlhbnRHUSdpdGFsaWNGJy1JI21vR0YkNi1RKiZjb2xvbmVxO0YnL0YzUSdub3JtYWxGJy8lJmZlbmNlR1EmZmFsc2VGJy8lKnNlcGFyYXRvckdGPS8lKXN0cmV0Y2h5R0Y9LyUqc3ltbWV0cmljR0Y9LyUobGFyZ2VvcEdGPS8lLm1vdmFibGVsaW1pdHNHRj0vJSdhY2NlbnRHRj0vJSdsc3BhY2VHUSwwLjI3Nzc3NzhlbUYnLyUncnNwYWNlR0ZMLUYsNiVRJVJhbmtGJ0YvRjItSShtZmVuY2VkR0YkNiQtRiM2JS1GLDYlUSNEMUYnRi9GMi8lK2V4ZWN1dGFibGVHRj1GOUY5LUY2Ni1RIjtGJ0Y5RjsvRj9GMUZARkJGREZGRkgvRktRJjAuMGVtRidGTS1GLDYlUSJkRidGL0YyRjUtRiw2JVEqRGltZW5zaW9uRidGL0YyLUZTNiQtRiM2JS1GLDYlUSZwYXJzMUYnRi9GMkZaRjlGOS1GNjYtUSgmbWludXM7RidGOUY7Rj5GQEZCRkRGRkZIL0ZLUSwwLjIyMjIyMjJlbUYnL0ZORl1wRitGZm5GWkY5</Equation></Text-field>
</Input>
<Output>
<Text-field style="2D Output" layout="Maple Output"><Equation executable="false" style="2D Output" display="LUklbXJvd0c2Iy9JK21vZHVsZW5hbWVHNiJJLFR5cGVzZXR0aW5nR0koX3N5c2xpYkdGJzYoLUkjbWlHRiQ2JVEickYnLyUnaXRhbGljR1EldHJ1ZUYnLyUsbWF0aHZhcmlhbnRHUSdpdGFsaWNGJy1JI21vR0YkNi1RIzo9RicvRjNRJ25vcm1hbEYnLyUmZmVuY2VHUSZmYWxzZUYnLyUqc2VwYXJhdG9yR0Y9LyUpc3RyZXRjaHlHRj0vJSpzeW1tZXRyaWNHRj0vJShsYXJnZW9wR0Y9LyUubW92YWJsZWxpbWl0c0dGPS8lJ2FjY2VudEdGPS8lJ2xzcGFjZUdRLDAuMjc3Nzc3OGVtRicvJSdyc3BhY2VHRkwtSSNtbkdGJDYkUSI4RidGOS8lK2ZvcmVncm91bmRHUShbMCwwLDBdRicvJSlyZWFkb25seUdGPUY5">IiIp</Equation></Text-field>
</Output>
<Output>
<Text-field style="2D Output" layout="Maple Output"><Equation executable="false" style="2D Output" display="LUklbXJvd0c2Iy9JK21vZHVsZW5hbWVHNiJJLFR5cGVzZXR0aW5nR0koX3N5c2xpYkdGJzYoLUkjbWlHRiQ2JVEiZEYnLyUnaXRhbGljR1EldHJ1ZUYnLyUsbWF0aHZhcmlhbnRHUSdpdGFsaWNGJy1JI21vR0YkNi1RIzo9RicvRjNRJ25vcm1hbEYnLyUmZmVuY2VHUSZmYWxzZUYnLyUqc2VwYXJhdG9yR0Y9LyUpc3RyZXRjaHlHRj0vJSpzeW1tZXRyaWNHRj0vJShsYXJnZW9wR0Y9LyUubW92YWJsZWxpbWl0c0dGPS8lJ2FjY2VudEdGPS8lJ2xzcGFjZUdRLDAuMjc3Nzc3OGVtRicvJSdyc3BhY2VHRkwtSSNtbkdGJDYkUSIwRidGOS8lK2ZvcmVncm91bmRHUShbMCwwLDBdRicvJSlyZWFkb25seUdGPUY5">IiIh</Equation></Text-field>
</Output>
</Group>
<Group labelreference="L6413" drawlabel="true">
<Input>
<Text-field prompt="&gt; " style="Maple Input" layout="Normal"><Equation executable="true" style="2D Input" input-equation="" display="LUklbXJvd0c2Iy9JK21vZHVsZW5hbWVHNiJJLFR5cGVzZXR0aW5nR0koX3N5c2xpYkdGJzYmLUkjbW9HRiQ2LVEiI0YnLyUsbWF0aHZhcmlhbnRHUSdub3JtYWxGJy8lJmZlbmNlR1EmZmFsc2VGJy8lKnNlcGFyYXRvckdGNC8lKXN0cmV0Y2h5R0Y0LyUqc3ltbWV0cmljR0Y0LyUobGFyZ2VvcEdGNC8lLm1vdmFibGVsaW1pdHNHRjQvJSdhY2NlbnRHRjQvJSdsc3BhY2VHUSYwLjBlbUYnLyUncnNwYWNlR0ZDLUkjbWlHRiQ2JVFpeH5UaGV+bW9kZWx+d2l0aH5wcm9kdWN0aXZpdHl+ZGF0YX5hbG9uZX53aWxsfmFsd2F5c35iZX5mdWxsfnJhbmt+d2l0aH5yYW5rflQuflRoaXN+cmVzdWx0fmlzfm9idmlvdXMsfmJ1dH5hbHNvfnJlc3VsdHN+ZnJvbX5hfnRyaXZ1YWx+YXBwbGljYXRpb25+b2Z+dGhlfmV4dGVuc2lvbn50aGVvcmVtfmFzfmluY3JlYXNpbmd+VH5ieX4xfm9ubHl+YWRkc35vbmV+ZXh0cmF+cGFyYW1ldGVyLkYnLyUnaXRhbGljR0Y0Ri8vJStleGVjdXRhYmxlR0Y0Ri8=">LUklbXJvd0c2Iy9JK21vZHVsZW5hbWVHNiJJLFR5cGVzZXR0aW5nR0koX3N5c2xpYkdGJzYmLUkjbW9HRiQ2LVEiI0YnLyUsbWF0aHZhcmlhbnRHUSdub3JtYWxGJy8lJmZlbmNlR1EmZmFsc2VGJy8lKnNlcGFyYXRvckdGNC8lKXN0cmV0Y2h5R0Y0LyUqc3ltbWV0cmljR0Y0LyUobGFyZ2VvcEdGNC8lLm1vdmFibGVsaW1pdHNHRjQvJSdhY2NlbnRHRjQvJSdsc3BhY2VHUSYwLjBlbUYnLyUncnNwYWNlR0ZDLUkjbWlHRiQ2JVFpeH5UaGV+bW9kZWx+d2l0aH5wcm9kdWN0aXZpdHl+ZGF0YX5hbG9uZX53aWxsfmFsd2F5c35iZX5mdWxsfnJhbmt+d2l0aH5yYW5rflQuflRoaXN+cmVzdWx0fmlzfm9idmlvdXMsfmJ1dH5hbHNvfnJlc3VsdHN+ZnJvbX5hfnRyaXZ1YWx+YXBwbGljYXRpb25+b2Z+dGhlfmV4dGVuc2lvbn50aGVvcmVtfmFzfmluY3JlYXNpbmd+VH5ieX4xfm9ubHl+YWRkc35vbmV+ZXh0cmF+cGFyYW1ldGVyLkYnLyUnaXRhbGljR0Y0Ri8vJStleGVjdXRhYmxlR0Y0Ri8=</Equation></Text-field>
</Input>
</Group>
<Group labelreference="L6410" drawlabel="true">
<Input>
<Text-field prompt="&gt; " style="Maple Input" layout="Normal"><Equation executable="true" style="2D Input" input-equation="" display="LUklbXJvd0c2Iy9JK21vZHVsZW5hbWVHNiJJLFR5cGVzZXR0aW5nR0koX3N5c2xpYkdGJzYlLUkjbWlHRiQ2I1EhRicvJStleGVjdXRhYmxlR1EmZmFsc2VGJy8lLG1hdGh2YXJpYW50R1Enbm9ybWFsRic=">LUklbXJvd0c2Iy9JK21vZHVsZW5hbWVHNiJJLFR5cGVzZXR0aW5nR0koX3N5c2xpYkdGJzYjLUkjbWlHRiQ2I1EhRic=</Equation></Text-field>
</Input>
</Group>
<Group labelreference="L6403" drawlabel="true">
<Input>
<Text-field prompt="&gt; " style="Maple Input" layout="Normal"><Equation executable="true" style="2D Input" input-equation="" display="LUklbXJvd0c2Iy9JK21vZHVsZW5hbWVHNiJJLFR5cGVzZXR0aW5nR0koX3N5c2xpYkdGJzYmLUkjbW9HRiQ2LVEiI0YnLyUsbWF0aHZhcmlhbnRHUSdub3JtYWxGJy8lJmZlbmNlR1EmZmFsc2VGJy8lKnNlcGFyYXRvckdGNC8lKXN0cmV0Y2h5R0Y0LyUqc3ltbWV0cmljR0Y0LyUobGFyZ2VvcEdGNC8lLm1vdmFibGVsaW1pdHNHRjQvJSdhY2NlbnRHRjQvJSdsc3BhY2VHUSYwLjBlbUYnLyUncnNwYWNlR0ZDLUkjbWlHRiQ2JVFFVGhlfmFkdWx0fm1hcmstcmVjYXB0dXJlfmRhdGF+YWxvbmU6RicvJSdpdGFsaWNHRjRGLy8lK2V4ZWN1dGFibGVHRjRGLw==">LUklbXJvd0c2Iy9JK21vZHVsZW5hbWVHNiJJLFR5cGVzZXR0aW5nR0koX3N5c2xpYkdGJzYmLUkjbW9HRiQ2LVEiI0YnLyUsbWF0aHZhcmlhbnRHUSdub3JtYWxGJy8lJmZlbmNlR1EmZmFsc2VGJy8lKnNlcGFyYXRvckdGNC8lKXN0cmV0Y2h5R0Y0LyUqc3ltbWV0cmljR0Y0LyUobGFyZ2VvcEdGNC8lLm1vdmFibGVsaW1pdHNHRjQvJSdhY2NlbnRHRjQvJSdsc3BhY2VHUSYwLjBlbUYnLyUncnNwYWNlR0ZDLUkjbWlHRiQ2JVFFVGhlfmFkdWx0fm1hcmstcmVjYXB0dXJlfmRhdGF+YWxvbmU6RicvJSdpdGFsaWNHRjRGLy8lK2V4ZWN1dGFibGVHRjRGLw==</Equation></Text-field>
</Input>
</Group>
<Group labelreference="L6405" drawlabel="true">
<Input>
<Text-field prompt="&gt; " style="Maple Input" layout="Normal"><Equation executable="true" style="2D Input" input-equation="" display="LUklbXJvd0c2Iy9JK21vZHVsZW5hbWVHNiJJLFR5cGVzZXR0aW5nR0koX3N5c2xpYkdGJzYpLUkjbWlHRiQ2JVEna2FwcGEyRicvJSdpdGFsaWNHUSV0cnVlRicvJSxtYXRodmFyaWFudEdRJ2l0YWxpY0YnLUkjbW9HRiQ2LVEqJmNvbG9uZXE7RicvRjNRJ25vcm1hbEYnLyUmZmVuY2VHUSZmYWxzZUYnLyUqc2VwYXJhdG9yR0Y9LyUpc3RyZXRjaHlHRj0vJSpzeW1tZXRyaWNHRj0vJShsYXJnZW9wR0Y9LyUubW92YWJsZWxpbWl0c0dGPS8lJ2FjY2VudEdGPS8lJ2xzcGFjZUdRLDAuMjc3Nzc3OGVtRicvJSdyc3BhY2VHRkwtRiw2JVEnVmVjdG9yRidGL0YyLUkobWZlbmNlZEdGJDYkLUYjNiktSSNtbkdGJDYkUSIyRidGOS1GNjYtUScmc2RvdDtGJ0Y5RjtGPkZARkJGREZGRkgvRktRJjAuMGVtRicvRk5GaW4tRiw2JVEiVEYnRi9GMi1GNjYtUSgmbWludXM7RidGOUY7Rj5GQEZCRkRGRkZIL0ZLUSwwLjIyMjIyMjJlbUYnL0ZORmJvLUZYNiRRIjFGJ0Y5LyUrZXhlY3V0YWJsZUdGPUY5RjktRjY2LVEiOkYnRjlGO0Y+RkBGQkZERkZGSEZKRk1GZ29GOQ==">LUklbXJvd0c2Iy9JK21vZHVsZW5hbWVHNiJJLFR5cGVzZXR0aW5nR0koX3N5c2xpYkdGJzYpLUkjbWlHRiQ2JVEna2FwcGEyRicvJSdpdGFsaWNHUSV0cnVlRicvJSxtYXRodmFyaWFudEdRJ2l0YWxpY0YnLUkjbW9HRiQ2LVEqJmNvbG9uZXE7RicvRjNRJ25vcm1hbEYnLyUmZmVuY2VHUSZmYWxzZUYnLyUqc2VwYXJhdG9yR0Y9LyUpc3RyZXRjaHlHRj0vJSpzeW1tZXRyaWNHRj0vJShsYXJnZW9wR0Y9LyUubW92YWJsZWxpbWl0c0dGPS8lJ2FjY2VudEdGPS8lJ2xzcGFjZUdRLDAuMjc3Nzc3OGVtRicvJSdyc3BhY2VHRkwtRiw2JVEnVmVjdG9yRidGL0YyLUkobWZlbmNlZEdGJDYkLUYjNiktSSNtbkdGJDYkUSIyRidGOS1GNjYtUScmc2RvdDtGJ0Y5RjtGPkZARkJGREZGRkgvRktRJjAuMGVtRicvRk5GaW4tRiw2JVEiVEYnRi9GMi1GNjYtUSgmbWludXM7RidGOUY7Rj5GQEZCRkRGRkZIL0ZLUSwwLjIyMjIyMjJlbUYnL0ZORmJvLUZYNiRRIjFGJ0Y5LyUrZXhlY3V0YWJsZUdGPUY5RjktRjY2LVEiOkYnRjlGO0Y+RkBGQkZERkZGSEZKRk1GZ29GOQ==</Equation></Text-field>
</Input>
</Group>
<Group labelreference="L6360" drawlabel="true">
<Input>
<Text-field prompt="&gt; " style="Maple Input" layout="Normal"><Equation executable="true" style="2D Input" input-equation="" display="LUklbXJvd0c2Iy9JK21vZHVsZW5hbWVHNiJJLFR5cGVzZXR0aW5nR0koX3N5c2xpYkdGJzZjci1JI21pR0YkNiVRJ2luZGV4aUYnLyUnaXRhbGljR1EldHJ1ZUYnLyUsbWF0aHZhcmlhbnRHUSdpdGFsaWNGJy1JI21vR0YkNi1RKiZjb2xvbmVxO0YnL0YzUSdub3JtYWxGJy8lJmZlbmNlR1EmZmFsc2VGJy8lKnNlcGFyYXRvckdGPS8lKXN0cmV0Y2h5R0Y9LyUqc3ltbWV0cmljR0Y9LyUobGFyZ2VvcEdGPS8lLm1vdmFibGVsaW1pdHNHRj0vJSdhY2NlbnRHRj0vJSdsc3BhY2VHUSwwLjI3Nzc3NzhlbUYnLyUncnNwYWNlR0ZMLUkjbW5HRiQ2JFEiMUYnRjktRjY2LVEiOkYnRjlGO0Y+RkBGQkZERkZGSEZKRk0tSSdtc3BhY2VHRiQ2Ji8lJ2hlaWdodEdRJjAuMGV4RicvJSZ3aWR0aEdRJjAuMGVtRicvJSZkZXB0aEdGZW4vJSpsaW5lYnJlYWtHUShuZXdsaW5lRictRjY2L1EkZm9yRicvJSVib2xkR0YxL0YzUSVib2xkRicvJStmb250d2VpZ2h0R0Zkb0Y7Rj5GQEZCRkRGRkZIL0ZLRmhuL0ZORmhuLUY2Ni1RIn5GJ0Y5RjtGPkZARkJGREZGRkhGZ29GaG8tRiw2JVEiaUYnRi9GMkZpby1GNjYvUSVmcm9tRidGYW9GY29GZW9GO0Y+RkBGQkZERkZGSEZnb0Zob0Zpb0ZPRmlvLUY2Ni9RI3RvRidGYW9GY29GZW9GO0Y+RkBGQkZERkZGSEZnb0Zob0Zpby1GLDYlUSJURidGL0YyLUY2Ni1RKCZtaW51cztGJ0Y5RjtGPkZARkJGREZGRkgvRktRLDAuMjIyMjIyMmVtRicvRk5GXHFGT0Zpby1GNjYvUSNkb0YnRmFvRmNvRmVvRjtGPkZARkJGREZGRkhGZ29GaG9GVkZpb0Zpb0Zpb0Zpb0Zpby1GLDYlUSdrYXBwYTJGJ0YvRjItSShtZmVuY2VkR0YkNiYtRiM2JUYrLyUrZXhlY3V0YWJsZUdGPUY5RjkvJSVvcGVuR1EiW0YnLyUmY2xvc2VHUSJdRidGNS1JJW1zdWJHRiQ2JS1GLDYlUScmIzk2NjtGJy9GMEY9RjktRiM2Jy1GLDYlUSJhRidGL0YyLUY2Ni1RIixGJ0Y5RjsvRj9GMUZARkJGREZGRkhGZ28vRk5RLDAuMzMzMzMzM2VtRidGXHBGL0YyLyUvc3Vic2NyaXB0c2hpZnRHUSIwRictRjY2LVEnJnNkb3Q7RidGOUY7Rj5GQEZCRkRGRkZIRmdvRmhvLUZicjYlLUYsNiVRInBGJ0YvRjItRiM2KUZqckZdc0ZccC1GNjYtUSIrRidGOUY7Rj5GQEZCRkRGRkZIRltxRl1xRk9GL0YyRmNzRlNGVkZpb0Zpb0Zpb0Zpb0Zpb0YrRjVGK0ZgdEZPRlNGVkZpb0Zpb0Zpb0Zpby1GNjYvUSNpZkYnRmFvRmNvRmVvRjtGPkZARkJGREZGRkhGZ29GaG9GaW9GXHAtRjY2LVErJk5vdEVxdWFsO0YnRjlGO0Y+RkBGQkZERkZGSEZKRk1GZXBGaHBGT0Zpby1GNjYvUSV0aGVuRidGYW9GY29GZW9GO0Y+RkBGQkZERkZGSEZnb0Zob0ZWRmlvRmlvRmlvRmlvRmlvRmlvRmlvRmlvRmlvRmlvRmlvRmlvRmlvRmlvRmFxLUZlcTYmLUYjNiRGK0Y5RjlGW3JGXnJGNS1GYnI2JS1GLDYlUSYmcGhpO0YnRmdyRjktRiM2JkZqckZdc0ZccEY5RmNzRmZzLUZlcTYkLUYjNihGTy1GNjYtUSomdW1pbnVzMDtGJ0Y5RjtGPkZARkJGREZGRkhGW3FGXXFGaW8tRmJyNiVGW3QtRiM2KEZqckZdc0ZccEZgdEZPRjlGY3NGaXFGOUY5RlNGVkZpb0Zpb0Zpb0Zpb0Zpb0Zpb0Zpb0Zpb0Zpb0Zpb0Zpb0Zpb0Zpb0Zpb0YrRjVGK0ZgdEZPRlNGVkZpb0Zpb0Zpb0Zpby1GNjYvUSRlbmRGJ0Zhb0Zjb0Zlb0Y7Rj5GQEZCRkRGRkZIRmdvRmhvRmlvRmN0RlNGVkZpb0ZidkZpb0ZecUZTRmlxRjk=">LUklbXJvd0c2Iy9JK21vZHVsZW5hbWVHNiJJLFR5cGVzZXR0aW5nR0koX3N5c2xpYkdGJzZjci1JI21pR0YkNiVRJ2luZGV4aUYnLyUnaXRhbGljR1EldHJ1ZUYnLyUsbWF0aHZhcmlhbnRHUSdpdGFsaWNGJy1JI21vR0YkNi1RKiZjb2xvbmVxO0YnL0YzUSdub3JtYWxGJy8lJmZlbmNlR1EmZmFsc2VGJy8lKnNlcGFyYXRvckdGPS8lKXN0cmV0Y2h5R0Y9LyUqc3ltbWV0cmljR0Y9LyUobGFyZ2VvcEdGPS8lLm1vdmFibGVsaW1pdHNHRj0vJSdhY2NlbnRHRj0vJSdsc3BhY2VHUSwwLjI3Nzc3NzhlbUYnLyUncnNwYWNlR0ZMLUkjbW5HRiQ2JFEiMUYnRjktRjY2LVEiOkYnRjlGO0Y+RkBGQkZERkZGSEZKRk0tSSdtc3BhY2VHRiQ2Ji8lJ2hlaWdodEdRJjAuMGV4RicvJSZ3aWR0aEdRJjAuMGVtRicvJSZkZXB0aEdGZW4vJSpsaW5lYnJlYWtHUShuZXdsaW5lRictRjY2L1EkZm9yRicvJSVib2xkR0YxL0YzUSVib2xkRicvJStmb250d2VpZ2h0R0Zkb0Y7Rj5GQEZCRkRGRkZIL0ZLRmhuL0ZORmhuLUY2Ni1RIn5GJ0Y5RjtGPkZARkJGREZGRkhGZ29GaG8tRiw2JVEiaUYnRi9GMkZpby1GNjYvUSVmcm9tRidGYW9GY29GZW9GO0Y+RkBGQkZERkZGSEZnb0Zob0Zpb0ZPRmlvLUY2Ni9RI3RvRidGYW9GY29GZW9GO0Y+RkBGQkZERkZGSEZnb0Zob0Zpby1GLDYlUSJURidGL0YyLUY2Ni1RKCZtaW51cztGJ0Y5RjtGPkZARkJGREZGRkgvRktRLDAuMjIyMjIyMmVtRicvRk5GXHFGT0Zpby1GNjYvUSNkb0YnRmFvRmNvRmVvRjtGPkZARkJGREZGRkhGZ29GaG9GVkZpb0Zpb0Zpb0Zpb0Zpby1GLDYlUSdrYXBwYTJGJ0YvRjItSShtZmVuY2VkR0YkNiYtRiM2JUYrLyUrZXhlY3V0YWJsZUdGPUY5RjkvJSVvcGVuR1EiW0YnLyUmY2xvc2VHUSJdRidGNS1JJW1zdWJHRiQ2JS1GLDYlUScmIzk2NjtGJy9GMEY9RjktRiM2Jy1GLDYlUSJhRidGL0YyLUY2Ni1RIixGJ0Y5RjsvRj9GMUZARkJGREZGRkhGZ28vRk5RLDAuMzMzMzMzM2VtRidGXHBGL0YyLyUvc3Vic2NyaXB0c2hpZnRHUSIwRictRjY2LVEnJnNkb3Q7RidGOUY7Rj5GQEZCRkRGRkZIRmdvRmhvLUZicjYlLUYsNiVRInBGJ0YvRjItRiM2KUZqckZdc0ZccC1GNjYtUSIrRidGOUY7Rj5GQEZCRkRGRkZIRltxRl1xRk9GL0YyRmNzRlNGVkZpb0Zpb0Zpb0Zpb0Zpb0YrRjVGK0ZgdEZPRlNGVkZpb0Zpb0Zpb0Zpby1GNjYvUSNpZkYnRmFvRmNvRmVvRjtGPkZARkJGREZGRkhGZ29GaG9GaW9GXHAtRjY2LVErJk5vdEVxdWFsO0YnRjlGO0Y+RkBGQkZERkZGSEZKRk1GZXBGaHBGT0Zpby1GNjYvUSV0aGVuRidGYW9GY29GZW9GO0Y+RkBGQkZERkZGSEZnb0Zob0ZWRmlvRmlvRmlvRmlvRmlvRmlvRmlvRmlvRmlvRmlvRmlvRmlvRmlvRmlvRmFxLUZlcTYmLUYjNiRGK0Y5RjlGW3JGXnJGNS1GYnI2JS1GLDYlUSYmcGhpO0YnRmdyRjktRiM2JkZqckZdc0ZccEY5RmNzRmZzLUZlcTYkLUYjNihGTy1GNjYtUSomdW1pbnVzMDtGJ0Y5RjtGPkZARkJGREZGRkhGW3FGXXFGaW8tRmJyNiVGW3QtRiM2KEZqckZdc0ZccEZgdEZPRjlGY3NGaXFGOUY5RlNGVkZpb0Zpb0Zpb0Zpb0Zpb0Zpb0Zpb0Zpb0Zpb0Zpb0Zpb0Zpb0Zpb0Zpb0YrRjVGK0ZgdEZPRlNGVkZpb0Zpb0Zpb0Zpby1GNjYvUSRlbmRGJ0Zhb0Zjb0Zlb0Y7Rj5GQEZCRkRGRkZIRmdvRmhvRmlvRmN0RlNGVkZpb0ZidkZpb0ZecUZTRmlxRjk=</Equation></Text-field>
</Input>
</Group>
<Group labelreference="L6406" drawlabel="true">
<Input>
<Text-field prompt="&gt; " style="Maple Input" layout="Normal"><Equation executable="true" style="2D Input" input-equation="" display="LUklbXJvd0c2Iy9JK21vZHVsZW5hbWVHNiJJLFR5cGVzZXR0aW5nR0koX3N5c2xpYkdGJzYrLUkjbWlHRiQ2JVEmcGFyczJGJy8lJ2l0YWxpY0dRJXRydWVGJy8lLG1hdGh2YXJpYW50R1EnaXRhbGljRictSSNtb0dGJDYtUSomY29sb25lcTtGJy9GM1Enbm9ybWFsRicvJSZmZW5jZUdRJmZhbHNlRicvJSpzZXBhcmF0b3JHRj0vJSlzdHJldGNoeUdGPS8lKnN5bW1ldHJpY0dGPS8lKGxhcmdlb3BHRj0vJS5tb3ZhYmxlbGltaXRzR0Y9LyUnYWNjZW50R0Y9LyUnbHNwYWNlR1EsMC4yNzc3Nzc4ZW1GJy8lJ3JzcGFjZUdGTC1JKG1mZW5jZWRHRiQ2Ji1GIzYoLUYsNiVRJHNlcUYnRi9GMi1GUDYkLUYjNiwtSSVtc3ViR0YkNiUtRiw2JVEmJnBoaTtGJy9GMEY9RjktRiM2Ji1GLDYlUSJhRidGL0YyLUY2Ni1RIixGJ0Y5RjsvRj9GMUZARkJGREZGRkgvRktRJjAuMGVtRicvRk5RLDAuMzMzMzMzM2VtRictRiw2JVEiaUYnRi9GMkY5LyUvc3Vic2NyaXB0c2hpZnRHUSIwRidGYW9GaW8tRjY2LVEiPUYnRjlGO0Y+RkBGQkZERkZGSEZKRk0tSSNtbkdGJDYkUSIxRidGOS1GNjYtUSMuLkYnRjlGO0Y+RkBGQkZERkZGSC9GS1EsMC4yMjIyMjIyZW1GJy9GTkZmby1GLDYlUSJURidGL0YyLUY2Ni1RKCZtaW51cztGJ0Y5RjtGPkZARkJGREZGRkhGaXAvRk5GanBGYnBGOUY5RmFvLUYjNiVGVC1GUDYkLUYjNiotRmZuNiUtRiw2JVEicEYnRi9GMkZcb0ZccEZhb0Zpb0ZfcC1GY3A2JFEiMkYnRjlGZnBGXHFGOUY5RjktRiw2I1EhRidGOUY5LyUlb3BlbkdRJyZsYW5nO0YnLyUmY2xvc2VHUScmcmFuZztGJy1GNjYtUSI6RidGOUY7Rj5GQEZCRkRGRkZIRkpGTS1JJ21zcGFjZUdGJDYmLyUnaGVpZ2h0R1EmMC4wZXhGJy8lJndpZHRoR0Zmby8lJmRlcHRoR0Zicy8lKmxpbmVicmVha0dRKG5ld2xpbmVGJy1GXnM2JkZgc0Zjc0Zlcy9GaHNRJWF1dG9GJ0Zhci8lK2V4ZWN1dGFibGVHRj1GOQ==">LUklbXJvd0c2Iy9JK21vZHVsZW5hbWVHNiJJLFR5cGVzZXR0aW5nR0koX3N5c2xpYkdGJzYrLUkjbWlHRiQ2JVEmcGFyczJGJy8lJ2l0YWxpY0dRJXRydWVGJy8lLG1hdGh2YXJpYW50R1EnaXRhbGljRictSSNtb0dGJDYtUSomY29sb25lcTtGJy9GM1Enbm9ybWFsRicvJSZmZW5jZUdRJmZhbHNlRicvJSpzZXBhcmF0b3JHRj0vJSlzdHJldGNoeUdGPS8lKnN5bW1ldHJpY0dGPS8lKGxhcmdlb3BHRj0vJS5tb3ZhYmxlbGltaXRzR0Y9LyUnYWNjZW50R0Y9LyUnbHNwYWNlR1EsMC4yNzc3Nzc4ZW1GJy8lJ3JzcGFjZUdGTC1JKG1mZW5jZWRHRiQ2Ji1GIzYoLUYsNiVRJHNlcUYnRi9GMi1GUDYkLUYjNiwtSSVtc3ViR0YkNiUtRiw2JVEmJnBoaTtGJy9GMEY9RjktRiM2Ji1GLDYlUSJhRidGL0YyLUY2Ni1RIixGJ0Y5RjsvRj9GMUZARkJGREZGRkgvRktRJjAuMGVtRicvRk5RLDAuMzMzMzMzM2VtRictRiw2JVEiaUYnRi9GMkY5LyUvc3Vic2NyaXB0c2hpZnRHUSIwRidGYW9GaW8tRjY2LVEiPUYnRjlGO0Y+RkBGQkZERkZGSEZKRk0tSSNtbkdGJDYkUSIxRidGOS1GNjYtUSMuLkYnRjlGO0Y+RkBGQkZERkZGSC9GS1EsMC4yMjIyMjIyZW1GJy9GTkZmby1GLDYlUSJURidGL0YyLUY2Ni1RKCZtaW51cztGJ0Y5RjtGPkZARkJGREZGRkhGaXAvRk5GanBGYnBGOUY5RmFvLUYjNiVGVC1GUDYkLUYjNiotRmZuNiUtRiw2JVEicEYnRi9GMkZcb0ZccEZhb0Zpb0ZfcC1GY3A2JFEiMkYnRjlGZnBGXHFGOUY5RjktRiw2I1EhRidGOUY5LyUlb3BlbkdRJyZsYW5nO0YnLyUmY2xvc2VHUScmcmFuZztGJy1GNjYtUSI6RidGOUY7Rj5GQEZCRkRGRkZIRkpGTS1JJ21zcGFjZUdGJDYmLyUnaGVpZ2h0R1EmMC4wZXhGJy8lJndpZHRoR0Zmby8lJmRlcHRoR0Zicy8lKmxpbmVicmVha0dRKG5ld2xpbmVGJy1GXnM2JkZgc0Zjc0Zlcy9GaHNRJWF1dG9GJ0Zhci8lK2V4ZWN1dGFibGVHRj1GOQ==</Equation></Text-field>
</Input>
</Group>
<Group labelreference="L6409" drawlabel="true">
<Input>
<Text-field prompt="&gt; " style="Maple Input" layout="Normal"><Equation executable="true" style="2D Input" input-equation="" display="LUklbXJvd0c2Iy9JK21vZHVsZW5hbWVHNiJJLFR5cGVzZXR0aW5nR0koX3N5c2xpYkdGJzYrLUkjbWlHRiQ2JVEjRDJGJy8lJ2l0YWxpY0dRJXRydWVGJy8lLG1hdGh2YXJpYW50R1EnaXRhbGljRictSSNtb0dGJDYtUSomY29sb25lcTtGJy9GM1Enbm9ybWFsRicvJSZmZW5jZUdRJmZhbHNlRicvJSpzZXBhcmF0b3JHRj0vJSlzdHJldGNoeUdGPS8lKnN5bW1ldHJpY0dGPS8lKGxhcmdlb3BHRj0vJS5tb3ZhYmxlbGltaXRzR0Y9LyUnYWNjZW50R0Y9LyUnbHNwYWNlR1EsMC4yNzc3Nzc4ZW1GJy8lJ3JzcGFjZUdGTC1GLDYlUSVEbWF0RidGL0YyLUkobWZlbmNlZEdGJDYkLUYjNigtRiw2JVEna2FwcGEyRidGL0YyLUY2Ni1RIixGJ0Y5RjsvRj9GMUZARkJGREZGRkgvRktRJjAuMGVtRicvRk5RLDAuMzMzMzMzM2VtRictRjY2LVEifkYnRjlGO0Y+RkBGQkZERkZGSEZobi9GTkZpbi1GLDYlUSZwYXJzMkYnRi9GMi8lK2V4ZWN1dGFibGVHRj1GOUY5LUY2Ni1RIjpGJ0Y5RjtGPkZARkJGREZGRkhGSkZNLUknbXNwYWNlR0YkNiYvJSdoZWlnaHRHUSYwLjBleEYnLyUmd2lkdGhHRmluLyUmZGVwdGhHRl1wLyUqbGluZWJyZWFrR1ElYXV0b0YnLUYsNiNRIUYnRmNvRjk=">LUklbXJvd0c2Iy9JK21vZHVsZW5hbWVHNiJJLFR5cGVzZXR0aW5nR0koX3N5c2xpYkdGJzYrLUkjbWlHRiQ2JVEjRDJGJy8lJ2l0YWxpY0dRJXRydWVGJy8lLG1hdGh2YXJpYW50R1EnaXRhbGljRictSSNtb0dGJDYtUSomY29sb25lcTtGJy9GM1Enbm9ybWFsRicvJSZmZW5jZUdRJmZhbHNlRicvJSpzZXBhcmF0b3JHRj0vJSlzdHJldGNoeUdGPS8lKnN5bW1ldHJpY0dGPS8lKGxhcmdlb3BHRj0vJS5tb3ZhYmxlbGltaXRzR0Y9LyUnYWNjZW50R0Y9LyUnbHNwYWNlR1EsMC4yNzc3Nzc4ZW1GJy8lJ3JzcGFjZUdGTC1GLDYlUSVEbWF0RidGL0YyLUkobWZlbmNlZEdGJDYkLUYjNigtRiw2JVEna2FwcGEyRidGL0YyLUY2Ni1RIixGJ0Y5RjsvRj9GMUZARkJGREZGRkgvRktRJjAuMGVtRicvRk5RLDAuMzMzMzMzM2VtRictRjY2LVEifkYnRjlGO0Y+RkBGQkZERkZGSEZobi9GTkZpbi1GLDYlUSZwYXJzMkYnRi9GMi8lK2V4ZWN1dGFibGVHRj1GOUY5LUY2Ni1RIjpGJ0Y5RjtGPkZARkJGREZGRkhGSkZNLUknbXNwYWNlR0YkNiYvJSdoZWlnaHRHUSYwLjBleEYnLyUmd2lkdGhHRmluLyUmZGVwdGhHRl1wLyUqbGluZWJyZWFrR1ElYXV0b0YnLUYsNiNRIUYnRmNvRjk=</Equation></Text-field>
</Input>
</Group>
<Group labelreference="L6408" drawlabel="true">
<Input>
<Text-field prompt="&gt; " style="Maple Input" layout="Normal"><Equation executable="true" style="2D Input" input-equation="" display="LUklbXJvd0c2Iy9JK21vZHVsZW5hbWVHNiJJLFR5cGVzZXR0aW5nR0koX3N5c2xpYkdGJzYwLUkjbWlHRiQ2JVEickYnLyUnaXRhbGljR1EldHJ1ZUYnLyUsbWF0aHZhcmlhbnRHUSdpdGFsaWNGJy1JI21vR0YkNi1RKiZjb2xvbmVxO0YnL0YzUSdub3JtYWxGJy8lJmZlbmNlR1EmZmFsc2VGJy8lKnNlcGFyYXRvckdGPS8lKXN0cmV0Y2h5R0Y9LyUqc3ltbWV0cmljR0Y9LyUobGFyZ2VvcEdGPS8lLm1vdmFibGVsaW1pdHNHRj0vJSdhY2NlbnRHRj0vJSdsc3BhY2VHUSwwLjI3Nzc3NzhlbUYnLyUncnNwYWNlR0ZMLUYsNiVRJVJhbmtGJ0YvRjItSShtZmVuY2VkR0YkNiQtRiM2JS1GLDYlUSNEMkYnRi9GMi8lK2V4ZWN1dGFibGVHRj1GOUY5LUY2Ni1RIjtGJ0Y5RjsvRj9GMUZARkJGREZGRkgvRktRJjAuMGVtRidGTS1GLDYlUSJkRidGL0YyRjUtRiw2JVEqRGltZW5zaW9uRidGL0YyLUZTNiQtRiM2JS1GLDYlUSZwYXJzMkYnRi9GMkZaRjlGOS1GNjYtUSgmbWludXM7RidGOUY7Rj5GQEZCRkRGRkZIL0ZLUSwwLjIyMjIyMjJlbUYnL0ZORl1wRitGZm5GWkY5">LUklbXJvd0c2Iy9JK21vZHVsZW5hbWVHNiJJLFR5cGVzZXR0aW5nR0koX3N5c2xpYkdGJzYwLUkjbWlHRiQ2JVEickYnLyUnaXRhbGljR1EldHJ1ZUYnLyUsbWF0aHZhcmlhbnRHUSdpdGFsaWNGJy1JI21vR0YkNi1RKiZjb2xvbmVxO0YnL0YzUSdub3JtYWxGJy8lJmZlbmNlR1EmZmFsc2VGJy8lKnNlcGFyYXRvckdGPS8lKXN0cmV0Y2h5R0Y9LyUqc3ltbWV0cmljR0Y9LyUobGFyZ2VvcEdGPS8lLm1vdmFibGVsaW1pdHNHRj0vJSdhY2NlbnRHRj0vJSdsc3BhY2VHUSwwLjI3Nzc3NzhlbUYnLyUncnNwYWNlR0ZMLUYsNiVRJVJhbmtGJ0YvRjItSShtZmVuY2VkR0YkNiQtRiM2JS1GLDYlUSNEMkYnRi9GMi8lK2V4ZWN1dGFibGVHRj1GOUY5LUY2Ni1RIjtGJ0Y5RjsvRj9GMUZARkJGREZGRkgvRktRJjAuMGVtRidGTS1GLDYlUSJkRidGL0YyRjUtRiw2JVEqRGltZW5zaW9uRidGL0YyLUZTNiQtRiM2JS1GLDYlUSZwYXJzMkYnRi9GMkZaRjlGOS1GNjYtUSgmbWludXM7RidGOUY7Rj5GQEZCRkRGRkZIL0ZLUSwwLjIyMjIyMjJlbUYnL0ZORl1wRitGZm5GWkY5</Equation></Text-field>
</Input>
<Output>
<Text-field style="2D Output" layout="Maple Output"><Equation executable="false" style="2D Output" display="LUklbXJvd0c2Iy9JK21vZHVsZW5hbWVHNiJJLFR5cGVzZXR0aW5nR0koX3N5c2xpYkdGJzYoLUkjbWlHRiQ2JVEickYnLyUnaXRhbGljR1EldHJ1ZUYnLyUsbWF0aHZhcmlhbnRHUSdpdGFsaWNGJy1JI21vR0YkNi1RIzo9RicvRjNRJ25vcm1hbEYnLyUmZmVuY2VHUSZmYWxzZUYnLyUqc2VwYXJhdG9yR0Y9LyUpc3RyZXRjaHlHRj0vJSpzeW1tZXRyaWNHRj0vJShsYXJnZW9wR0Y9LyUubW92YWJsZWxpbWl0c0dGPS8lJ2FjY2VudEdGPS8lJ2xzcGFjZUdRLDAuMjc3Nzc3OGVtRicvJSdyc3BhY2VHRkwtSSNtbkdGJDYkUSMxM0YnRjkvJStmb3JlZ3JvdW5kR1EoWzAsMCwwXUYnLyUpcmVhZG9ubHlHRj1GOQ==">IiM4</Equation></Text-field>
</Output>
<Output>
<Text-field style="2D Output" layout="Maple Output"><Equation executable="false" style="2D Output" display="LUklbXJvd0c2Iy9JK21vZHVsZW5hbWVHNiJJLFR5cGVzZXR0aW5nR0koX3N5c2xpYkdGJzYoLUkjbWlHRiQ2JVEiZEYnLyUnaXRhbGljR1EldHJ1ZUYnLyUsbWF0aHZhcmlhbnRHUSdpdGFsaWNGJy1JI21vR0YkNi1RIzo9RicvRjNRJ25vcm1hbEYnLyUmZmVuY2VHUSZmYWxzZUYnLyUqc2VwYXJhdG9yR0Y9LyUpc3RyZXRjaHlHRj0vJSpzeW1tZXRyaWNHRj0vJShsYXJnZW9wR0Y9LyUubW92YWJsZWxpbWl0c0dGPS8lJ2FjY2VudEdGPS8lJ2xzcGFjZUdRLDAuMjc3Nzc3OGVtRicvJSdyc3BhY2VHRkwtSSNtbkdGJDYkUSIxRidGOS8lK2ZvcmVncm91bmRHUShbMCwwLDBdRicvJSlyZWFkb25seUdGPUY5">IiIi</Equation></Text-field>
</Output>
</Group>
<Group labelreference="L6407" drawlabel="true">
<Input>
<Text-field prompt="&gt; " style="Maple Input" layout="Normal"><Equation executable="true" style="2D Input" input-equation="" display="LUklbXJvd0c2Iy9JK21vZHVsZW5hbWVHNiJJLFR5cGVzZXR0aW5nR0koX3N5c2xpYkdGJzYnLUkjbWlHRiQ2JVEoRXN0cGFyc0YnLyUnaXRhbGljR1EldHJ1ZUYnLyUsbWF0aHZhcmlhbnRHUSdpdGFsaWNGJy1JKG1mZW5jZWRHRiQ2JC1GIzYnLUYsNiVRI0QyRidGL0YyLUkjbW9HRiQ2LVEiLEYnL0YzUSdub3JtYWxGJy8lJmZlbmNlR1EmZmFsc2VGJy8lKnNlcGFyYXRvckdGMS8lKXN0cmV0Y2h5R0ZFLyUqc3ltbWV0cmljR0ZFLyUobGFyZ2VvcEdGRS8lLm1vdmFibGVsaW1pdHNHRkUvJSdhY2NlbnRHRkUvJSdsc3BhY2VHUSYwLjBlbUYnLyUncnNwYWNlR1EsMC4zMzMzMzMzZW1GJy1GLDYlUSZwYXJzMkYnRi9GMi8lK2V4ZWN1dGFibGVHRkVGQUZBLUY+Ni1RIjtGJ0ZBRkNGRkZIRkpGTEZORlBGUi9GVlEsMC4yNzc3Nzc4ZW1GJ0ZlbkZB">LUklbXJvd0c2Iy9JK21vZHVsZW5hbWVHNiJJLFR5cGVzZXR0aW5nR0koX3N5c2xpYkdGJzYnLUkjbWlHRiQ2JVEoRXN0cGFyc0YnLyUnaXRhbGljR1EldHJ1ZUYnLyUsbWF0aHZhcmlhbnRHUSdpdGFsaWNGJy1JKG1mZW5jZWRHRiQ2JC1GIzYnLUYsNiVRI0QyRidGL0YyLUkjbW9HRiQ2LVEiLEYnL0YzUSdub3JtYWxGJy8lJmZlbmNlR1EmZmFsc2VGJy8lKnNlcGFyYXRvckdGMS8lKXN0cmV0Y2h5R0ZFLyUqc3ltbWV0cmljR0ZFLyUobGFyZ2VvcEdGRS8lLm1vdmFibGVsaW1pdHNHRkUvJSdhY2NlbnRHRkUvJSdsc3BhY2VHUSYwLjBlbUYnLyUncnNwYWNlR1EsMC4zMzMzMzMzZW1GJy1GLDYlUSZwYXJzMkYnRi9GMi8lK2V4ZWN1dGFibGVHRkVGQUZBLUY+Ni1RIjtGJ0ZBRkNGRkZIRkpGTEZORlBGUi9GVlEsMC4yNzc3Nzc4ZW1GJ0ZlbkZB</Equation></Text-field>
</Input>
<Output>
<Text-field style="2D Output" layout="Maple Output"><Equation executable="false" style="2D Output" display="LUkobWZlbmNlZEc2Iy9JK21vZHVsZW5hbWVHNiJJLFR5cGVzZXR0aW5nR0koX3N5c2xpYkdGJzYmLUklbXJvd0dGJDYmLUYsNigtRiw2KC1JI21pR0YkNiVRImZGJy8lJ2l0YWxpY0dRJXRydWVGJy8lLG1hdGh2YXJpYW50R1EnaXRhbGljRictSSNtb0dGJDYtUTAmQXBwbHlGdW5jdGlvbjtGJy9GOlEnbm9ybWFsRicvJSZmZW5jZUdRJmZhbHNlRicvJSpzZXBhcmF0b3JHRkQvJSlzdHJldGNoeUdGRC8lKnN5bW1ldHJpY0dGRC8lKGxhcmdlb3BHRkQvJS5tb3ZhYmxlbGltaXRzR0ZELyUnYWNjZW50R0ZELyUnbHNwYWNlR1EmMC4wZW1GJy8lJ3JzcGFjZUdGUy1GIzYkLUYsNkAtSSVtc3ViR0YkNiUtRjM2JVEnJiM5NjY7RicvRjdGREZALUYsNigtRjM2JVEiYUYnRjZGOS1GPTYtUSIsRidGQEZCL0ZGRjhGR0ZJRktGTUZPRlEvRlVRLDAuMzMzMzMzM2VtRictSSNtbkdGJDYkUSIxRidGQC8lK2ZvcmVncm91bmRHUShbMCwwLDBdRicvJSlyZWFkb25seUdGREZALyUvc3Vic2NyaXB0c2hpZnRHUSIwRidGYG8tRmVuNiVGZ24tRiw2KEZdb0Zgby1GZ282JFEiMkYnRkBGam9GXXBGQEZfcEZgby1GZW42JUZnbi1GLDYoRl1vRmBvLUZnbzYkUSIzRidGQEZqb0ZdcEZARl9wRmBvLUZlbjYlRmduLUYsNihGXW9GYG8tRmdvNiRRIjRGJ0ZARmpvRl1wRkBGX3BGYG8tRmVuNiVGZ24tRiw2KEZdb0Zgby1GZ282JFEiNUYnRkBGam9GXXBGQEZfcEZgby1GZW42JUZnbi1GLDYoRl1vRmBvLUZnbzYkUSI2RidGQEZqb0ZdcEZARl9wRmBvLUZlbjYlRmduLUYsNihGXW9GYG8tRmdvNiRRIjdGJ0ZARmpvRl1wRkBGX3BGYG8tRmVuNiUtRjM2JVEicEYnRjZGOUZkcEZfcEZgby1GZW42JUZec0ZbcUZfcEZgby1GZW42JUZec0ZicUZfcEZgby1GZW42JUZec0ZpcUZfcEZgby1GZW42JUZec0ZgckZfcEZgby1GZW42JUZec0ZnckZfcEZgby1GZW42JUZecy1GLDYoRl1vRmBvLUZnbzYkUSI4RidGQEZqb0ZdcEZARl9wRmpvRl1wRkBGQEZqb0ZdcEZALUY9Ni1RIj1GJ0ZARkJGRUZHRklGS0ZNRk8vRlJRLDAuMjc3Nzc3OGVtRicvRlVGZnQtRiw2KC1GMzYlUSRfRjFGJ0Y2RjlGPC1GIzYkLUYsNj5GWkZgb0ZicEZgb0ZpcEZgb0ZgcUZgb0ZncUZgb0ZeckZgb0Zcc0Zgb0Zhc0Zgb0Zjc0Zgb0Zlc0Zgb0Znc0Zgb0Zpc0Zgby1GLDYmRmVyLUY9Ni1RMSZJbnZpc2libGVUaW1lcztGJ0ZARkJGRUZHRklGS0ZNRk9GUUZURlt0RkBGam9GXXBGQEZARmpvRl1wRkBGam9GXXBGQEZqb0ZdcEZARkAvJSVvcGVuR1EifGZyRicvJSZjbG9zZUdRInxockYn">PCMvLUkiZkc2IjYwJkkkcGhpRzYiNiRJImFHNiIiIiImSSRwaGlHNiI2JEkiYUc2IiIiIyZJJHBoaUc2IjYkSSJhRzYiIiIkJkkkcGhpRzYiNiRJImFHNiIiIiUmSSRwaGlHNiI2JEkiYUc2IiIiJiZJJHBoaUc2IjYkSSJhRzYiIiInJkkkcGhpRzYiNiRJImFHNiIiIigmSSJwRzYiNiRJImFHNiIiIiMmSSJwRzYiNiRJImFHNiIiIiQmSSJwRzYiNiRJImFHNiIiIiUmSSJwRzYiNiRJImFHNiIiIiYmSSJwRzYiNiRJImFHNiIiIicmSSJwRzYiNiRJImFHNiIiIigmSSJwRzYiNiRJImFHNiIiIiktSSRfRjFHNiI2LyZJJHBoaUc2IjYkSSJhRzYiIiIiJkkkcGhpRzYiNiRJImFHNiIiIiMmSSRwaGlHNiI2JEkiYUc2IiIiJCZJJHBoaUc2IjYkSSJhRzYiIiIlJkkkcGhpRzYiNiRJImFHNiIiIiYmSSRwaGlHNiI2JEkiYUc2IiIiJyZJInBHNiI2JEkiYUc2IiIiIyZJInBHNiI2JEkiYUc2IiIiJCZJInBHNiI2JEkiYUc2IiIiJSZJInBHNiI2JEkiYUc2IiIiJiZJInBHNiI2JEkiYUc2IiIiJyZJInBHNiI2JEkiYUc2IiIiKComJkkkcGhpRzYiNiRJImFHNiIiIigiIiImSSJwRzYiNiRJImFHNiIiIikiIiI=</Equation></Text-field>
</Output>
</Group>
<Group labelreference="L6428" drawlabel="true">
<Input>
<Text-field prompt="&gt; " style="Maple Input" layout="Normal"><Equation executable="true" style="2D Input" input-equation="" display="LUklbXJvd0c2Iy9JK21vZHVsZW5hbWVHNiJJLFR5cGVzZXR0aW5nR0koX3N5c2xpYkdGJzYmLUkjbW9HRiQ2LVEiI0YnLyUsbWF0aHZhcmlhbnRHUSdub3JtYWxGJy8lJmZlbmNlR1EmZmFsc2VGJy8lKnNlcGFyYXRvckdGNC8lKXN0cmV0Y2h5R0Y0LyUqc3ltbWV0cmljR0Y0LyUobGFyZ2VvcEdGNC8lLm1vdmFibGVsaW1pdHNHRjQvJSdhY2NlbnRHRjQvJSdsc3BhY2VHUSYwLjBlbUYnLyUncnNwYWNlR0ZDLUkjbWlHRiQ2JVFpc1RoZX5hZHVsdH5tYXJrJiM4NzIyO3JlY2FwdHVyZX5kYXRhfmFsb25lfmFyZX5wYXJhbWV0ZXJ+cmVkdW5kYW50fndpdGh+ZH49fjEufihTZWV+Q29sZX5ldH5hbCx+MjAxMCx+Zm9yfnRoZX5leHRlbnNpb25+dGhlb3JlbX50b35wcm92ZX50aGlzKS5GJy8lJ2l0YWxpY0dGNEYvLyUrZXhlY3V0YWJsZUdGNEYv">LUklbXJvd0c2Iy9JK21vZHVsZW5hbWVHNiJJLFR5cGVzZXR0aW5nR0koX3N5c2xpYkdGJzYmLUkjbW9HRiQ2LVEiI0YnLyUsbWF0aHZhcmlhbnRHUSdub3JtYWxGJy8lJmZlbmNlR1EmZmFsc2VGJy8lKnNlcGFyYXRvckdGNC8lKXN0cmV0Y2h5R0Y0LyUqc3ltbWV0cmljR0Y0LyUobGFyZ2VvcEdGNC8lLm1vdmFibGVsaW1pdHNHRjQvJSdhY2NlbnRHRjQvJSdsc3BhY2VHUSYwLjBlbUYnLyUncnNwYWNlR0ZDLUkjbWlHRiQ2JVFpc1RoZX5hZHVsdH5tYXJrJiM4NzIyO3JlY2FwdHVyZX5kYXRhfmFsb25lfmFyZX5wYXJhbWV0ZXJ+cmVkdW5kYW50fndpdGh+ZH49fjEufihTZWV+Q29sZX5ldH5hbCx+MjAxMCx+Zm9yfnRoZX5leHRlbnNpb25+dGhlb3JlbX50b35wcm92ZX50aGlzKS5GJy8lJ2l0YWxpY0dGNEYvLyUrZXhlY3V0YWJsZUdGNEYv</Equation></Text-field>
</Input>
</Group>
<Group labelreference="L6427" drawlabel="true">
<Input>
<Text-field prompt="&gt; " style="Maple Input" layout="Normal"><Equation executable="true" style="2D Input" input-equation="" display="LUklbXJvd0c2Iy9JK21vZHVsZW5hbWVHNiJJLFR5cGVzZXR0aW5nR0koX3N5c2xpYkdGJzYlLUkjbWlHRiQ2I1EhRicvJStleGVjdXRhYmxlR1EmZmFsc2VGJy8lLG1hdGh2YXJpYW50R1Enbm9ybWFsRic=">JSFH</Equation></Text-field>
</Input>
</Group>
<Group labelreference="L6431" drawlabel="true">
<Input>
<Text-field prompt="&gt; " style="Maple Input" layout="Normal"><Equation executable="true" style="2D Input" input-equation="" display="LUklbXJvd0c2Iy9JK21vZHVsZW5hbWVHNiJJLFR5cGVzZXR0aW5nR0koX3N5c2xpYkdGJzYmLUkjbW9HRiQ2LVEiI0YnLyUsbWF0aHZhcmlhbnRHUSdub3JtYWxGJy8lJmZlbmNlR1EmZmFsc2VGJy8lKnNlcGFyYXRvckdGNC8lKXN0cmV0Y2h5R0Y0LyUqc3ltbWV0cmljR0Y0LyUobGFyZ2VvcEdGNC8lLm1vdmFibGVsaW1pdHNHRjQvJSdhY2NlbnRHRjQvJSdsc3BhY2VHUSYwLjBlbUYnLyUncnNwYWNlR0ZDLUkjbWlHRiQ2JVE5VGhlfkNoaWNrfk1SUn5kYXRhfmFsb25lRicvJSdpdGFsaWNHRjRGLy8lK2V4ZWN1dGFibGVHRjRGLw==">LUklbXJvd0c2Iy9JK21vZHVsZW5hbWVHNiJJLFR5cGVzZXR0aW5nR0koX3N5c2xpYkdGJzYmLUkjbW9HRiQ2LVEiI0YnLyUsbWF0aHZhcmlhbnRHUSdub3JtYWxGJy8lJmZlbmNlR1EmZmFsc2VGJy8lKnNlcGFyYXRvckdGNC8lKXN0cmV0Y2h5R0Y0LyUqc3ltbWV0cmljR0Y0LyUobGFyZ2VvcEdGNC8lLm1vdmFibGVsaW1pdHNHRjQvJSdhY2NlbnRHRjQvJSdsc3BhY2VHUSYwLjBlbUYnLyUncnNwYWNlR0ZDLUkjbWlHRiQ2JVE5VGhlfkNoaWNrfk1SUn5kYXRhfmFsb25lRicvJSdpdGFsaWNHRjRGLy8lK2V4ZWN1dGFibGVHRjRGLw==</Equation></Text-field>
</Input>
</Group>
<Group labelreference="L6430" drawlabel="true">
<Input>
<Text-field prompt="&gt; " style="Maple Input" layout="Normal"><Equation executable="true" style="2D Input" input-equation="" display="LUklbXJvd0c2Iy9JK21vZHVsZW5hbWVHNiJJLFR5cGVzZXR0aW5nR0koX3N5c2xpYkdGJzZnX2wtSSNtaUdGJDYlUSdrYXBwYTNGJy8lJ2l0YWxpY0dRJXRydWVGJy8lLG1hdGh2YXJpYW50R1EnaXRhbGljRictSSNtb0dGJDYtUSomY29sb25lcTtGJy9GM1Enbm9ybWFsRicvJSZmZW5jZUdRJmZhbHNlRicvJSpzZXBhcmF0b3JHRj0vJSlzdHJldGNoeUdGPS8lKnN5bW1ldHJpY0dGPS8lKGxhcmdlb3BHRj0vJS5tb3ZhYmxlbGltaXRzR0Y9LyUnYWNjZW50R0Y9LyUnbHNwYWNlR1EsMC4yNzc3Nzc4ZW1GJy8lJ3JzcGFjZUdGTC1GLDYlUSdWZWN0b3JGJ0YvRjItSShtZmVuY2VkR0YkNiQtRiM2My1JJW1zdXBHRiQ2JS1GLDYlUSJURidGL0YyLUkjbW5HRiQ2JFEiMkYnRjkvJTFzdXBlcnNjcmlwdHNoaWZ0R1EiMEYnLUY2Ni1RKCZtaW51cztGJ0Y5RjtGPkZARkJGREZGRkgvRktRLDAuMjIyMjIyMmVtRicvRk5GYm8tSSZtZnJhY0dGJDYoLUZobjYkUSI1RidGOUZnbi8lLmxpbmV0aGlja25lc3NHUSIxRicvJStkZW5vbWFsaWduR1EnY2VudGVyRicvJSludW1hbGlnbkdGX3AvJSliZXZlbGxlZEdGPS1GNjYtUTEmSW52aXNpYmxlVGltZXM7RidGOUY7Rj5GQEZCRkRGRkZIL0ZLUSYwLjBlbUYnL0ZORmhwRlotRjY2LVEiK0YnRjlGO0Y+RkBGQkZERkZGSEZhb0Zjb0ZaLUY2Ni1RIn5GJ0Y5RjtGPkZARkJGREZGRkhGZ3BGaXAtRlM2JC1GIzYqRlpGXm8tRmhuNiRGXHBGOS8lK2ZvcmVncm91bmRHUSpbMCwwLDI1NV1GJy8lK2V4ZWN1dGFibGVHRj0vJSlyZWFkb25seUdGMS8lMGZvbnRfc3R5bGVfbmFtZUdRKjJEfk91dHB1dEYnRjlGOUZqcC1GZW82KC1GaG42JFEiM0YnRjlGZ25Gam9GXXBGYHBGYnBGXm8tRmVvNihGZHFGZ25Gam9GXXBGYHBGYnBGZHAtRlg2JUZgcUZnbkZbb0ZpcUY5RjktRjY2LVEiOkYnRjlGO0Y+RkBGQkZERkZGSEZKRk1GXXEtRiw2JVEnaW5kZXhpRidGL0YyRjVGZHFGaXItSSdtc3BhY2VHRiQ2Ji8lJ2hlaWdodEdRJjAuMGV4RicvJSZ3aWR0aEdGaHAvJSZkZXB0aEdGZHMvJSpsaW5lYnJlYWtHUShuZXdsaW5lRidGXXEtRjY2L1EkZm9yRicvJSVib2xkR0YxL0YzUSVib2xkRicvJStmb250d2VpZ2h0R0ZidEY7Rj5GQEZCRkRGRkZIRmdwRmlwRl1xLUYsNiVRImlGJ0YvRjJGXXEtRjY2L1ElZnJvbUYnRl90RmF0RmN0RjtGPkZARkJGREZGRkhGZ3BGaXBGXXFGZHFGXXEtRjY2L1EjdG9GJ0ZfdEZhdEZjdEY7Rj5GQEZCRkRGRkZIRmdwRmlwRl1xRlpGXm9GZHFGXXEtRjY2L1EjZG9GJ0ZfdEZhdEZjdEY7Rj5GQEZCRkRGRkZIRmdwRmlwRl9zRl1xRl1xRl1xRl1xRl1xRl1xRl1xRl1xRlx0Rl1xLUYsNiVRImpGJ0YvRjJGXXFGaHRGXXEtRiw2JUZndC9GMEY9RjlGXXFGW3VGXXFGWkZeb0ZkcUZdcUZedUZfc0ZdcUZdcUZdcUZdcUZdcUZdcUZdcUZdcUZdcUZdcUZdcUZdcUZdcUZdcUZdcUYrLUZTNiYtRiM2JkZdcUZcc0ZpcUY5RjkvJSVvcGVuR1EiW0YnLyUmY2xvc2VHUSJdRidGNS1GLDYlUSVldmFsRidGL0YyLUZTNiQtRiM2LS1JJW1zdWJHRiQ2JS1GLDYlUScmIzk2ODtGJ0ZmdUY5LUYjNidGZXQtRjY2LVEiLEYnRjlGOy9GP0YxRkBGQkZERkZGSEZncC9GTlEsMC4zMzMzMzMzZW1GJ0ZhdUYvRjIvJS9zdWJzY3JpcHRzaGlmdEdGXW8tRjY2LVEnJnNkb3Q7RidGOUY7Rj5GQEZCRkRGRkZIRmdwRmlwLUZpdjYlLUYsNiVRJyYjOTY0O0YnRmZ1RjlGXndGZndGaHctRml2NiUtRiw2JVEnJiM5NjY7RidGZnVGOUZed0Zmd0Zody1GaXY2JS1GLDYlUSJxRidGL0YyRl53RmZ3RmB3LUZTNiYtRiM2RC1GLDYlUSRzZXFGJ0YvRjItRlM2JC1GIzYrRl55LUZTNiQtRiM2Ki1GaXY2JS1GLDYlUSYmcGhpO0YnRmZ1RjktRiM2JkZldEZgd0ZhdUY5RmZ3LUY2Ni1RIj1GJ0Y5RjtGPkZARkJGREZGRkhGSkZNLUZpdjYlRlt6LUYjNiYtRmhuNiRGXW9GOUZgd0ZhdUY5RmZ3RmB3RmV0RmB6RmRxRjlGOUZgd0ZhdUZgekZkcS1GNjYtUSMuLkYnRjlGO0Y+RkBGQkZERkZGSEZhb0ZpcEZaRjlGOUZgd0ZeeS1GUzYkLUYjNixGXnktRlM2JC1GIzYtRml5RmB6LUZpdjYlRlt6LUYjNiZGZXRGXm9GZHFGOUZmd0Zgd0ZldEZgekZnbkZpei1GaG42JFEiNEYnRjlGaXFGOUY5RmB3RmF1RmB6RmRxRml6RlpGaXFGOUY5RmB3Rl55LUZTNiQtRiM2K0ZeeS1GUzYkLUYjNixGaXlGYHotRml2NiVGW3otRiM2Ji1GLDYlUSJhRidGL0YyRmB3RmF1RjlGZndGYHdGZXRGYHpGZ29GaXpGWkY5RjlGYHdGYXVGYHpGZHFGaXpGWkY5RjlGYHdGXnktRlM2JC1GIzYrRl55LUZTNiQtRiM2KkZodkZgekZbd0Zgd0ZldEZgekZoW2xGOUY5RmB3RmF1RmB6RmRxRml6RlpGOUY5RmB3Rl55LUZTNiQtRiM2K0ZeeS1GUzYkLUYjNiwtRml2NiUtRiw2JVEmJnBzaTtGJ0ZmdUY5Rl56RmZ3RmB6RmRxRmB3RmV0RmB6RmRxRml6RmJyRjlGOUZgd0ZhdUZgekZkcUZpekZaRjlGOUZgd0ZeeS1GUzYkLUYjNitGXnktRlM2JC1GIzYsRmpdbEZgekZkcUZgd0ZldEZgekZnb0ZpekZaRjlGOUZgd0ZhdUZgekZkcUZpekZaRjlGOUZgd0ZeeS1GUzYkLUYjNitGXnktRlM2JC1GIzYsLUZpdjYlLUYsNiVRJiZ0YXU7RidGZnVGOUZeekZmd0ZgekZkcUZgd0ZldEZgekZkcUZpekZoW2xGOUY5RmB3RmF1RmB6RmRxRml6RlpGOUY5RmB3Rl55LUZTNiQtRiM2K0ZeeS1GUzYkLUYjNixGX19sRmB6Rl14RmB3RmV0RmB6RmdvRml6RlpGOUY5RmB3RmF1RmB6RmRxRml6RlpGOUY5RmB3Rl55LUZTNiQtRiM2K0ZeeS1GUzYkLUYjNistRml2NiUtRiw2JUZpeEZmdUY5Rl53RmZ3RmB6Rmd6Rl1xRmB3RmV0RmB6RmRxRjlGOUZgd0ZhdUZgekZkcUZpekZaRjlGOUZgd0ZeeS1GUzYkLUYjNitGXnktRlM2JC1GIzYrLUZpdjYlRmZgbEZeekZmd0Zgei1GaXY2JUZneC1GIzYlRmV0Ri9GMkZmd0ZdcUZgd0ZldEZgekZoW2xGOUY5RmB3RmF1RmB6RmRxRml6RlpGOUY5RmB3Rl55LUZTNiQtRiM2K0ZeeS1GUzYkLUYjNi5GYGFsRmB6LUZpdjYlRmd4LUYjNiRGZ1xsRjlGZndGXXFGYHdGZXRGYHpGZ29GaXotRjY2LVEiLkYnRjlGO0Y+RkBGQkZERkZGSEZncEZpcEZaRjlGOUZgd0ZhdUZgekZkcUZpekZaRjlGOUZpcUY5RjkvRlx2USJ8ZnJGJy9GX3ZRInxockYnRmlxRjlGOUZpckZfc0ZdcUZdcUZdcUZdcUZdcUZdcUZdcUZdcUZdcUZdcUZdcUZdcUZdcUZdcUZdcUZdcUZcc0Y1Rl1xRlxzRmpwRmRxRmlyRl9zRl1xRl1xRl1xRl1xRl1xRl1xRl1xRl1xLUY2Ni9RJGVuZEYnRl90RmF0RmN0RjtGPkZARkJGREZGRkhGZ3BGaXBGXXFGXnVGaXJGX3NGXXFGaWJsRl1xRl51RmlyRlx0Rl1xRmV0Rl1xRmh0Rl1xRmRxRl1xRlt1Rl1xRlpGXm9GZ25GXXFGXnVGX3NGXXFGXXFGXXFGXXFGXXFGXXFGXXFGXXFGXHRGXXFGYXVGXXFGaHRGXXFGZHVGXXFGW3VGXXFGWkZeb0ZnbkZdcUZedUZfc0ZdcUZdcUZdcUZdcUZdcUZdcUZdcUZdcUZdcUZdcUZdcUZdcUZdcUZdcUZdcUYrLUZTNiYtRiM2JUZdcUZcc0Y5RjlGW3ZGXnZGNUZhdi1GUzYkLUYjNixGal1sRmh3Rl9fbEZod0ZpeUZody1GUzYkLUYjNidGZHEtRjY2LVEqJnVtaW51czA7RidGOUY7Rj5GQEZCRkRGRkZIRmFvRmNvRl1xLUZpdjYlRmd4Rl56RmZ3RjlGOUZgdy1GUzYmLUYjNj4tRiw2I1EhRictRiM2K0ZeeUZheUZgd0ZeeS1GUzYkLUYjNitGXnktRlM2JC1GIzYsRml5RmB6RmRbbEZgd0ZldEZgekZnbkZpekZoW2xGOUY5RmB3RmF1RmB6RmRxRml6RlpGOUY5RmB3Rl55RltcbEY5RmFkbEZgd0ZeeS1GUzYkLUYjNitGXnktRlM2JC1GIzYqRmpdbEZgekZcXmxGYHdGZXRGYHpGaFtsRjlGOUZgd0ZhdUZgekZkcUZpekZaRjlGOUZgd0ZeeUZiXWxGYHdGXnlGX15sRmB3Rl55RmdebEZgd0ZeeS1GUzYkLUYjNitGXnktRlM2JC1GIzYsRl9fbEZgekZhX2xGYHdGZXRGYHpGZ29GaXpGWkY5RjlGYHdGYXVGYHpGZHFGaXpGWkY5RjlGYHdGXnktRlM2JC1GIzYrRl55LUZTNiQtRiM2K0ZgYWxGYHpGZ3pGXXFGYHdGZXRGYHpGZHFGOUY5RmB3RmF1RmB6RmRxRml6RlpGOUY5RmB3Rl55LUZTNiQtRiM2K0ZeeS1GUzYkLUYjNitGYGFsRmB6LUZpdjYlRmd4LUYjNiRGZXRGOUZmd0ZdcUZgd0ZldEZgekZoW2xGOUY5RmB3RmF1RmB6RmRxRml6RlpGOUY5RmB3Rl55RmZhbEY5RjlGZWJsRmdibEY5RjlGaXJGX3NGXXFGXXFGXXFGXXFGXXFGXXFGXXFGXXFGXXFGXXFGXXFGXXFGXXFGXXFGXXFGXXFGXHNGNUZdcUZcc0ZqcEZkcUZpckZfc0ZdcUZdcUZdcUZdcUZdcUZdcUZdcUZdcUZpYmxGXXFGXnVGaXJGX3NGXXFGaWJsRl1xRl51RmlyRl1xRl9zLUZgczYmRmJzRmVzRmdzL0Zqc1ElYXV0b0YnRlx0Rl1xRmV0Rl1xRmh0Rl1xRmRxRl1xRlt1Rl1xRlpGXm9GZHFGXXFGXnVGX3NGXXFGXXFGXXFGXXFGXXFGXXFGXXFGXXFGXHRGXXFGYXVGXXFGaHRGXXFGZHVGXXFGW3VGXXFGWkZeb0ZkcUZdcUZedUZfc0ZdcUZdcUZdcUZdcUZdcUZdcUZdcUZdcUZdcUZdcUZdcUZdcUZdcUZdcUZdcUYrRlxjbEY1RmF2LUZTNiQtRiM2KC1GaXY2JUZieEZeekZmd0Zody1GUzYkLUYjNiZGZHFGXm8tRml2NiUtRiw2JVEnJiM5NTU7RidGZnVGOS1GIzYlRmF1Ri9GMkZmd0Y5RjlGYHctRlM2Ji1GIzYmRmFkbEZkZGxGYWRsRjlGOUZlYmxGZ2JsRjlGOUZpckZfc0ZdcUZdcUZdcUZdcUZdcUZdcUZdcUZdcUZdcUZdcUZdcUZdcUZdcUZdcUZdcUZdcUZcc0Y1Rl1xRlxzRmpwRmRxRmlyRl9zRl1xRl1xRl1xRl1xRl1xRl1xRl1xRl1xRmlibEZdcUZedUZpckZfc0ZdcUZpYmxGXXFGXnVGaXJGXXFGXXFGaXFGOQ==">LUklbXJvd0c2Iy9JK21vZHVsZW5hbWVHNiJJLFR5cGVzZXR0aW5nR0koX3N5c2xpYkdGJzZnX2wtSSNtaUdGJDYlUSdrYXBwYTNGJy8lJ2l0YWxpY0dRJXRydWVGJy8lLG1hdGh2YXJpYW50R1EnaXRhbGljRictSSNtb0dGJDYtUSomY29sb25lcTtGJy9GM1Enbm9ybWFsRicvJSZmZW5jZUdRJmZhbHNlRicvJSpzZXBhcmF0b3JHRj0vJSlzdHJldGNoeUdGPS8lKnN5bW1ldHJpY0dGPS8lKGxhcmdlb3BHRj0vJS5tb3ZhYmxlbGltaXRzR0Y9LyUnYWNjZW50R0Y9LyUnbHNwYWNlR1EsMC4yNzc3Nzc4ZW1GJy8lJ3JzcGFjZUdGTC1GLDYlUSdWZWN0b3JGJ0YvRjItSShtZmVuY2VkR0YkNiQtRiM2My1JJW1zdXBHRiQ2JS1GLDYlUSJURidGL0YyLUkjbW5HRiQ2JFEiMkYnRjkvJTFzdXBlcnNjcmlwdHNoaWZ0R1EiMEYnLUY2Ni1RKCZtaW51cztGJ0Y5RjtGPkZARkJGREZGRkgvRktRLDAuMjIyMjIyMmVtRicvRk5GYm8tSSZtZnJhY0dGJDYoLUZobjYkUSI1RidGOUZnbi8lLmxpbmV0aGlja25lc3NHUSIxRicvJStkZW5vbWFsaWduR1EnY2VudGVyRicvJSludW1hbGlnbkdGX3AvJSliZXZlbGxlZEdGPS1GNjYtUTEmSW52aXNpYmxlVGltZXM7RidGOUY7Rj5GQEZCRkRGRkZIL0ZLUSYwLjBlbUYnL0ZORmhwRlotRjY2LVEiK0YnRjlGO0Y+RkBGQkZERkZGSEZhb0Zjb0ZaLUY2Ni1RIn5GJ0Y5RjtGPkZARkJGREZGRkhGZ3BGaXAtRlM2JC1GIzYqRlpGXm8tRmhuNiRGXHBGOS8lK2ZvcmVncm91bmRHUSpbMCwwLDI1NV1GJy8lK2V4ZWN1dGFibGVHRj0vJSlyZWFkb25seUdGMS8lMGZvbnRfc3R5bGVfbmFtZUdRKjJEfk91dHB1dEYnRjlGOUZqcC1GZW82KC1GaG42JFEiM0YnRjlGZ25Gam9GXXBGYHBGYnBGXm8tRmVvNihGZHFGZ25Gam9GXXBGYHBGYnBGZHAtRlg2JUZgcUZnbkZbb0ZpcUY5RjktRjY2LVEiOkYnRjlGO0Y+RkBGQkZERkZGSEZKRk1GXXEtRiw2JVEnaW5kZXhpRidGL0YyRjVGZHFGaXItSSdtc3BhY2VHRiQ2Ji8lJ2hlaWdodEdRJjAuMGV4RicvJSZ3aWR0aEdGaHAvJSZkZXB0aEdGZHMvJSpsaW5lYnJlYWtHUShuZXdsaW5lRidGXXEtRjY2L1EkZm9yRicvJSVib2xkR0YxL0YzUSVib2xkRicvJStmb250d2VpZ2h0R0ZidEY7Rj5GQEZCRkRGRkZIRmdwRmlwRl1xLUYsNiVRImlGJ0YvRjJGXXEtRjY2L1ElZnJvbUYnRl90RmF0RmN0RjtGPkZARkJGREZGRkhGZ3BGaXBGXXFGZHFGXXEtRjY2L1EjdG9GJ0ZfdEZhdEZjdEY7Rj5GQEZCRkRGRkZIRmdwRmlwRl1xRlpGXm9GZHFGXXEtRjY2L1EjZG9GJ0ZfdEZhdEZjdEY7Rj5GQEZCRkRGRkZIRmdwRmlwRl9zRl1xRl1xRl1xRl1xRl1xRl1xRl1xRl1xRlx0Rl1xLUYsNiVRImpGJ0YvRjJGXXFGaHRGXXEtRiw2JUZndC9GMEY9RjlGXXFGW3VGXXFGWkZeb0ZkcUZdcUZedUZfc0ZdcUZdcUZdcUZdcUZdcUZdcUZdcUZdcUZdcUZdcUZdcUZdcUZdcUZdcUZdcUYrLUZTNiYtRiM2JkZdcUZcc0ZpcUY5RjkvJSVvcGVuR1EiW0YnLyUmY2xvc2VHUSJdRidGNS1GLDYlUSVldmFsRidGL0YyLUZTNiQtRiM2LS1JJW1zdWJHRiQ2JS1GLDYlUScmIzk2ODtGJ0ZmdUY5LUYjNidGZXQtRjY2LVEiLEYnRjlGOy9GP0YxRkBGQkZERkZGSEZncC9GTlEsMC4zMzMzMzMzZW1GJ0ZhdUYvRjIvJS9zdWJzY3JpcHRzaGlmdEdGXW8tRjY2LVEnJnNkb3Q7RidGOUY7Rj5GQEZCRkRGRkZIRmdwRmlwLUZpdjYlLUYsNiVRJyYjOTY0O0YnRmZ1RjlGXndGZndGaHctRml2NiUtRiw2JVEnJiM5NjY7RidGZnVGOUZed0Zmd0Zody1GaXY2JS1GLDYlUSJxRidGL0YyRl53RmZ3RmB3LUZTNiYtRiM2RC1GLDYlUSRzZXFGJ0YvRjItRlM2JC1GIzYrRl55LUZTNiQtRiM2Ki1GaXY2JS1GLDYlUSYmcGhpO0YnRmZ1RjktRiM2JkZldEZgd0ZhdUY5RmZ3LUY2Ni1RIj1GJ0Y5RjtGPkZARkJGREZGRkhGSkZNLUZpdjYlRlt6LUYjNiYtRmhuNiRGXW9GOUZgd0ZhdUY5RmZ3RmB3RmV0RmB6RmRxRjlGOUZgd0ZhdUZgekZkcS1GNjYtUSMuLkYnRjlGO0Y+RkBGQkZERkZGSEZhb0ZpcEZaRjlGOUZgd0ZeeS1GUzYkLUYjNixGXnktRlM2JC1GIzYtRml5RmB6LUZpdjYlRlt6LUYjNiZGZXRGXm9GZHFGOUZmd0Zgd0ZldEZgekZnbkZpei1GaG42JFEiNEYnRjlGaXFGOUY5RmB3RmF1RmB6RmRxRml6RlpGaXFGOUY5RmB3Rl55LUZTNiQtRiM2K0ZeeS1GUzYkLUYjNixGaXlGYHotRml2NiVGW3otRiM2Ji1GLDYlUSJhRidGL0YyRmB3RmF1RjlGZndGYHdGZXRGYHpGZ29GaXpGWkY5RjlGYHdGYXVGYHpGZHFGaXpGWkY5RjlGYHdGXnktRlM2JC1GIzYrRl55LUZTNiQtRiM2KkZodkZgekZbd0Zgd0ZldEZgekZoW2xGOUY5RmB3RmF1RmB6RmRxRml6RlpGOUY5RmB3Rl55LUZTNiQtRiM2K0ZeeS1GUzYkLUYjNiwtRml2NiUtRiw2JVEmJnBzaTtGJ0ZmdUY5Rl56RmZ3RmB6RmRxRmB3RmV0RmB6RmRxRml6RmJyRjlGOUZgd0ZhdUZgekZkcUZpekZaRjlGOUZgd0ZeeS1GUzYkLUYjNitGXnktRlM2JC1GIzYsRmpdbEZgekZkcUZgd0ZldEZgekZnb0ZpekZaRjlGOUZgd0ZhdUZgekZkcUZpekZaRjlGOUZgd0ZeeS1GUzYkLUYjNitGXnktRlM2JC1GIzYsLUZpdjYlLUYsNiVRJiZ0YXU7RidGZnVGOUZeekZmd0ZgekZkcUZgd0ZldEZgekZkcUZpekZoW2xGOUY5RmB3RmF1RmB6RmRxRml6RlpGOUY5RmB3Rl55LUZTNiQtRiM2K0ZeeS1GUzYkLUYjNixGX19sRmB6Rl14RmB3RmV0RmB6RmdvRml6RlpGOUY5RmB3RmF1RmB6RmRxRml6RlpGOUY5RmB3Rl55LUZTNiQtRiM2K0ZeeS1GUzYkLUYjNistRml2NiUtRiw2JUZpeEZmdUY5Rl53RmZ3RmB6Rmd6Rl1xRmB3RmV0RmB6RmRxRjlGOUZgd0ZhdUZgekZkcUZpekZaRjlGOUZgd0ZeeS1GUzYkLUYjNitGXnktRlM2JC1GIzYrLUZpdjYlRmZgbEZeekZmd0Zgei1GaXY2JUZneC1GIzYlRmV0Ri9GMkZmd0ZdcUZgd0ZldEZgekZoW2xGOUY5RmB3RmF1RmB6RmRxRml6RlpGOUY5RmB3Rl55LUZTNiQtRiM2K0ZeeS1GUzYkLUYjNi5GYGFsRmB6LUZpdjYlRmd4LUYjNiRGZ1xsRjlGZndGXXFGYHdGZXRGYHpGZ29GaXotRjY2LVEiLkYnRjlGO0Y+RkBGQkZERkZGSEZncEZpcEZaRjlGOUZgd0ZhdUZgekZkcUZpekZaRjlGOUZpcUY5RjkvRlx2USJ8ZnJGJy9GX3ZRInxockYnRmlxRjlGOUZpckZfc0ZdcUZdcUZdcUZdcUZdcUZdcUZdcUZdcUZdcUZdcUZdcUZdcUZdcUZdcUZdcUZdcUZcc0Y1Rl1xRlxzRmpwRmRxRmlyRl9zRl1xRl1xRl1xRl1xRl1xRl1xRl1xRl1xLUY2Ni9RJGVuZEYnRl90RmF0RmN0RjtGPkZARkJGREZGRkhGZ3BGaXBGXXFGXnVGaXJGX3NGXXFGaWJsRl1xRl51RmlyRlx0Rl1xRmV0Rl1xRmh0Rl1xRmRxRl1xRlt1Rl1xRlpGXm9GZ25GXXFGXnVGX3NGXXFGXXFGXXFGXXFGXXFGXXFGXXFGXXFGXHRGXXFGYXVGXXFGaHRGXXFGZHVGXXFGW3VGXXFGWkZeb0ZnbkZdcUZedUZfc0ZdcUZdcUZdcUZdcUZdcUZdcUZdcUZdcUZdcUZdcUZdcUZdcUZdcUZdcUZdcUYrLUZTNiYtRiM2JUZdcUZcc0Y5RjlGW3ZGXnZGNUZhdi1GUzYkLUYjNixGal1sRmh3Rl9fbEZod0ZpeUZody1GUzYkLUYjNidGZHEtRjY2LVEqJnVtaW51czA7RidGOUY7Rj5GQEZCRkRGRkZIRmFvRmNvRl1xLUZpdjYlRmd4Rl56RmZ3RjlGOUZgdy1GUzYmLUYjNj4tRiw2I1EhRictRiM2K0ZeeUZheUZgd0ZeeS1GUzYkLUYjNitGXnktRlM2JC1GIzYsRml5RmB6RmRbbEZgd0ZldEZgekZnbkZpekZoW2xGOUY5RmB3RmF1RmB6RmRxRml6RlpGOUY5RmB3Rl55RltcbEY5RmFkbEZgd0ZeeS1GUzYkLUYjNitGXnktRlM2JC1GIzYqRmpdbEZgekZcXmxGYHdGZXRGYHpGaFtsRjlGOUZgd0ZhdUZgekZkcUZpekZaRjlGOUZgd0ZeeUZiXWxGYHdGXnlGX15sRmB3Rl55RmdebEZgd0ZeeS1GUzYkLUYjNitGXnktRlM2JC1GIzYsRl9fbEZgekZhX2xGYHdGZXRGYHpGZ29GaXpGWkY5RjlGYHdGYXVGYHpGZHFGaXpGWkY5RjlGYHdGXnktRlM2JC1GIzYrRl55LUZTNiQtRiM2K0ZgYWxGYHpGZ3pGXXFGYHdGZXRGYHpGZHFGOUY5RmB3RmF1RmB6RmRxRml6RlpGOUY5RmB3Rl55LUZTNiQtRiM2K0ZeeS1GUzYkLUYjNitGYGFsRmB6LUZpdjYlRmd4LUYjNiRGZXRGOUZmd0ZdcUZgd0ZldEZgekZoW2xGOUY5RmB3RmF1RmB6RmRxRml6RlpGOUY5RmB3Rl55RmZhbEY5RjlGZWJsRmdibEY5RjlGaXJGX3NGXXFGXXFGXXFGXXFGXXFGXXFGXXFGXXFGXXFGXXFGXXFGXXFGXXFGXXFGXXFGXXFGXHNGNUZdcUZcc0ZqcEZkcUZpckZfc0ZdcUZdcUZdcUZdcUZdcUZdcUZdcUZdcUZpYmxGXXFGXnVGaXJGX3NGXXFGaWJsRl1xRl51RmlyRl1xRl9zLUZgczYmRmJzRmVzRmdzL0Zqc1ElYXV0b0YnRlx0Rl1xRmV0Rl1xRmh0Rl1xRmRxRl1xRlt1Rl1xRlpGXm9GZHFGXXFGXnVGX3NGXXFGXXFGXXFGXXFGXXFGXXFGXXFGXXFGXHRGXXFGYXVGXXFGaHRGXXFGZHVGXXFGW3VGXXFGWkZeb0ZkcUZdcUZedUZfc0ZdcUZdcUZdcUZdcUZdcUZdcUZdcUZdcUZdcUZdcUZdcUZdcUZdcUZdcUZdcUYrRlxjbEY1RmF2LUZTNiQtRiM2KC1GaXY2JUZieEZeekZmd0Zody1GUzYkLUYjNiZGZHFGXm8tRml2NiUtRiw2JVEnJiM5NTU7RidGZnVGOS1GIzYlRmF1Ri9GMkZmd0Y5RjlGYHctRlM2Ji1GIzYmRmFkbEZkZGxGYWRsRjlGOUZlYmxGZ2JsRjlGOUZpckZfc0ZdcUZdcUZdcUZdcUZdcUZdcUZdcUZdcUZdcUZdcUZdcUZdcUZdcUZdcUZdcUZdcUZcc0Y1Rl1xRlxzRmpwRmRxRmlyRl9zRl1xRl1xRl1xRl1xRl1xRl1xRl1xRl1xRmlibEZdcUZedUZpckZfc0ZdcUZpYmxGXXFGXnVGaXJGXXFGXXFGaXFGOQ==</Equation></Text-field>
</Input>
</Group>
<Group labelreference="L6436" drawlabel="true">
<Input>
<Text-field prompt="&gt; " style="Maple Input" layout="Normal"><Equation executable="true" style="2D Input" input-equation="" display="LUklbXJvd0c2Iy9JK21vZHVsZW5hbWVHNiJJLFR5cGVzZXR0aW5nR0koX3N5c2xpYkdGJzYoLUkjbWlHRiQ2JVEmcGFyczNGJy8lJ2l0YWxpY0dRJXRydWVGJy8lLG1hdGh2YXJpYW50R1EnaXRhbGljRictSSNtb0dGJDYtUSomY29sb25lcTtGJy9GM1Enbm9ybWFsRicvJSZmZW5jZUdRJmZhbHNlRicvJSpzZXBhcmF0b3JHRj0vJSlzdHJldGNoeUdGPS8lKnN5bW1ldHJpY0dGPS8lKGxhcmdlb3BHRj0vJS5tb3ZhYmxlbGltaXRzR0Y9LyUnYWNjZW50R0Y9LyUnbHNwYWNlR1EsMC4yNzc3Nzc4ZW1GJy8lJ3JzcGFjZUdGTC1JKG1mZW5jZWRHRiQ2Ji1GIzYmLUYsNiVRJHNlcUYnL0YwRj1GOS1GUDYkLUYjNi4tRiw2JVEnaW5kZXRzRidGL0YyLUZQNiQtRiM2JC1GLDYlUSgmIzk1NDszRidGL0YyRjlGOS1GUDYmLUYjNiUtRiw2JVEiaUYnRi9GMi8lK2V4ZWN1dGFibGVHRj1GOUY5LyUlb3BlbkdRIltGJy8lJmNsb3NlR1EiXUYnLUY2Ni1RIixGJ0Y5RjsvRj9GMUZARkJGREZGRkgvRktRJjAuMGVtRicvRk5RLDAuMzMzMzMzM2VtRidGZG8tRjY2LVEiPUYnRjlGO0Y+RkBGQkZERkZGSEZKRk0tSSNtbkdGJDYkUSIxRidGOS1GNjYtUSMuLkYnRjlGO0Y+RkBGQkZERkZGSC9GS1EsMC4yMjIyMjIyZW1GJy9GTkZkcC1GLDYlUSVub3BzRidGL0YyLUZQNiQtRiM2JkZmbkZpbkZnb0Y5RjlGZ29GOUY5RmdvRjlGOS9Gam9RJyZsYW5nO0YnL0ZdcFEnJnJhbmc7RictRjY2LVEiOkYnRjlGO0Y+RkBGQkZERkZGSEZKRk1GZ29GOQ==">LUklbXJvd0c2Iy9JK21vZHVsZW5hbWVHNiJJLFR5cGVzZXR0aW5nR0koX3N5c2xpYkdGJzYoLUkjbWlHRiQ2JVEmcGFyczNGJy8lJ2l0YWxpY0dRJXRydWVGJy8lLG1hdGh2YXJpYW50R1EnaXRhbGljRictSSNtb0dGJDYtUSomY29sb25lcTtGJy9GM1Enbm9ybWFsRicvJSZmZW5jZUdRJmZhbHNlRicvJSpzZXBhcmF0b3JHRj0vJSlzdHJldGNoeUdGPS8lKnN5bW1ldHJpY0dGPS8lKGxhcmdlb3BHRj0vJS5tb3ZhYmxlbGltaXRzR0Y9LyUnYWNjZW50R0Y9LyUnbHNwYWNlR1EsMC4yNzc3Nzc4ZW1GJy8lJ3JzcGFjZUdGTC1JKG1mZW5jZWRHRiQ2Ji1GIzYmLUYsNiVRJHNlcUYnL0YwRj1GOS1GUDYkLUYjNi4tRiw2JVEnaW5kZXRzRidGL0YyLUZQNiQtRiM2JC1GLDYlUSgmIzk1NDszRidGL0YyRjlGOS1GUDYmLUYjNiUtRiw2JVEiaUYnRi9GMi8lK2V4ZWN1dGFibGVHRj1GOUY5LyUlb3BlbkdRIltGJy8lJmNsb3NlR1EiXUYnLUY2Ni1RIixGJ0Y5RjsvRj9GMUZARkJGREZGRkgvRktRJjAuMGVtRicvRk5RLDAuMzMzMzMzM2VtRidGZG8tRjY2LVEiPUYnRjlGO0Y+RkBGQkZERkZGSEZKRk0tSSNtbkdGJDYkUSIxRidGOS1GNjYtUSMuLkYnRjlGO0Y+RkBGQkZERkZGSC9GS1EsMC4yMjIyMjIyZW1GJy9GTkZkcC1GLDYlUSVub3BzRidGL0YyLUZQNiQtRiM2JkZmbkZpbkZnb0Y5RjlGZ29GOUY5RmdvRjlGOS9Gam9RJyZsYW5nO0YnL0ZdcFEnJnJhbmc7RictRjY2LVEiOkYnRjlGO0Y+RkBGQkZERkZGSEZKRk1GZ29GOQ==</Equation></Text-field>
</Input>
</Group>
<Group labelreference="L6437" drawlabel="true">
<Input>
<Text-field prompt="&gt; " style="Maple Input" layout="Normal"><Equation executable="true" style="2D Input" input-equation="" display="LUklbXJvd0c2Iy9JK21vZHVsZW5hbWVHNiJJLFR5cGVzZXR0aW5nR0koX3N5c2xpYkdGJzYrLUkjbWlHRiQ2JVEjRDNGJy8lJ2l0YWxpY0dRJXRydWVGJy8lLG1hdGh2YXJpYW50R1EnaXRhbGljRictSSNtb0dGJDYtUSomY29sb25lcTtGJy9GM1Enbm9ybWFsRicvJSZmZW5jZUdRJmZhbHNlRicvJSpzZXBhcmF0b3JHRj0vJSlzdHJldGNoeUdGPS8lKnN5bW1ldHJpY0dGPS8lKGxhcmdlb3BHRj0vJS5tb3ZhYmxlbGltaXRzR0Y9LyUnYWNjZW50R0Y9LyUnbHNwYWNlR1EsMC4yNzc3Nzc4ZW1GJy8lJ3JzcGFjZUdGTC1GLDYlUSVEbWF0RidGL0YyLUkobWZlbmNlZEdGJDYkLUYjNigtRiw2JVEoJiM5NTQ7M0YnRi9GMi1GNjYtUSIsRidGOUY7L0Y/RjFGQEZCRkRGRkZIL0ZLUSYwLjBlbUYnL0ZOUSwwLjMzMzMzMzNlbUYnLUY2Ni1RIn5GJ0Y5RjtGPkZARkJGREZGRkhGaG4vRk5GaW4tRiw2JVEmcGFyczNGJ0YvRjIvJStleGVjdXRhYmxlR0Y9RjlGOS1GNjYtUSI6RidGOUY7Rj5GQEZCRkRGRkZIRkpGTS1JJ21zcGFjZUdGJDYmLyUnaGVpZ2h0R1EmMC4wZXhGJy8lJndpZHRoR0Zpbi8lJmRlcHRoR0ZdcC8lKmxpbmVicmVha0dRJWF1dG9GJy1GLDYjUSFGJ0Zjb0Y5">LUklbXJvd0c2Iy9JK21vZHVsZW5hbWVHNiJJLFR5cGVzZXR0aW5nR0koX3N5c2xpYkdGJzYrLUkjbWlHRiQ2JVEjRDNGJy8lJ2l0YWxpY0dRJXRydWVGJy8lLG1hdGh2YXJpYW50R1EnaXRhbGljRictSSNtb0dGJDYtUSomY29sb25lcTtGJy9GM1Enbm9ybWFsRicvJSZmZW5jZUdRJmZhbHNlRicvJSpzZXBhcmF0b3JHRj0vJSlzdHJldGNoeUdGPS8lKnN5bW1ldHJpY0dGPS8lKGxhcmdlb3BHRj0vJS5tb3ZhYmxlbGltaXRzR0Y9LyUnYWNjZW50R0Y9LyUnbHNwYWNlR1EsMC4yNzc3Nzc4ZW1GJy8lJ3JzcGFjZUdGTC1GLDYlUSVEbWF0RidGL0YyLUkobWZlbmNlZEdGJDYkLUYjNigtRiw2JVEoJiM5NTQ7M0YnRi9GMi1GNjYtUSIsRidGOUY7L0Y/RjFGQEZCRkRGRkZIL0ZLUSYwLjBlbUYnL0ZOUSwwLjMzMzMzMzNlbUYnLUY2Ni1RIn5GJ0Y5RjtGPkZARkJGREZGRkhGaG4vRk5GaW4tRiw2JVEmcGFyczNGJ0YvRjIvJStleGVjdXRhYmxlR0Y9RjlGOS1GNjYtUSI6RidGOUY7Rj5GQEZCRkRGRkZIRkpGTS1JJ21zcGFjZUdGJDYmLyUnaGVpZ2h0R1EmMC4wZXhGJy8lJndpZHRoR0Zpbi8lJmRlcHRoR0ZdcC8lKmxpbmVicmVha0dRJWF1dG9GJy1GLDYjUSFGJ0Zjb0Y5</Equation></Text-field>
</Input>
</Group>
<Group labelreference="L6438" drawlabel="true">
<Input>
<Text-field prompt="&gt; " style="Maple Input" layout="Normal"><Equation executable="true" style="2D Input" input-equation="" display="LUklbXJvd0c2Iy9JK21vZHVsZW5hbWVHNiJJLFR5cGVzZXR0aW5nR0koX3N5c2xpYkdGJzYwLUkjbWlHRiQ2JVEickYnLyUnaXRhbGljR1EldHJ1ZUYnLyUsbWF0aHZhcmlhbnRHUSdpdGFsaWNGJy1JI21vR0YkNi1RKiZjb2xvbmVxO0YnL0YzUSdub3JtYWxGJy8lJmZlbmNlR1EmZmFsc2VGJy8lKnNlcGFyYXRvckdGPS8lKXN0cmV0Y2h5R0Y9LyUqc3ltbWV0cmljR0Y9LyUobGFyZ2VvcEdGPS8lLm1vdmFibGVsaW1pdHNHRj0vJSdhY2NlbnRHRj0vJSdsc3BhY2VHUSwwLjI3Nzc3NzhlbUYnLyUncnNwYWNlR0ZMLUYsNiVRJVJhbmtGJ0YvRjItSShtZmVuY2VkR0YkNiQtRiM2JS1GLDYlUSNEM0YnRi9GMi8lK2V4ZWN1dGFibGVHRj1GOUY5LUY2Ni1RIjtGJ0Y5RjsvRj9GMUZARkJGREZGRkgvRktRJjAuMGVtRidGTS1GLDYlUSJkRidGL0YyRjUtRiw2JVEqRGltZW5zaW9uRidGL0YyLUZTNiQtRiM2JS1GLDYlUSZwYXJzM0YnRi9GMkZaRjlGOS1GNjYtUSgmbWludXM7RidGOUY7Rj5GQEZCRkRGRkZIL0ZLUSwwLjIyMjIyMjJlbUYnL0ZORl1wRitGZm5GWkY5">LUklbXJvd0c2Iy9JK21vZHVsZW5hbWVHNiJJLFR5cGVzZXR0aW5nR0koX3N5c2xpYkdGJzYwLUkjbWlHRiQ2JVEickYnLyUnaXRhbGljR1EldHJ1ZUYnLyUsbWF0aHZhcmlhbnRHUSdpdGFsaWNGJy1JI21vR0YkNi1RKiZjb2xvbmVxO0YnL0YzUSdub3JtYWxGJy8lJmZlbmNlR1EmZmFsc2VGJy8lKnNlcGFyYXRvckdGPS8lKXN0cmV0Y2h5R0Y9LyUqc3ltbWV0cmljR0Y9LyUobGFyZ2VvcEdGPS8lLm1vdmFibGVsaW1pdHNHRj0vJSdhY2NlbnRHRj0vJSdsc3BhY2VHUSwwLjI3Nzc3NzhlbUYnLyUncnNwYWNlR0ZMLUYsNiVRJVJhbmtGJ0YvRjItSShtZmVuY2VkR0YkNiQtRiM2JS1GLDYlUSNEM0YnRi9GMi8lK2V4ZWN1dGFibGVHRj1GOUY5LUY2Ni1RIjtGJ0Y5RjsvRj9GMUZARkJGREZGRkgvRktRJjAuMGVtRidGTS1GLDYlUSJkRidGL0YyRjUtRiw2JVEqRGltZW5zaW9uRidGL0YyLUZTNiQtRiM2JS1GLDYlUSZwYXJzM0YnRi9GMkZaRjlGOS1GNjYtUSgmbWludXM7RidGOUY7Rj5GQEZCRkRGRkZIL0ZLUSwwLjIyMjIyMjJlbUYnL0ZORl1wRitGZm5GWkY5</Equation></Text-field>
</Input>
<Output>
<Text-field style="2D Output" layout="Maple Output"><Equation executable="false" style="2D Output" display="LUklbXJvd0c2Iy9JK21vZHVsZW5hbWVHNiJJLFR5cGVzZXR0aW5nR0koX3N5c2xpYkdGJzYoLUkjbWlHRiQ2JVEickYnLyUnaXRhbGljR1EldHJ1ZUYnLyUsbWF0aHZhcmlhbnRHUSdpdGFsaWNGJy1JI21vR0YkNi1RIzo9RicvRjNRJ25vcm1hbEYnLyUmZmVuY2VHUSZmYWxzZUYnLyUqc2VwYXJhdG9yR0Y9LyUpc3RyZXRjaHlHRj0vJSpzeW1tZXRyaWNHRj0vJShsYXJnZW9wR0Y9LyUubW92YWJsZWxpbWl0c0dGPS8lJ2FjY2VudEdGPS8lJ2xzcGFjZUdRLDAuMjc3Nzc3OGVtRicvJSdyc3BhY2VHRkwtSSNtbkdGJDYkUSMzNUYnRjkvJStmb3JlZ3JvdW5kR1EoWzAsMCwwXUYnLyUpcmVhZG9ubHlHRj1GOQ==">IiNO</Equation></Text-field>
</Output>
<Output>
<Text-field style="2D Output" layout="Maple Output"><Equation executable="false" style="2D Output" display="LUklbXJvd0c2Iy9JK21vZHVsZW5hbWVHNiJJLFR5cGVzZXR0aW5nR0koX3N5c2xpYkdGJzYoLUkjbWlHRiQ2JVEiZEYnLyUnaXRhbGljR1EldHJ1ZUYnLyUsbWF0aHZhcmlhbnRHUSdpdGFsaWNGJy1JI21vR0YkNi1RIzo9RicvRjNRJ25vcm1hbEYnLyUmZmVuY2VHUSZmYWxzZUYnLyUqc2VwYXJhdG9yR0Y9LyUpc3RyZXRjaHlHRj0vJSpzeW1tZXRyaWNHRj0vJShsYXJnZW9wR0Y9LyUubW92YWJsZWxpbWl0c0dGPS8lJ2FjY2VudEdGPS8lJ2xzcGFjZUdRLDAuMjc3Nzc3OGVtRicvJSdyc3BhY2VHRkwtSSNtbkdGJDYkUSIwRidGOS8lK2ZvcmVncm91bmRHUShbMCwwLDBdRicvJSlyZWFkb25seUdGPUY5">IiIh</Equation></Text-field>
</Output>
</Group>
<Group labelreference="L6518" drawlabel="true">
<Input>
<Text-field prompt="&gt; " style="Maple Input" layout="Normal"><Equation executable="true" style="2D Input" input-equation="" display="LUklbXJvd0c2Iy9JK21vZHVsZW5hbWVHNiJJLFR5cGVzZXR0aW5nR0koX3N5c2xpYkdGJzYmLUkjbW9HRiQ2LVEiI0YnLyUsbWF0aHZhcmlhbnRHUSdub3JtYWxGJy8lJmZlbmNlR1EmZmFsc2VGJy8lKnNlcGFyYXRvckdGNC8lKXN0cmV0Y2h5R0Y0LyUqc3ltbWV0cmljR0Y0LyUobGFyZ2VvcEdGNC8lLm1vdmFibGVsaW1pdHNHRjQvJSdhY2NlbnRHRjQvJSdsc3BhY2VHUSYwLjBlbUYnLyUncnNwYWNlR0ZDLUkjbWlHRiQ2JVE+QWRkaW5nfmFufmV4dHJhfnllYXJ+b2Z+ZGF0YTpGJy8lJ2l0YWxpY0dGNEYvLyUrZXhlY3V0YWJsZUdGNEYv">LUklbXJvd0c2Iy9JK21vZHVsZW5hbWVHNiJJLFR5cGVzZXR0aW5nR0koX3N5c2xpYkdGJzYmLUkjbW9HRiQ2LVEiI0YnLyUsbWF0aHZhcmlhbnRHUSdub3JtYWxGJy8lJmZlbmNlR1EmZmFsc2VGJy8lKnNlcGFyYXRvckdGNC8lKXN0cmV0Y2h5R0Y0LyUqc3ltbWV0cmljR0Y0LyUobGFyZ2VvcEdGNC8lLm1vdmFibGVsaW1pdHNHRjQvJSdhY2NlbnRHRjQvJSdsc3BhY2VHUSYwLjBlbUYnLyUncnNwYWNlR0ZDLUkjbWlHRiQ2JVE+QWRkaW5nfmFufmV4dHJhfnllYXJ+b2Z+ZGF0YTpGJy8lJ2l0YWxpY0dGNEYvLyUrZXhlY3V0YWJsZUdGNEYv</Equation></Text-field>
</Input>
</Group>
<Group labelreference="L6517" drawlabel="true">
<Input>
<Text-field prompt="&gt; " style="Maple Input" layout="Normal"><Equation executable="true" style="2D Input" input-equation="" display="LUklbXJvd0c2Iy9JK21vZHVsZW5hbWVHNiJJLFR5cGVzZXR0aW5nR0koX3N5c2xpYkdGJzZmY20tSSNtaUdGJDYlUSlrYXBwYTNleEYnLyUnaXRhbGljR1EldHJ1ZUYnLyUsbWF0aHZhcmlhbnRHUSdpdGFsaWNGJy1JI21vR0YkNi1RKiZjb2xvbmVxO0YnL0YzUSdub3JtYWxGJy8lJmZlbmNlR1EmZmFsc2VGJy8lKnNlcGFyYXRvckdGPS8lKXN0cmV0Y2h5R0Y9LyUqc3ltbWV0cmljR0Y9LyUobGFyZ2VvcEdGPS8lLm1vdmFibGVsaW1pdHNHRj0vJSdhY2NlbnRHRj0vJSdsc3BhY2VHUSwwLjI3Nzc3NzhlbUYnLyUncnNwYWNlR0ZMLUYsNiVRJ1ZlY3RvckYnL0YwRj1GOS1JKG1mZW5jZWRHRiQ2JC1GIzYlLUkjbW5HRiQ2JFEjNDNGJ0Y5LyUrZXhlY3V0YWJsZUdGPUY5RjktRjY2LVEiOkYnRjlGO0Y+RkBGQkZERkZGSEZKRk0tRjY2LVEifkYnRjlGO0Y+RkBGQkZERkZGSC9GS1EmMC4wZW1GJy9GTkZfby1GLDYlUSdpbmRleGlGJ0YvRjJGNS1GWTYkUSIxRidGOUZobkZbby1JJ21zcGFjZUdGJDYmLyUnaGVpZ2h0R1EmMC4wZXhGJy8lJndpZHRoR0Zfby8lJmRlcHRoR0ZccC8lKmxpbmVicmVha0dRKG5ld2xpbmVGJ0Zbby1GNjYvUSRmb3JGJy8lJWJvbGRHRjEvRjNRJWJvbGRGJy8lK2ZvbnR3ZWlnaHRHRmpwRjtGPkZARkJGREZGRkhGXm9GYG9GW28tRiw2JVEiaUYnRi9GMkZbby1GNjYvUSVmcm9tRidGZ3BGaXBGW3FGO0Y+RkBGQkZERkZGSEZeb0Zgb0Zbb0Zkb0Zbby1GNjYvUSN0b0YnRmdwRmlwRltxRjtGPkZARkJGREZGRkhGXm9GYG9GW28tRiw2JVEiVEYnRi9GMi1GNjYtUSgmbWludXM7RidGOUY7Rj5GQEZCRkRGRkZIL0ZLUSwwLjIyMjIyMjJlbUYnL0ZORl1yRmRvRltvLUY2Ni9RI2RvRidGZ3BGaXBGW3FGO0Y+RkBGQkZERkZGSEZeb0Zgb0Znb0Zbb0Zbb0Zbb0Zbb0Zbb0Zbb0Zbb0Zbb0ZkcEZbby1GLDYlUSJqRidGL0YyRltvRmBxRltvRmZxRmlxRmRvRltvRmNxRltvRmZxRltvRl9yRmdvRltvRltvRltvRltvRltvRltvRltvRltvRltvRltvRltvRltvRltvRltvRltvRistRlQ2Ji1GIzYlRltvRmFvRjlGOS8lJW9wZW5HUSJbRicvJSZjbG9zZUdRIl1GJ0Y1LUYsNiVRJWV2YWxGJ0YvRjItRlQ2JC1GIzYsLUklbXN1YkdGJDYlLUYsNiVRJiZwc2k7RidGUkY5LUYjNiZGXXEtRjY2LVEiLEYnRjlGOy9GP0YxRkBGQkZERkZGSEZeby9GTlEsMC4zMzMzMzMzZW1GJ0ZickY5LyUvc3Vic2NyaXB0c2hpZnRHUSIwRictRjY2LVEnJnNkb3Q7RidGOUY7Rj5GQEZCRkRGRkZIRl5vRmBvLUZnczYlLUYsNiVRJiZ0YXU7RidGUkY5Rlx0RmR0Rmd0LUZnczYlLUYsNiVRJiZwaGk7RidGUkY5Rlx0RmR0Rmd0LUZnczYlLUYsNiVRInFGJ0YvRjJGXHRGZHRGXnQtRlQ2Ji1GIzZDLUYsNiVRJHNlcUYnRi9GMi1GVDYkLUYjNitGXXYtRlQ2JC1GIzYqRl91LUY2Ni1RIj1GJ0Y5RjtGPkZARkJGREZGRkhGSkZNLUZnczYlRmF1LUYjNiYtRlk2JEZmdEY5Rl50RmJyRjlGZHRGXnRGXXFGaHZGZG9GOUY5Rl50RmJyRmh2RmRvLUY2Ni1RIy4uRidGOUY7Rj5GQEZCRkRGRkZIRlxyRmBvRmZxRjlGOUZedEZddi1GVDYkLUYjNitGXXYtRlQ2JC1GIzYsRl91Rmh2LUZnczYlRmF1LUYjNiZGXXFGaXFGZG9GOUZkdEZedEZdcUZodi1GWTYkUSIyRidGOUZhdy1GWTYkUSI0RidGOUY5RjlGXnRGYnJGaHZGZG9GYXdGZnFGOUY5Rl50Rl12LUZUNiQtRiM2K0Zddi1GVDYkLUYjNixGX3VGaHYtRmdzNiVGYXUtRiM2Ji1GLDYlUSJhRidGL0YyRl50RmJyRjlGZHRGXnRGXXFGaHYtRlk2JFEiNUYnRjlGYXdGZnFGOUY5Rl50RmJyRmh2RmRvRmF3RmZxRjlGOUZedEZddi1GVDYkLUYjNitGXXYtRlQ2JC1GIzYqRmZzRmh2RmlzRl50Rl1xRmh2RmN4RjlGOUZedEZickZodkZkb0Zhd0ZmcUY5RjlGXnRGXXYtRlQ2JC1GIzYrRl12LUZUNiQtRiM2LEZmc0ZodkZkb0ZedEZdcUZodkZkb0Zhdy1GWTYkUSIzRidGOUY5RjlGXnRGYnJGaHZGZG9GYXdGZnFGOUY5Rl50Rl12LUZUNiQtRiM2K0Zddi1GVDYkLUYjNixGZnNGaHZGZG9GXnRGXXFGaHZGZXlGYXdGZnFGOUY5Rl50RmJyRmh2RmRvRmF3RmZxRjlGOUZedEZddi1GVDYkLUYjNitGXXYtRlQ2JC1GIzYsRmp0Rmh2RmRvRl50Rl1xRmh2RmRvRmF3RmN4RjlGOUZedEZickZodkZkb0Zhd0ZmcUY5RjlGXnRGXXYtRlQ2JC1GIzYrRl12LUZUNiQtRiM2LEZqdEZodkZcdUZedEZdcUZodkZleUZhd0ZmcUY5RjlGXnRGYnJGaHZGZG9GYXdGZnFGOUY5Rl50Rl12LUZUNiQtRiM2K0Zddi1GVDYkLUYjNistRmdzNiUtRiw2JUZodUZSRjlGXHRGZHRGaHZGX3dGW29GXnRGXXFGaHZGZG9GOUY5Rl50RmJyRmh2RmRvRmF3RmZxRjlGOUZedEZddi1GVDYkLUYjNitGXXYtRlQ2JC1GIzYrRltdbEZodi1GZ3M2JUZmdS1GIzYkRl1xRjlGZHRGW29GXnRGXXFGaHZGY3hGOUY5Rl50RmJyRmh2RmRvRmF3RmZxRjlGOUZedEZddi1GVDYkLUYjNitGXXYtRlQ2JC1GIzYuRltdbEZodi1GZ3M2JUZmdS1GIzYkRmJ5RjlGZHRGW29GXnRGXXFGaHZGZXlGYXctRjY2LVEiLkYnRjlGO0Y+RkBGQkZERkZGSEZeb0Zgb0ZmcUY5RjlGXnRGYnJGaHZGZG9GYXdGZnFGOUY5RjlGOS9GanJRInxmckYnL0Zdc1EifGhyRidGOUY5RmhuRmdvRltvRltvRltvRltvRltvRltvRltvRltvRltvRltvRltvRltvRltvRltvRltvRltvRmFvRjVGW29GYW8tRjY2LVEiK0YnRjlGO0Y+RkBGQkZERkZGSEZcckZeckZkb0ZobkZnb0Zbb0Zbb0Zbb0Zbb0Zbb0Zbb0Zbb0Zbby1GNjYvUSRlbmRGJ0ZncEZpcEZbcUY7Rj5GQEZCRkRGRkZIRl5vRmBvRltvRl9yRmhuRmdvRltvRmFfbEZbb0ZfckZobkZkcEZbb0ZdcUZbb0ZgcUZbb0Zkb0Zbb0ZjcUZbb0ZmcUZpcUZgeEZbb0ZfckZnb0Zbb0Zbb0Zbb0Zbb0Zbb0Zbb0Zbb0Zbb0ZkcEZbby1GLDYlRmRyRlJGOUZbb0ZgcUZbby1GLDYlRmhxRlJGOUZpcUZgeEZbb0ZjcUZbb0ZmX2xGaXFGZG9GW29GX3JGZ29GW29GW29GW29GW29GW29GW29GW29GW29GW29GW29GW29GW29GW29GW29GW29GK0ZlckY1Rl9zLUZUNiQtRiM2LEZmc0ZndEZqdEZndEZfdUZndC1GVDYkLUYjNidGZG8tRjY2LVEqJnVtaW51czA7RidGOUY7Rj5GQEZCRkRGRkZIRlxyRl5yRltvRmR1RjlGOUZedC1GVDYmLUYjNj4tRiw2I1EhRictRiM2K0ZddkZgdkZedEZddkZkd0ZedEZddkZmeEY5RmdgbEZedEZddkZoeUZedEZddkZgekZedEZddkZbW2xGXnRGXXZGY1tsRl50Rl12RltcbEZedEZddkZjXGxGXnRGXXZGX11sRl50Rl12RltebEY5RjlGal5sRlxfbEY5RjlGaG5GZ29GW29GW29GW29GW29GW29GW29GW29GW29GW29GW29GW29GW29GW29GW29GW29GW29GYW9GNUZbb0Zhb0ZeX2xGZG9GaG5GZ29GW29GW29GW29GW29GW29GW29GW29GW29GYV9sRltvRl9yRmhuRmdvRltvRmFfbEZbb0ZfckZobkZbb0Znby1GaG82JkZqb0ZdcEZfcC9GYnBRJWF1dG9GJ0ZkcEZbb0ZdcUZbb0ZgcUZbb0Zkb0Zbb0ZjcUZbb0ZmcUZpcUZkb0Zbb0ZfckZnb0Zbb0Zbb0Zbb0Zbb0Zbb0Zbb0Zbb0Zbb0ZkcEZbb0ZickZbb0ZgcUZbb0ZmcUZpcUZkb0Zbb0ZjcUZbb0ZmcUZbb0ZfckZnb0Zbb0Zbb0Zbb0Zbb0Zbb0Zbb0Zbb0Zbb0Zbb0Zbb0Zbb0Zbb0Zbb0Zbb0Zbb0YrRmVyRjVGX3MtRlQ2JC1GIzYoRl91Rmd0LUZUNiQtRiM2JkZkb0ZpcS1GZ3M2JS1GLDYlUSkmbGFtYmRhO0YnRlJGOS1GIzYkRmJyRjlGZHRGOUY5Rl50LUZUNiYtRiM2JkZnYGxGamBsRmdgbEY5RjlGal5sRlxfbEY5RjlGaG5GZ29GW29GW29GW29GW29GW29GW29GW29GW29GW29GW29GW29GW29GW29GW29GW29GW29GYW9GNUZbb0Zhb0ZeX2xGZG9GaG5GZ29GW29GW29GW29GW29GW29GW29GW29GW29GYV9sRltvRl9yRmhuRmdvRltvRmFfbEZbb0ZfckZobkZbb0Zbb0Znb0Zbb0ZkcEZbby1GLDYlRl9xRlJGOUZbb0ZgcUZbb0ZmX2xGW29GY3FGW29GZl9sRltvRl9yRmdvRltvRltvRltvRltvRltvRltvRltvRltvRmRwRltvRmJyRltvRmBxRltvRmNibEZbb0ZjcUZbb0ZmX2xGW29GX3JGZ29GW29GW29GW29GW29GW29GW29GW29GW29GW29GW29GW29GW29GW29GW29GW29GK0ZlckY1Rl9zRmJzRmhuRmdvRltvRltvRltvRltvRltvRltvRltvRltvRltvRltvRltvRltvRltvRltvRltvRltvRmFvRjVGW29GYW9GXl9sRmRvRmhuRmdvRltvRltvRltvRltvRltvRltvRltvRltvRmFfbEZbb0ZfckZobkZnb0Zbb0ZhX2xGW29GX3JGaG5GZHBGW29GXXFGW29GYHFGW29GZnFGaXFGZG9GW29GY3FGW29GZnFGaXFGZG9GW29GX3JGZ29GW29GW29GW29GW29GW29GW29GW29GW29GZHBGW29GYnJGW29GYHFGW29GY2JsRltvRmNxRltvRmZfbEZpcUZkb0Zbb0ZfckZnb0Zbb0Zbb0Zbb0Zbb0Zbb0Zbb0Zbb0Zbb0Zbb0Zbb0Zbb0Zbb0Zbb0Zbb0Zbb0YrRmVyRjVGX3NGaF9sRmhuRmdvRltvRltvRltvRltvRltvRltvRltvRltvRltvRltvRltvRltvRltvRltvRltvRltvRmFvRjVGW29GYW9GXl9sRmRvRmhuRmdvRltvRltvRltvRltvRltvRltvRltvRltvRmFfbEZbb0ZfckZobkZnb0Zbb0ZhX2xGW29GX3JGaG5GW29GZ29GW29GZHBGW29GXXFGW29GYHFGW29GZnFGW29GY3FGW29GZnFGW29GX3JGZ29GW29GW29GW29GW29GW29GW29GW29GW29GZHBGW29GYnJGW29GYHFGW29GY2JsRltvRmNxRltvRmZfbEZbb0ZfckZnb0Zbb0Zbb0Zbb0Zbb0Zbb0Zbb0Zbb0Zbb0Zbb0Zbb0Zbb0Zbb0Zbb0Zbb0Zbb0YrRmVyRjVGX3NGYGFsRmhuRmdvRltvRltvRltvRltvRltvRltvRltvRltvRltvRltvRltvRltvRltvRltvRltvRltvRmFvRjVGW29GYW9GXl9sRmRvRmhuRmdvRltvRltvRltvRltvRltvRltvRltvRltvRmFfbEZbb0ZfckZobkZnb0Zbb0ZhX2xGW29GX3JGaG5GW29GW29GZ2BsRlxhbEZnYGxGZm5GOQ==">LUklbXJvd0c2Iy9JK21vZHVsZW5hbWVHNiJJLFR5cGVzZXR0aW5nR0koX3N5c2xpYkdGJzZmY20tSSNtaUdGJDYlUSlrYXBwYTNleEYnLyUnaXRhbGljR1EldHJ1ZUYnLyUsbWF0aHZhcmlhbnRHUSdpdGFsaWNGJy1JI21vR0YkNi1RKiZjb2xvbmVxO0YnL0YzUSdub3JtYWxGJy8lJmZlbmNlR1EmZmFsc2VGJy8lKnNlcGFyYXRvckdGPS8lKXN0cmV0Y2h5R0Y9LyUqc3ltbWV0cmljR0Y9LyUobGFyZ2VvcEdGPS8lLm1vdmFibGVsaW1pdHNHRj0vJSdhY2NlbnRHRj0vJSdsc3BhY2VHUSwwLjI3Nzc3NzhlbUYnLyUncnNwYWNlR0ZMLUYsNiVRJ1ZlY3RvckYnL0YwRj1GOS1JKG1mZW5jZWRHRiQ2JC1GIzYlLUkjbW5HRiQ2JFEjNDNGJ0Y5LyUrZXhlY3V0YWJsZUdGPUY5RjktRjY2LVEiOkYnRjlGO0Y+RkBGQkZERkZGSEZKRk0tRjY2LVEifkYnRjlGO0Y+RkBGQkZERkZGSC9GS1EmMC4wZW1GJy9GTkZfby1GLDYlUSdpbmRleGlGJ0YvRjJGNS1GWTYkUSIxRidGOUZobkZbby1JJ21zcGFjZUdGJDYmLyUnaGVpZ2h0R1EmMC4wZXhGJy8lJndpZHRoR0Zfby8lJmRlcHRoR0ZccC8lKmxpbmVicmVha0dRKG5ld2xpbmVGJ0Zbby1GNjYvUSRmb3JGJy8lJWJvbGRHRjEvRjNRJWJvbGRGJy8lK2ZvbnR3ZWlnaHRHRmpwRjtGPkZARkJGREZGRkhGXm9GYG9GW28tRiw2JVEiaUYnRi9GMkZbby1GNjYvUSVmcm9tRidGZ3BGaXBGW3FGO0Y+RkBGQkZERkZGSEZeb0Zgb0Zbb0Zkb0Zbby1GNjYvUSN0b0YnRmdwRmlwRltxRjtGPkZARkJGREZGRkhGXm9GYG9GW28tRiw2JVEiVEYnRi9GMi1GNjYtUSgmbWludXM7RidGOUY7Rj5GQEZCRkRGRkZIL0ZLUSwwLjIyMjIyMjJlbUYnL0ZORl1yRmRvRltvLUY2Ni9RI2RvRidGZ3BGaXBGW3FGO0Y+RkBGQkZERkZGSEZeb0Zgb0Znb0Zbb0Zbb0Zbb0Zbb0Zbb0Zbb0Zbb0Zbb0ZkcEZbby1GLDYlUSJqRidGL0YyRltvRmBxRltvRmZxRmlxRmRvRltvRmNxRltvRmZxRltvRl9yRmdvRltvRltvRltvRltvRltvRltvRltvRltvRltvRltvRltvRltvRltvRltvRltvRistRlQ2Ji1GIzYlRltvRmFvRjlGOS8lJW9wZW5HUSJbRicvJSZjbG9zZUdRIl1GJ0Y1LUYsNiVRJWV2YWxGJ0YvRjItRlQ2JC1GIzYsLUklbXN1YkdGJDYlLUYsNiVRJiZwc2k7RidGUkY5LUYjNiZGXXEtRjY2LVEiLEYnRjlGOy9GP0YxRkBGQkZERkZGSEZeby9GTlEsMC4zMzMzMzMzZW1GJ0ZickY5LyUvc3Vic2NyaXB0c2hpZnRHUSIwRictRjY2LVEnJnNkb3Q7RidGOUY7Rj5GQEZCRkRGRkZIRl5vRmBvLUZnczYlLUYsNiVRJiZ0YXU7RidGUkY5Rlx0RmR0Rmd0LUZnczYlLUYsNiVRJiZwaGk7RidGUkY5Rlx0RmR0Rmd0LUZnczYlLUYsNiVRInFGJ0YvRjJGXHRGZHRGXnQtRlQ2Ji1GIzZDLUYsNiVRJHNlcUYnRi9GMi1GVDYkLUYjNitGXXYtRlQ2JC1GIzYqRl91LUY2Ni1RIj1GJ0Y5RjtGPkZARkJGREZGRkhGSkZNLUZnczYlRmF1LUYjNiYtRlk2JEZmdEY5Rl50RmJyRjlGZHRGXnRGXXFGaHZGZG9GOUY5Rl50RmJyRmh2RmRvLUY2Ni1RIy4uRidGOUY7Rj5GQEZCRkRGRkZIRlxyRmBvRmZxRjlGOUZedEZddi1GVDYkLUYjNitGXXYtRlQ2JC1GIzYsRl91Rmh2LUZnczYlRmF1LUYjNiZGXXFGaXFGZG9GOUZkdEZedEZdcUZodi1GWTYkUSIyRidGOUZhdy1GWTYkUSI0RidGOUY5RjlGXnRGYnJGaHZGZG9GYXdGZnFGOUY5Rl50Rl12LUZUNiQtRiM2K0Zddi1GVDYkLUYjNixGX3VGaHYtRmdzNiVGYXUtRiM2Ji1GLDYlUSJhRidGL0YyRl50RmJyRjlGZHRGXnRGXXFGaHYtRlk2JFEiNUYnRjlGYXdGZnFGOUY5Rl50RmJyRmh2RmRvRmF3RmZxRjlGOUZedEZddi1GVDYkLUYjNitGXXYtRlQ2JC1GIzYqRmZzRmh2RmlzRl50Rl1xRmh2RmN4RjlGOUZedEZickZodkZkb0Zhd0ZmcUY5RjlGXnRGXXYtRlQ2JC1GIzYrRl12LUZUNiQtRiM2LEZmc0ZodkZkb0ZedEZdcUZodkZkb0Zhdy1GWTYkUSIzRidGOUY5RjlGXnRGYnJGaHZGZG9GYXdGZnFGOUY5Rl50Rl12LUZUNiQtRiM2K0Zddi1GVDYkLUYjNixGZnNGaHZGZG9GXnRGXXFGaHZGZXlGYXdGZnFGOUY5Rl50RmJyRmh2RmRvRmF3RmZxRjlGOUZedEZddi1GVDYkLUYjNitGXXYtRlQ2JC1GIzYsRmp0Rmh2RmRvRl50Rl1xRmh2RmRvRmF3RmN4RjlGOUZedEZickZodkZkb0Zhd0ZmcUY5RjlGXnRGXXYtRlQ2JC1GIzYrRl12LUZUNiQtRiM2LEZqdEZodkZcdUZedEZdcUZodkZleUZhd0ZmcUY5RjlGXnRGYnJGaHZGZG9GYXdGZnFGOUY5Rl50Rl12LUZUNiQtRiM2K0Zddi1GVDYkLUYjNistRmdzNiUtRiw2JUZodUZSRjlGXHRGZHRGaHZGX3dGW29GXnRGXXFGaHZGZG9GOUY5Rl50RmJyRmh2RmRvRmF3RmZxRjlGOUZedEZddi1GVDYkLUYjNitGXXYtRlQ2JC1GIzYrRltdbEZodi1GZ3M2JUZmdS1GIzYkRl1xRjlGZHRGW29GXnRGXXFGaHZGY3hGOUY5Rl50RmJyRmh2RmRvRmF3RmZxRjlGOUZedEZddi1GVDYkLUYjNitGXXYtRlQ2JC1GIzYuRltdbEZodi1GZ3M2JUZmdS1GIzYkRmJ5RjlGZHRGW29GXnRGXXFGaHZGZXlGYXctRjY2LVEiLkYnRjlGO0Y+RkBGQkZERkZGSEZeb0Zgb0ZmcUY5RjlGXnRGYnJGaHZGZG9GYXdGZnFGOUY5RjlGOS9GanJRInxmckYnL0Zdc1EifGhyRidGOUY5RmhuRmdvRltvRltvRltvRltvRltvRltvRltvRltvRltvRltvRltvRltvRltvRltvRltvRltvRmFvRjVGW29GYW8tRjY2LVEiK0YnRjlGO0Y+RkBGQkZERkZGSEZcckZeckZkb0ZobkZnb0Zbb0Zbb0Zbb0Zbb0Zbb0Zbb0Zbb0Zbby1GNjYvUSRlbmRGJ0ZncEZpcEZbcUY7Rj5GQEZCRkRGRkZIRl5vRmBvRltvRl9yRmhuRmdvRltvRmFfbEZbb0ZfckZobkZkcEZbb0ZdcUZbb0ZgcUZbb0Zkb0Zbb0ZjcUZbb0ZmcUZpcUZgeEZbb0ZfckZnb0Zbb0Zbb0Zbb0Zbb0Zbb0Zbb0Zbb0Zbb0ZkcEZbby1GLDYlRmRyRlJGOUZbb0ZgcUZbby1GLDYlRmhxRlJGOUZpcUZgeEZbb0ZjcUZbb0ZmX2xGaXFGZG9GW29GX3JGZ29GW29GW29GW29GW29GW29GW29GW29GW29GW29GW29GW29GW29GW29GW29GW29GK0ZlckY1Rl9zLUZUNiQtRiM2LEZmc0ZndEZqdEZndEZfdUZndC1GVDYkLUYjNidGZG8tRjY2LVEqJnVtaW51czA7RidGOUY7Rj5GQEZCRkRGRkZIRlxyRl5yRltvRmR1RjlGOUZedC1GVDYmLUYjNj4tRiw2I1EhRictRiM2K0ZddkZgdkZedEZddkZkd0ZedEZddkZmeEY5RmdgbEZedEZddkZoeUZedEZddkZgekZedEZddkZbW2xGXnRGXXZGY1tsRl50Rl12RltcbEZedEZddkZjXGxGXnRGXXZGX11sRl50Rl12RltebEY5RjlGal5sRlxfbEY5RjlGaG5GZ29GW29GW29GW29GW29GW29GW29GW29GW29GW29GW29GW29GW29GW29GW29GW29GW29GYW9GNUZbb0Zhb0ZeX2xGZG9GaG5GZ29GW29GW29GW29GW29GW29GW29GW29GW29GYV9sRltvRl9yRmhuRmdvRltvRmFfbEZbb0ZfckZobkZbb0Znby1GaG82JkZqb0ZdcEZfcC9GYnBRJWF1dG9GJ0ZkcEZbb0ZdcUZbb0ZgcUZbb0Zkb0Zbb0ZjcUZbb0ZmcUZpcUZkb0Zbb0ZfckZnb0Zbb0Zbb0Zbb0Zbb0Zbb0Zbb0Zbb0Zbb0ZkcEZbb0ZickZbb0ZgcUZbb0ZmcUZpcUZkb0Zbb0ZjcUZbb0ZmcUZbb0ZfckZnb0Zbb0Zbb0Zbb0Zbb0Zbb0Zbb0Zbb0Zbb0Zbb0Zbb0Zbb0Zbb0Zbb0Zbb0Zbb0YrRmVyRjVGX3MtRlQ2JC1GIzYoRl91Rmd0LUZUNiQtRiM2JkZkb0ZpcS1GZ3M2JS1GLDYlUSkmbGFtYmRhO0YnRlJGOS1GIzYkRmJyRjlGZHRGOUY5Rl50LUZUNiYtRiM2JkZnYGxGamBsRmdgbEY5RjlGal5sRlxfbEY5RjlGaG5GZ29GW29GW29GW29GW29GW29GW29GW29GW29GW29GW29GW29GW29GW29GW29GW29GW29GYW9GNUZbb0Zhb0ZeX2xGZG9GaG5GZ29GW29GW29GW29GW29GW29GW29GW29GW29GYV9sRltvRl9yRmhuRmdvRltvRmFfbEZbb0ZfckZobkZbb0Zbb0Znb0Zbb0ZkcEZbby1GLDYlRl9xRlJGOUZbb0ZgcUZbb0ZmX2xGW29GY3FGW29GZl9sRltvRl9yRmdvRltvRltvRltvRltvRltvRltvRltvRltvRmRwRltvRmJyRltvRmBxRltvRmNibEZbb0ZjcUZbb0ZmX2xGW29GX3JGZ29GW29GW29GW29GW29GW29GW29GW29GW29GW29GW29GW29GW29GW29GW29GW29GK0ZlckY1Rl9zRmJzRmhuRmdvRltvRltvRltvRltvRltvRltvRltvRltvRltvRltvRltvRltvRltvRltvRltvRltvRmFvRjVGW29GYW9GXl9sRmRvRmhuRmdvRltvRltvRltvRltvRltvRltvRltvRltvRmFfbEZbb0ZfckZobkZnb0Zbb0ZhX2xGW29GX3JGaG5GZHBGW29GXXFGW29GYHFGW29GZnFGaXFGZG9GW29GY3FGW29GZnFGaXFGZG9GW29GX3JGZ29GW29GW29GW29GW29GW29GW29GW29GW29GZHBGW29GYnJGW29GYHFGW29GY2JsRltvRmNxRltvRmZfbEZpcUZkb0Zbb0ZfckZnb0Zbb0Zbb0Zbb0Zbb0Zbb0Zbb0Zbb0Zbb0Zbb0Zbb0Zbb0Zbb0Zbb0Zbb0Zbb0YrRmVyRjVGX3NGaF9sRmhuRmdvRltvRltvRltvRltvRltvRltvRltvRltvRltvRltvRltvRltvRltvRltvRltvRltvRmFvRjVGW29GYW9GXl9sRmRvRmhuRmdvRltvRltvRltvRltvRltvRltvRltvRltvRmFfbEZbb0ZfckZobkZnb0Zbb0ZhX2xGW29GX3JGaG5GW29GZ29GW29GZHBGW29GXXFGW29GYHFGW29GZnFGW29GY3FGW29GZnFGW29GX3JGZ29GW29GW29GW29GW29GW29GW29GW29GW29GZHBGW29GYnJGW29GYHFGW29GY2JsRltvRmNxRltvRmZfbEZbb0ZfckZnb0Zbb0Zbb0Zbb0Zbb0Zbb0Zbb0Zbb0Zbb0Zbb0Zbb0Zbb0Zbb0Zbb0Zbb0Zbb0YrRmVyRjVGX3NGYGFsRmhuRmdvRltvRltvRltvRltvRltvRltvRltvRltvRltvRltvRltvRltvRltvRltvRltvRltvRmFvRjVGW29GYW9GXl9sRmRvRmhuRmdvRltvRltvRltvRltvRltvRltvRltvRltvRmFfbEZbb0ZfckZobkZnb0Zbb0ZhX2xGW29GX3JGaG5GW29GW29GZ2BsRlxhbEZnYGxGZm5GOQ==</Equation></Text-field>
</Input>
</Group>
<Group labelreference="L6519" drawlabel="true">
<Input>
<Text-field prompt="&gt; " style="Maple Input" layout="Normal"><Equation executable="true" style="2D Input" input-equation="" display="LUklbXJvd0c2Iy9JK21vZHVsZW5hbWVHNiJJLFR5cGVzZXR0aW5nR0koX3N5c2xpYkdGJzYoLUkjbWlHRiQ2JVEocGFyczNleEYnLyUnaXRhbGljR1EldHJ1ZUYnLyUsbWF0aHZhcmlhbnRHUSdpdGFsaWNGJy1JI21vR0YkNi1RKiZjb2xvbmVxO0YnL0YzUSdub3JtYWxGJy8lJmZlbmNlR1EmZmFsc2VGJy8lKnNlcGFyYXRvckdGPS8lKXN0cmV0Y2h5R0Y9LyUqc3ltbWV0cmljR0Y9LyUobGFyZ2VvcEdGPS8lLm1vdmFibGVsaW1pdHNHRj0vJSdhY2NlbnRHRj0vJSdsc3BhY2VHUSwwLjI3Nzc3NzhlbUYnLyUncnNwYWNlR0ZMLUkobWZlbmNlZEdGJDYmLUYjNi0tSSVtc3ViR0YkNiUtRiw2JVEmJnBoaTtGJy9GMEY9RjktRiM2Ki1GLDYlUSJhRidGL0YyLUY2Ni1RIixGJ0Y5RjsvRj9GMUZARkJGREZGRkgvRktRJjAuMGVtRicvRk5RLDAuMzMzMzMzM2VtRictSSNtbkdGJDYkUSI4RidGOS8lK2ZvcmVncm91bmRHUSpbMCwwLDI1NV1GJy8lK2V4ZWN1dGFibGVHRj0vJSlyZWFkb25seUdGMS8lMGZvbnRfc3R5bGVfbmFtZUdRKjJEfk91dHB1dEYnRjkvJS9zdWJzY3JpcHRzaGlmdEdRIjBGJ0Zqbi1GVTYlLUYsNiVRKSZsYW1iZGE7RidGWkY5LUYjNihGYm9GZm9GaW9GW3BGXXBGOUZgcEZqbi1GVTYlLUYsNiVRInFGJ0YvRjItRiM2Ki1GY282JFEiMkYnRjlGam5GYm9GZm9GaW9GW3BGXXBGOUZgcEZqbi1GVTYlRlxxLUYjNiotRmNvNiRRIjNGJ0Y5RmpuRmJvRmZvRmlvRltwRl1wRjlGYHBGam4tRlU2JUZXLUYjNiotRmNvNiRGYnBGOUZqbkZib0Zmb0Zpb0ZbcEZdcEY5RmBwRmlvRjlGOS8lJW9wZW5HUScmbGFuZztGJy8lJmNsb3NlR1EnJnJhbmc7RictRjY2LVEiOkYnRjlGO0Y+RkBGQkZERkZGSEZKRk1GaW9GOQ==">LUklbXJvd0c2Iy9JK21vZHVsZW5hbWVHNiJJLFR5cGVzZXR0aW5nR0koX3N5c2xpYkdGJzYoLUkjbWlHRiQ2JVEocGFyczNleEYnLyUnaXRhbGljR1EldHJ1ZUYnLyUsbWF0aHZhcmlhbnRHUSdpdGFsaWNGJy1JI21vR0YkNi1RKiZjb2xvbmVxO0YnL0YzUSdub3JtYWxGJy8lJmZlbmNlR1EmZmFsc2VGJy8lKnNlcGFyYXRvckdGPS8lKXN0cmV0Y2h5R0Y9LyUqc3ltbWV0cmljR0Y9LyUobGFyZ2VvcEdGPS8lLm1vdmFibGVsaW1pdHNHRj0vJSdhY2NlbnRHRj0vJSdsc3BhY2VHUSwwLjI3Nzc3NzhlbUYnLyUncnNwYWNlR0ZMLUkobWZlbmNlZEdGJDYmLUYjNi0tSSVtc3ViR0YkNiUtRiw2JVEmJnBoaTtGJy9GMEY9RjktRiM2Ki1GLDYlUSJhRidGL0YyLUY2Ni1RIixGJ0Y5RjsvRj9GMUZARkJGREZGRkgvRktRJjAuMGVtRicvRk5RLDAuMzMzMzMzM2VtRictSSNtbkdGJDYkUSI4RidGOS8lK2ZvcmVncm91bmRHUSpbMCwwLDI1NV1GJy8lK2V4ZWN1dGFibGVHRj0vJSlyZWFkb25seUdGMS8lMGZvbnRfc3R5bGVfbmFtZUdRKjJEfk91dHB1dEYnRjkvJS9zdWJzY3JpcHRzaGlmdEdRIjBGJ0Zqbi1GVTYlLUYsNiVRKSZsYW1iZGE7RidGWkY5LUYjNihGYm9GZm9GaW9GW3BGXXBGOUZgcEZqbi1GVTYlLUYsNiVRInFGJ0YvRjItRiM2Ki1GY282JFEiMkYnRjlGam5GYm9GZm9GaW9GW3BGXXBGOUZgcEZqbi1GVTYlRlxxLUYjNiotRmNvNiRRIjNGJ0Y5RmpuRmJvRmZvRmlvRltwRl1wRjlGYHBGam4tRlU2JUZXLUYjNiotRmNvNiRGYnBGOUZqbkZib0Zmb0Zpb0ZbcEZdcEY5RmBwRmlvRjlGOS8lJW9wZW5HUScmbGFuZztGJy8lJmNsb3NlR1EnJnJhbmc7RictRjY2LVEiOkYnRjlGO0Y+RkBGQkZERkZGSEZKRk1GaW9GOQ==</Equation></Text-field>
</Input>
</Group>
<Group labelreference="L6520" drawlabel="true">
<Input>
<Text-field prompt="&gt; " style="Maple Input" layout="Normal"><Equation executable="true" style="2D Input" input-equation="" display="LUklbXJvd0c2Iy9JK21vZHVsZW5hbWVHNiJJLFR5cGVzZXR0aW5nR0koX3N5c2xpYkdGJzY2LUkjbWlHRiQ2JVElRDNleEYnLyUnaXRhbGljR1EldHJ1ZUYnLyUsbWF0aHZhcmlhbnRHUSdpdGFsaWNGJy1JI21vR0YkNi1RKiZjb2xvbmVxO0YnL0YzUSdub3JtYWxGJy8lJmZlbmNlR1EmZmFsc2VGJy8lKnNlcGFyYXRvckdGPS8lKXN0cmV0Y2h5R0Y9LyUqc3ltbWV0cmljR0Y9LyUobGFyZ2VvcEdGPS8lLm1vdmFibGVsaW1pdHNHRj0vJSdhY2NlbnRHRj0vJSdsc3BhY2VHUSwwLjI3Nzc3NzhlbUYnLyUncnNwYWNlR0ZMLUYsNiVRJURtYXRGJ0YvRjItSShtZmVuY2VkR0YkNiQtRiM2Jy1GLDYlUSlrYXBwYTNleEYnRi9GMi1GNjYtUSIsRidGOUY7L0Y/RjFGQEZCRkRGRkZIL0ZLUSYwLjBlbUYnL0ZOUSwwLjMzMzMzMzNlbUYnLUYsNiVRKHBhcnMzZXhGJ0YvRjIvJStleGVjdXRhYmxlR0Y9RjlGOS1GNjYtUSI6RidGOUY7Rj5GQEZCRkRGRkZIRkpGTS1GLDYlUSJyRidGL0YyRjUtRjY2LVEifkYnRjlGO0Y+RkBGQkZERkZGSEZobi9GTkZpbi1GLDYlUSVSYW5rRidGL0YyLUZTNiQtRiM2JUYrRl9vRjlGOS1GNjYtUSI7RidGOUY7RmduRkBGQkZERkZGSEZobkZNLUYsNiVRImRGJ0YvRjJGNS1GLDYlUSpEaW1lbnNpb25GJ0YvRjItRlM2JC1GIzYkRlxvRjlGOS1GNjYtUSgmbWludXM7RidGOUY7Rj5GQEZCRkRGRkZIL0ZLUSwwLjIyMjIyMjJlbUYnL0ZORmNxRmRvRmJwRl9vRjk=">LUklbXJvd0c2Iy9JK21vZHVsZW5hbWVHNiJJLFR5cGVzZXR0aW5nR0koX3N5c2xpYkdGJzY2LUkjbWlHRiQ2JVElRDNleEYnLyUnaXRhbGljR1EldHJ1ZUYnLyUsbWF0aHZhcmlhbnRHUSdpdGFsaWNGJy1JI21vR0YkNi1RKiZjb2xvbmVxO0YnL0YzUSdub3JtYWxGJy8lJmZlbmNlR1EmZmFsc2VGJy8lKnNlcGFyYXRvckdGPS8lKXN0cmV0Y2h5R0Y9LyUqc3ltbWV0cmljR0Y9LyUobGFyZ2VvcEdGPS8lLm1vdmFibGVsaW1pdHNHRj0vJSdhY2NlbnRHRj0vJSdsc3BhY2VHUSwwLjI3Nzc3NzhlbUYnLyUncnNwYWNlR0ZMLUYsNiVRJURtYXRGJ0YvRjItSShtZmVuY2VkR0YkNiQtRiM2Jy1GLDYlUSlrYXBwYTNleEYnRi9GMi1GNjYtUSIsRidGOUY7L0Y/RjFGQEZCRkRGRkZIL0ZLUSYwLjBlbUYnL0ZOUSwwLjMzMzMzMzNlbUYnLUYsNiVRKHBhcnMzZXhGJ0YvRjIvJStleGVjdXRhYmxlR0Y9RjlGOS1GNjYtUSI6RidGOUY7Rj5GQEZCRkRGRkZIRkpGTS1GLDYlUSJyRidGL0YyRjUtRjY2LVEifkYnRjlGO0Y+RkBGQkZERkZGSEZobi9GTkZpbi1GLDYlUSVSYW5rRidGL0YyLUZTNiQtRiM2JUYrRl9vRjlGOS1GNjYtUSI7RidGOUY7RmduRkBGQkZERkZGSEZobkZNLUYsNiVRImRGJ0YvRjJGNS1GLDYlUSpEaW1lbnNpb25GJ0YvRjItRlM2JC1GIzYkRlxvRjlGOS1GNjYtUSgmbWludXM7RidGOUY7Rj5GQEZCRkRGRkZIL0ZLUSwwLjIyMjIyMjJlbUYnL0ZORmNxRmRvRmJwRl9vRjk=</Equation></Text-field>
</Input>
<Output>
<Text-field style="2D Output" layout="Maple Output"><Equation executable="false" style="2D Output" display="LUklbXJvd0c2Iy9JK21vZHVsZW5hbWVHNiJJLFR5cGVzZXR0aW5nR0koX3N5c2xpYkdGJzYoLUkjbWlHRiQ2JVEickYnLyUnaXRhbGljR1EldHJ1ZUYnLyUsbWF0aHZhcmlhbnRHUSdpdGFsaWNGJy1JI21vR0YkNi1RIzo9RicvRjNRJ25vcm1hbEYnLyUmZmVuY2VHUSZmYWxzZUYnLyUqc2VwYXJhdG9yR0Y9LyUpc3RyZXRjaHlHRj0vJSpzeW1tZXRyaWNHRj0vJShsYXJnZW9wR0Y9LyUubW92YWJsZWxpbWl0c0dGPS8lJ2FjY2VudEdGPS8lJ2xzcGFjZUdRLDAuMjc3Nzc3OGVtRicvJSdyc3BhY2VHRkwtSSNtbkdGJDYkUSI1RidGOS8lK2ZvcmVncm91bmRHUShbMCwwLDBdRicvJSlyZWFkb25seUdGPUY5">IiIm</Equation></Text-field>
</Output>
<Output>
<Text-field style="2D Output" layout="Maple Output"><Equation executable="false" style="2D Output" display="LUklbXJvd0c2Iy9JK21vZHVsZW5hbWVHNiJJLFR5cGVzZXR0aW5nR0koX3N5c2xpYkdGJzYoLUkjbWlHRiQ2JVEiZEYnLyUnaXRhbGljR1EldHJ1ZUYnLyUsbWF0aHZhcmlhbnRHUSdpdGFsaWNGJy1JI21vR0YkNi1RIzo9RicvRjNRJ25vcm1hbEYnLyUmZmVuY2VHUSZmYWxzZUYnLyUqc2VwYXJhdG9yR0Y9LyUpc3RyZXRjaHlHRj0vJSpzeW1tZXRyaWNHRj0vJShsYXJnZW9wR0Y9LyUubW92YWJsZWxpbWl0c0dGPS8lJ2FjY2VudEdGPS8lJ2xzcGFjZUdRLDAuMjc3Nzc3OGVtRicvJSdyc3BhY2VHRkwtSSNtbkdGJDYkUSIwRidGOS8lK2ZvcmVncm91bmRHUShbMCwwLDBdRicvJSlyZWFkb25seUdGPUY5">IiIh</Equation></Text-field>
</Output>
</Group>
<Group labelreference="L6475" drawlabel="true">
<Input>
<Text-field prompt="&gt; " style="Maple Input" layout="Normal"><Equation executable="true" style="2D Input" input-equation="" display="LUklbXJvd0c2Iy9JK21vZHVsZW5hbWVHNiJJLFR5cGVzZXR0aW5nR0koX3N5c2xpYkdGJzYrLUkjbW9HRiQ2LVEiI0YnLyUsbWF0aHZhcmlhbnRHUSdub3JtYWxGJy8lJmZlbmNlR1EmZmFsc2VGJy8lKnNlcGFyYXRvckdGNC8lKXN0cmV0Y2h5R0Y0LyUqc3ltbWV0cmljR0Y0LyUobGFyZ2VvcEdGNC8lLm1vdmFibGVsaW1pdHNHRjQvJSdhY2NlbnRHRjQvJSdsc3BhY2VHUSYwLjBlbUYnLyUncnNwYWNlR0ZDLUkjbWlHRiQ2JVFbcH5UaGVyZWZvcmV+Ynl+dGhlfmV4dGVuc2lvbn50aGVvcmVtfnRoZX5DaGlja35NUlJ+ZGF0YX5hbG9uZX5hcmV+ZnVsbH5yYW5rfndpdGh+RicvJSdpdGFsaWNHRjRGLy1JI21uR0YkNiVRIjVGJy9GS1EldHJ1ZUYnL0YwUSdpdGFsaWNGJy1GLDYuUSJ+RidGUEZSRjJGNUY3RjlGO0Y9Rj9GQUZELUZHNiVRIlRGJ0ZQRlItRiw2LlEoJm1pbnVzO0YnRlBGUkYyRjVGN0Y5RjtGPUY/L0ZCUSwwLjIyMjIyMjJlbUYnL0ZFRmhuRkwvJStleGVjdXRhYmxlR0Y0Ri8=">LUklbXJvd0c2Iy9JK21vZHVsZW5hbWVHNiJJLFR5cGVzZXR0aW5nR0koX3N5c2xpYkdGJzYrLUkjbW9HRiQ2LVEiI0YnLyUsbWF0aHZhcmlhbnRHUSdub3JtYWxGJy8lJmZlbmNlR1EmZmFsc2VGJy8lKnNlcGFyYXRvckdGNC8lKXN0cmV0Y2h5R0Y0LyUqc3ltbWV0cmljR0Y0LyUobGFyZ2VvcEdGNC8lLm1vdmFibGVsaW1pdHNHRjQvJSdhY2NlbnRHRjQvJSdsc3BhY2VHUSYwLjBlbUYnLyUncnNwYWNlR0ZDLUkjbWlHRiQ2JVFbcH5UaGVyZWZvcmV+Ynl+dGhlfmV4dGVuc2lvbn50aGVvcmVtfnRoZX5DaGlja35NUlJ+ZGF0YX5hbG9uZX5hcmV+ZnVsbH5yYW5rfndpdGh+RicvJSdpdGFsaWNHRjRGLy1JI21uR0YkNiVRIjVGJy9GS1EldHJ1ZUYnL0YwUSdpdGFsaWNGJy1GLDYuUSJ+RidGUEZSRjJGNUY3RjlGO0Y9Rj9GQUZELUZHNiVRIlRGJ0ZQRlItRiw2LlEoJm1pbnVzO0YnRlBGUkYyRjVGN0Y5RjtGPUY/L0ZCUSwwLjIyMjIyMjJlbUYnL0ZFRmhuRkwvJStleGVjdXRhYmxlR0Y0Ri8=</Equation></Text-field>
</Input>
</Group>
<Group labelreference="L6473" drawlabel="true">
<Input>
<Text-field prompt="&gt; " style="Maple Input" layout="Normal"><Equation executable="true" style="2D Input" input-equation="" display="LUklbXJvd0c2Iy9JK21vZHVsZW5hbWVHNiJJLFR5cGVzZXR0aW5nR0koX3N5c2xpYkdGJzYlLUkjbWlHRiQ2I1EhRicvJStleGVjdXRhYmxlR1EmZmFsc2VGJy8lLG1hdGh2YXJpYW50R1Enbm9ybWFsRic=">JSFH</Equation></Text-field>
</Input>
</Group>
<Group labelreference="L6333" drawlabel="true">
<Input>
<Text-field prompt="&gt; " style="Maple Input" layout="Normal"><Equation executable="true" style="2D Input" input-equation="" display="LUklbXJvd0c2Iy9JK21vZHVsZW5hbWVHNiJJLFR5cGVzZXR0aW5nR0koX3N5c2xpYkdGJzYmLUkjbW9HRiQ2LVEiI0YnLyUsbWF0aHZhcmlhbnRHUSdub3JtYWxGJy8lJmZlbmNlR1EmZmFsc2VGJy8lKnNlcGFyYXRvckdGNC8lKXN0cmV0Y2h5R0Y0LyUqc3ltbWV0cmljR0Y0LyUobGFyZ2VvcEdGNC8lLm1vdmFibGVsaW1pdHNHRjQvJSdhY2NlbnRHRjQvJSdsc3BhY2VHUSYwLjBlbUYnLyUncnNwYWNlR0ZDLUkjbWlHRiQ2JVE9VGhlfnN0YXRlLXNwYWNlfm1vZGVsfmFsb25lOkYnLyUnaXRhbGljR0Y0Ri8vJStleGVjdXRhYmxlR0Y0Ri8=">LUklbXJvd0c2Iy9JK21vZHVsZW5hbWVHNiJJLFR5cGVzZXR0aW5nR0koX3N5c2xpYkdGJzYmLUkjbW9HRiQ2LVEiI0YnLyUsbWF0aHZhcmlhbnRHUSdub3JtYWxGJy8lJmZlbmNlR1EmZmFsc2VGJy8lKnNlcGFyYXRvckdGNC8lKXN0cmV0Y2h5R0Y0LyUqc3ltbWV0cmljR0Y0LyUobGFyZ2VvcEdGNC8lLm1vdmFibGVsaW1pdHNHRjQvJSdhY2NlbnRHRjQvJSdsc3BhY2VHUSYwLjBlbUYnLyUncnNwYWNlR0ZDLUkjbWlHRiQ2JVE9VGhlfnN0YXRlLXNwYWNlfm1vZGVsfmFsb25lOkYnLyUnaXRhbGljR0Y0Ri8vJStleGVjdXRhYmxlR0Y0Ri8=</Equation></Text-field>
</Input>
</Group>
<Group labelreference="L6402" drawlabel="true">
<Input>
<Text-field prompt="&gt; " style="Maple Input" layout="Normal"><Equation executable="true" style="2D Input" input-equation="" display="LUklbXJvd0c2Iy9JK21vZHVsZW5hbWVHNiJJLFR5cGVzZXR0aW5nR0koX3N5c2xpYkdGJzYpLUkjbWlHRiQ2JVEna2FwcGE0RicvJSdpdGFsaWNHUSV0cnVlRicvJSxtYXRodmFyaWFudEdRJ2l0YWxpY0YnLUkjbW9HRiQ2LVEqJmNvbG9uZXE7RicvRjNRJ25vcm1hbEYnLyUmZmVuY2VHUSZmYWxzZUYnLyUqc2VwYXJhdG9yR0Y9LyUpc3RyZXRjaHlHRj0vJSpzeW1tZXRyaWNHRj0vJShsYXJnZW9wR0Y9LyUubW92YWJsZWxpbWl0c0dGPS8lJ2FjY2VudEdGPS8lJ2xzcGFjZUdRLDAuMjc3Nzc3OGVtRicvJSdyc3BhY2VHRkwtRiw2JVEnVmVjdG9yRidGL0YyLUkobWZlbmNlZEdGJDYkLUYjNigtRiw2JVEiVEYnRi9GMi1GNjYtUSgmbWludXM7RidGOUY7Rj5GQEZCRkRGRkZIL0ZLUSwwLjIyMjIyMjJlbUYnL0ZORmhuLUkjbW5HRiQ2JFEiNUYnRjktRjY2LVEiK0YnRjlGO0Y+RkBGQkZERkZGSEZnbkZpbi1GW282JFEiMUYnRjlGOUY5LUY2Ni1RIjpGJ0Y5RjtGPkZARkJGREZGRkhGSkZNLyUrZXhlY3V0YWJsZUdGPUY5">LUklbXJvd0c2Iy9JK21vZHVsZW5hbWVHNiJJLFR5cGVzZXR0aW5nR0koX3N5c2xpYkdGJzYnLUkjbWlHRiQ2JVEna2FwcGE0RicvJSdpdGFsaWNHUSV0cnVlRicvJSxtYXRodmFyaWFudEdRJ2l0YWxpY0YnLUkjbW9HRiQ2LVEqJmNvbG9uZXE7RicvRjNRJ25vcm1hbEYnLyUmZmVuY2VHUSZmYWxzZUYnLyUqc2VwYXJhdG9yR0Y9LyUpc3RyZXRjaHlHRj0vJSpzeW1tZXRyaWNHRj0vJShsYXJnZW9wR0Y9LyUubW92YWJsZWxpbWl0c0dGPS8lJ2FjY2VudEdGPS8lJ2xzcGFjZUdRLDAuMjc3Nzc3OGVtRicvJSdyc3BhY2VHRkwtRiw2JVEnVmVjdG9yRidGL0YyLUkobWZlbmNlZEdGJDYkLUYjNictRiw2JVEiVEYnRi9GMi1GNjYtUSgmbWludXM7RidGOUY7Rj5GQEZCRkRGRkZIL0ZLUSwwLjIyMjIyMjJlbUYnL0ZORmhuLUkjbW5HRiQ2JFEiNUYnRjktRjY2LVEiK0YnRjlGO0Y+RkBGQkZERkZGSEZnbkZpbi1GW282JFEiMUYnRjlGOS1GNjYtUSI6RidGOUY7Rj5GQEZCRkRGRkZIRkpGTQ==</Equation></Text-field>
</Input>
</Group>
<Group labelreference="L6398" drawlabel="true">
<Input>
<Text-field prompt="&gt; " style="Maple Input" layout="Normal"><Equation executable="true" style="2D Input" input-equation="" display="LUklbXJvd0c2Iy9JK21vZHVsZW5hbWVHNiJJLFR5cGVzZXR0aW5nR0koX3N5c2xpYkdGJzZedC1JI21vR0YkNi9RJGZvckYnLyUlYm9sZEdRJXRydWVGJy8lLG1hdGh2YXJpYW50R1ElYm9sZEYnLyUrZm9udHdlaWdodEdGNC8lJmZlbmNlR1EmZmFsc2VGJy8lKnNlcGFyYXRvckdGOS8lKXN0cmV0Y2h5R0Y5LyUqc3ltbWV0cmljR0Y5LyUobGFyZ2VvcEdGOS8lLm1vdmFibGVsaW1pdHNHRjkvJSdhY2NlbnRHRjkvJSdsc3BhY2VHUSYwLjBlbUYnLyUncnNwYWNlR0ZILUYsNi1RIn5GJy9GM1Enbm9ybWFsRidGN0Y6RjxGPkZARkJGREZGRkktSSNtaUdGJDYlUSJpRicvJSdpdGFsaWNHRjEvRjNRJ2l0YWxpY0YnRkstRiw2L1ElZnJvbUYnRi9GMkY1RjdGOkY8Rj5GQEZCRkRGRkZJRkstSSNtbkdGJDYkUSIxRidGTkZLLUYsNi9RI3RvRidGL0YyRjVGN0Y6RjxGPkZARkJGREZGRklGSy1GZm42JFEiNUYnRk5GSy1GLDYvUSNkb0YnRi9GMkY1RjdGOkY8Rj5GQEZCRkRGRkZJLUknbXNwYWNlR0YkNiYvJSdoZWlnaHRHUSYwLjBleEYnLyUmd2lkdGhHRkgvJSZkZXB0aEdGZ28vJSpsaW5lYnJlYWtHUShuZXdsaW5lRidGS0ZLRktGS0ZLRkstSSVtc3ViR0YkNiUtRlE2JVEieEYnRlRGVi1GIzYlRlBGVEZWLyUvc3Vic2NyaXB0c2hpZnRHUSIwRictRiw2LVEqJmNvbG9uZXE7RidGTkY3RjpGPEY+RkBGQkZEL0ZHUSwwLjI3Nzc3NzhlbUYnL0ZKRl5xLUZgcDYlRmJwLUYjNictRlE2JVEib0YnRlRGVi1GLDYtUSIsRidGTkY3L0Y7RjFGPEY+RkBGQkZERkYvRkpRLDAuMzMzMzMzM2VtRidGUEZURlZGZ3AtRiw2LVEiOkYnRk5GN0Y6RjxGPkZARkJGREZdcUZfcUZib0ZLRktGS0ZLRkstRmBwNiUtRlE2JVEiSkYnRlRGVkZlcEZncEZqcC1JJm1mcmFjR0YkNigtRiM2MEZfcC1GLDYtUScmc2RvdDtGJ0ZORjdGOkY8Rj5GQEZCRkRGRkZJLUZgcDYlLUZRNiVRJyYjOTYxO0YnL0ZVRjlGTkZlcEZncEZqci1GYHA2JS1GUTYlUScmIzk2NjtGJ0Zic0ZOLUYjNictRmZuNiRGaXBGTkZncUZQRlRGVkZncEZqci1GYHA2JUZlcy1GIzYlRmVuRlRGVkZncEZqci1GYHA2JUZlcy1GIzYlLUZmbjYkUSIyRidGTkZURlZGZ3BGanItRmBwNiVGZXMtRiM2JS1GZm42JFEiM0YnRk5GVEZWRmdwLUZRNiNRIUYnLyUrZXhlY3V0YWJsZUdGOUZORmJ0LyUubGluZXRoaWNrbmVzc0dGaG4vJStkZW5vbWFsaWduR1EnY2VudGVyRicvJSludW1hbGlnbkdGZ3UvJSliZXZlbGxlZEdGOUZdckZib0ZLLUYsNi9RJGVuZEYnRi9GMkY1RjdGOkY8Rj5GQEZCRkRGRkZJRktGX29GXXJGYm9GS0YrRktGUEZLRlhGSy1GZm42JFEiNkYnRk5GS0ZpbkZLLUZRNiVRIlRGJ0ZURlZGS0Zfb0Zib0ZLRktGS0ZLRktGS0ZLRkstRmBwNiUtRlE2JVEid0YnRlRGVkZlcEZncEZqcC1GYHA2JUZicC1GIzYnRlAtRiw2LVEoJm1pbnVzO0YnRk5GN0Y6RjxGPkZARkJGRC9GR1EsMC4yMjIyMjIyZW1GJy9GSkZid0ZlbkZURlZGZ3BGanItRmBwNiVGZXMtRiM2KS1GUTYlUSJhRidGVEZWRmdxRlBGXndGZW5GVEZWRmdwRl1yRmJvRktGS0ZLRktGS0ZLRktGSy1GYHA2JS1GUTYlUSJ6RidGVEZWRmVwRmdwRmpwLUZgcDYlRmJyLUYjNidGUEZed0Zcb0ZURlZGZ3BGanItRlE2JVEkcHNpRidGYnNGTkZqckZkd0ZdckZib0ZLRktGS0ZLRktGS0ZLRktGX3BGanBGZXYtRiw2LVEiK0YnRk5GN0Y6RjxGPkZARkJGREZhd0Zjd0ZbeEZdckZib0ZLRktGS0ZLRktGS0ZLRkstRmBwNiUtRlE2JVEieUYnRlRGVkZlcEZncEZqcEZfcEZdckZib0ZLRktGS0ZLRktGS0ZLLUZgcDYlLUZRNiVRJ2thcHBhNEYnRlRGVkZieEZncEZqcEZqeEZdci1GY282JkZlb0Zob0Zqby9GXXBRJWF1dG9GJ0Zib0ZLRlx2RktGX29GXXJGYm9GS0ZheS1JKG1mZW5jZWRHRiQ2JC1GIzYpRmJ2Rl53RlxvRmd4RmVuRmF1Rk5GTkZqcC1JKG1zdWJzdXBHRiQ2KC1GUTYlUScmIzk2MztGJ0Zic0ZOLUYjNiUtRlE2JVEiTkYnRlRGVkZURlZGYnQvJTFzdXBlcnNjcmlwdHNoaWZ0R0ZpcEZncC9JK21zZW1hbnRpY3NHRiRRLFtub25lLG5vbmVdRidGXXJGYm9GZHlGXnVGYXVGTg==">LUklbXJvd0c2Iy9JK21vZHVsZW5hbWVHNiJJLFR5cGVzZXR0aW5nR0koX3N5c2xpYkdGJzZcdC1JI21vR0YkNi9RJGZvckYnLyUlYm9sZEdRJXRydWVGJy8lLG1hdGh2YXJpYW50R1ElYm9sZEYnLyUrZm9udHdlaWdodEdGNC8lJmZlbmNlR1EmZmFsc2VGJy8lKnNlcGFyYXRvckdGOS8lKXN0cmV0Y2h5R0Y5LyUqc3ltbWV0cmljR0Y5LyUobGFyZ2VvcEdGOS8lLm1vdmFibGVsaW1pdHNHRjkvJSdhY2NlbnRHRjkvJSdsc3BhY2VHUSYwLjBlbUYnLyUncnNwYWNlR0ZILUYsNi1RIn5GJy9GM1Enbm9ybWFsRidGN0Y6RjxGPkZARkJGREZGRkktSSNtaUdGJDYlUSJpRicvJSdpdGFsaWNHRjEvRjNRJ2l0YWxpY0YnRkstRiw2L1ElZnJvbUYnRi9GMkY1RjdGOkY8Rj5GQEZCRkRGRkZJRkstSSNtbkdGJDYkUSIxRidGTkZLLUYsNi9RI3RvRidGL0YyRjVGN0Y6RjxGPkZARkJGREZGRklGSy1GZm42JFEiNUYnRk5GSy1GLDYvUSNkb0YnRi9GMkY1RjdGOkY8Rj5GQEZCRkRGRkZJLUknbXNwYWNlR0YkNiYvJSdoZWlnaHRHUSYwLjBleEYnLyUmd2lkdGhHRkgvJSZkZXB0aEdGZ28vJSpsaW5lYnJlYWtHUShuZXdsaW5lRidGS0ZLRktGS0ZLRkstSSVtc3ViR0YkNiUtRlE2JVEieEYnRlRGVi1GIzYjRlAvJS9zdWJzY3JpcHRzaGlmdEdRIjBGJy1GLDYtUSomY29sb25lcTtGJ0ZORjdGOkY8Rj5GQEZCRkQvRkdRLDAuMjc3Nzc3OGVtRicvRkpGXnEtRmBwNiVGYnAtRiM2JS1GUTYlUSJvRidGVEZWLUYsNi1RIixGJ0ZORjcvRjtGMUY8Rj5GQEZCRkRGRi9GSlEsMC4zMzMzMzMzZW1GJ0ZQRmdwLUYsNi1RIjpGJ0ZORjdGOkY8Rj5GQEZCRkRGXXFGX3FGYm9GS0ZLRktGS0ZLLUZgcDYlLUZRNiVRIkpGJ0ZURlZGZXBGZ3BGanAtSSZtZnJhY0dGJDYoLUYjNi5GX3AtRiw2LVEnJnNkb3Q7RidGTkY3RjpGPEY+RkBGQkZERkZGSS1GYHA2JS1GUTYlUSYmcmhvO0YnL0ZVRjlGTkZlcEZncEZqci1GYHA2JS1GUTYlUSYmcGhpO0YnRmJzRk4tRiM2JS1GZm42JEZpcEZORmdxRlBGZ3BGanItRmBwNiVGZXMtRiM2I0ZlbkZncEZqci1GYHA2JUZlcy1GIzYjLUZmbjYkUSIyRidGTkZncEZqci1GYHA2JUZlcy1GIzYjLUZmbjYkUSIzRidGTkZncC1GUTYjUSFGJ0ZidC8lLmxpbmV0aGlja25lc3NHRmhuLyUrZGVub21hbGlnbkdRJ2NlbnRlckYnLyUpbnVtYWxpZ25HRmV1LyUpYmV2ZWxsZWRHRjlGXXJGYm9GSy1GLDYvUSRlbmRGJ0YvRjJGNUY3RjpGPEY+RkBGQkZERkZGSUZLRl9vRl1yRmJvRktGK0ZLRlBGS0ZYRkstRmZuNiRRIjZGJ0ZORktGaW5GSy1GUTYlUSJURidGVEZWRktGX29GYm9GS0ZLRktGS0ZLRktGS0ZLLUZgcDYlLUZRNiVRIndGJ0ZURlZGZXBGZ3BGanAtRmBwNiVGYnAtRiM2JUZQLUYsNi1RKCZtaW51cztGJ0ZORjdGOkY8Rj5GQEZCRkQvRkdRLDAuMjIyMjIyMmVtRicvRkpGYHdGZW5GZ3BGanItRmBwNiVGZXMtRiM2Jy1GUTYlUSJhRidGVEZWRmdxRlBGXHdGZW5GZ3BGXXJGYm9GS0ZLRktGS0ZLRktGS0ZLLUZgcDYlLUZRNiVRInpGJ0ZURlZGZXBGZ3BGanAtRmBwNiVGYnItRiM2JUZQRlx3RlxvRmdwRmpyLUZRNiVRJHBzaUYnRmJzRk5GanJGYndGXXJGYm9GS0ZLRktGS0ZLRktGS0ZLRl9wRmpwRmN2LUYsNi1RIitGJ0ZORjdGOkY8Rj5GQEZCRkRGX3dGYXdGaXdGXXJGYm9GS0ZLRktGS0ZLRktGS0ZLLUZgcDYlLUZRNiVRInlGJ0ZURlZGZXBGZ3BGanBGX3BGXXJGYm9GS0ZLRktGS0ZLRktGSy1GYHA2JS1GUTYlUSdrYXBwYTRGJ0ZURlZGYHhGZ3BGanBGaHhGXXItRmNvNiZGZW9GaG9Gam8vRl1wUSVhdXRvRidGYm9GS0ZqdUZLRl9vRl1yRmJvRktGX3ktSShtZmVuY2VkR0YkNiQtRiM2J0ZgdkZcd0Zcb0ZleEZlbkZORmpwLUkobXN1YnN1cEdGJDYoLUZRNiVRKCZzaWdtYTtGJ0Zic0ZOLUYjNiMtRlE2JVEiTkYnRlRGVkZidC8lMXN1cGVyc2NyaXB0c2hpZnRHRmlwRmdwL0krbXNlbWFudGljc0dGJFEsW25vbmUsbm9uZV1GJ0ZdckZib0ZieUZedQ==</Equation></Text-field>
</Input>
</Group>
<Group labelreference="L6521" drawlabel="true">
<Input>
<Text-field prompt="&gt; " style="Maple Input" layout="Normal"><Equation executable="true" style="2D Input" input-equation="" display="LUklbXJvd0c2Iy9JK21vZHVsZW5hbWVHNiJJLFR5cGVzZXR0aW5nR0koX3N5c2xpYkdGJzYlLUkjbWlHRiQ2JVEna2FwcGE0RicvJSdpdGFsaWNHUSV0cnVlRicvJSxtYXRodmFyaWFudEdRJ2l0YWxpY0YnLyUrZXhlY3V0YWJsZUdRJmZhbHNlRicvRjNRJ25vcm1hbEYn">LUklbXJvd0c2Iy9JK21vZHVsZW5hbWVHNiJJLFR5cGVzZXR0aW5nR0koX3N5c2xpYkdGJzYjLUkjbWlHRiQ2JVEna2FwcGE0RicvJSdpdGFsaWNHUSV0cnVlRicvJSxtYXRodmFyaWFudEdRJ2l0YWxpY0Yn</Equation></Text-field>
</Input>
<Output>
<Text-field style="2D Output" layout="Maple Output"><Equation executable="false" style="2D Output" display="LUkobWFjdGlvbkc2Iy9JK21vZHVsZW5hbWVHNiJJLFR5cGVzZXR0aW5nR0koX3N5c2xpYkdGJzYlLUkobWZlbmNlZEdGJDYoLUklbXJvd0dGJDYmLUknbXRhYmxlR0YkNjgtSSRtdHJHRiQ2Ji1JJG10ZEdGJDYoLUYvNiYtRi82Ji1JJW1zdWJHRiQ2JS1JI21pR0YkNiVRInhGJy8lJ2l0YWxpY0dRJXRydWVGJy8lLG1hdGh2YXJpYW50R1EnaXRhbGljRictRi82KC1GQjYlUSJvRidGRUZILUkjbW9HRiQ2LVEiLEYnL0ZJUSdub3JtYWxGJy8lJmZlbmNlR1EmZmFsc2VGJy8lKnNlcGFyYXRvckdGRy8lKXN0cmV0Y2h5R0ZYLyUqc3ltbWV0cmljR0ZYLyUobGFyZ2VvcEdGWC8lLm1vdmFibGVsaW1pdHNHRlgvJSdhY2NlbnRHRlgvJSdsc3BhY2VHUSYwLjBlbUYnLyUncnNwYWNlR1EsMC4zMzMzMzMzZW1GJy1JI21uR0YkNiRRIjVGJ0ZULyUrZm9yZWdyb3VuZEdRKFswLDAsMF1GJy8lKXJlYWRvbmx5R0ZYRlQvJS9zdWJzY3JpcHRzaGlmdEdRIjBGJy1GUTYtUTEmSW52aXNpYmxlVGltZXM7RidGVEZWL0ZaRlhGZW5GZ25GaW5GW29GXW9GX28vRmNvRmFvLUY/NiUtRkI2JVEnJiM5NjY7RicvRkZGWEZULUYvNigtRkI2JVEiYUYnRkVGSEZQRmVvRmlvRlxwRlRGXnBGVC1GUTYtUSIrRidGVEZWRmRwRmVuRmduRmluRltvRl1vL0Zgb1EsMC4yMjIyMjIyZW1GJy9GY29GZXEtRi82KC1JJm1mcmFjR0YkNigtRmZvNiRRIjFGJ0ZULUZmbzYkUSIyRidGVC8lLmxpbmV0aGlja25lc3NHRl5yLyUrZGVub21hbGlnbkdRJ2NlbnRlckYnLyUpbnVtYWxpZ25HRmZyLyUpYmV2ZWxsZWRHRlhGYXAtRi82Mi1GPzYlRkEtRi82KEZNRlBGXHJGaW9GXHBGVEZecEZhcC1GPzYlLUZCNiVRJyYjOTYxO0YnRltxRlQtRi82JkZcckZpb0ZccEZURl5wRmFwLUY/NiVGaHAtRi82KC1GZm82JEZgcEZURlBGXHJGaW9GXHBGVEZecEZhcC1GPzYlRmhwRmZzRl5wRmFwLUY/NiVGaHAtRi82JkZfckZpb0ZccEZURl5wRmFwLUY/NiVGaHAtRi82Ji1GZm82JFEiM0YnRlRGaW9GXHBGVEZecEZhcC1GQjYlUScmIzk2ODtGJ0ZbcUZURmFwRmZwRlRGaW9GXHBGVEZULyUpcm93YWxpZ25HUSFGJy8lLGNvbHVtbmFsaWduR0ZgdS8lK2dyb3VwYWxpZ25HRmB1LyUocm93c3BhbkdGXnIvJStjb2x1bW5zcGFuR0ZeckZedUZhdUZjdS1GNTYmLUY4NigtRi82Ji1GLzYmLUYsNiRGOkZURmFwLUY/NiVGaHAtRi82KEZecUZQLUZmbzYkUSI2RidGVEZpb0ZccEZURl5wRlRGYXEtRi82KEZpcUZhcC1GLzYyLUY/NiVGQS1GLzYoRk1GUEZfckZpb0ZccEZURl5wRmFwLUY/NiVGY3NGYnRGXnBGYXAtRj82JUZocC1GLzYoRlx0RlBGX3JGaW9GXHBGVEZecEZhcEZedEZhcEZgdEZhcEZkdEZhcEZbdUZhcEZjdkZURmlvRlxwRlRGVEZedUZhdUZjdUZldUZndUZedUZhdUZjdS1GNTYmLUY4NigtRi82Ji1GLzYmLUYsNiRGXXZGVEZhcC1GPzYlRmhwLUYvNihGXnFGUC1GZm82JFEiN0YnRlRGaW9GXHBGVEZecEZURmFxLUYvNihGaXFGYXAtRi82Mi1GPzYlRkEtRi82KEZNRlBGaHRGaW9GXHBGVEZecEZhcC1GPzYlRmNzRmZ0Rl5wRmFwLUY/NiVGaHAtRi82KEZcdEZQRmh0RmlvRlxwRlRGXnBGYXBGXnRGYXBGYHRGYXBGZHRGYXBGW3VGYXBGYnhGVEZpb0ZccEZURlRGXnVGYXVGY3VGZXVGZ3VGXnVGYXVGY3UtRjU2Ji1GODYoLUYvNiQtSShtc3Vic3VwR0YkNictRkI2JVEnJiM5NjM7RidGW3FGVC1GLzYmLUZCNiVRIk5GJ0ZFRkhGaW9GXHBGVEZfci8lMXN1cGVyc2NyaXB0c2hpZnRHRmBwRl5wRlRGXnVGYXVGY3VGZXVGZ3VGXnVGYXVGY3UvJSZhbGlnbkdRJWF4aXNGJy9GX3VRKWJhc2VsaW5lRicvRmJ1RmZyL0ZkdVEnfGZybGVmdHxockYnLyUvYWxpZ25tZW50c2NvcGVHRkcvJSxjb2x1bW53aWR0aEdRJWF1dG9GJy8lJndpZHRoR0ZmW2wvJStyb3dzcGFjaW5nR1EmMS4wZXhGJy8lLmNvbHVtbnNwYWNpbmdHUSYwLjhlbUYnLyUpcm93bGluZXNHUSVub25lRicvJSxjb2x1bW5saW5lc0dGYVxsLyUmZnJhbWVHRmFcbC8lLWZyYW1lc3BhY2luZ0dRLDAuNGVtfjAuNWV4RicvJSplcXVhbHJvd3NHRlgvJS1lcXVhbGNvbHVtbnNHRlgvJS1kaXNwbGF5c3R5bGVHRlgvJSVzaWRlR1EmcmlnaHRGJy8lMG1pbmxhYmVsc3BhY2luZ0dGXlxsRmlvRlxwRlRGVC9JK21zZW1hbnRpY3NHRiRRKkNvbFZlY3RvckYnLyUlb3BlbkdRIltGJy8lJmNsb3NlR1EiXUYnRmRdbC8lK2FjdGlvbnR5cGVHUS5ydGFibGVhZGRyZXNzRicvJSlydGFibGVpZEdRKTUwMzkyMDkyRic=">LSZJJ1ZlY3Rvckc2JCUqcHJvdGVjdGVkR0koX3N5c2xpYkc2IjYjSSdjb2x1bW5HRig2Iy9JJCVpZEdGKCIpIzQjUl0=</Equation></Text-field>
</Output>
</Group>
<Group labelreference="L6397" drawlabel="true">
<Input>
<Text-field prompt="&gt; " style="Maple Input" layout="Normal"><Equation executable="true" style="2D Input" input-equation="" display="LUklbXJvd0c2Iy9JK21vZHVsZW5hbWVHNiJJLFR5cGVzZXR0aW5nR0koX3N5c2xpYkdGJzYoLUkjbWlHRiQ2JVEmcGFyczRGJy8lJ2l0YWxpY0dRJXRydWVGJy8lLG1hdGh2YXJpYW50R1EnaXRhbGljRictSSNtb0dGJDYtUSomY29sb25lcTtGJy9GM1Enbm9ybWFsRicvJSZmZW5jZUdRJmZhbHNlRicvJSpzZXBhcmF0b3JHRj0vJSlzdHJldGNoeUdGPS8lKnN5bW1ldHJpY0dGPS8lKGxhcmdlb3BHRj0vJS5tb3ZhYmxlbGltaXRzR0Y9LyUnYWNjZW50R0Y9LyUnbHNwYWNlR1EsMC4yNzc3Nzc4ZW1GJy8lJ3JzcGFjZUdGTC1JKG1mZW5jZWRHRiQ2Ji1GIzY1LUYsNiVRJiZwc2k7RicvRjBGPUY5LUY2Ni1RIixGJ0Y5RjsvRj9GMUZARkJGREZGRkgvRktRJjAuMGVtRicvRk5RLDAuMzMzMzMzM2VtRictRiw2JVEkc2VxRidGL0YyLUZQNiQtRiM2LC1JJW1zdWJHRiQ2JS1GLDYlUSYmcmhvO0YnRldGOS1GIzYkLUYsNiVRImlGJ0YvRjJGOS8lL3N1YnNjcmlwdHNoaWZ0R1EiMEYnRlhGaW8tRjY2LVEiPUYnRjlGO0Y+RkBGQkZERkZGSEZKRk0tSSNtbkdGJDYkUSIxRidGOS1GNjYtUSMuLkYnRjlGO0Y+RkBGQkZERkZGSC9GS1EsMC4yMjIyMjIyZW1GJy9GTkZnbi1GLDYlUSJURidGL0YyLUY2Ni1RKCZtaW51cztGJ0Y5RjtGPkZARkJGREZGRkhGaXAvRk5GanAtRmNwNiRRIjVGJ0Y5RjlGOUZYRmpuLUZQNiQtRiM2LS1GYm82JS1GLDYlUSYmcGhpO0YnRldGOS1GIzYmLUZjcDYkRl5wRjlGWEZpb0Y5RlxwLUYsNiNRIUYnRlhGaW9GX3BGYnBGZnBGXHFGX3FGY3FGOUY5RlgtRmJvNiUtRiw2JVEnJiM5NjY7RidGV0Y5LUYjNiVGYnBGL0YyRlxwRlgtRmJvNiVGaHItRiM2JS1GY3A2JFEiMkYnRjlGL0YyRlxwRlgtRmJvNiVGaHItRiM2JS1GY3A2JFEiM0YnRjlGL0YyRlxwRlhGam4tRlA2JC1GIzYsLUZibzYlRlxyLUYjNiYtRiw2JVEiYUYnRi9GMkZYRmlvRjlGXHBGWEZpb0ZfcEZjcUZmcEZccUZfcUZicEY5RjlGWC1GYm82JS1GLDYlUScmIzk2MztGJ0ZXRjktRiM2JS1GLDYlUSJORidGL0YyRi9GMkZccEY5RjkvJSVvcGVuR1EnJmxhbmc7RicvJSZjbG9zZUdRJyZyYW5nO0YnLUY2Ni1RIjpGJ0Y5RjtGPkZARkJGREZGRkhGSkZNLyUrZXhlY3V0YWJsZUdGPUY5">LUklbXJvd0c2Iy9JK21vZHVsZW5hbWVHNiJJLFR5cGVzZXR0aW5nR0koX3N5c2xpYkdGJzYmLUkjbWlHRiQ2JVEmcGFyczRGJy8lJ2l0YWxpY0dRJXRydWVGJy8lLG1hdGh2YXJpYW50R1EnaXRhbGljRictSSNtb0dGJDYtUSomY29sb25lcTtGJy9GM1Enbm9ybWFsRicvJSZmZW5jZUdRJmZhbHNlRicvJSpzZXBhcmF0b3JHRj0vJSlzdHJldGNoeUdGPS8lKnN5bW1ldHJpY0dGPS8lKGxhcmdlb3BHRj0vJS5tb3ZhYmxlbGltaXRzR0Y9LyUnYWNjZW50R0Y9LyUnbHNwYWNlR1EsMC4yNzc3Nzc4ZW1GJy8lJ3JzcGFjZUdGTC1JKG1mZW5jZWRHRiQ2Ji1GIzY0LUYsNiVRJiZwc2k7RicvRjBGPUY5LUY2Ni1RIixGJ0Y5RjsvRj9GMUZARkJGREZGRkgvRktRJjAuMGVtRicvRk5RLDAuMzMzMzMzM2VtRictRiw2JVEkc2VxRidGL0YyLUZQNiQtRiM2Ky1JJW1zdWJHRiQ2JS1GLDYlUSYmcmhvO0YnRldGOS1GIzYjLUYsNiVRImlGJ0YvRjIvJS9zdWJzY3JpcHRzaGlmdEdRIjBGJ0ZYRmlvLUY2Ni1RIj1GJ0Y5RjtGPkZARkJGREZGRkhGSkZNLUkjbW5HRiQ2JFEiMUYnRjktRjY2LVEjLi5GJ0Y5RjtGPkZARkJGREZGRkgvRktRLDAuMjIyMjIyMmVtRicvRk5GZ24tRiw2JVEiVEYnRi9GMi1GNjYtUSgmbWludXM7RidGOUY7Rj5GQEZCRkRGRkZIRmlwL0ZORmpwLUZjcDYkUSI1RidGOUY5RlhGam4tRlA2JC1GIzYsLUZibzYlLUYsNiVRJiZwaGk7RidGV0Y5LUYjNiUtRmNwNiRGXnBGOUZYRmlvRlxwLUYsNiNRIUYnRlhGaW9GX3BGYnBGZnBGXHFGX3FGY3FGOUZYLUZibzYlLUYsNiVRJiZwaGk7RidGV0Y5LUYjNiNGYnBGXHBGWC1GYm82JUZoci1GIzYjLUZjcDYkUSIyRidGOUZccEZYLUZibzYlRmhyLUYjNiMtRmNwNiRRIjNGJ0Y5RlxwRlhGam4tRlA2JC1GIzYrLUZibzYlRlxyLUYjNiUtRiw2JVEiYUYnRi9GMkZYRmlvRlxwRlhGaW9GX3BGY3FGZnBGXHFGX3FGYnBGOUZYLUZibzYlLUYsNiVRKCZzaWdtYTtGJ0ZXRjktRiM2Iy1GLDYlUSJORidGL0YyRlxwRjkvJSVvcGVuR1EnJmxhbmc7RicvJSZjbG9zZUdRJyZyYW5nO0YnLUY2Ni1RIjpGJ0Y5RjtGPkZARkJGREZGRkhGSkZN</Equation></Text-field>
</Input>
</Group>
<Group labelreference="L6401" drawlabel="true">
<Input>
<Text-field prompt="&gt; " style="Maple Input" layout="Normal"><Equation executable="true" style="2D Input" input-equation="" display="LUklbXJvd0c2Iy9JK21vZHVsZW5hbWVHNiJJLFR5cGVzZXR0aW5nR0koX3N5c2xpYkdGJzYrLUkjbWlHRiQ2JVEjRDRGJy8lJ2l0YWxpY0dRJXRydWVGJy8lLG1hdGh2YXJpYW50R1EnaXRhbGljRictSSNtb0dGJDYtUSomY29sb25lcTtGJy9GM1Enbm9ybWFsRicvJSZmZW5jZUdRJmZhbHNlRicvJSpzZXBhcmF0b3JHRj0vJSlzdHJldGNoeUdGPS8lKnN5bW1ldHJpY0dGPS8lKGxhcmdlb3BHRj0vJS5tb3ZhYmxlbGltaXRzR0Y9LyUnYWNjZW50R0Y9LyUnbHNwYWNlR1EsMC4yNzc3Nzc4ZW1GJy8lJ3JzcGFjZUdGTC1GLDYlUSVEbWF0RidGL0YyLUkobWZlbmNlZEdGJDYkLUYjNigtRiw2JVEna2FwcGE0RidGL0YyLUY2Ni1RIixGJ0Y5RjsvRj9GMUZARkJGREZGRkgvRktRJjAuMGVtRicvRk5RLDAuMzMzMzMzM2VtRictRjY2LVEifkYnRjlGO0Y+RkBGQkZERkZGSEZobi9GTkZpbi1GLDYlUSZwYXJzNEYnRi9GMi8lK2V4ZWN1dGFibGVHRj1GOUY5LUY2Ni1RIjpGJ0Y5RjtGPkZARkJGREZGRkhGSkZNLUknbXNwYWNlR0YkNiYvJSdoZWlnaHRHUSYwLjBleEYnLyUmd2lkdGhHRmluLyUmZGVwdGhHRl1wLyUqbGluZWJyZWFrR1ElYXV0b0YnLUYsNiNRIUYnRmNvRjk=">LUklbXJvd0c2Iy9JK21vZHVsZW5hbWVHNiJJLFR5cGVzZXR0aW5nR0koX3N5c2xpYkdGJzYpLUkjbWlHRiQ2JVEjRDRGJy8lJ2l0YWxpY0dRJXRydWVGJy8lLG1hdGh2YXJpYW50R1EnaXRhbGljRictSSNtb0dGJDYtUSomY29sb25lcTtGJy9GM1Enbm9ybWFsRicvJSZmZW5jZUdRJmZhbHNlRicvJSpzZXBhcmF0b3JHRj0vJSlzdHJldGNoeUdGPS8lKnN5bW1ldHJpY0dGPS8lKGxhcmdlb3BHRj0vJS5tb3ZhYmxlbGltaXRzR0Y9LyUnYWNjZW50R0Y9LyUnbHNwYWNlR1EsMC4yNzc3Nzc4ZW1GJy8lJ3JzcGFjZUdGTC1GLDYlUSVEbWF0RidGL0YyLUkobWZlbmNlZEdGJDYkLUYjNiYtRiw2JVEna2FwcGE0RidGL0YyLUY2Ni1RIixGJ0Y5RjsvRj9GMUZARkJGREZGRkgvRktRJjAuMGVtRicvRk5RLDAuMzMzMzMzM2VtRictRjY2LVEifkYnRjlGO0Y+RkBGQkZERkZGSEZobi9GTkZpbi1GLDYlUSZwYXJzNEYnRi9GMkY5LUY2Ni1RIjpGJ0Y5RjtGPkZARkJGREZGRkhGSkZNLUknbXNwYWNlR0YkNiYvJSdoZWlnaHRHUSYwLjBleEYnLyUmd2lkdGhHRmluLyUmZGVwdGhHRltwLyUqbGluZWJyZWFrR1ElYXV0b0YnLUYsNiNRIUYn</Equation></Text-field>
</Input>
</Group>
<Group labelreference="L6400" drawlabel="true">
<Input>
<Text-field prompt="&gt; " style="Maple Input" layout="Normal"><Equation executable="true" style="2D Input" input-equation="" display="LUklbXJvd0c2Iy9JK21vZHVsZW5hbWVHNiJJLFR5cGVzZXR0aW5nR0koX3N5c2xpYkdGJzYwLUkjbWlHRiQ2JVEickYnLyUnaXRhbGljR1EldHJ1ZUYnLyUsbWF0aHZhcmlhbnRHUSdpdGFsaWNGJy1JI21vR0YkNi1RKiZjb2xvbmVxO0YnL0YzUSdub3JtYWxGJy8lJmZlbmNlR1EmZmFsc2VGJy8lKnNlcGFyYXRvckdGPS8lKXN0cmV0Y2h5R0Y9LyUqc3ltbWV0cmljR0Y9LyUobGFyZ2VvcEdGPS8lLm1vdmFibGVsaW1pdHNHRj0vJSdhY2NlbnRHRj0vJSdsc3BhY2VHUSwwLjI3Nzc3NzhlbUYnLyUncnNwYWNlR0ZMLUYsNiVRJVJhbmtGJ0YvRjItSShtZmVuY2VkR0YkNiQtRiM2JS1GLDYlUSNENEYnRi9GMi8lK2V4ZWN1dGFibGVHRj1GOUY5LUY2Ni1RIjtGJ0Y5RjsvRj9GMUZARkJGREZGRkgvRktRJjAuMGVtRidGTS1GLDYlUSJkRidGL0YyRjUtRiw2JVEqRGltZW5zaW9uRidGL0YyLUZTNiQtRiM2JC1GLDYlUSZwYXJzNEYnRi9GMkY5RjktRjY2LVEoJm1pbnVzO0YnRjlGO0Y+RkBGQkZERkZGSC9GS1EsMC4yMjIyMjIyZW1GJy9GTkZdcEYrRmZuRlpGOQ==">LUklbXJvd0c2Iy9JK21vZHVsZW5hbWVHNiJJLFR5cGVzZXR0aW5nR0koX3N5c2xpYkdGJzYuLUkjbWlHRiQ2JVEickYnLyUnaXRhbGljR1EldHJ1ZUYnLyUsbWF0aHZhcmlhbnRHUSdpdGFsaWNGJy1JI21vR0YkNi1RKiZjb2xvbmVxO0YnL0YzUSdub3JtYWxGJy8lJmZlbmNlR1EmZmFsc2VGJy8lKnNlcGFyYXRvckdGPS8lKXN0cmV0Y2h5R0Y9LyUqc3ltbWV0cmljR0Y9LyUobGFyZ2VvcEdGPS8lLm1vdmFibGVsaW1pdHNHRj0vJSdhY2NlbnRHRj0vJSdsc3BhY2VHUSwwLjI3Nzc3NzhlbUYnLyUncnNwYWNlR0ZMLUYsNiVRJVJhbmtGJ0YvRjItSShtZmVuY2VkR0YkNiQtRiM2Iy1GLDYlUSNENEYnRi9GMkY5LUY2Ni1RIjtGJ0Y5RjsvRj9GMUZARkJGREZGRkgvRktRJjAuMGVtRidGTS1GLDYlUSJkRidGL0YyRjUtRiw2JVEqRGltZW5zaW9uRidGL0YyLUZTNiQtRiM2Iy1GLDYlUSZwYXJzNEYnRi9GMkY5LUY2Ni1RKCZtaW51cztGJ0Y5RjtGPkZARkJGREZGRkgvRktRLDAuMjIyMjIyMmVtRicvRk5GW3BGK0Za</Equation></Text-field>
</Input>
<Output>
<Text-field style="2D Output" layout="Maple Output"><Equation executable="false" style="2D Output" display="LUklbXJvd0c2Iy9JK21vZHVsZW5hbWVHNiJJLFR5cGVzZXR0aW5nR0koX3N5c2xpYkdGJzYoLUkjbWlHRiQ2JVEickYnLyUnaXRhbGljR1EldHJ1ZUYnLyUsbWF0aHZhcmlhbnRHUSdpdGFsaWNGJy1JI21vR0YkNi1RIzo9RicvRjNRJ25vcm1hbEYnLyUmZmVuY2VHUSZmYWxzZUYnLyUqc2VwYXJhdG9yR0Y9LyUpc3RyZXRjaHlHRj0vJSpzeW1tZXRyaWNHRj0vJShsYXJnZW9wR0Y9LyUubW92YWJsZWxpbWl0c0dGPS8lJ2FjY2VudEdGPS8lJ2xzcGFjZUdRLDAuMjc3Nzc3OGVtRicvJSdyc3BhY2VHRkwtSSNtbkdGJDYkUSI0RidGOS8lK2ZvcmVncm91bmRHUShbMCwwLDBdRicvJSlyZWFkb25seUdGPUY5">IiIl</Equation></Text-field>
</Output>
<Output>
<Text-field style="2D Output" layout="Maple Output"><Equation executable="false" style="2D Output" display="LUklbXJvd0c2Iy9JK21vZHVsZW5hbWVHNiJJLFR5cGVzZXR0aW5nR0koX3N5c2xpYkdGJzYoLUkjbWlHRiQ2JVEiZEYnLyUnaXRhbGljR1EldHJ1ZUYnLyUsbWF0aHZhcmlhbnRHUSdpdGFsaWNGJy1JI21vR0YkNi1RIzo9RicvRjNRJ25vcm1hbEYnLyUmZmVuY2VHUSZmYWxzZUYnLyUqc2VwYXJhdG9yR0Y9LyUpc3RyZXRjaHlHRj0vJSpzeW1tZXRyaWNHRj0vJShsYXJnZW9wR0Y9LyUubW92YWJsZWxpbWl0c0dGPS8lJ2FjY2VudEdGPS8lJ2xzcGFjZUdRLDAuMjc3Nzc3OGVtRicvJSdyc3BhY2VHRkwtSSNtbkdGJDYkUSMxMEYnRjkvJStmb3JlZ3JvdW5kR1EoWzAsMCwwXUYnLyUpcmVhZG9ubHlHRj1GOQ==">IiM1</Equation></Text-field>
</Output>
</Group>
<Group labelreference="L6459" drawlabel="true">
<Input>
<Text-field prompt="&gt; " style="Maple Input" layout="Normal"><Equation executable="true" style="2D Input" input-equation="" display="LUklbXJvd0c2Iy9JK21vZHVsZW5hbWVHNiJJLFR5cGVzZXR0aW5nR0koX3N5c2xpYkdGJzYmLUkjbW9HRiQ2LVEiI0YnLyUsbWF0aHZhcmlhbnRHUSdub3JtYWxGJy8lJmZlbmNlR1EmZmFsc2VGJy8lKnNlcGFyYXRvckdGNC8lKXN0cmV0Y2h5R0Y0LyUqc3ltbWV0cmljR0Y0LyUobGFyZ2VvcEdGNC8lLm1vdmFibGVsaW1pdHNHRjQvJSdhY2NlbnRHRjQvJSdsc3BhY2VHUSYwLjBlbUYnLyUncnNwYWNlR0ZDLUkjbWlHRiQ2JVFmXWxUaGV+c3RhdGUtc3BhY2V+bW9kZWx+aXN+YWx3YXlzfnBhcmFtZXRlcn5yZWR1bmRhbnR+bGltaXRlZH5ieX50aGV+bnVtYmVyfm9mfmV4aGF1c3RpdmV+c3VtbWFyeX50ZXJtc34oc2VlfkNvbGV+ZXR+YWwsfjIwMTJ+QmlvbWV0cmljYWx+Sm91cm5hbCx+Zm9yfmRldGFpbHN+b2Z+dGhpc35tZXRob2QpLn5UaGV+cmFua35pc35UJiM4NzIyOzQsfmFzfnRoZXJlfmFyZX4zVCYjODcyMjsxMH5wYXJhbWV0ZXJzfnRoaXN+bW9kZWx+aXN+YWx3YXl+cGFyYW1ldGVyfnJlZHVuZGFudH53aXRofmRlZmljZW5jeX4yflQmIzg3MjI7NkYnLyUnaXRhbGljR0Y0Ri8vJStleGVjdXRhYmxlR0Y0Ri8=">LUklbXJvd0c2Iy9JK21vZHVsZW5hbWVHNiJJLFR5cGVzZXR0aW5nR0koX3N5c2xpYkdGJzYmLUkjbW9HRiQ2LVEiI0YnLyUsbWF0aHZhcmlhbnRHUSdub3JtYWxGJy8lJmZlbmNlR1EmZmFsc2VGJy8lKnNlcGFyYXRvckdGNC8lKXN0cmV0Y2h5R0Y0LyUqc3ltbWV0cmljR0Y0LyUobGFyZ2VvcEdGNC8lLm1vdmFibGVsaW1pdHNHRjQvJSdhY2NlbnRHRjQvJSdsc3BhY2VHUSYwLjBlbUYnLyUncnNwYWNlR0ZDLUkjbWlHRiQ2JVFmXWxUaGV+c3RhdGUtc3BhY2V+bW9kZWx+aXN+YWx3YXlzfnBhcmFtZXRlcn5yZWR1bmRhbnR+bGltaXRlZH5ieX50aGV+bnVtYmVyfm9mfmV4aGF1c3RpdmV+c3VtbWFyeX50ZXJtc34oc2VlfkNvbGV+ZXR+YWwsfjIwMTJ+QmlvbWV0cmljYWx+Sm91cm5hbCx+Zm9yfmRldGFpbHN+b2Z+dGhpc35tZXRob2QpLn5UaGV+cmFua35pc35UJiM4NzIyOzQsfmFzfnRoZXJlfmFyZX4zVCYjODcyMjsxMH5wYXJhbWV0ZXJzfnRoaXN+bW9kZWx+aXN+YWx3YXl+cGFyYW1ldGVyfnJlZHVuZGFudH53aXRofmRlZmljZW5jeX4yflQmIzg3MjI7NkYnLyUnaXRhbGljR0Y0Ri8vJStleGVjdXRhYmxlR0Y0Ri8=</Equation></Text-field>
</Input>
</Group>
<Group labelreference="L6458" drawlabel="true">
<Input>
<Text-field prompt="&gt; " style="Maple Input" layout="Normal"><Equation executable="true" style="2D Input" input-equation="" display="LUklbXJvd0c2Iy9JK21vZHVsZW5hbWVHNiJJLFR5cGVzZXR0aW5nR0koX3N5c2xpYkdGJzYlLUkjbWlHRiQ2I1EhRicvJStleGVjdXRhYmxlR1EmZmFsc2VGJy8lLG1hdGh2YXJpYW50R1Enbm9ybWFsRic=">LUklbXJvd0c2Iy9JK21vZHVsZW5hbWVHNiJJLFR5cGVzZXR0aW5nR0koX3N5c2xpYkdGJzYjLUkjbWlHRiQ2I1EhRic=</Equation></Text-field>
</Input>
</Group>
<Group labelreference="L6418" drawlabel="true">
<Input>
<Text-field prompt="&gt; " style="Maple Input" layout="Normal"><Equation executable="true" style="2D Input" input-equation="" display="LUklbXJvd0c2Iy9JK21vZHVsZW5hbWVHNiJJLFR5cGVzZXR0aW5nR0koX3N5c2xpYkdGJzYmLUkjbW9HRiQ2LVEiI0YnLyUsbWF0aHZhcmlhbnRHUSdub3JtYWxGJy8lJmZlbmNlR1EmZmFsc2VGJy8lKnNlcGFyYXRvckdGNC8lKXN0cmV0Y2h5R0Y0LyUqc3ltbWV0cmljR0Y0LyUobGFyZ2VvcEdGNC8lLm1vdmFibGVsaW1pdHNHRjQvJSdhY2NlbnRHRjQvJSdsc3BhY2VHUSYwLjBlbUYnLyUncnNwYWNlR0ZDLUkjbWlHRiQ2JVFRflByb2R1Y3Rpdml0eX5kYXRhfmFuZH5BZHVsdH5NYXJrLXJlY2FwdHVyZX5kYXRhRicvJSdpdGFsaWNHRjRGLy8lK2V4ZWN1dGFibGVHRjRGLw==">LUklbXJvd0c2Iy9JK21vZHVsZW5hbWVHNiJJLFR5cGVzZXR0aW5nR0koX3N5c2xpYkdGJzYmLUkjbW9HRiQ2LVEiI0YnLyUsbWF0aHZhcmlhbnRHUSdub3JtYWxGJy8lJmZlbmNlR1EmZmFsc2VGJy8lKnNlcGFyYXRvckdGNC8lKXN0cmV0Y2h5R0Y0LyUqc3ltbWV0cmljR0Y0LyUobGFyZ2VvcEdGNC8lLm1vdmFibGVsaW1pdHNHRjQvJSdhY2NlbnRHRjQvJSdsc3BhY2VHUSYwLjBlbUYnLyUncnNwYWNlR0ZDLUkjbWlHRiQ2JVFRflByb2R1Y3Rpdml0eX5kYXRhfmFuZH5BZHVsdH5NYXJrLXJlY2FwdHVyZX5kYXRhRicvJSdpdGFsaWNHRjRGLy8lK2V4ZWN1dGFibGVHRjRGLw==</Equation></Text-field>
</Input>
</Group>
<Group labelreference="L6419" drawlabel="true">
<Input>
<Text-field prompt="&gt; " style="Maple Input" layout="Normal"><Equation executable="true" style="2D Input" input-equation="" display="LUklbXJvd0c2Iy9JK21vZHVsZW5hbWVHNiJJLFR5cGVzZXR0aW5nR0koX3N5c2xpYkdGJzYmLUkjbW9HRiQ2LVEiI0YnLyUsbWF0aHZhcmlhbnRHUSdub3JtYWxGJy8lJmZlbmNlR1EmZmFsc2VGJy8lKnNlcGFyYXRvckdGNC8lKXN0cmV0Y2h5R0Y0LyUqc3ltbWV0cmljR0Y0LyUobGFyZ2VvcEdGNC8lLm1vdmFibGVsaW1pdHNHRjQvJSdhY2NlbnRHRjQvJSdsc3BhY2VHUSYwLjBlbUYnLyUncnNwYWNlR0ZDLUkjbWlHRiQ2JVFZUmVzdWx0c35ieX5yZW1hcmt+Mn5hc350aGVyZX5hcmV+bm9+cGFyYW1ldGVyc35pbn5jb21tb25GJy8lJ2l0YWxpY0dGNEYvLyUrZXhlY3V0YWJsZUdGNEYv">LUklbXJvd0c2Iy9JK21vZHVsZW5hbWVHNiJJLFR5cGVzZXR0aW5nR0koX3N5c2xpYkdGJzYmLUkjbW9HRiQ2LVEiI0YnLyUsbWF0aHZhcmlhbnRHUSdub3JtYWxGJy8lJmZlbmNlR1EmZmFsc2VGJy8lKnNlcGFyYXRvckdGNC8lKXN0cmV0Y2h5R0Y0LyUqc3ltbWV0cmljR0Y0LyUobGFyZ2VvcEdGNC8lLm1vdmFibGVsaW1pdHNHRjQvJSdhY2NlbnRHRjQvJSdsc3BhY2VHUSYwLjBlbUYnLyUncnNwYWNlR0ZDLUkjbWlHRiQ2JVFZUmVzdWx0c35ieX5yZW1hcmt+Mn5hc350aGVyZX5hcmV+bm9+cGFyYW1ldGVyc35pbn5jb21tb25GJy8lJ2l0YWxpY0dGNEYvLyUrZXhlY3V0YWJsZUdGNEYv</Equation></Text-field>
</Input>
</Group>
<Group labelreference="L6441" drawlabel="true">
<Input>
<Text-field prompt="&gt; " style="Maple Input" layout="Normal"><Equation executable="true" style="2D Input" input-equation="" display="LUklbXJvd0c2Iy9JK21vZHVsZW5hbWVHNiJJLFR5cGVzZXR0aW5nR0koX3N5c2xpYkdGJzYlLUkjbWlHRiQ2I1EhRicvJStleGVjdXRhYmxlR1EmZmFsc2VGJy8lLG1hdGh2YXJpYW50R1Enbm9ybWFsRic=">JSFH</Equation></Text-field>
</Input>
</Group>
<Group labelreference="L6440" drawlabel="true">
<Input>
<Text-field prompt="&gt; " style="Maple Input" layout="Normal"><Equation executable="true" style="2D Input" input-equation="" display="LUklbXJvd0c2Iy9JK21vZHVsZW5hbWVHNiJJLFR5cGVzZXR0aW5nR0koX3N5c2xpYkdGJzYmLUkjbW9HRiQ2LVEiI0YnLyUsbWF0aHZhcmlhbnRHUSdub3JtYWxGJy8lJmZlbmNlR1EmZmFsc2VGJy8lKnNlcGFyYXRvckdGNC8lKXN0cmV0Y2h5R0Y0LyUqc3ltbWV0cmljR0Y0LyUobGFyZ2VvcEdGNC8lLm1vdmFibGVsaW1pdHNHRjQvJSdhY2NlbnRHRjQvJSdsc3BhY2VHUSYwLjBlbUYnLyUncnNwYWNlR0ZDLUkjbWlHRiQ2JVFGUHJvZHVjdGl2aXR5fmRhdGF+YW5kfkNoaWNrfk1NUn5kYXRhfkYnLyUnaXRhbGljR0Y0Ri8vJStleGVjdXRhYmxlR0Y0Ri8=">LUklbXJvd0c2Iy9JK21vZHVsZW5hbWVHNiJJLFR5cGVzZXR0aW5nR0koX3N5c2xpYkdGJzYmLUkjbW9HRiQ2LVEiI0YnLyUsbWF0aHZhcmlhbnRHUSdub3JtYWxGJy8lJmZlbmNlR1EmZmFsc2VGJy8lKnNlcGFyYXRvckdGNC8lKXN0cmV0Y2h5R0Y0LyUqc3ltbWV0cmljR0Y0LyUobGFyZ2VvcEdGNC8lLm1vdmFibGVsaW1pdHNHRjQvJSdhY2NlbnRHRjQvJSdsc3BhY2VHUSYwLjBlbUYnLyUncnNwYWNlR0ZDLUkjbWlHRiQ2JVFGUHJvZHVjdGl2aXR5fmRhdGF+YW5kfkNoaWNrfk1NUn5kYXRhfkYnLyUnaXRhbGljR0Y0Ri8vJStleGVjdXRhYmxlR0Y0Ri8=</Equation></Text-field>
</Input>
</Group>
<Group labelreference="L6515" drawlabel="true">
<Input>
<Text-field prompt="&gt; " style="Maple Input" layout="Normal"><Equation executable="true" style="2D Input" input-equation="" display="LUklbXJvd0c2Iy9JK21vZHVsZW5hbWVHNiJJLFR5cGVzZXR0aW5nR0koX3N5c2xpYkdGJzYmLUkjbW9HRiQ2LVEiI0YnLyUsbWF0aHZhcmlhbnRHUSdub3JtYWxGJy8lJmZlbmNlR1EmZmFsc2VGJy8lKnNlcGFyYXRvckdGNC8lKXN0cmV0Y2h5R0Y0LyUqc3ltbWV0cmljR0Y0LyUobGFyZ2VvcEdGNC8lLm1vdmFibGVsaW1pdHNHRjQvJSdhY2NlbnRHRjQvJSdsc3BhY2VHUSYwLjBlbUYnLyUncnNwYWNlR0ZDLUkjbWlHRiQ2JVE2RnVsbH5yYW5rfmJ5fnJlbWFya34xRicvJSdpdGFsaWNHRjRGLy8lK2V4ZWN1dGFibGVHRjRGLw==">LUklbXJvd0c2Iy9JK21vZHVsZW5hbWVHNiJJLFR5cGVzZXR0aW5nR0koX3N5c2xpYkdGJzYmLUkjbW9HRiQ2LVEiI0YnLyUsbWF0aHZhcmlhbnRHUSdub3JtYWxGJy8lJmZlbmNlR1EmZmFsc2VGJy8lKnNlcGFyYXRvckdGNC8lKXN0cmV0Y2h5R0Y0LyUqc3ltbWV0cmljR0Y0LyUobGFyZ2VvcEdGNC8lLm1vdmFibGVsaW1pdHNHRjQvJSdhY2NlbnRHRjQvJSdsc3BhY2VHUSYwLjBlbUYnLyUncnNwYWNlR0ZDLUkjbWlHRiQ2JVE2RnVsbH5yYW5rfmJ5fnJlbWFya34xRicvJSdpdGFsaWNHRjRGLy8lK2V4ZWN1dGFibGVHRjRGLw==</Equation></Text-field>
</Input>
</Group>
<Group labelreference="L6439" drawlabel="true">
<Input>
<Text-field prompt="&gt; " style="Maple Input" layout="Normal"><Equation executable="true" style="2D Input" input-equation="" display="LUklbXJvd0c2Iy9JK21vZHVsZW5hbWVHNiJJLFR5cGVzZXR0aW5nR0koX3N5c2xpYkdGJzYlLUkjbWlHRiQ2I1EhRicvJStleGVjdXRhYmxlR1EmZmFsc2VGJy8lLG1hdGh2YXJpYW50R1Enbm9ybWFsRic=">JSFH</Equation></Text-field>
</Input>
</Group>
<Group labelreference="L6396" drawlabel="true">
<Input>
<Text-field prompt="&gt; " style="Maple Input" layout="Normal"><Equation executable="true" style="2D Input" input-equation="" display="LUklbXJvd0c2Iy9JK21vZHVsZW5hbWVHNiJJLFR5cGVzZXR0aW5nR0koX3N5c2xpYkdGJzYmLUkjbW9HRiQ2LVEiI0YnLyUsbWF0aHZhcmlhbnRHUSdub3JtYWxGJy8lJmZlbmNlR1EmZmFsc2VGJy8lKnNlcGFyYXRvckdGNC8lKXN0cmV0Y2h5R0Y0LyUqc3ltbWV0cmljR0Y0LyUobGFyZ2VvcEdGNC8lLm1vdmFibGVsaW1pdHNHRjQvJSdhY2NlbnRHRjQvJSdsc3BhY2VHUSYwLjBlbUYnLyUncnNwYWNlR0ZDLUkjbWlHRiQ2JVFHUHJvZHVjdGl2aXR5fmRhdGF+YW5kfnN0YXRlLXNwYWNlfmRhdGFGJy8lJ2l0YWxpY0dGNEYvLyUrZXhlY3V0YWJsZUdGNEYv">LUklbXJvd0c2Iy9JK21vZHVsZW5hbWVHNiJJLFR5cGVzZXR0aW5nR0koX3N5c2xpYkdGJzYmLUkjbW9HRiQ2LVEiI0YnLyUsbWF0aHZhcmlhbnRHUSdub3JtYWxGJy8lJmZlbmNlR1EmZmFsc2VGJy8lKnNlcGFyYXRvckdGNC8lKXN0cmV0Y2h5R0Y0LyUqc3ltbWV0cmljR0Y0LyUobGFyZ2VvcEdGNC8lLm1vdmFibGVsaW1pdHNHRjQvJSdhY2NlbnRHRjQvJSdsc3BhY2VHUSYwLjBlbUYnLyUncnNwYWNlR0ZDLUkjbWlHRiQ2JVFHUHJvZHVjdGl2aXR5fmRhdGF+YW5kfnN0YXRlLXNwYWNlfmRhdGFGJy8lJ2l0YWxpY0dGNEYvLyUrZXhlY3V0YWJsZUdGNEYv</Equation></Text-field>
</Input>
</Group>
<Group labelreference="L6320" drawlabel="true">
<Input>
<Text-field prompt="&gt; " style="Maple Input" layout="Normal"><Equation executable="true" style="2D Input" input-equation="" display="LUklbXJvd0c2Iy9JK21vZHVsZW5hbWVHNiJJLFR5cGVzZXR0aW5nR0koX3N5c2xpYkdGJzZFLUkjbW9HRiQ2LVEiI0YnLyUsbWF0aHZhcmlhbnRHUSdub3JtYWxGJy8lJmZlbmNlR1EmZmFsc2VGJy8lKnNlcGFyYXRvckdGNC8lKXN0cmV0Y2h5R0Y0LyUqc3ltbWV0cmljR0Y0LyUobGFyZ2VvcEdGNC8lLm1vdmFibGVsaW1pdHNHRjQvJSdhY2NlbnRHRjQvJSdsc3BhY2VHUSYwLjBlbUYnLyUncnNwYWNlR0ZDLUklbXN1YkdGJDYlLUkjbWlHRiQ2JVE7V2V+dXNlfm1ldGhvZH5CLn5Bc34mIzk1NDtGJy8lJ2l0YWxpY0dGNEYvLUYjNiQtSSNtbkdGJDYkUSIxRidGL0YvLyUvc3Vic2NyaXB0c2hpZnRHUSIwRictRiw2LVEifkYnRi9GMkY1RjdGOUY7Rj1GP0ZBRkQtRko2JVEjaXNGJ0ZNRi9GWC1GSjYlUSVmdWxsRidGTUYvRlgtRko2JVElcmFua0YnRk1GL0ZYLUZKNiVRJHRoZUYnRk1GL0ZYLUZKNiVRM3JlcGFyYW1ldGVyaXNhdGlvbkYnRk1GL0ZYLUZHNiUtRko2JVEic0YnRk1GL0ZPRlVGWEZlbkZYLUZKNiVRJWp1c3RGJ0ZNRi9GWEZeb0ZYLUZKNiVRKm9yaWdpb25hbEYnRk1GL0ZYLUZKNiVRMXBhcmFtZXRlcmlzYXRpb25GJ0ZNRi8tRiw2LVEiLEYnRi9GMi9GNlEldHJ1ZUYnRjdGOUY7Rj1GP0ZBL0ZFUSwwLjMzMzMzMzNlbUYnRlhGW29GWEZlbkZYLUZHNiUtRko2JVEicUYnRk1GLy1GIzYlRlEvRk5GZnAvRjBRJ2l0YWxpY0YnRlUtRiw2LVEiPUYnRi9GMkY1RjdGOUY7Rj1GPy9GQlEsMC4yNzc3Nzc4ZW1GJy9GRUZncS1GSjYlUSJURidGYHFGYXEvJStleGVjdXRhYmxlR0Y0Ri8=">LUklbXJvd0c2Iy9JK21vZHVsZW5hbWVHNiJJLFR5cGVzZXR0aW5nR0koX3N5c2xpYkdGJzZFLUkjbW9HRiQ2LVEiI0YnLyUsbWF0aHZhcmlhbnRHUSdub3JtYWxGJy8lJmZlbmNlR1EmZmFsc2VGJy8lKnNlcGFyYXRvckdGNC8lKXN0cmV0Y2h5R0Y0LyUqc3ltbWV0cmljR0Y0LyUobGFyZ2VvcEdGNC8lLm1vdmFibGVsaW1pdHNHRjQvJSdhY2NlbnRHRjQvJSdsc3BhY2VHUSYwLjBlbUYnLyUncnNwYWNlR0ZDLUklbXN1YkdGJDYlLUkjbWlHRiQ2JVE7V2V+dXNlfm1ldGhvZH5CLn5Bc34mIzk1NDtGJy8lJ2l0YWxpY0dGNEYvLUYjNiQtSSNtbkdGJDYkUSIxRidGL0YvLyUvc3Vic2NyaXB0c2hpZnRHUSIwRictRiw2LVEifkYnRi9GMkY1RjdGOUY7Rj1GP0ZBRkQtRko2JVEjaXNGJ0ZNRi9GWC1GSjYlUSVmdWxsRidGTUYvRlgtRko2JVElcmFua0YnRk1GL0ZYLUZKNiVRJHRoZUYnRk1GL0ZYLUZKNiVRM3JlcGFyYW1ldGVyaXNhdGlvbkYnRk1GL0ZYLUZHNiUtRko2JVEic0YnRk1GL0ZPRlVGWEZlbkZYLUZKNiVRJWp1c3RGJ0ZNRi9GWEZeb0ZYLUZKNiVRKm9yaWdpb25hbEYnRk1GL0ZYLUZKNiVRMXBhcmFtZXRlcmlzYXRpb25GJ0ZNRi8tRiw2LVEiLEYnRi9GMi9GNlEldHJ1ZUYnRjdGOUY7Rj1GP0ZBL0ZFUSwwLjMzMzMzMzNlbUYnRlhGW29GWEZlbkZYLUZHNiUtRko2JVEicUYnRk1GLy1GIzYlRlEvRk5GZnAvRjBRJ2l0YWxpY0YnRlUtRiw2LVEiPUYnRi9GMkY1RjdGOUY7Rj1GPy9GQlEsMC4yNzc3Nzc4ZW1GJy9GRUZncS1GSjYlUSJURidGYHFGYXEvJStleGVjdXRhYmxlR0Y0Ri8=</Equation></Text-field>
</Input>
</Group>
<Group labelreference="L6420" drawlabel="true">
<Input>
<Text-field prompt="&gt; " style="Maple Input" layout="Normal"><Equation executable="true" style="2D Input" input-equation="" display="LUklbXJvd0c2Iy9JK21vZHVsZW5hbWVHNiJJLFR5cGVzZXR0aW5nR0koX3N5c2xpYkdGJzYsLUkjbWlHRiQ2JVEoa2FwcGFpMkYnLyUnaXRhbGljR1EldHJ1ZUYnLyUsbWF0aHZhcmlhbnRHUSdpdGFsaWNGJy1JI21vR0YkNi1RKiZjb2xvbmVxO0YnL0YzUSdub3JtYWxGJy8lJmZlbmNlR1EmZmFsc2VGJy8lKnNlcGFyYXRvckdGPS8lKXN0cmV0Y2h5R0Y9LyUqc3ltbWV0cmljR0Y9LyUobGFyZ2VvcEdGPS8lLm1vdmFibGVsaW1pdHNHRj0vJSdhY2NlbnRHRj0vJSdsc3BhY2VHUSwwLjI3Nzc3NzhlbUYnLyUncnNwYWNlR0ZMLUYsNiVRJ2thcHBhNEYnRi9GMi1GNjYtUSI6RidGOUY7Rj5GQEZCRkRGRkZIRkpGTS1GLDYlUSdwYXJzaTJGJ0YvRjJGNS1JKG1mZW5jZWRHRiQ2Ji1GIzY0LUY2Ni1RIn5GJ0Y5RjtGPkZARkJGREZGRkgvRktRJjAuMGVtRicvRk5GW28tRiw2JVEnJiM5Njg7RicvRjBGPUY5LUY2Ni1RIixGJ0Y5RjsvRj9GMUZARkJGREZGRkhGam4vRk5RLDAuMzMzMzMzM2VtRictRiw2JVEkc2VxRidGL0YyLUZZNiQtRiM2LS1JJW1zdWJHRiQ2JS1GLDYlUSYmcGhpO0YnRmBvRjktRiM2Ji1JI21uR0YkNiRRIjBGJ0Y5RmFvLUYsNiVRImlGJ0YvRjJGOS8lL3N1YnNjcmlwdHNoaWZ0R0ZpcC1GLDYjUSFGJ0Zhb0ZqcC1GNjYtUSI9RidGOUY7Rj5GQEZCRkRGRkZIRkpGTS1GZ3A2JFEiMUYnRjktRjY2LVEjLi5GJ0Y5RjtGPkZARkJGREZGRkgvRktRLDAuMjIyMjIyMmVtRidGXG8tRiw2JVEiVEYnRi9GMi1GNjYtUSgmbWludXM7RidGOUY7Rj5GQEZCRkRGRkZIRltyL0ZORlxyLUZncDYkUSI1RidGOUY5RjlGYW8tRl9wNiVGYXAtRiM2JEZlcUY5Rl1xRmFvLUZfcDYlRmFwLUYjNiQtRmdwNiRRIjJGJ0Y5RjlGXXFGYW8tRl9wNiVGYXAtRiM2JC1GZ3A2JFEiM0YnRjlGOUZdcUZhb0Znby1GWTYkLUYjNiwtRl9wNiVGYXAtRiM2Ji1GLDYlUSJhRidGL0YyRmFvRmpwRjlGXXFGYW9GanBGYnFGZHJGaHFGXXJGYHJGZXFGOUY5RmFvLUZfcDYlLUYsNiVRKCZzaWdtYTtGJ0Zgb0Y5LUYjNiQtRiw2JVEiTkYnRi9GMkY5Rl1xLyUrZXhlY3V0YWJsZUdGPUY5RjkvJSVvcGVuR1EnJmxhbmc7RicvJSZjbG9zZUdRJyZyYW5nO0YnRlJGXnVGOQ==">LUklbXJvd0c2Iy9JK21vZHVsZW5hbWVHNiJJLFR5cGVzZXR0aW5nR0koX3N5c2xpYkdGJzYsLUkjbWlHRiQ2JVEoa2FwcGFpMkYnLyUnaXRhbGljR1EldHJ1ZUYnLyUsbWF0aHZhcmlhbnRHUSdpdGFsaWNGJy1JI21vR0YkNi1RKiZjb2xvbmVxO0YnL0YzUSdub3JtYWxGJy8lJmZlbmNlR1EmZmFsc2VGJy8lKnNlcGFyYXRvckdGPS8lKXN0cmV0Y2h5R0Y9LyUqc3ltbWV0cmljR0Y9LyUobGFyZ2VvcEdGPS8lLm1vdmFibGVsaW1pdHNHRj0vJSdhY2NlbnRHRj0vJSdsc3BhY2VHUSwwLjI3Nzc3NzhlbUYnLyUncnNwYWNlR0ZMLUYsNiVRJ2thcHBhNEYnRi9GMi1GNjYtUSI6RidGOUY7Rj5GQEZCRkRGRkZIRkpGTS1GLDYlUSdwYXJzaTJGJ0YvRjJGNS1JKG1mZW5jZWRHRiQ2Ji1GIzY0LUY2Ni1RIn5GJ0Y5RjtGPkZARkJGREZGRkgvRktRJjAuMGVtRicvRk5GW28tRiw2JVEnJiM5Njg7RicvRjBGPUY5LUY2Ni1RIixGJ0Y5RjsvRj9GMUZARkJGREZGRkhGam4vRk5RLDAuMzMzMzMzM2VtRictRiw2JVEkc2VxRidGL0YyLUZZNiQtRiM2LS1JJW1zdWJHRiQ2JS1GLDYlUSYmcGhpO0YnRmBvRjktRiM2Ji1JI21uR0YkNiRRIjBGJ0Y5RmFvLUYsNiVRImlGJ0YvRjJGOS8lL3N1YnNjcmlwdHNoaWZ0R0ZpcC1GLDYjUSFGJ0Zhb0ZqcC1GNjYtUSI9RidGOUY7Rj5GQEZCRkRGRkZIRkpGTS1GZ3A2JFEiMUYnRjktRjY2LVEjLi5GJ0Y5RjtGPkZARkJGREZGRkgvRktRLDAuMjIyMjIyMmVtRidGXG8tRiw2JVEiVEYnRi9GMi1GNjYtUSgmbWludXM7RidGOUY7Rj5GQEZCRkRGRkZIRltyL0ZORlxyLUZncDYkUSI1RidGOUY5RjlGYW8tRl9wNiVGYXAtRiM2JEZlcUY5Rl1xRmFvLUZfcDYlRmFwLUYjNiQtRmdwNiRRIjJGJ0Y5RjlGXXFGYW8tRl9wNiVGYXAtRiM2JC1GZ3A2JFEiM0YnRjlGOUZdcUZhb0Znby1GWTYkLUYjNiwtRl9wNiVGYXAtRiM2Ji1GLDYlUSJhRidGL0YyRmFvRmpwRjlGXXFGYW9GanBGYnFGZHJGaHFGXXJGYHJGZXFGOUY5RmFvLUZfcDYlLUYsNiVRKCZzaWdtYTtGJ0Zgb0Y5LUYjNiQtRiw2JVEiTkYnRi9GMkY5Rl1xLyUrZXhlY3V0YWJsZUdGPUY5RjkvJSVvcGVuR1EnJmxhbmc7RicvJSZjbG9zZUdRJyZyYW5nO0YnRlJGXnVGOQ==</Equation></Text-field>
</Input>
</Group>
<Group labelreference="L6421" drawlabel="true">
<Input>
<Text-field prompt="&gt; " style="Maple Input" layout="Normal"><Equation executable="true" style="2D Input" input-equation="" display="LUklbXJvd0c2Iy9JK21vZHVsZW5hbWVHNiJJLFR5cGVzZXR0aW5nR0koX3N5c2xpYkdGJzYpLUkjbWlHRiQ2JVEkRGkyRicvJSdpdGFsaWNHUSV0cnVlRicvJSxtYXRodmFyaWFudEdRJ2l0YWxpY0YnLUkjbW9HRiQ2LVEqJmNvbG9uZXE7RicvRjNRJ25vcm1hbEYnLyUmZmVuY2VHUSZmYWxzZUYnLyUqc2VwYXJhdG9yR0Y9LyUpc3RyZXRjaHlHRj0vJSpzeW1tZXRyaWNHRj0vJShsYXJnZW9wR0Y9LyUubW92YWJsZWxpbWl0c0dGPS8lJ2FjY2VudEdGPS8lJ2xzcGFjZUdRLDAuMjc3Nzc3OGVtRicvJSdyc3BhY2VHRkwtRiw2JVElRG1hdEYnRi9GMi1JKG1mZW5jZWRHRiQ2JC1GIzYnLUYsNiVRKGthcHBhaTJGJ0YvRjItRjY2LVEiLEYnRjlGOy9GP0YxRkBGQkZERkZGSC9GS1EmMC4wZW1GJy9GTlEsMC4zMzMzMzMzZW1GJy1GLDYlUSdwYXJzaTJGJ0YvRjIvJStleGVjdXRhYmxlR0Y9RjlGOS1GNjYtUSI6RidGOUY7Rj5GQEZCRkRGRkZIRkpGTUZfb0Y5">LUklbXJvd0c2Iy9JK21vZHVsZW5hbWVHNiJJLFR5cGVzZXR0aW5nR0koX3N5c2xpYkdGJzYpLUkjbWlHRiQ2JVEkRGkyRicvJSdpdGFsaWNHUSV0cnVlRicvJSxtYXRodmFyaWFudEdRJ2l0YWxpY0YnLUkjbW9HRiQ2LVEqJmNvbG9uZXE7RicvRjNRJ25vcm1hbEYnLyUmZmVuY2VHUSZmYWxzZUYnLyUqc2VwYXJhdG9yR0Y9LyUpc3RyZXRjaHlHRj0vJSpzeW1tZXRyaWNHRj0vJShsYXJnZW9wR0Y9LyUubW92YWJsZWxpbWl0c0dGPS8lJ2FjY2VudEdGPS8lJ2xzcGFjZUdRLDAuMjc3Nzc3OGVtRicvJSdyc3BhY2VHRkwtRiw2JVElRG1hdEYnRi9GMi1JKG1mZW5jZWRHRiQ2JC1GIzYnLUYsNiVRKGthcHBhaTJGJ0YvRjItRjY2LVEiLEYnRjlGOy9GP0YxRkBGQkZERkZGSC9GS1EmMC4wZW1GJy9GTlEsMC4zMzMzMzMzZW1GJy1GLDYlUSdwYXJzaTJGJ0YvRjIvJStleGVjdXRhYmxlR0Y9RjlGOS1GNjYtUSI6RidGOUY7Rj5GQEZCRkRGRkZIRkpGTUZfb0Y5</Equation></Text-field>
</Input>
</Group>
<Group labelreference="L6422" drawlabel="true">
<Input>
<Text-field prompt="&gt; " style="Maple Input" layout="Normal"><Equation executable="true" style="2D Input" input-equation="" display="LUklbXJvd0c2Iy9JK21vZHVsZW5hbWVHNiJJLFR5cGVzZXR0aW5nR0koX3N5c2xpYkdGJzYwLUkjbWlHRiQ2JVEickYnLyUnaXRhbGljR1EldHJ1ZUYnLyUsbWF0aHZhcmlhbnRHUSdpdGFsaWNGJy1JI21vR0YkNi1RKiZjb2xvbmVxO0YnL0YzUSdub3JtYWxGJy8lJmZlbmNlR1EmZmFsc2VGJy8lKnNlcGFyYXRvckdGPS8lKXN0cmV0Y2h5R0Y9LyUqc3ltbWV0cmljR0Y9LyUobGFyZ2VvcEdGPS8lLm1vdmFibGVsaW1pdHNHRj0vJSdhY2NlbnRHRj0vJSdsc3BhY2VHUSwwLjI3Nzc3NzhlbUYnLyUncnNwYWNlR0ZMLUYsNiVRJVJhbmtGJ0YvRjItSShtZmVuY2VkR0YkNiQtRiM2JC1GLDYlUSREaTJGJ0YvRjJGOUY5LUY2Ni1RIjtGJ0Y5RjsvRj9GMUZARkJGREZGRkgvRktRJjAuMGVtRidGTS1GLDYlUSJkRidGL0YyRjUtRiw2JVEqRGltZW5zaW9uRidGL0YyLUZTNiQtRiM2JC1GLDYlUSdwYXJzaTJGJ0YvRjJGOUY5LUY2Ni1RKCZtaW51cztGJ0Y5RjtGPkZARkJGREZGRkgvRktRLDAuMjIyMjIyMmVtRicvRk5GW3BGK0ZaLyUrZXhlY3V0YWJsZUdGPUY5">LUklbXJvd0c2Iy9JK21vZHVsZW5hbWVHNiJJLFR5cGVzZXR0aW5nR0koX3N5c2xpYkdGJzYwLUkjbWlHRiQ2JVEickYnLyUnaXRhbGljR1EldHJ1ZUYnLyUsbWF0aHZhcmlhbnRHUSdpdGFsaWNGJy1JI21vR0YkNi1RKiZjb2xvbmVxO0YnL0YzUSdub3JtYWxGJy8lJmZlbmNlR1EmZmFsc2VGJy8lKnNlcGFyYXRvckdGPS8lKXN0cmV0Y2h5R0Y9LyUqc3ltbWV0cmljR0Y9LyUobGFyZ2VvcEdGPS8lLm1vdmFibGVsaW1pdHNHRj0vJSdhY2NlbnRHRj0vJSdsc3BhY2VHUSwwLjI3Nzc3NzhlbUYnLyUncnNwYWNlR0ZMLUYsNiVRJVJhbmtGJ0YvRjItSShtZmVuY2VkR0YkNiQtRiM2JC1GLDYlUSREaTJGJ0YvRjJGOUY5LUY2Ni1RIjtGJ0Y5RjsvRj9GMUZARkJGREZGRkgvRktRJjAuMGVtRidGTS1GLDYlUSJkRidGL0YyRjUtRiw2JVEqRGltZW5zaW9uRidGL0YyLUZTNiQtRiM2JC1GLDYlUSdwYXJzaTJGJ0YvRjJGOUY5LUY2Ni1RKCZtaW51cztGJ0Y5RjtGPkZARkJGREZGRkgvRktRLDAuMjIyMjIyMmVtRicvRk5GW3BGK0ZaLyUrZXhlY3V0YWJsZUdGPUY5</Equation></Text-field>
</Input>
<Output>
<Text-field style="2D Output" layout="Maple Output"><Equation executable="false" style="2D Output" display="LUklbXJvd0c2Iy9JK21vZHVsZW5hbWVHNiJJLFR5cGVzZXR0aW5nR0koX3N5c2xpYkdGJzYoLUkjbWlHRiQ2JVEickYnLyUnaXRhbGljR1EldHJ1ZUYnLyUsbWF0aHZhcmlhbnRHUSdpdGFsaWNGJy1JI21vR0YkNi1RIzo9RicvRjNRJ25vcm1hbEYnLyUmZmVuY2VHUSZmYWxzZUYnLyUqc2VwYXJhdG9yR0Y9LyUpc3RyZXRjaHlHRj0vJSpzeW1tZXRyaWNHRj0vJShsYXJnZW9wR0Y9LyUubW92YWJsZWxpbWl0c0dGPS8lJ2FjY2VudEdGPS8lJ2xzcGFjZUdRLDAuMjc3Nzc3OGVtRicvJSdyc3BhY2VHRkwtSSNtbkdGJDYkUSI0RidGOS8lK2ZvcmVncm91bmRHUShbMCwwLDBdRicvJSlyZWFkb25seUdGPUY5">IiIl</Equation></Text-field>
</Output>
<Output>
<Text-field style="2D Output" layout="Maple Output"><Equation executable="false" style="2D Output" display="LUklbXJvd0c2Iy9JK21vZHVsZW5hbWVHNiJJLFR5cGVzZXR0aW5nR0koX3N5c2xpYkdGJzYoLUkjbWlHRiQ2JVEiZEYnLyUnaXRhbGljR1EldHJ1ZUYnLyUsbWF0aHZhcmlhbnRHUSdpdGFsaWNGJy1JI21vR0YkNi1RIzo9RicvRjNRJ25vcm1hbEYnLyUmZmVuY2VHUSZmYWxzZUYnLyUqc2VwYXJhdG9yR0Y9LyUpc3RyZXRjaHlHRj0vJSpzeW1tZXRyaWNHRj0vJShsYXJnZW9wR0Y9LyUubW92YWJsZWxpbWl0c0dGPS8lJ2FjY2VudEdGPS8lJ2xzcGFjZUdRLDAuMjc3Nzc3OGVtRicvJSdyc3BhY2VHRkwtSSNtbkdGJDYkUSI3RidGOS8lK2ZvcmVncm91bmRHUShbMCwwLDBdRicvJSlyZWFkb25seUdGPUY5">IiIo</Equation></Text-field>
</Output>
</Group>
<Group labelreference="L6423" drawlabel="true">
<Input>
<Text-field prompt="&gt; " style="Maple Input" bold="false" layout="Normal"><Equation executable="true" style="2D Input" input-equation="" display="LUklbXJvd0c2Iy9JK21vZHVsZW5hbWVHNiJJLFR5cGVzZXR0aW5nR0koX3N5c2xpYkdGJzZHLUkjbW9HRiQ2LVEiI0YnLyUsbWF0aHZhcmlhbnRHUSdub3JtYWxGJy8lJmZlbmNlR1EmZmFsc2VGJy8lKnNlcGFyYXRvckdGNC8lKXN0cmV0Y2h5R0Y0LyUqc3ltbWV0cmljR0Y0LyUobGFyZ2VvcEdGNC8lLm1vdmFibGVsaW1pdHNHRjQvJSdhY2NlbnRHRjQvJSdsc3BhY2VHUSYwLjBlbUYnLyUncnNwYWNlR0ZDLUklbXN1YkdGJDYlLUkjbWlHRiQ2JVEjfnJGJy8lJ2l0YWxpY0dGNEYvLUYjNiUtRko2JVEjZXhGJy9GTlEldHJ1ZUYnL0YwUSdpdGFsaWNGJ0ZURlYvJS9zdWJzY3JpcHRzaGlmdEdRIjBGJy1GLDYtUSI9RidGL0YyRjVGN0Y5RjtGPUY/L0ZCUSwwLjI3Nzc3NzhlbUYnL0ZFRmluLUZKNiVRIlRGJ0ZNRi8tRiw2LVEoJm1pbnVzO0YnRi9GMkY1RjdGOUY7Rj1GPy9GQlEsMC4yMjIyMjIyZW1GJy9GRUZiby1JI21uR0YkNiRRIjRGJ0YvLUYsNi1RIn5GJ0YvRjJGNUY3RjlGO0Y9Rj9GQUZELUkobWZlbmNlZEdGJDYkLUYjNjctRko2JVEkZHVlRidGTUYvRmhvLUYsNi5RI3RvRicvJSVib2xkR0Y0Ri9GMkY1RjdGOUY7Rj1GP0ZBRkRGaG8tRko2JVEmYmVpbmdGJ0ZNRi9GaG8tRko2JVEobGltaXRlZEYnRk1GL0Zoby1GLDYuUSNieUYnRmZwRi9GMkY1RjdGOUY7Rj1GP0ZBRkRGaG8tRko2JVEnbnVtYmVyRidGTUYvRmhvLUZKNiVRI29mRidGTUYvRmhvLUZKNiVRK2V4aGF1c3RpdmVGJ0ZNRi9GaG8tRko2JVEoc3VtbWFyeUYnRk1GL0Zoby1GSjYlUSZ0ZXJtc0YnRk1GL0YvL0krbXNlbWFudGljc0dGJFErZG9ub3RwcnVuZUYnRi8tRiw2LVEiLEYnRi9GMi9GNkZVRjdGOUY7Rj1GP0ZBL0ZFUSwwLjMzMzMzMzNlbUYnRmhvLUZKNiVRKnRoZXJlZm9yZUYnRk1GL0Zoby1GSjYlUSZtb2RlbEYnRk1GL0Zoby1GSjYlUSVyYW5rRidGTUYvRmhvRmRxRmhvLUZKNiVRJXRoaXNGJ0ZNRi9GaG9GXHNGaG8tRko2JVEjaXNGJ0ZNRi9GaG8tRkc2JS1GSjYlUSJxRidGTUYvLUYjNiQtRmVvNiRRIjFGJ0YvRi9GWC1GLDYtUSIrRidGL0YyRjVGN0Y5RjtGPUY/RmFvRmNvLUZHNiUtRko2JVEickYnRk1GL0ZPRlhGaG9GZW5GaG8tRmVvNiRRIjJGJ0YvRmhvRltvRl5vRmRvLyUrZXhlY3V0YWJsZUdGNEYv">LUklbXJvd0c2Iy9JK21vZHVsZW5hbWVHNiJJLFR5cGVzZXR0aW5nR0koX3N5c2xpYkdGJzZHLUkjbW9HRiQ2LVEiI0YnLyUsbWF0aHZhcmlhbnRHUSdub3JtYWxGJy8lJmZlbmNlR1EmZmFsc2VGJy8lKnNlcGFyYXRvckdGNC8lKXN0cmV0Y2h5R0Y0LyUqc3ltbWV0cmljR0Y0LyUobGFyZ2VvcEdGNC8lLm1vdmFibGVsaW1pdHNHRjQvJSdhY2NlbnRHRjQvJSdsc3BhY2VHUSYwLjBlbUYnLyUncnNwYWNlR0ZDLUklbXN1YkdGJDYlLUkjbWlHRiQ2JVEjfnJGJy8lJ2l0YWxpY0dGNEYvLUYjNiUtRko2JVEjZXhGJy9GTlEldHJ1ZUYnL0YwUSdpdGFsaWNGJ0ZURlYvJS9zdWJzY3JpcHRzaGlmdEdRIjBGJy1GLDYtUSI9RidGL0YyRjVGN0Y5RjtGPUY/L0ZCUSwwLjI3Nzc3NzhlbUYnL0ZFRmluLUZKNiVRIlRGJ0ZNRi8tRiw2LVEoJm1pbnVzO0YnRi9GMkY1RjdGOUY7Rj1GPy9GQlEsMC4yMjIyMjIyZW1GJy9GRUZiby1JI21uR0YkNiRRIjRGJ0YvLUYsNi1RIn5GJ0YvRjJGNUY3RjlGO0Y9Rj9GQUZELUkobWZlbmNlZEdGJDYkLUYjNjctRko2JVEkZHVlRidGTUYvRmhvLUYsNi5RI3RvRicvJSVib2xkR0Y0Ri9GMkY1RjdGOUY7Rj1GP0ZBRkRGaG8tRko2JVEmYmVpbmdGJ0ZNRi9GaG8tRko2JVEobGltaXRlZEYnRk1GL0Zoby1GLDYuUSNieUYnRmZwRi9GMkY1RjdGOUY7Rj1GP0ZBRkRGaG8tRko2JVEnbnVtYmVyRidGTUYvRmhvLUZKNiVRI29mRidGTUYvRmhvLUZKNiVRK2V4aGF1c3RpdmVGJ0ZNRi9GaG8tRko2JVEoc3VtbWFyeUYnRk1GL0Zoby1GSjYlUSZ0ZXJtc0YnRk1GL0YvL0krbXNlbWFudGljc0dGJFErZG9ub3RwcnVuZUYnRi8tRiw2LVEiLEYnRi9GMi9GNkZVRjdGOUY7Rj1GP0ZBL0ZFUSwwLjMzMzMzMzNlbUYnRmhvLUZKNiVRKnRoZXJlZm9yZUYnRk1GL0Zoby1GSjYlUSZtb2RlbEYnRk1GL0Zoby1GSjYlUSVyYW5rRidGTUYvRmhvRmRxRmhvLUZKNiVRJXRoaXNGJ0ZNRi9GaG9GXHNGaG8tRko2JVEjaXNGJ0ZNRi9GaG8tRkc2JS1GSjYlUSJxRidGTUYvLUYjNiQtRmVvNiRRIjFGJ0YvRi9GWC1GLDYtUSIrRidGL0YyRjVGN0Y5RjtGPUY/RmFvRmNvLUZHNiUtRko2JVEickYnRk1GL0ZPRlhGaG9GZW5GaG8tRmVvNiRRIjJGJ0YvRmhvRltvRl5vRmRvLyUrZXhlY3V0YWJsZUdGNEYv</Equation></Text-field>
</Input>
</Group>
<Group labelreference="L6426" drawlabel="true">
<Input>
<Text-field prompt="&gt; " style="Maple Input" bold="false" layout="Normal"><Equation executable="true" style="2D Input" input-equation="" display="LUklbXJvd0c2Iy9JK21vZHVsZW5hbWVHNiJJLFR5cGVzZXR0aW5nR0koX3N5c2xpYkdGJzYlLUkjbWlHRiQ2I1EhRicvJStleGVjdXRhYmxlR1EmZmFsc2VGJy8lLG1hdGh2YXJpYW50R1Enbm9ybWFsRic=">LUklbXJvd0c2Iy9JK21vZHVsZW5hbWVHNiJJLFR5cGVzZXR0aW5nR0koX3N5c2xpYkdGJzYjLUkjbWlHRiQ2I1EhRic=</Equation></Text-field>
</Input>
</Group>
<Group labelreference="L6425" drawlabel="true">
<Input>
<Text-field prompt="&gt; " style="Maple Input" layout="Normal"><Equation executable="true" style="2D Input" input-equation="" display="LUklbXJvd0c2Iy9JK21vZHVsZW5hbWVHNiJJLFR5cGVzZXR0aW5nR0koX3N5c2xpYkdGJzYmLUkjbW9HRiQ2LVEiI0YnLyUsbWF0aHZhcmlhbnRHUSdub3JtYWxGJy8lJmZlbmNlR1EmZmFsc2VGJy8lKnNlcGFyYXRvckdGNC8lKXN0cmV0Y2h5R0Y0LyUqc3ltbWV0cmljR0Y0LyUobGFyZ2VvcEdGNC8lLm1vdmFibGVsaW1pdHNHRjQvJSdhY2NlbnRHRjQvJSdsc3BhY2VHUSYwLjBlbUYnLyUncnNwYWNlR0ZDLUkjbWlHRiQ2JVFQQWR1bHR+Y2FwdHVyZS1yZWNhcHR1cmV+ZGF0YX5hbmR+Y2hpY2t+TVJSfmRhdGFGJy8lJ2l0YWxpY0dGNEYvLyUrZXhlY3V0YWJsZUdGNEYv">LUklbXJvd0c2Iy9JK21vZHVsZW5hbWVHNiJJLFR5cGVzZXR0aW5nR0koX3N5c2xpYkdGJzYmLUkjbW9HRiQ2LVEiI0YnLyUsbWF0aHZhcmlhbnRHUSdub3JtYWxGJy8lJmZlbmNlR1EmZmFsc2VGJy8lKnNlcGFyYXRvckdGNC8lKXN0cmV0Y2h5R0Y0LyUqc3ltbWV0cmljR0Y0LyUobGFyZ2VvcEdGNC8lLm1vdmFibGVsaW1pdHNHRjQvJSdhY2NlbnRHRjQvJSdsc3BhY2VHUSYwLjBlbUYnLyUncnNwYWNlR0ZDLUkjbWlHRiQ2JVFQQWR1bHR+Y2FwdHVyZS1yZWNhcHR1cmV+ZGF0YX5hbmR+Y2hpY2t+TVJSfmRhdGFGJy8lJ2l0YWxpY0dGNEYvLyUrZXhlY3V0YWJsZUdGNEYv</Equation></Text-field>
</Input>
</Group>
<Group labelreference="L6424" drawlabel="true">
<Input>
<Text-field prompt="&gt; " style="Maple Input" layout="Normal"><Equation executable="true" style="2D Input" input-equation="" display="LUklbXJvd0c2Iy9JK21vZHVsZW5hbWVHNiJJLFR5cGVzZXR0aW5nR0koX3N5c2xpYkdGJzZJLUkjbW9HRiQ2LVEiI0YnLyUsbWF0aHZhcmlhbnRHUSdub3JtYWxGJy8lJmZlbmNlR1EmZmFsc2VGJy8lKnNlcGFyYXRvckdGNC8lKXN0cmV0Y2h5R0Y0LyUqc3ltbWV0cmljR0Y0LyUobGFyZ2VvcEdGNC8lLm1vdmFibGVsaW1pdHNHRjQvJSdhY2NlbnRHRjQvJSdsc3BhY2VHUSYwLjBlbUYnLyUncnNwYWNlR0ZDLUklbXN1YkdGJDYlLUkjbWlHRiQ2JVFAflVzaW5nfm1ldGhvZH5CLn5rYXBwYWkxPSYjOTU0O0YnLyUnaXRhbGljR0Y0Ri8tRiM2JC1JI21uR0YkNiRRIjNGJ0YvRi8vJS9zdWJzY3JpcHRzaGlmdEdRIjBGJy1GLDYtUSJ+RidGL0YyRjVGN0Y5RjtGPUY/RkFGRC1GSjYlUSNpc0YnRk1GL0ZYLUZKNiVRJWZ1bGxGJ0ZNRi9GWC1GSjYlUSVyYW5rRidGTUYvRlgtRko2JVEkdGhlRidGTUYvRlgtRko2JVEzcmVwYXJhbWV0ZXJpc2F0aW9uRidGTUYvRlgtRkc2JS1GSjYlUSJzRidGTUYvLUYjNiQtRlI2JFEiMUYnRi9GL0ZVRlhGZW5GWC1GSjYlUSVqdXN0RidGTUYvRlhGXm9GWC1GSjYlUSpvcmlnaW9uYWxGJ0ZNRi9GWC1GSjYlUTFwYXJhbWV0ZXJpc2F0aW9uRidGTUYvLUYsNi1RIixGJ0YvRjIvRjZRJXRydWVGJ0Y3RjlGO0Y9Rj9GQS9GRVEsMC4zMzMzMzMzZW1GJ0ZYRltvRlhGZW5GWC1GRzYlLUZKNiVRInFGJ0ZNRi9GaW9GVS1GLDYtUSI9RidGL0YyRjVGN0Y5RjtGPUY/L0ZCUSwwLjI3Nzc3NzhlbUYnL0ZFRmdxLUZSNiRRIjVGJ0YvRlgtRko2JVEiVEYnRk1GLy1GLDYtUSgmbWludXM7RidGL0YyRjVGN0Y5RjtGPUY/L0ZCUSwwLjIyMjIyMjJlbUYnL0ZFRmNyRmlxLyUrZXhlY3V0YWJsZUdGNEYv">LUklbXJvd0c2Iy9JK21vZHVsZW5hbWVHNiJJLFR5cGVzZXR0aW5nR0koX3N5c2xpYkdGJzZJLUkjbW9HRiQ2LVEiI0YnLyUsbWF0aHZhcmlhbnRHUSdub3JtYWxGJy8lJmZlbmNlR1EmZmFsc2VGJy8lKnNlcGFyYXRvckdGNC8lKXN0cmV0Y2h5R0Y0LyUqc3ltbWV0cmljR0Y0LyUobGFyZ2VvcEdGNC8lLm1vdmFibGVsaW1pdHNHRjQvJSdhY2NlbnRHRjQvJSdsc3BhY2VHUSYwLjBlbUYnLyUncnNwYWNlR0ZDLUklbXN1YkdGJDYlLUkjbWlHRiQ2JVFAflVzaW5nfm1ldGhvZH5CLn5rYXBwYWkxPSYjOTU0O0YnLyUnaXRhbGljR0Y0Ri8tRiM2JC1JI21uR0YkNiRRIjNGJ0YvRi8vJS9zdWJzY3JpcHRzaGlmdEdRIjBGJy1GLDYtUSJ+RidGL0YyRjVGN0Y5RjtGPUY/RkFGRC1GSjYlUSNpc0YnRk1GL0ZYLUZKNiVRJWZ1bGxGJ0ZNRi9GWC1GSjYlUSVyYW5rRidGTUYvRlgtRko2JVEkdGhlRidGTUYvRlgtRko2JVEzcmVwYXJhbWV0ZXJpc2F0aW9uRidGTUYvRlgtRkc2JS1GSjYlUSJzRidGTUYvLUYjNiQtRlI2JFEiMUYnRi9GL0ZVRlhGZW5GWC1GSjYlUSVqdXN0RidGTUYvRlhGXm9GWC1GSjYlUSpvcmlnaW9uYWxGJ0ZNRi9GWC1GSjYlUTFwYXJhbWV0ZXJpc2F0aW9uRidGTUYvLUYsNi1RIixGJ0YvRjIvRjZRJXRydWVGJ0Y3RjlGO0Y9Rj9GQS9GRVEsMC4zMzMzMzMzZW1GJ0ZYRltvRlhGZW5GWC1GRzYlLUZKNiVRInFGJ0ZNRi9GaW9GVS1GLDYtUSI9RidGL0YyRjVGN0Y5RjtGPUY/L0ZCUSwwLjI3Nzc3NzhlbUYnL0ZFRmdxLUZSNiRRIjVGJ0YvRlgtRko2JVEiVEYnRk1GLy1GLDYtUSgmbWludXM7RidGL0YyRjVGN0Y5RjtGPUY/L0ZCUSwwLjIyMjIyMjJlbUYnL0ZFRmNyRmlxLyUrZXhlY3V0YWJsZUdGNEYv</Equation></Text-field>
</Input>
</Group>
<Group labelreference="L6442" drawlabel="true">
<Input>
<Text-field prompt="&gt; " style="Maple Input" layout="Normal"><Equation executable="true" style="2D Input" input-equation="" display="LUklbXJvd0c2Iy9JK21vZHVsZW5hbWVHNiJJLFR5cGVzZXR0aW5nR0koX3N5c2xpYkdGJzYoLUkjbWlHRiQ2JVEoa2FwcGFpMkYnLyUnaXRhbGljR1EldHJ1ZUYnLyUsbWF0aHZhcmlhbnRHUSdpdGFsaWNGJy1JI21vR0YkNi1RKiZjb2xvbmVxO0YnL0YzUSdub3JtYWxGJy8lJmZlbmNlR1EmZmFsc2VGJy8lKnNlcGFyYXRvckdGPS8lKXN0cmV0Y2h5R0Y9LyUqc3ltbWV0cmljR0Y9LyUobGFyZ2VvcEdGPS8lLm1vdmFibGVsaW1pdHNHRj0vJSdhY2NlbnRHRj0vJSdsc3BhY2VHUSwwLjI3Nzc3NzhlbUYnLyUncnNwYWNlR0ZMLUYsNiVRJ2thcHBhMkYnRi9GMi1GNjYtUSI6RidGOUY7Rj5GQEZCRkRGRkZIRkpGTS8lK2V4ZWN1dGFibGVHRj1GOQ==">LUklbXJvd0c2Iy9JK21vZHVsZW5hbWVHNiJJLFR5cGVzZXR0aW5nR0koX3N5c2xpYkdGJzYoLUkjbWlHRiQ2JVEoa2FwcGFpMkYnLyUnaXRhbGljR1EldHJ1ZUYnLyUsbWF0aHZhcmlhbnRHUSdpdGFsaWNGJy1JI21vR0YkNi1RKiZjb2xvbmVxO0YnL0YzUSdub3JtYWxGJy8lJmZlbmNlR1EmZmFsc2VGJy8lKnNlcGFyYXRvckdGPS8lKXN0cmV0Y2h5R0Y9LyUqc3ltbWV0cmljR0Y9LyUobGFyZ2VvcEdGPS8lLm1vdmFibGVsaW1pdHNHRj0vJSdhY2NlbnRHRj0vJSdsc3BhY2VHUSwwLjI3Nzc3NzhlbUYnLyUncnNwYWNlR0ZMLUYsNiVRJ2thcHBhMkYnRi9GMi1GNjYtUSI6RidGOUY7Rj5GQEZCRkRGRkZIRkpGTS8lK2V4ZWN1dGFibGVHRj1GOQ==</Equation></Text-field>
</Input>
</Group>
<Group labelreference="L6443" drawlabel="true">
<Input>
<Text-field prompt="&gt; " style="Maple Input" layout="Normal"><Equation executable="true" style="2D Input" input-equation="" display="LUklbXJvd0c2Iy9JK21vZHVsZW5hbWVHNiJJLFR5cGVzZXR0aW5nR0koX3N5c2xpYkdGJzYmLUkjbWlHRiQ2JVEnaW5kZXRzRicvJSdpdGFsaWNHUSV0cnVlRicvJSxtYXRodmFyaWFudEdRJ2l0YWxpY0YnLUkobWZlbmNlZEdGJDYkLUYjNiUtRiw2JVEna2FwcGEyRidGL0YyLyUrZXhlY3V0YWJsZUdRJmZhbHNlRicvRjNRJ25vcm1hbEYnRkBGPUZA">LUklbXJvd0c2Iy9JK21vZHVsZW5hbWVHNiJJLFR5cGVzZXR0aW5nR0koX3N5c2xpYkdGJzYmLUkjbWlHRiQ2JVEnaW5kZXRzRicvJSdpdGFsaWNHUSV0cnVlRicvJSxtYXRodmFyaWFudEdRJ2l0YWxpY0YnLUkobWZlbmNlZEdGJDYkLUYjNiUtRiw2JVEna2FwcGEyRidGL0YyLyUrZXhlY3V0YWJsZUdRJmZhbHNlRicvRjNRJ25vcm1hbEYnRkBGPUZA</Equation></Text-field>
</Input>
<Output>
<Text-field style="2D Output" layout="Maple Output"><Equation executable="false" style="2D Output">PDAmSSJwRzYiNiRJImFHRiUiIiMmRiQ2JEYnIiIkJkYkNiRGJyIiJSZGJDYkRiciIiYmRiQ2JEYnIiInJkYkNiRGJyIiKCZGJDYkRiciIikmSSRwaGlHRiU2JEYnIiIiJkY8RiYmRjxGKiZGPEYtJkY8RjAmRjxGMyZGPEY2</Equation></Text-field>
</Output>
</Group>
<Group labelreference="L6444" drawlabel="true">
<Input>
<Text-field prompt="&gt; " style="Maple Input" layout="Normal"><Equation executable="true" style="2D Input" input-equation="" display="LUklbXJvd0c2Iy9JK21vZHVsZW5hbWVHNiJJLFR5cGVzZXR0aW5nR0koX3N5c2xpYkdGJzYmLUkjbWlHRiQ2JVEnaW5kZXRzRicvJSdpdGFsaWNHUSV0cnVlRicvJSxtYXRodmFyaWFudEdRJ2l0YWxpY0YnLUkobWZlbmNlZEdGJDYkLUYjNiUtRiw2JVEoJiM5NTQ7M0YnRi9GMi8lK2V4ZWN1dGFibGVHUSZmYWxzZUYnL0YzUSdub3JtYWxGJ0ZARj1GQA==">LUklbXJvd0c2Iy9JK21vZHVsZW5hbWVHNiJJLFR5cGVzZXR0aW5nR0koX3N5c2xpYkdGJzYmLUkjbWlHRiQ2JVEnaW5kZXRzRicvJSdpdGFsaWNHUSV0cnVlRicvJSxtYXRodmFyaWFudEdRJ2l0YWxpY0YnLUkobWZlbmNlZEdGJDYkLUYjNiUtRiw2JVEoJiM5NTQ7M0YnRi9GMi8lK2V4ZWN1dGFibGVHUSZmYWxzZUYnL0YzUSdub3JtYWxGJ0ZARj1GQA==</Equation></Text-field>
</Input>
<Output>
<Text-field style="2D Output" layout="Maple Output"><Equation executable="false" style="2D Output">PEVJJHBzaUc2IkkkdGF1R0YkJkkkcGhpR0YkNiMiIiImRic2IyIiIyZGJzYjIiIkJkYnNiQiIiFGKSZGJzYkRjJGLCZGJzYkRjJGLyZGJzYkRjIiIiUmRic2JEYyIiImJkYnNiRGMiIiJyZGJzYkRjIiIigmRic2JEkiYUdGJEY8JkYnNiRGRUY/JkYnNiRGRUZCJkkicUdGJDYjRjkmRks2I0ZFJkZLNiRGLEYsJkZLNiRGLEYvJkZLNiRGLEY5JkZLNiRGLEY8JkZLNiRGLEY/JkZLNiRGLEZCJkZLNiRGL0YvJkZLNiRGL0Y5JkZLNiRGL0Y8JkZLNiRGL0Y/JkZLNiRGL0ZCJkknbGFtYmRhR0YkRigmRmBvRismRmBvRi4mRmBvRkwmRmBvNiNGPCZGYG82I0Y/JkZgbzYjRkI=</Equation></Text-field>
</Output>
</Group>
<Group labelreference="L6445" drawlabel="true">
<Input>
<Text-field prompt="&gt; " style="Maple Input" layout="Normal"><Equation executable="true" style="2D Input" input-equation="" display="LUklbXJvd0c2Iy9JK21vZHVsZW5hbWVHNiJJLFR5cGVzZXR0aW5nR0koX3N5c2xpYkdGJzYoLUkjbWlHRiQ2JVEncGFyc2kyRicvJSdpdGFsaWNHUSV0cnVlRicvJSxtYXRodmFyaWFudEdRJ2l0YWxpY0YnLUkjbW9HRiQ2LVEqJmNvbG9uZXE7RicvRjNRJ25vcm1hbEYnLyUmZmVuY2VHUSZmYWxzZUYnLyUqc2VwYXJhdG9yR0Y9LyUpc3RyZXRjaHlHRj0vJSpzeW1tZXRyaWNHRj0vJShsYXJnZW9wR0Y9LyUubW92YWJsZWxpbWl0c0dGPS8lJ2FjY2VudEdGPS8lJ2xzcGFjZUdRLDAuMjc3Nzc3OGVtRicvJSdyc3BhY2VHRkwtSShtZmVuY2VkR0YkNiYtRiM2KS1GLDYlUSRzZXFGJy9GMEY9RjktRlA2JC1GIzYrLUklbXN1YkdGJDYlLUYsNiVRInBGJ0ZXRjktRiM2Jy1GLDYlUSJhRidGL0YyLUY2Ni1RIixGJ0Y5RjsvRj9GMUZARkJGREZGRkgvRktRJjAuMGVtRicvRk5RLDAuMzMzMzMzM2VtRictRiw2JVEiaUYnRi9GMkYvRjIvJS9zdWJzY3JpcHRzaGlmdEdRIjBGJ0Zhb0Zpby1GNjYtUSI9RidGOUY7Rj5GQEZCRkRGRkZIRkpGTS1JI21uR0YkNiRRIjJGJ0Y5LUY2Ni1RIy4uRidGOUY7Rj5GQEZCRkRGRkZIL0ZLUSwwLjIyMjIyMjJlbUYnL0ZORmZvLUYsNiVRIlRGJ0YvRjIvJStleGVjdXRhYmxlR0Y9RjlGOUZhby1GIzYuLUZnbjYlLUYsNiVRJiZwaGk7RidGV0Y5LUYjNipGXm9GYW8tRmNwNiRRIjFGJ0Y5LyUrZm9yZWdyb3VuZEdRKlswLDAsMjU1XUYnRl9xLyUpcmVhZG9ubHlHRjEvJTBmb250X3N0eWxlX25hbWVHUSoyRH5PdXRwdXRGJ0Y5RlxwRmFvLUZnbjYlRmVxLUYjNipGXm9GYW9GYnBGXXJGX3FGYHJGYnJGOUZccEZhby1GZ242JUZlcS1GIzYqRl5vRmFvLUZjcDYkUSIzRidGOUZdckZfcUZgckZickY5RlxwRmFvLUZnbjYlRmVxLUYjNipGXm9GYW8tRmNwNiRRIjRGJ0Y5Rl1yRl9xRmByRmJyRjlGXHBGXXJGX3FGYHJGYnJGOS1GLDYjUSFGJ0ZfcUY5RjkvJSVvcGVuR1EnJmxhbmc7RicvJSZjbG9zZUdRJyZyYW5nO0YnLUY2Ni1RIjpGJ0Y5RjtGPkZARkJGREZGRkhGSkZNRl9xRjk=">LUklbXJvd0c2Iy9JK21vZHVsZW5hbWVHNiJJLFR5cGVzZXR0aW5nR0koX3N5c2xpYkdGJzYoLUkjbWlHRiQ2JVEncGFyc2kyRicvJSdpdGFsaWNHUSV0cnVlRicvJSxtYXRodmFyaWFudEdRJ2l0YWxpY0YnLUkjbW9HRiQ2LVEqJmNvbG9uZXE7RicvRjNRJ25vcm1hbEYnLyUmZmVuY2VHUSZmYWxzZUYnLyUqc2VwYXJhdG9yR0Y9LyUpc3RyZXRjaHlHRj0vJSpzeW1tZXRyaWNHRj0vJShsYXJnZW9wR0Y9LyUubW92YWJsZWxpbWl0c0dGPS8lJ2FjY2VudEdGPS8lJ2xzcGFjZUdRLDAuMjc3Nzc3OGVtRicvJSdyc3BhY2VHRkwtSShtZmVuY2VkR0YkNiYtRiM2KS1GLDYlUSRzZXFGJy9GMEY9RjktRlA2JC1GIzYrLUklbXN1YkdGJDYlLUYsNiVRInBGJ0ZXRjktRiM2Jy1GLDYlUSJhRidGL0YyLUY2Ni1RIixGJ0Y5RjsvRj9GMUZARkJGREZGRkgvRktRJjAuMGVtRicvRk5RLDAuMzMzMzMzM2VtRictRiw2JVEiaUYnRi9GMkYvRjIvJS9zdWJzY3JpcHRzaGlmdEdRIjBGJ0Zhb0Zpby1GNjYtUSI9RidGOUY7Rj5GQEZCRkRGRkZIRkpGTS1JI21uR0YkNiRRIjJGJ0Y5LUY2Ni1RIy4uRidGOUY7Rj5GQEZCRkRGRkZIL0ZLUSwwLjIyMjIyMjJlbUYnL0ZORmZvLUYsNiVRIlRGJ0YvRjIvJStleGVjdXRhYmxlR0Y9RjlGOUZhby1GIzYuLUZnbjYlLUYsNiVRJiZwaGk7RidGV0Y5LUYjNipGXm9GYW8tRmNwNiRRIjFGJ0Y5LyUrZm9yZWdyb3VuZEdRKlswLDAsMjU1XUYnRl9xLyUpcmVhZG9ubHlHRjEvJTBmb250X3N0eWxlX25hbWVHUSoyRH5PdXRwdXRGJ0Y5RlxwRmFvLUZnbjYlRmVxLUYjNipGXm9GYW9GYnBGXXJGX3FGYHJGYnJGOUZccEZhby1GZ242JUZlcS1GIzYqRl5vRmFvLUZjcDYkUSIzRidGOUZdckZfcUZgckZickY5RlxwRmFvLUZnbjYlRmVxLUYjNipGXm9GYW8tRmNwNiRRIjRGJ0Y5Rl1yRl9xRmByRmJyRjlGXHBGXXJGX3FGYHJGYnJGOS1GLDYjUSFGJ0ZfcUY5RjkvJSVvcGVuR1EnJmxhbmc7RicvJSZjbG9zZUdRJyZyYW5nO0YnLUY2Ni1RIjpGJ0Y5RjtGPkZARkJGREZGRkhGSkZNRl9xRjk=</Equation></Text-field>
</Input>
</Group>
<Group labelreference="L6446" drawlabel="true">
<Input>
<Text-field prompt="&gt; " style="Maple Input" layout="Normal"><Equation executable="true" style="2D Input" input-equation="" display="LUklbXJvd0c2Iy9JK21vZHVsZW5hbWVHNiJJLFR5cGVzZXR0aW5nR0koX3N5c2xpYkdGJzYpLUkjbWlHRiQ2JVEkRGkyRicvJSdpdGFsaWNHUSV0cnVlRicvJSxtYXRodmFyaWFudEdRJ2l0YWxpY0YnLUkjbW9HRiQ2LVEqJmNvbG9uZXE7RicvRjNRJ25vcm1hbEYnLyUmZmVuY2VHUSZmYWxzZUYnLyUqc2VwYXJhdG9yR0Y9LyUpc3RyZXRjaHlHRj0vJSpzeW1tZXRyaWNHRj0vJShsYXJnZW9wR0Y9LyUubW92YWJsZWxpbWl0c0dGPS8lJ2FjY2VudEdGPS8lJ2xzcGFjZUdRLDAuMjc3Nzc3OGVtRicvJSdyc3BhY2VHRkwtRiw2JVElRG1hdEYnRi9GMi1JKG1mZW5jZWRHRiQ2JC1GIzYnLUYsNiVRKGthcHBhaTJGJ0YvRjItRjY2LVEiLEYnRjlGOy9GP0YxRkBGQkZERkZGSC9GS1EmMC4wZW1GJy9GTlEsMC4zMzMzMzMzZW1GJy1GLDYlUSdwYXJzaTJGJ0YvRjIvJStleGVjdXRhYmxlR0Y9RjlGOS1GNjYtUSI6RidGOUY7Rj5GQEZCRkRGRkZIRkpGTUZfb0Y5">LUklbXJvd0c2Iy9JK21vZHVsZW5hbWVHNiJJLFR5cGVzZXR0aW5nR0koX3N5c2xpYkdGJzYpLUkjbWlHRiQ2JVEkRGkyRicvJSdpdGFsaWNHUSV0cnVlRicvJSxtYXRodmFyaWFudEdRJ2l0YWxpY0YnLUkjbW9HRiQ2LVEqJmNvbG9uZXE7RicvRjNRJ25vcm1hbEYnLyUmZmVuY2VHUSZmYWxzZUYnLyUqc2VwYXJhdG9yR0Y9LyUpc3RyZXRjaHlHRj0vJSpzeW1tZXRyaWNHRj0vJShsYXJnZW9wR0Y9LyUubW92YWJsZWxpbWl0c0dGPS8lJ2FjY2VudEdGPS8lJ2xzcGFjZUdRLDAuMjc3Nzc3OGVtRicvJSdyc3BhY2VHRkwtRiw2JVElRG1hdEYnRi9GMi1JKG1mZW5jZWRHRiQ2JC1GIzYnLUYsNiVRKGthcHBhaTJGJ0YvRjItRjY2LVEiLEYnRjlGOy9GP0YxRkBGQkZERkZGSC9GS1EmMC4wZW1GJy9GTlEsMC4zMzMzMzMzZW1GJy1GLDYlUSdwYXJzaTJGJ0YvRjIvJStleGVjdXRhYmxlR0Y9RjlGOS1GNjYtUSI6RidGOUY7Rj5GQEZCRkRGRkZIRkpGTUZfb0Y5</Equation></Text-field>
</Input>
</Group>
<Group labelreference="L6447" drawlabel="true">
<Input>
<Text-field prompt="&gt; " style="Maple Input" layout="Normal"><Equation executable="true" style="2D Input" input-equation="" display="LUklbXJvd0c2Iy9JK21vZHVsZW5hbWVHNiJJLFR5cGVzZXR0aW5nR0koX3N5c2xpYkdGJzYwLUkjbWlHRiQ2JVEickYnLyUnaXRhbGljR1EldHJ1ZUYnLyUsbWF0aHZhcmlhbnRHUSdpdGFsaWNGJy1JI21vR0YkNi1RKiZjb2xvbmVxO0YnL0YzUSdub3JtYWxGJy8lJmZlbmNlR1EmZmFsc2VGJy8lKnNlcGFyYXRvckdGPS8lKXN0cmV0Y2h5R0Y9LyUqc3ltbWV0cmljR0Y9LyUobGFyZ2VvcEdGPS8lLm1vdmFibGVsaW1pdHNHRj0vJSdhY2NlbnRHRj0vJSdsc3BhY2VHUSwwLjI3Nzc3NzhlbUYnLyUncnNwYWNlR0ZMLUYsNiVRJVJhbmtGJ0YvRjItSShtZmVuY2VkR0YkNiQtRiM2JC1GLDYlUSREaTJGJ0YvRjJGOUY5LUY2Ni1RIjtGJ0Y5RjsvRj9GMUZARkJGREZGRkgvRktRJjAuMGVtRidGTS1GLDYlUSJkRidGL0YyRjUtRiw2JVEqRGltZW5zaW9uRidGL0YyLUZTNiQtRiM2JC1GLDYlUSdwYXJzaTJGJ0YvRjJGOUY5LUY2Ni1RKCZtaW51cztGJ0Y5RjtGPkZARkJGREZGRkgvRktRLDAuMjIyMjIyMmVtRicvRk5GW3BGK0ZaLyUrZXhlY3V0YWJsZUdGPUY5">LUklbXJvd0c2Iy9JK21vZHVsZW5hbWVHNiJJLFR5cGVzZXR0aW5nR0koX3N5c2xpYkdGJzYwLUkjbWlHRiQ2JVEickYnLyUnaXRhbGljR1EldHJ1ZUYnLyUsbWF0aHZhcmlhbnRHUSdpdGFsaWNGJy1JI21vR0YkNi1RKiZjb2xvbmVxO0YnL0YzUSdub3JtYWxGJy8lJmZlbmNlR1EmZmFsc2VGJy8lKnNlcGFyYXRvckdGPS8lKXN0cmV0Y2h5R0Y9LyUqc3ltbWV0cmljR0Y9LyUobGFyZ2VvcEdGPS8lLm1vdmFibGVsaW1pdHNHRj0vJSdhY2NlbnRHRj0vJSdsc3BhY2VHUSwwLjI3Nzc3NzhlbUYnLyUncnNwYWNlR0ZMLUYsNiVRJVJhbmtGJ0YvRjItSShtZmVuY2VkR0YkNiQtRiM2JC1GLDYlUSREaTJGJ0YvRjJGOUY5LUY2Ni1RIjtGJ0Y5RjsvRj9GMUZARkJGREZGRkgvRktRJjAuMGVtRidGTS1GLDYlUSJkRidGL0YyRjUtRiw2JVEqRGltZW5zaW9uRidGL0YyLUZTNiQtRiM2JC1GLDYlUSdwYXJzaTJGJ0YvRjJGOUY5LUY2Ni1RKCZtaW51cztGJ0Y5RjtGPkZARkJGREZGRkgvRktRLDAuMjIyMjIyMmVtRicvRk5GW3BGK0ZaLyUrZXhlY3V0YWJsZUdGPUY5</Equation></Text-field>
</Input>
<Output>
<Text-field style="2D Output" layout="Maple Output"><Equation executable="false" style="2D Output" display="LUklbXJvd0c2Iy9JK21vZHVsZW5hbWVHNiJJLFR5cGVzZXR0aW5nR0koX3N5c2xpYkdGJzYoLUkjbWlHRiQ2JVEickYnLyUnaXRhbGljR1EldHJ1ZUYnLyUsbWF0aHZhcmlhbnRHUSdpdGFsaWNGJy1JI21vR0YkNi1RIzo9RicvRjNRJ25vcm1hbEYnLyUmZmVuY2VHUSZmYWxzZUYnLyUqc2VwYXJhdG9yR0Y9LyUpc3RyZXRjaHlHRj0vJSpzeW1tZXRyaWNHRj0vJShsYXJnZW9wR0Y9LyUubW92YWJsZWxpbWl0c0dGPS8lJ2FjY2VudEdGPS8lJ2xzcGFjZUdRLDAuMjc3Nzc3OGVtRicvJSdyc3BhY2VHRkwtSSNtbkdGJDYkUSMxMUYnRjkvJStmb3JlZ3JvdW5kR1EoWzAsMCwwXUYnLyUpcmVhZG9ubHlHRj1GOQ==">IiM2</Equation></Text-field>
</Output>
<Output>
<Text-field style="2D Output" layout="Maple Output"><Equation executable="false" style="2D Output" display="LUklbXJvd0c2Iy9JK21vZHVsZW5hbWVHNiJJLFR5cGVzZXR0aW5nR0koX3N5c2xpYkdGJzYoLUkjbWlHRiQ2JVEiZEYnLyUnaXRhbGljR1EldHJ1ZUYnLyUsbWF0aHZhcmlhbnRHUSdpdGFsaWNGJy1JI21vR0YkNi1RIzo9RicvRjNRJ25vcm1hbEYnLyUmZmVuY2VHUSZmYWxzZUYnLyUqc2VwYXJhdG9yR0Y9LyUpc3RyZXRjaHlHRj0vJSpzeW1tZXRyaWNHRj0vJShsYXJnZW9wR0Y9LyUubW92YWJsZWxpbWl0c0dGPS8lJ2FjY2VudEdGPS8lJ2xzcGFjZUdRLDAuMjc3Nzc3OGVtRicvJSdyc3BhY2VHRkwtSSNtbkdGJDYkUSIwRidGOS8lK2ZvcmVncm91bmRHUShbMCwwLDBdRicvJSlyZWFkb25seUdGPUY5">IiIh</Equation></Text-field>
</Output>
</Group>
<Group labelreference="L6525" drawlabel="true">
<Input>
<Text-field prompt="&gt; " style="Maple Input" layout="Normal"><Equation executable="true" style="2D Input" input-equation="" display="LUklbXJvd0c2Iy9JK21vZHVsZW5hbWVHNiJJLFR5cGVzZXR0aW5nR0koX3N5c2xpYkdGJzY9LUkjbW9HRiQ2LVEiI0YnLyUsbWF0aHZhcmlhbnRHUSdub3JtYWxGJy8lJmZlbmNlR1EmZmFsc2VGJy8lKnNlcGFyYXRvckdGNC8lKXN0cmV0Y2h5R0Y0LyUqc3ltbWV0cmljR0Y0LyUobGFyZ2VvcEdGNC8lLm1vdmFibGVsaW1pdHNHRjQvJSdhY2NlbnRHRjQvJSdsc3BhY2VHUSYwLjBlbUYnLyUncnNwYWNlR0ZDLUklbXN1YkdGJDYlLUkjbWlHRiQ2JVFRfkFkZGluZ35hbn5leHRyYX55ZWFyfmFkZHN+b25lfmV4dHJhfnBhcmFtZXRlcn5wRicvJSdpdGFsaWNHRjRGLy1GIzYoLUZKNiVRImFGJy9GTlEldHJ1ZUYnL0YwUSdpdGFsaWNGJy1GLDYtUSIsRidGL0YyL0Y2RlVGN0Y5RjtGPUY/RkEvRkVRLDAuMzMzMzMzM2VtRictRko2JVEiVEYnRlRGVi1GLDYtUSIrRidGL0YyRjVGN0Y5RjtGPUY/L0ZCUSwwLjIyMjIyMjJlbUYnL0ZFRl9vLUkjbW5HRiQ2JFEiMUYnRi9GLy8lL3N1YnNjcmlwdHNoaWZ0R1EiMEYnLUYsNi1RIi5GJ0YvRjJGNUY3RjlGO0Y9Rj9GQUZELUYsNi1RIn5GJ0YvRjJGNUY3RjlGO0Y9Rj9GQUZELUknbXNwYWNlR0YkNiYvJSdoZWlnaHRHUSYwLjBleEYnLyUmd2lkdGhHRkMvJSZkZXB0aEdGY3AvJSpsaW5lYnJlYWtHUShuZXdsaW5lRidGW3BGKy1GRzYlLUZKNiVRYHF+VGhlcmVmb3JlfmJ5fmF+dHJpdnVhbH5hcHBsaWNhdGlvbn5vZn5leHRlbnNpb25+dGhlb3JlbX5jYW5+c2hvd350aGlzfm1vZGVsfmlzfmZ1bGx+cmFua353aXRofnJhbmt+ckYnRk1GLy1GIzYkLUZKNiVRI2V4RidGTUYvRi9GZW8tRiw2LVEiPUYnRi9GMkY1RjdGOUY7Rj1GPy9GQlEsMC4yNzc3Nzc4ZW1GJy9GRUZpcS1GSjYlRmpuRk1GL0Zbby1GYm82JFEjMy5GJ0YvRl5wRltwRistRkc2JS1GSjYlUUd+VGhlcmVmb3JlfnRoZX5yYW5rfm9mfnRoaXN+bW9kZWx+aXN+cUYnRk1GLy1GIzYkRmFvRi9GZW9GW28tRkc2JS1GSjYlUSJyRidGTUYvRmBxRmVvRmVxLUZibzYkUSI2RidGL0ZbcEZbci1GLDYtUSgmbWludXM7RidGL0YyRjVGN0Y5RjtGPUY/Rl5vRmBvLUZibzYkUSIyRidGLy1GLDYtUSI6RidGL0YyRjVGN0Y5RjtGPUY/RmhxRmpxLyUrZXhlY3V0YWJsZUdGNEYv">LUklbXJvd0c2Iy9JK21vZHVsZW5hbWVHNiJJLFR5cGVzZXR0aW5nR0koX3N5c2xpYkdGJzY9LUkjbW9HRiQ2LVEiI0YnLyUsbWF0aHZhcmlhbnRHUSdub3JtYWxGJy8lJmZlbmNlR1EmZmFsc2VGJy8lKnNlcGFyYXRvckdGNC8lKXN0cmV0Y2h5R0Y0LyUqc3ltbWV0cmljR0Y0LyUobGFyZ2VvcEdGNC8lLm1vdmFibGVsaW1pdHNHRjQvJSdhY2NlbnRHRjQvJSdsc3BhY2VHUSYwLjBlbUYnLyUncnNwYWNlR0ZDLUklbXN1YkdGJDYlLUkjbWlHRiQ2JVFRfkFkZGluZ35hbn5leHRyYX55ZWFyfmFkZHN+b25lfmV4dHJhfnBhcmFtZXRlcn5wRicvJSdpdGFsaWNHRjRGLy1GIzYoLUZKNiVRImFGJy9GTlEldHJ1ZUYnL0YwUSdpdGFsaWNGJy1GLDYtUSIsRidGL0YyL0Y2RlVGN0Y5RjtGPUY/RkEvRkVRLDAuMzMzMzMzM2VtRictRko2JVEiVEYnRlRGVi1GLDYtUSIrRidGL0YyRjVGN0Y5RjtGPUY/L0ZCUSwwLjIyMjIyMjJlbUYnL0ZFRl9vLUkjbW5HRiQ2JFEiMUYnRi9GLy8lL3N1YnNjcmlwdHNoaWZ0R1EiMEYnLUYsNi1RIi5GJ0YvRjJGNUY3RjlGO0Y9Rj9GQUZELUYsNi1RIn5GJ0YvRjJGNUY3RjlGO0Y9Rj9GQUZELUknbXNwYWNlR0YkNiYvJSdoZWlnaHRHUSYwLjBleEYnLyUmd2lkdGhHRkMvJSZkZXB0aEdGY3AvJSpsaW5lYnJlYWtHUShuZXdsaW5lRidGW3BGKy1GRzYlLUZKNiVRYHF+VGhlcmVmb3JlfmJ5fmF+dHJpdnVhbH5hcHBsaWNhdGlvbn5vZn5leHRlbnNpb25+dGhlb3JlbX5jYW5+c2hvd350aGlzfm1vZGVsfmlzfmZ1bGx+cmFua353aXRofnJhbmt+ckYnRk1GLy1GIzYkLUZKNiVRI2V4RidGTUYvRi9GZW8tRiw2LVEiPUYnRi9GMkY1RjdGOUY7Rj1GPy9GQlEsMC4yNzc3Nzc4ZW1GJy9GRUZpcS1GSjYlRmpuRk1GL0Zbby1GYm82JFEjMy5GJ0YvRl5wRltwRistRkc2JS1GSjYlUUd+VGhlcmVmb3JlfnRoZX5yYW5rfm9mfnRoaXN+bW9kZWx+aXN+cUYnRk1GLy1GIzYkRmFvRi9GZW9GW28tRkc2JS1GSjYlUSJyRidGTUYvRmBxRmVvRmVxLUZibzYkUSI2RidGL0ZbcEZbci1GLDYtUSgmbWludXM7RidGL0YyRjVGN0Y5RjtGPUY/Rl5vRmBvLUZibzYkUSIyRidGLy1GLDYtUSI6RidGL0YyRjVGN0Y5RjtGPUY/RmhxRmpxLyUrZXhlY3V0YWJsZUdGNEYv</Equation></Text-field>
</Input>
</Group>
<Group labelreference="L6449" drawlabel="true">
<Input>
<Text-field prompt="&gt; " style="Maple Input" layout="Normal"><Equation executable="true" style="2D Input" input-equation="" display="LUklbXJvd0c2Iy9JK21vZHVsZW5hbWVHNiJJLFR5cGVzZXR0aW5nR0koX3N5c2xpYkdGJzYlLUkjbWlHRiQ2I1EhRicvJStleGVjdXRhYmxlR1EmZmFsc2VGJy8lLG1hdGh2YXJpYW50R1Enbm9ybWFsRic=">JSFH</Equation></Text-field>
</Input>
</Group>
<Group labelreference="L6450" drawlabel="true">
<Input>
<Text-field prompt="&gt; " style="Maple Input" layout="Normal"><Equation executable="true" style="2D Input" input-equation="" display="LUklbXJvd0c2Iy9JK21vZHVsZW5hbWVHNiJJLFR5cGVzZXR0aW5nR0koX3N5c2xpYkdGJzYmLUkjbW9HRiQ2LVEiI0YnLyUsbWF0aHZhcmlhbnRHUSdub3JtYWxGJy8lJmZlbmNlR1EmZmFsc2VGJy8lKnNlcGFyYXRvckdGNC8lKXN0cmV0Y2h5R0Y0LyUqc3ltbWV0cmljR0Y0LyUobGFyZ2VvcEdGNC8lLm1vdmFibGVsaW1pdHNHRjQvJSdhY2NlbnRHRjQvJSdsc3BhY2VHUSYwLjBlbUYnLyUncnNwYWNlR0ZDLUkjbWlHRiQ2JVFTQWR1bHR+Y2FwdHVyZS1yZWNhcHR1cmV+ZGF0YX5hbmR+c3RhdGUtc3BhY2V+bW9kZWxGJy8lJ2l0YWxpY0dGNEYvLyUrZXhlY3V0YWJsZUdGNEYv">LUklbXJvd0c2Iy9JK21vZHVsZW5hbWVHNiJJLFR5cGVzZXR0aW5nR0koX3N5c2xpYkdGJzYmLUkjbW9HRiQ2LVEiI0YnLyUsbWF0aHZhcmlhbnRHUSdub3JtYWxGJy8lJmZlbmNlR1EmZmFsc2VGJy8lKnNlcGFyYXRvckdGNC8lKXN0cmV0Y2h5R0Y0LyUqc3ltbWV0cmljR0Y0LyUobGFyZ2VvcEdGNC8lLm1vdmFibGVsaW1pdHNHRjQvJSdhY2NlbnRHRjQvJSdsc3BhY2VHUSYwLjBlbUYnLyUncnNwYWNlR0ZDLUkjbWlHRiQ2JVFTQWR1bHR+Y2FwdHVyZS1yZWNhcHR1cmV+ZGF0YX5hbmR+c3RhdGUtc3BhY2V+bW9kZWxGJy8lJ2l0YWxpY0dGNEYvLyUrZXhlY3V0YWJsZUdGNEYv</Equation></Text-field>
</Input>
</Group>
<Group labelreference="L6451" drawlabel="true">
<Input>
<Text-field prompt="&gt; " style="Maple Input" layout="Normal"><Equation executable="true" style="2D Input" input-equation="" display="LUklbXJvd0c2Iy9JK21vZHVsZW5hbWVHNiJJLFR5cGVzZXR0aW5nR0koX3N5c2xpYkdGJzZZLUkjbW9HRiQ2LVEiI0YnLyUsbWF0aHZhcmlhbnRHUSdub3JtYWxGJy8lJmZlbmNlR1EmZmFsc2VGJy8lKnNlcGFyYXRvckdGNC8lKXN0cmV0Y2h5R0Y0LyUqc3ltbWV0cmljR0Y0LyUobGFyZ2VvcEdGNC8lLm1vdmFibGVsaW1pdHNHRjQvJSdhY2NlbnRHRjQvJSdsc3BhY2VHUSYwLjBlbUYnLyUncnNwYWNlR0ZDLUklbXN1YkdGJDYlLUkjbWlHRiQ2JVE/VXNpbmd+bWV0aG9kfkIufmthcHBhaTE9JiM5NTQ7RicvJSdpdGFsaWNHRjRGLy1GIzYkLUkjbW5HRiQ2JFEiMkYnRi9GLy8lL3N1YnNjcmlwdHNoaWZ0R1EiMEYnLUYsNi1RIn5GJ0YvRjJGNUY3RjlGO0Y9Rj9GQUZELUYsNi5RJGFuZEYnLyUlYm9sZEdGNEYvRjJGNUY3RjlGO0Y9Rj9GQUZERlgtRiw2LlEkdXNlRidGaG5GL0YyRjVGN0Y5RjtGPUY/RkFGREZYLUZKNiVRJHRoZUYnRk1GL0ZYLUZKNiVRM3JlcGFyYW1ldGVyaXNhdGlvbkYnRk1GL0ZYLUZKNiVRI29mRidGTUYvRlhGXW9GWC1GSjYlUSplc3RpbWFibGVGJ0ZNRi9GWC1GSjYlUStwYXJhbWV0ZXJzRidGTUYvRlgtRkc2JS1GSjYlUSYmcGhpO0YnRk1GLy1GIzYqLUZKNiVRImFGJ0ZNRi8tRiw2LVEiLEYnRi9GMi9GNlEldHJ1ZUYnRjdGOUY7Rj1GP0ZBL0ZFUSwwLjMzMzMzMzNlbUYnLUZSNiRRIjFGJ0YvLyUrZm9yZWdyb3VuZEdRKlswLDAsMjU1XUYnLyUrZXhlY3V0YWJsZUdGNC8lKXJlYWRvbmx5R0ZqcC8lMGZvbnRfc3R5bGVfbmFtZUdRKjJEfk91dHB1dEYnRi9GVUZmcC1GLDYtUSMuLkYnRi9GMkY1RjdGOUY7Rj1GPy9GQlEsMC4yMjIyMjIyZW1GJ0ZELUYsNi1RIi5GJ0YvRjJGNUY3RjlGO0Y9Rj9GQUZERmZwLUZHNiUtRko2JVEnJiM5NjY7RidGTUYvLUYjNixGY3BGZnAtRko2JVEiVEYnRk1GLy1GLDYtUSgmbWludXM7RidGL0YyRjVGN0Y5RjtGPUY/Rl1yL0ZFRl5yRlFGYHFGY3FGZXFGZ3FGL0ZVRmZwLUZHNiUtRko2JVEicEYnRk1GLy1GIzYqRmNwRmZwRlFGYHFGY3FGZXFGZ3FGL0ZVRmZwRmpxRl9yRmZwLUZHNiVGYnMtRiM2LEZjcEZmcEZpckZcc0ZdcUZgcUZjcUZlcUZncUYvRlVGWEZmcEZYRlgtRkc2JUZkci1GIzYmRmlyRlxzRl1xRi9GVS1GRzYlRmJzLUYjNiRGaXJGL0ZVRlhGX3JGWEZYLUZKNiVRJVJhbmtGJ0ZNRi9GWC1GSjYlUSNpc0YnRk1GL0ZYLUZHNiUtRko2JVEicUYnRk1GLy1GIzYlRl1xL0ZORmpwL0YwUSdpdGFsaWNGJ0ZVLUYsNi1RIj1GJ0YvRjJGNUY3RjlGO0Y9Rj8vRkJRLDAuMjc3Nzc3OGVtRicvRkVGZ3VGUUZYRmlyRlxzLUZSNiRRIjNGJ0YvRmNxRi8=">LUklbXJvd0c2Iy9JK21vZHVsZW5hbWVHNiJJLFR5cGVzZXR0aW5nR0koX3N5c2xpYkdGJzZZLUkjbW9HRiQ2LVEiI0YnLyUsbWF0aHZhcmlhbnRHUSdub3JtYWxGJy8lJmZlbmNlR1EmZmFsc2VGJy8lKnNlcGFyYXRvckdGNC8lKXN0cmV0Y2h5R0Y0LyUqc3ltbWV0cmljR0Y0LyUobGFyZ2VvcEdGNC8lLm1vdmFibGVsaW1pdHNHRjQvJSdhY2NlbnRHRjQvJSdsc3BhY2VHUSYwLjBlbUYnLyUncnNwYWNlR0ZDLUklbXN1YkdGJDYlLUkjbWlHRiQ2JVE/VXNpbmd+bWV0aG9kfkIufmthcHBhaTE9JiM5NTQ7RicvJSdpdGFsaWNHRjRGLy1GIzYkLUkjbW5HRiQ2JFEiMkYnRi9GLy8lL3N1YnNjcmlwdHNoaWZ0R1EiMEYnLUYsNi1RIn5GJ0YvRjJGNUY3RjlGO0Y9Rj9GQUZELUYsNi5RJGFuZEYnLyUlYm9sZEdGNEYvRjJGNUY3RjlGO0Y9Rj9GQUZERlgtRiw2LlEkdXNlRidGaG5GL0YyRjVGN0Y5RjtGPUY/RkFGREZYLUZKNiVRJHRoZUYnRk1GL0ZYLUZKNiVRM3JlcGFyYW1ldGVyaXNhdGlvbkYnRk1GL0ZYLUZKNiVRI29mRidGTUYvRlhGXW9GWC1GSjYlUSplc3RpbWFibGVGJ0ZNRi9GWC1GSjYlUStwYXJhbWV0ZXJzRidGTUYvRlgtRkc2JS1GSjYlUSYmcGhpO0YnRk1GLy1GIzYqLUZKNiVRImFGJ0ZNRi8tRiw2LVEiLEYnRi9GMi9GNlEldHJ1ZUYnRjdGOUY7Rj1GP0ZBL0ZFUSwwLjMzMzMzMzNlbUYnLUZSNiRRIjFGJ0YvLyUrZm9yZWdyb3VuZEdRKlswLDAsMjU1XUYnLyUrZXhlY3V0YWJsZUdGNC8lKXJlYWRvbmx5R0ZqcC8lMGZvbnRfc3R5bGVfbmFtZUdRKjJEfk91dHB1dEYnRi9GVUZmcC1GLDYtUSMuLkYnRi9GMkY1RjdGOUY7Rj1GPy9GQlEsMC4yMjIyMjIyZW1GJ0ZELUYsNi1RIi5GJ0YvRjJGNUY3RjlGO0Y9Rj9GQUZERmZwLUZHNiUtRko2JVEnJiM5NjY7RidGTUYvLUYjNixGY3BGZnAtRko2JVEiVEYnRk1GLy1GLDYtUSgmbWludXM7RidGL0YyRjVGN0Y5RjtGPUY/Rl1yL0ZFRl5yRlFGYHFGY3FGZXFGZ3FGL0ZVRmZwLUZHNiUtRko2JVEicEYnRk1GLy1GIzYqRmNwRmZwRlFGYHFGY3FGZXFGZ3FGL0ZVRmZwRmpxRl9yRmZwLUZHNiVGYnMtRiM2LEZjcEZmcEZpckZcc0ZdcUZgcUZjcUZlcUZncUYvRlVGWEZmcEZYRlgtRkc2JUZkci1GIzYmRmlyRlxzRl1xRi9GVS1GRzYlRmJzLUYjNiRGaXJGL0ZVRlhGX3JGWEZYLUZKNiVRJVJhbmtGJ0ZNRi9GWC1GSjYlUSNpc0YnRk1GL0ZYLUZHNiUtRko2JVEicUYnRk1GLy1GIzYlRl1xL0ZORmpwL0YwUSdpdGFsaWNGJ0ZVLUYsNi1RIj1GJ0YvRjJGNUY3RjlGO0Y9Rj8vRkJRLDAuMjc3Nzc3OGVtRicvRkVGZ3VGUUZYRmlyRlxzLUZSNiRRIjNGJ0YvRmNxRi8=</Equation></Text-field>
</Input>
</Group>
<Group labelreference="L6452" drawlabel="true">
<Input>
<Text-field prompt="&gt; " style="Maple Input" layout="Normal"><Equation executable="true" style="2D Input" input-equation="" display="LUklbXJvd0c2Iy9JK21vZHVsZW5hbWVHNiJJLFR5cGVzZXR0aW5nR0koX3N5c2xpYkdGJzYoLUkjbWlHRiQ2JVEoa2FwcGFpMkYnLyUnaXRhbGljR1EmZmFsc2VGJy8lLG1hdGh2YXJpYW50R1Enbm9ybWFsRictSSNtb0dGJDYtUSomY29sb25lcTtGJ0YyLyUmZmVuY2VHRjEvJSpzZXBhcmF0b3JHRjEvJSlzdHJldGNoeUdGMS8lKnN5bW1ldHJpY0dGMS8lKGxhcmdlb3BHRjEvJS5tb3ZhYmxlbGltaXRzR0YxLyUnYWNjZW50R0YxLyUnbHNwYWNlR1EsMC4yNzc3Nzc4ZW1GJy8lJ3JzcGFjZUdGSS1GLDYlUSdrYXBwYTRGJ0YvRjItRjY2LVEiOkYnRjJGOUY7Rj1GP0ZBRkNGRUZHRkovJStleGVjdXRhYmxlR0YxRjI=">LUklbXJvd0c2Iy9JK21vZHVsZW5hbWVHNiJJLFR5cGVzZXR0aW5nR0koX3N5c2xpYkdGJzYoLUkjbWlHRiQ2JVEoa2FwcGFpMkYnLyUnaXRhbGljR1EmZmFsc2VGJy8lLG1hdGh2YXJpYW50R1Enbm9ybWFsRictSSNtb0dGJDYtUSomY29sb25lcTtGJ0YyLyUmZmVuY2VHRjEvJSpzZXBhcmF0b3JHRjEvJSlzdHJldGNoeUdGMS8lKnN5bW1ldHJpY0dGMS8lKGxhcmdlb3BHRjEvJS5tb3ZhYmxlbGltaXRzR0YxLyUnYWNjZW50R0YxLyUnbHNwYWNlR1EsMC4yNzc3Nzc4ZW1GJy8lJ3JzcGFjZUdGSS1GLDYlUSdrYXBwYTRGJ0YvRjItRjY2LVEiOkYnRjJGOUY7Rj1GP0ZBRkNGRUZHRkovJStleGVjdXRhYmxlR0YxRjI=</Equation></Text-field>
</Input>
</Group>
<Group labelreference="L6453" drawlabel="true">
<Input>
<Text-field prompt="&gt; " style="Maple Input" layout="Normal"><Equation executable="true" style="2D Input" input-equation="" display="LUklbXJvd0c2Iy9JK21vZHVsZW5hbWVHNiJJLFR5cGVzZXR0aW5nR0koX3N5c2xpYkdGJzYpLUkjbWlHRiQ2JVEpa2FwcGFpMnJGJy8lJ2l0YWxpY0dRJXRydWVGJy8lLG1hdGh2YXJpYW50R1EnaXRhbGljRictSSNtb0dGJDYtUSomY29sb25lcTtGJy9GM1Enbm9ybWFsRicvJSZmZW5jZUdRJmZhbHNlRicvJSpzZXBhcmF0b3JHRj0vJSlzdHJldGNoeUdGPS8lKnN5bW1ldHJpY0dGPS8lKGxhcmdlb3BHRj0vJS5tb3ZhYmxlbGltaXRzR0Y9LyUnYWNjZW50R0Y9LyUnbHNwYWNlR1EsMC4yNzc3Nzc4ZW1GJy8lJ3JzcGFjZUdGTC1GLDYlUSVldmFsRidGL0YyLUkobWZlbmNlZEdGJDYkLUYjNiktRiw2JVEoa2FwcGFpMkYnRi9GMi1GNjYtUSIsRidGOUY7L0Y/RjFGQEZCRkRGRkZIL0ZLUSYwLjBlbUYnL0ZOUSwwLjMzMzMzMzNlbUYnLUklbXN1YkdGJDYlLUYsNiVRJyYjOTY2O0YnL0YwRj1GOS1GIzYpLUYsNiVRImFGJ0YvRjJGWi1GLDYlUSJURidGL0YyLUY2Ni1RKCZtaW51cztGJ0Y5RjtGPkZARkJGREZGRkgvRktRLDAuMjIyMjIyMmVtRicvRk5GX3AtSSNtbkdGJDYkUSIxRidGOUYvRjIvJS9zdWJzY3JpcHRzaGlmdEdRIjBGJy1GNjYtUSI9RidGOUY7Rj5GQEZCRkRGRkZIRkpGTS1JJm1mcmFjR0YkNigtRiw2JVEnJiM5NDY7RidGYm9GOS1GIzYlLUZdbzYlLUYsNiVRInBGJ0YvRjJGY29GZXBGL0YyLyUubGluZXRoaWNrbmVzc0dGZHAvJStkZW5vbWFsaWduR1EnY2VudGVyRicvJSludW1hbGlnbkdGXHIvJSliZXZlbGxlZEdGPS8lK2V4ZWN1dGFibGVHRj1GOUY5LUY2Ni1RIjpGJ0Y5RjtGPkZARkJGREZGRkhGSkZNRmFyRjk=">LUklbXJvd0c2Iy9JK21vZHVsZW5hbWVHNiJJLFR5cGVzZXR0aW5nR0koX3N5c2xpYkdGJzYpLUkjbWlHRiQ2JVEpa2FwcGFpMnJGJy8lJ2l0YWxpY0dRJXRydWVGJy8lLG1hdGh2YXJpYW50R1EnaXRhbGljRictSSNtb0dGJDYtUSomY29sb25lcTtGJy9GM1Enbm9ybWFsRicvJSZmZW5jZUdRJmZhbHNlRicvJSpzZXBhcmF0b3JHRj0vJSlzdHJldGNoeUdGPS8lKnN5bW1ldHJpY0dGPS8lKGxhcmdlb3BHRj0vJS5tb3ZhYmxlbGltaXRzR0Y9LyUnYWNjZW50R0Y9LyUnbHNwYWNlR1EsMC4yNzc3Nzc4ZW1GJy8lJ3JzcGFjZUdGTC1GLDYlUSVldmFsRidGL0YyLUkobWZlbmNlZEdGJDYkLUYjNiktRiw2JVEoa2FwcGFpMkYnRi9GMi1GNjYtUSIsRidGOUY7L0Y/RjFGQEZCRkRGRkZIL0ZLUSYwLjBlbUYnL0ZOUSwwLjMzMzMzMzNlbUYnLUklbXN1YkdGJDYlLUYsNiVRJyYjOTY2O0YnL0YwRj1GOS1GIzYpLUYsNiVRImFGJ0YvRjJGWi1GLDYlUSJURidGL0YyLUY2Ni1RKCZtaW51cztGJ0Y5RjtGPkZARkJGREZGRkgvRktRLDAuMjIyMjIyMmVtRicvRk5GX3AtSSNtbkdGJDYkUSIxRidGOUYvRjIvJS9zdWJzY3JpcHRzaGlmdEdRIjBGJy1GNjYtUSI9RidGOUY7Rj5GQEZCRkRGRkZIRkpGTS1JJm1mcmFjR0YkNigtRiw2JVEnJiM5NDY7RidGYm9GOS1GIzYlLUZdbzYlLUYsNiVRInBGJ0YvRjJGY29GZXBGL0YyLyUubGluZXRoaWNrbmVzc0dGZHAvJStkZW5vbWFsaWduR1EnY2VudGVyRicvJSludW1hbGlnbkdGXHIvJSliZXZlbGxlZEdGPS8lK2V4ZWN1dGFibGVHRj1GOUY5LUY2Ni1RIjpGJ0Y5RjtGPkZARkJGREZGRkhGSkZNRmFyRjk=</Equation></Text-field>
</Input>
</Group>
<Group labelreference="L6454" drawlabel="true">
<Input>
<Text-field prompt="&gt; " style="Maple Input" layout="Normal"><Equation executable="true" style="2D Input" input-equation="" display="LUklbXJvd0c2Iy9JK21vZHVsZW5hbWVHNiJJLFR5cGVzZXR0aW5nR0koX3N5c2xpYkdGJzYoLUkjbWlHRiQ2JVEncGFyc2kyRicvJSdpdGFsaWNHUSV0cnVlRicvJSxtYXRodmFyaWFudEdRJ2l0YWxpY0YnLUkjbW9HRiQ2LVEqJmNvbG9uZXE7RicvRjNRJ25vcm1hbEYnLyUmZmVuY2VHUSZmYWxzZUYnLyUqc2VwYXJhdG9yR0Y9LyUpc3RyZXRjaHlHRj0vJSpzeW1tZXRyaWNHRj0vJShsYXJnZW9wR0Y9LyUubW92YWJsZWxpbWl0c0dGPS8lJ2FjY2VudEdGPS8lJ2xzcGFjZUdRLDAuMjc3Nzc3OGVtRicvJSdyc3BhY2VHRkwtSShtZmVuY2VkR0YkNiYtRiM2NC1GLDYlUScmIzk2ODtGJy9GMEY9RjktRjY2LVEiLEYnRjlGOy9GP0YxRkBGQkZERkZGSC9GS1EmMC4wZW1GJy9GTlEsMC4zMzMzMzMzZW1GJy1GLDYlUSRzZXFGJ0YvRjItRlA2JC1GIzYsLUklbXN1YkdGJDYlLUYsNiVRJiZyaG87RidGV0Y5LUYjNiQtRiw2JVEiaUYnRi9GMkY5LyUvc3Vic2NyaXB0c2hpZnRHUSIwRidGWEZpby1GNjYtUSI9RidGOUY7Rj5GQEZCRkRGRkZIRkpGTS1JI21uR0YkNiRRIjFGJ0Y5LUY2Ni1RIy4uRidGOUY7Rj5GQEZCRkRGRkZIL0ZLUSwwLjIyMjIyMjJlbUYnL0ZORmduLUYsNiVRIlRGJ0YvRjItRjY2LVEoJm1pbnVzO0YnRjlGO0Y+RkBGQkZERkZGSEZpcC9GTkZqcC1GY3A2JFEiNUYnRjlGOUY5RlhGam4tRlA2JC1GIzYtLUZibzYlLUYsNiVRJiZwaGk7RidGV0Y5LUYjNiYtRmNwNiRGXnBGOUZYRmlvRjlGXHAtRiw2I1EhRidGWEZpb0ZfcEZicEZmcEZccUZfcUZjcUY5RjlGWC1GYm82JUZcci1GIzYkRmJwRjlGXHBGWC1GYm82JUZcci1GIzYkLUZjcDYkUSIyRidGOUY5RlxwRlgtRmJvNiVGXHItRiM2JC1GY3A2JFEiM0YnRjlGOUZccEZYLUZibzYlLUYsNiVRJyYjOTYzO0YnRldGOS1GIzYkLUYsNiVRIk5GJ0YvRjJGOUZccEZYLUZibzYlLUYsNiVRInBGJ0YvRjItRiM2KS1GLDYlUSJhRidGL0YyRlhGXHFGX3FGYnBGL0YyRlxwRjlGOS8lJW9wZW5HUScmbGFuZztGJy8lJmNsb3NlR1EnJnJhbmc7RictRjY2LVEiOkYnRjlGO0Y+RkBGQkZERkZGSEZKRk0vJStleGVjdXRhYmxlR0Y9Rjk=">LUklbXJvd0c2Iy9JK21vZHVsZW5hbWVHNiJJLFR5cGVzZXR0aW5nR0koX3N5c2xpYkdGJzYoLUkjbWlHRiQ2JVEncGFyc2kyRicvJSdpdGFsaWNHUSV0cnVlRicvJSxtYXRodmFyaWFudEdRJ2l0YWxpY0YnLUkjbW9HRiQ2LVEqJmNvbG9uZXE7RicvRjNRJ25vcm1hbEYnLyUmZmVuY2VHUSZmYWxzZUYnLyUqc2VwYXJhdG9yR0Y9LyUpc3RyZXRjaHlHRj0vJSpzeW1tZXRyaWNHRj0vJShsYXJnZW9wR0Y9LyUubW92YWJsZWxpbWl0c0dGPS8lJ2FjY2VudEdGPS8lJ2xzcGFjZUdRLDAuMjc3Nzc3OGVtRicvJSdyc3BhY2VHRkwtSShtZmVuY2VkR0YkNiYtRiM2NC1GLDYlUScmIzk2ODtGJy9GMEY9RjktRjY2LVEiLEYnRjlGOy9GP0YxRkBGQkZERkZGSC9GS1EmMC4wZW1GJy9GTlEsMC4zMzMzMzMzZW1GJy1GLDYlUSRzZXFGJ0YvRjItRlA2JC1GIzYsLUklbXN1YkdGJDYlLUYsNiVRJiZyaG87RidGV0Y5LUYjNiQtRiw2JVEiaUYnRi9GMkY5LyUvc3Vic2NyaXB0c2hpZnRHUSIwRidGWEZpby1GNjYtUSI9RidGOUY7Rj5GQEZCRkRGRkZIRkpGTS1JI21uR0YkNiRRIjFGJ0Y5LUY2Ni1RIy4uRidGOUY7Rj5GQEZCRkRGRkZIL0ZLUSwwLjIyMjIyMjJlbUYnL0ZORmduLUYsNiVRIlRGJ0YvRjItRjY2LVEoJm1pbnVzO0YnRjlGO0Y+RkBGQkZERkZGSEZpcC9GTkZqcC1GY3A2JFEiNUYnRjlGOUY5RlhGam4tRlA2JC1GIzYtLUZibzYlLUYsNiVRJiZwaGk7RidGV0Y5LUYjNiYtRmNwNiRGXnBGOUZYRmlvRjlGXHAtRiw2I1EhRidGWEZpb0ZfcEZicEZmcEZccUZfcUZjcUY5RjlGWC1GYm82JUZcci1GIzYkRmJwRjlGXHBGWC1GYm82JUZcci1GIzYkLUZjcDYkUSIyRidGOUY5RlxwRlgtRmJvNiVGXHItRiM2JC1GY3A2JFEiM0YnRjlGOUZccEZYLUZibzYlLUYsNiVRJyYjOTYzO0YnRldGOS1GIzYkLUYsNiVRIk5GJ0YvRjJGOUZccEZYLUZibzYlLUYsNiVRInBGJ0YvRjItRiM2KS1GLDYlUSJhRidGL0YyRlhGXHFGX3FGYnBGL0YyRlxwRjlGOS8lJW9wZW5HUScmbGFuZztGJy8lJmNsb3NlR1EnJnJhbmc7RictRjY2LVEiOkYnRjlGO0Y+RkBGQkZERkZGSEZKRk0vJStleGVjdXRhYmxlR0Y9Rjk=</Equation></Text-field>
</Input>
</Group>
<Group labelreference="L6455" drawlabel="true">
<Input>
<Text-field prompt="&gt; " style="Maple Input" layout="Normal"><Equation executable="true" style="2D Input" input-equation="" display="LUklbXJvd0c2Iy9JK21vZHVsZW5hbWVHNiJJLFR5cGVzZXR0aW5nR0koX3N5c2xpYkdGJzYsLUkjbWlHRiQ2JVEkRGkyRicvJSdpdGFsaWNHUSV0cnVlRicvJSxtYXRodmFyaWFudEdRJ2l0YWxpY0YnLUkjbW9HRiQ2LVEqJmNvbG9uZXE7RicvRjNRJ25vcm1hbEYnLyUmZmVuY2VHUSZmYWxzZUYnLyUqc2VwYXJhdG9yR0Y9LyUpc3RyZXRjaHlHRj0vJSpzeW1tZXRyaWNHRj0vJShsYXJnZW9wR0Y9LyUubW92YWJsZWxpbWl0c0dGPS8lJ2FjY2VudEdGPS8lJ2xzcGFjZUdRLDAuMjc3Nzc3OGVtRicvJSdyc3BhY2VHRkwtRiw2JVElRG1hdEYnRi9GMi1JKG1mZW5jZWRHRiQ2JC1GIzYmLUYsNiVRKWthcHBhaTJyRidGL0YyLUY2Ni1RIixGJ0Y5RjsvRj9GMUZARkJGREZGRkgvRktRJjAuMGVtRicvRk5RLDAuMzMzMzMzM2VtRictRiw2JVEncGFyc2kyRidGL0YyRjlGOS1GNjYtUSI6RidGOUY7Rj5GQEZCRkRGRkZIRkpGTS1JJ21zcGFjZUdGJDYmLyUnaGVpZ2h0R1EmMC4wZXhGJy8lJndpZHRoR0Zpbi8lJmRlcHRoR0Znby8lKmxpbmVicmVha0dRKG5ld2xpbmVGJy1GY282JkZlb0Zob0Zqby9GXXBRJWF1dG9GJy1GLDYjUSFGJy8lK2V4ZWN1dGFibGVHRj1GOQ==">LUklbXJvd0c2Iy9JK21vZHVsZW5hbWVHNiJJLFR5cGVzZXR0aW5nR0koX3N5c2xpYkdGJzYsLUkjbWlHRiQ2JVEkRGkyRicvJSdpdGFsaWNHUSV0cnVlRicvJSxtYXRodmFyaWFudEdRJ2l0YWxpY0YnLUkjbW9HRiQ2LVEqJmNvbG9uZXE7RicvRjNRJ25vcm1hbEYnLyUmZmVuY2VHUSZmYWxzZUYnLyUqc2VwYXJhdG9yR0Y9LyUpc3RyZXRjaHlHRj0vJSpzeW1tZXRyaWNHRj0vJShsYXJnZW9wR0Y9LyUubW92YWJsZWxpbWl0c0dGPS8lJ2FjY2VudEdGPS8lJ2xzcGFjZUdRLDAuMjc3Nzc3OGVtRicvJSdyc3BhY2VHRkwtRiw2JVElRG1hdEYnRi9GMi1JKG1mZW5jZWRHRiQ2JC1GIzYmLUYsNiVRKWthcHBhaTJyRidGL0YyLUY2Ni1RIixGJ0Y5RjsvRj9GMUZARkJGREZGRkgvRktRJjAuMGVtRicvRk5RLDAuMzMzMzMzM2VtRictRiw2JVEncGFyc2kyRidGL0YyRjlGOS1GNjYtUSI6RidGOUY7Rj5GQEZCRkRGRkZIRkpGTS1JJ21zcGFjZUdGJDYmLyUnaGVpZ2h0R1EmMC4wZXhGJy8lJndpZHRoR0Zpbi8lJmRlcHRoR0Znby8lKmxpbmVicmVha0dRKG5ld2xpbmVGJy1GY282JkZlb0Zob0Zqby9GXXBRJWF1dG9GJy1GLDYjUSFGJy8lK2V4ZWN1dGFibGVHRj1GOQ==</Equation></Text-field>
</Input>
</Group>
<Group labelreference="L6456" drawlabel="true">
<Input>
<Text-field prompt="&gt; " style="Maple Input" layout="Normal"><Equation executable="true" style="2D Input" input-equation="" display="LUklbXJvd0c2Iy9JK21vZHVsZW5hbWVHNiJJLFR5cGVzZXR0aW5nR0koX3N5c2xpYkdGJzYwLUkjbWlHRiQ2JVEickYnLyUnaXRhbGljR1EldHJ1ZUYnLyUsbWF0aHZhcmlhbnRHUSdpdGFsaWNGJy1JI21vR0YkNi1RKiZjb2xvbmVxO0YnL0YzUSdub3JtYWxGJy8lJmZlbmNlR1EmZmFsc2VGJy8lKnNlcGFyYXRvckdGPS8lKXN0cmV0Y2h5R0Y9LyUqc3ltbWV0cmljR0Y9LyUobGFyZ2VvcEdGPS8lLm1vdmFibGVsaW1pdHNHRj0vJSdhY2NlbnRHRj0vJSdsc3BhY2VHUSwwLjI3Nzc3NzhlbUYnLyUncnNwYWNlR0ZMLUYsNiVRJVJhbmtGJ0YvRjItSShtZmVuY2VkR0YkNiQtRiM2JC1GLDYlUSREaTJGJ0YvRjJGOUY5LUY2Ni1RIjtGJ0Y5RjsvRj9GMUZARkJGREZGRkgvRktRJjAuMGVtRidGTS1GLDYlUSJkRidGL0YyRjUtRiw2JVEqRGltZW5zaW9uRidGL0YyLUZTNiQtRiM2JC1GLDYlUSdwYXJzaTJGJ0YvRjJGOUY5LUY2Ni1RKCZtaW51cztGJ0Y5RjtGPkZARkJGREZGRkgvRktRLDAuMjIyMjIyMmVtRicvRk5GW3BGK0ZaLyUrZXhlY3V0YWJsZUdGPUY5">LUklbXJvd0c2Iy9JK21vZHVsZW5hbWVHNiJJLFR5cGVzZXR0aW5nR0koX3N5c2xpYkdGJzYwLUkjbWlHRiQ2JVEickYnLyUnaXRhbGljR1EldHJ1ZUYnLyUsbWF0aHZhcmlhbnRHUSdpdGFsaWNGJy1JI21vR0YkNi1RKiZjb2xvbmVxO0YnL0YzUSdub3JtYWxGJy8lJmZlbmNlR1EmZmFsc2VGJy8lKnNlcGFyYXRvckdGPS8lKXN0cmV0Y2h5R0Y9LyUqc3ltbWV0cmljR0Y9LyUobGFyZ2VvcEdGPS8lLm1vdmFibGVsaW1pdHNHRj0vJSdhY2NlbnRHRj0vJSdsc3BhY2VHUSwwLjI3Nzc3NzhlbUYnLyUncnNwYWNlR0ZMLUYsNiVRJVJhbmtGJ0YvRjItSShtZmVuY2VkR0YkNiQtRiM2JC1GLDYlUSREaTJGJ0YvRjJGOUY5LUY2Ni1RIjtGJ0Y5RjsvRj9GMUZARkJGREZGRkgvRktRJjAuMGVtRidGTS1GLDYlUSJkRidGL0YyRjUtRiw2JVEqRGltZW5zaW9uRidGL0YyLUZTNiQtRiM2JC1GLDYlUSdwYXJzaTJGJ0YvRjJGOUY5LUY2Ni1RKCZtaW51cztGJ0Y5RjtGPkZARkJGREZGRkgvRktRLDAuMjIyMjIyMmVtRicvRk5GW3BGK0ZaLyUrZXhlY3V0YWJsZUdGPUY5</Equation></Text-field>
</Input>
<Output>
<Text-field style="2D Output" layout="Maple Output"><Equation executable="false" style="2D Output" display="LUklbXJvd0c2Iy9JK21vZHVsZW5hbWVHNiJJLFR5cGVzZXR0aW5nR0koX3N5c2xpYkdGJzYoLUkjbWlHRiQ2JVEickYnLyUnaXRhbGljR1EldHJ1ZUYnLyUsbWF0aHZhcmlhbnRHUSdpdGFsaWNGJy1JI21vR0YkNi1RIzo9RicvRjNRJ25vcm1hbEYnLyUmZmVuY2VHUSZmYWxzZUYnLyUqc2VwYXJhdG9yR0Y9LyUpc3RyZXRjaHlHRj0vJSpzeW1tZXRyaWNHRj0vJShsYXJnZW9wR0Y9LyUubW92YWJsZWxpbWl0c0dGPS8lJ2FjY2VudEdGPS8lJ2xzcGFjZUdRLDAuMjc3Nzc3OGVtRicvJSdyc3BhY2VHRkwtSSNtbkdGJDYkUSI0RidGOS8lK2ZvcmVncm91bmRHUShbMCwwLDBdRicvJSlyZWFkb25seUdGPUY5">IiIl</Equation></Text-field>
</Output>
<Output>
<Text-field style="2D Output" layout="Maple Output"><Equation executable="false" style="2D Output" display="LUklbXJvd0c2Iy9JK21vZHVsZW5hbWVHNiJJLFR5cGVzZXR0aW5nR0koX3N5c2xpYkdGJzYoLUkjbWlHRiQ2JVEiZEYnLyUnaXRhbGljR1EldHJ1ZUYnLyUsbWF0aHZhcmlhbnRHUSdpdGFsaWNGJy1JI21vR0YkNi1RIzo9RicvRjNRJ25vcm1hbEYnLyUmZmVuY2VHUSZmYWxzZUYnLyUqc2VwYXJhdG9yR0Y9LyUpc3RyZXRjaHlHRj0vJSpzeW1tZXRyaWNHRj0vJShsYXJnZW9wR0Y9LyUubW92YWJsZWxpbWl0c0dGPS8lJ2FjY2VudEdGPS8lJ2xzcGFjZUdRLDAuMjc3Nzc3OGVtRicvJSdyc3BhY2VHRkwtSSNtbkdGJDYkUSI4RidGOS8lK2ZvcmVncm91bmRHUShbMCwwLDBdRicvJSlyZWFkb25seUdGPUY5">IiIp</Equation></Text-field>
</Output>
</Group>
<Group labelreference="L6457" drawlabel="true">
<Input>
<Text-field prompt="&gt; " style="Maple Input" layout="Normal"><Equation executable="true" style="2D Input" input-equation="" display="LUklbXJvd0c2Iy9JK21vZHVsZW5hbWVHNiJJLFR5cGVzZXR0aW5nR0koX3N5c2xpYkdGJzZLLUkjbW9HRiQ2LVEiI0YnLyUsbWF0aHZhcmlhbnRHUSdub3JtYWxGJy8lJmZlbmNlR1EmZmFsc2VGJy8lKnNlcGFyYXRvckdGNC8lKXN0cmV0Y2h5R0Y0LyUqc3ltbWV0cmljR0Y0LyUobGFyZ2VvcEdGNC8lLm1vdmFibGVsaW1pdHNHRjQvJSdhY2NlbnRHRjQvJSdsc3BhY2VHUSYwLjBlbUYnLyUncnNwYWNlR0ZDLUklbXN1YkdGJDYlLUkjbWlHRiQ2JVFmbnJhbmt+bGltaXRlZH5ieX5udW1iZXJ+b2Z+ZXhodWF0aXZlfnN1bW1hcnl+dGVybXN+c29+dGhhdH5yRicvJSdpdGFsaWNHRjRGLy1GIzYkLUZKNiVRI2V4RidGTUYvRi8vJS9zdWJzY3JpcHRzaGlmdEdRIjBGJy1GLDYtUSI9RidGL0YyRjVGN0Y5RjtGPUY/L0ZCUSwwLjI3Nzc3NzhlbUYnL0ZFRmVuLUZKNiVRIlRGJ0ZNRi8tRiw2LVEqJnVtaW51czA7RidGL0YyRjVGN0Y5RjtGPUY/L0ZCUSwwLjIyMjIyMjJlbUYnL0ZFRl5vLUkjbW5HRiQ2JFEiNEYnRi8tRiw2LVEifkYnRi9GMkY1RjdGOUY7Rj1GP0ZBRkQtRko2JVEqdGhlcmVmb3JlRidGTUYvRmRvLUZKNiVRJXJhbmtGJ0ZNRi9GZG8tRko2JVEjb2ZGJ0ZNRi9GZG8tRko2JVEldGhpc0YnRk1GL0Zkby1GSjYlUSZtb2RlbEYnRk1GL0Zkby1GSjYlUSNpc0YnRk1GL0Zkby1GRzYlLUZKNiVRInFGJ0ZNRi8tRiM2JC1GYW82JFEiMUYnRi9GL0ZULUYsNi1RIitGJ0YvRjJGNUY3RjlGO0Y9Rj9GXW9GX28tRkc2JS1GSjYlUSJyRidGTUYvRk9GVEZXLUZhbzYkUSIzRidGL0Zkb0Znbi1GLDYtUSgmbWludXM7RidGL0YyRjVGN0Y5RjtGPUY/Rl1vRl9vLUZhbzYkUSI3RidGL0Zkby1GLDYtUSIuRidGL0YyRjVGN0Y5RjtGPUY/RkFGREZkby1GSjYlUSZUaGVyZUYnRk1GL0Zkby1GSjYlUSRhcmVGJ0ZNRi9GZG8tSSdtc3BhY2VHRiQ2Ji8lJ2hlaWdodEdRJjAuMGV4RicvJSZ3aWR0aEdGQy8lJmRlcHRoR0Zicy8lKmxpbmVicmVha0dRKG5ld2xpbmVGJ0Zkb0YrLUZKNiVRUH40flQmIzg3MjI7N35wYXJhbWV0ZXJzfnNvfnRoZX5kZWZpY2VuY3l+aXN+ZD1URidGTUYvLyUrZXhlY3V0YWJsZUdGNEYv">LUklbXJvd0c2Iy9JK21vZHVsZW5hbWVHNiJJLFR5cGVzZXR0aW5nR0koX3N5c2xpYkdGJzZLLUkjbW9HRiQ2LVEiI0YnLyUsbWF0aHZhcmlhbnRHUSdub3JtYWxGJy8lJmZlbmNlR1EmZmFsc2VGJy8lKnNlcGFyYXRvckdGNC8lKXN0cmV0Y2h5R0Y0LyUqc3ltbWV0cmljR0Y0LyUobGFyZ2VvcEdGNC8lLm1vdmFibGVsaW1pdHNHRjQvJSdhY2NlbnRHRjQvJSdsc3BhY2VHUSYwLjBlbUYnLyUncnNwYWNlR0ZDLUklbXN1YkdGJDYlLUkjbWlHRiQ2JVFmbnJhbmt+bGltaXRlZH5ieX5udW1iZXJ+b2Z+ZXhodWF0aXZlfnN1bW1hcnl+dGVybXN+c29+dGhhdH5yRicvJSdpdGFsaWNHRjRGLy1GIzYkLUZKNiVRI2V4RidGTUYvRi8vJS9zdWJzY3JpcHRzaGlmdEdRIjBGJy1GLDYtUSI9RidGL0YyRjVGN0Y5RjtGPUY/L0ZCUSwwLjI3Nzc3NzhlbUYnL0ZFRmVuLUZKNiVRIlRGJ0ZNRi8tRiw2LVEqJnVtaW51czA7RidGL0YyRjVGN0Y5RjtGPUY/L0ZCUSwwLjIyMjIyMjJlbUYnL0ZFRl5vLUkjbW5HRiQ2JFEiNEYnRi8tRiw2LVEifkYnRi9GMkY1RjdGOUY7Rj1GP0ZBRkQtRko2JVEqdGhlcmVmb3JlRidGTUYvRmRvLUZKNiVRJXJhbmtGJ0ZNRi9GZG8tRko2JVEjb2ZGJ0ZNRi9GZG8tRko2JVEldGhpc0YnRk1GL0Zkby1GSjYlUSZtb2RlbEYnRk1GL0Zkby1GSjYlUSNpc0YnRk1GL0Zkby1GRzYlLUZKNiVRInFGJ0ZNRi8tRiM2JC1GYW82JFEiMUYnRi9GL0ZULUYsNi1RIitGJ0YvRjJGNUY3RjlGO0Y9Rj9GXW9GX28tRkc2JS1GSjYlUSJyRidGTUYvRk9GVEZXLUZhbzYkUSIzRidGL0Zkb0Znbi1GLDYtUSgmbWludXM7RidGL0YyRjVGN0Y5RjtGPUY/Rl1vRl9vLUZhbzYkUSI3RidGL0Zkby1GLDYtUSIuRidGL0YyRjVGN0Y5RjtGPUY/RkFGREZkby1GSjYlUSZUaGVyZUYnRk1GL0Zkby1GSjYlUSRhcmVGJ0ZNRi9GZG8tSSdtc3BhY2VHRiQ2Ji8lJ2hlaWdodEdRJjAuMGV4RicvJSZ3aWR0aEdGQy8lJmRlcHRoR0Zicy8lKmxpbmVicmVha0dRKG5ld2xpbmVGJ0Zkb0YrLUZKNiVRUH40flQmIzg3MjI7N35wYXJhbWV0ZXJzfnNvfnRoZX5kZWZpY2VuY3l+aXN+ZD1URidGTUYvLyUrZXhlY3V0YWJsZUdGNEYv</Equation></Text-field>
</Input>
</Group>
<Group labelreference="L6460" drawlabel="true">
<Input>
<Text-field prompt="&gt; " style="Maple Input" layout="Normal"><Equation executable="true" style="2D Input" input-equation="" display="LUklbXJvd0c2Iy9JK21vZHVsZW5hbWVHNiJJLFR5cGVzZXR0aW5nR0koX3N5c2xpYkdGJzYlLUkjbWlHRiQ2I1EhRicvJStleGVjdXRhYmxlR1EmZmFsc2VGJy8lLG1hdGh2YXJpYW50R1Enbm9ybWFsRic=">LUklbXJvd0c2Iy9JK21vZHVsZW5hbWVHNiJJLFR5cGVzZXR0aW5nR0koX3N5c2xpYkdGJzYjLUkjbWlHRiQ2I1EhRic=</Equation></Text-field>
</Input>
</Group>
<Group labelreference="L6461" drawlabel="true">
<Input>
<Text-field prompt="&gt; " style="Maple Input" layout="Normal"><Equation executable="true" style="2D Input" input-equation="" display="LUklbXJvd0c2Iy9JK21vZHVsZW5hbWVHNiJJLFR5cGVzZXR0aW5nR0koX3N5c2xpYkdGJzYmLUkjbW9HRiQ2LVEiI0YnLyUsbWF0aHZhcmlhbnRHUSdub3JtYWxGJy8lJmZlbmNlR1EmZmFsc2VGJy8lKnNlcGFyYXRvckdGNC8lKXN0cmV0Y2h5R0Y0LyUqc3ltbWV0cmljR0Y0LyUobGFyZ2VvcEdGNC8lLm1vdmFibGVsaW1pdHNHRjQvJSdhY2NlbnRHRjQvJSdsc3BhY2VHUSYwLjBlbUYnLyUncnNwYWNlR0ZDLUkjbWlHRiQ2JVFEQ2hpY2t+TU1SfmRhdGF+YW5kfnN0YXRlLXNwYWNlfmRhdGFGJy8lJ2l0YWxpY0dGNEYvLyUrZXhlY3V0YWJsZUdGNEYv">LUklbXJvd0c2Iy9JK21vZHVsZW5hbWVHNiJJLFR5cGVzZXR0aW5nR0koX3N5c2xpYkdGJzYmLUkjbW9HRiQ2LVEiI0YnLyUsbWF0aHZhcmlhbnRHUSdub3JtYWxGJy8lJmZlbmNlR1EmZmFsc2VGJy8lKnNlcGFyYXRvckdGNC8lKXN0cmV0Y2h5R0Y0LyUqc3ltbWV0cmljR0Y0LyUobGFyZ2VvcEdGNC8lLm1vdmFibGVsaW1pdHNHRjQvJSdhY2NlbnRHRjQvJSdsc3BhY2VHUSYwLjBlbUYnLyUncnNwYWNlR0ZDLUkjbWlHRiQ2JVFEQ2hpY2t+TU1SfmRhdGF+YW5kfnN0YXRlLXNwYWNlfmRhdGFGJy8lJ2l0YWxpY0dGNEYvLyUrZXhlY3V0YWJsZUdGNEYv</Equation></Text-field>
</Input>
</Group>
<Group labelreference="L6465" drawlabel="true">
<Input>
<Text-field prompt="&gt; " style="Maple Input" layout="Normal"><Equation executable="true" style="2D Input" input-equation="" display="LUklbXJvd0c2Iy9JK21vZHVsZW5hbWVHNiJJLFR5cGVzZXR0aW5nR0koX3N5c2xpYkdGJzY2LUkjbW9HRiQ2LVEiI0YnLyUsbWF0aHZhcmlhbnRHUSdub3JtYWxGJy8lJmZlbmNlR1EmZmFsc2VGJy8lKnNlcGFyYXRvckdGNC8lKXN0cmV0Y2h5R0Y0LyUqc3ltbWV0cmljR0Y0LyUobGFyZ2VvcEdGNC8lLm1vdmFibGVsaW1pdHNHRjQvJSdhY2NlbnRHRjQvJSdsc3BhY2VHUSYwLjBlbUYnLyUncnNwYWNlR0ZDLUklbXN1YkdGJDYlLUkjbWlHRiQ2JVE/VXNpbmd+bWV0aG9kfkIufmthcHBhaTE9JiM5NTQ7RicvJSdpdGFsaWNHRjRGLy1GIzYkLUkjbW5HRiQ2JFEiM0YnRi9GLy8lL3N1YnNjcmlwdHNoaWZ0R1EiMEYnLUYsNi1RIn5GJ0YvRjJGNUY3RjlGO0Y9Rj9GQUZELUZKNiVRI2lzRidGTUYvRlgtRko2JVEjb2ZGJ0ZNRi9GWC1GSjYlUSVmdWxsRidGTUYvRlgtRko2JVElcmFua0YnRk1GL0ZYLUZHNiUtRko2JVEicUYnRk1GLy1GIzYlLUZSNiRRIjFGJ0YvL0ZOUSV0cnVlRicvRjBRJ2l0YWxpY0YnRlUtRiw2LVEiPUYnRi9GMkY1RjdGOUY7Rj1GPy9GQlEsMC4yNzc3Nzc4ZW1GJy9GRUZjcC1GUjYkUSI1RidGL0ZYLUZKNiVRIlRGJ0ZNRi8tRiw2LVEoJm1pbnVzO0YnRi9GMkY1RjdGOUY7Rj1GPy9GQlEsMC4yMjIyMjIyZW1GJy9GRUZfcUZlcC8lK2V4ZWN1dGFibGVHRjRGLw==">LUklbXJvd0c2Iy9JK21vZHVsZW5hbWVHNiJJLFR5cGVzZXR0aW5nR0koX3N5c2xpYkdGJzY2LUkjbW9HRiQ2LVEiI0YnLyUsbWF0aHZhcmlhbnRHUSdub3JtYWxGJy8lJmZlbmNlR1EmZmFsc2VGJy8lKnNlcGFyYXRvckdGNC8lKXN0cmV0Y2h5R0Y0LyUqc3ltbWV0cmljR0Y0LyUobGFyZ2VvcEdGNC8lLm1vdmFibGVsaW1pdHNHRjQvJSdhY2NlbnRHRjQvJSdsc3BhY2VHUSYwLjBlbUYnLyUncnNwYWNlR0ZDLUklbXN1YkdGJDYlLUkjbWlHRiQ2JVE/VXNpbmd+bWV0aG9kfkIufmthcHBhaTE9JiM5NTQ7RicvJSdpdGFsaWNHRjRGLy1GIzYkLUkjbW5HRiQ2JFEiM0YnRi9GLy8lL3N1YnNjcmlwdHNoaWZ0R1EiMEYnLUYsNi1RIn5GJ0YvRjJGNUY3RjlGO0Y9Rj9GQUZELUZKNiVRI2lzRidGTUYvRlgtRko2JVEjb2ZGJ0ZNRi9GWC1GSjYlUSVmdWxsRidGTUYvRlgtRko2JVElcmFua0YnRk1GL0ZYLUZHNiUtRko2JVEicUYnRk1GLy1GIzYlLUZSNiRRIjFGJ0YvL0ZOUSV0cnVlRicvRjBRJ2l0YWxpY0YnRlUtRiw2LVEiPUYnRi9GMkY1RjdGOUY7Rj1GPy9GQlEsMC4yNzc3Nzc4ZW1GJy9GRUZjcC1GUjYkUSI1RidGL0ZYLUZKNiVRIlRGJ0ZNRi8tRiw2LVEoJm1pbnVzO0YnRi9GMkY1RjdGOUY7Rj1GPy9GQlEsMC4yMjIyMjIyZW1GJy9GRUZfcUZlcC8lK2V4ZWN1dGFibGVHRjRGLw==</Equation></Text-field>
</Input>
</Group>
<Group labelreference="L6466" drawlabel="true">
<Input>
<Text-field prompt="&gt; " style="Maple Input" layout="Normal"><Equation executable="true" style="2D Input" input-equation="" display="LUklbXJvd0c2Iy9JK21vZHVsZW5hbWVHNiJJLFR5cGVzZXR0aW5nR0koX3N5c2xpYkdGJzYoLUkjbWlHRiQ2JVEoa2FwcGFpMkYnLyUnaXRhbGljR1EmZmFsc2VGJy8lLG1hdGh2YXJpYW50R1Enbm9ybWFsRictSSNtb0dGJDYtUSomY29sb25lcTtGJ0YyLyUmZmVuY2VHRjEvJSpzZXBhcmF0b3JHRjEvJSlzdHJldGNoeUdGMS8lKnN5bW1ldHJpY0dGMS8lKGxhcmdlb3BHRjEvJS5tb3ZhYmxlbGltaXRzR0YxLyUnYWNjZW50R0YxLyUnbHNwYWNlR1EsMC4yNzc3Nzc4ZW1GJy8lJ3JzcGFjZUdGSS1GLDYlUSdrYXBwYTRGJ0YvRjItRjY2LVEiOkYnRjJGOUY7Rj1GP0ZBRkNGRUZHRkovJStleGVjdXRhYmxlR0YxRjI=">LUklbXJvd0c2Iy9JK21vZHVsZW5hbWVHNiJJLFR5cGVzZXR0aW5nR0koX3N5c2xpYkdGJzYoLUkjbWlHRiQ2JVEoa2FwcGFpMkYnLyUnaXRhbGljR1EmZmFsc2VGJy8lLG1hdGh2YXJpYW50R1Enbm9ybWFsRictSSNtb0dGJDYtUSomY29sb25lcTtGJ0YyLyUmZmVuY2VHRjEvJSpzZXBhcmF0b3JHRjEvJSlzdHJldGNoeUdGMS8lKnN5bW1ldHJpY0dGMS8lKGxhcmdlb3BHRjEvJS5tb3ZhYmxlbGltaXRzR0YxLyUnYWNjZW50R0YxLyUnbHNwYWNlR1EsMC4yNzc3Nzc4ZW1GJy8lJ3JzcGFjZUdGSS1GLDYlUSdrYXBwYTRGJ0YvRjItRjY2LVEiOkYnRjJGOUY7Rj1GP0ZBRkNGRUZHRkovJStleGVjdXRhYmxlR0YxRjI=</Equation></Text-field>
</Input>
</Group>
<Group labelreference="L6467" drawlabel="true">
<Input>
<Text-field prompt="&gt; " style="Maple Input" layout="Normal"><Equation executable="true" style="2D Input" input-equation="" display="LUklbXJvd0c2Iy9JK21vZHVsZW5hbWVHNiJJLFR5cGVzZXR0aW5nR0koX3N5c2xpYkdGJzYoLUkjbWlHRiQ2JVEncGFyc2kyRicvJSdpdGFsaWNHUSV0cnVlRicvJSxtYXRodmFyaWFudEdRJ2l0YWxpY0YnLUkjbW9HRiQ2LVEqJmNvbG9uZXE7RicvRjNRJ25vcm1hbEYnLyUmZmVuY2VHUSZmYWxzZUYnLyUqc2VwYXJhdG9yR0Y9LyUpc3RyZXRjaHlHRj0vJSpzeW1tZXRyaWNHRj0vJShsYXJnZW9wR0Y9LyUubW92YWJsZWxpbWl0c0dGPS8lJ2FjY2VudEdGPS8lJ2xzcGFjZUdRLDAuMjc3Nzc3OGVtRicvJSdyc3BhY2VHRkwtSShtZmVuY2VkR0YkNiYtRiM2Jy1GLDYlUSRzZXFGJ0YvRjItRlA2JC1GIzYsLUklbXN1YkdGJDYlLUYsNiVRJiZyaG87RicvRjBGPUY5LUYjNiQtRiw2JVEiaUYnRi9GMkY5LyUvc3Vic2NyaXB0c2hpZnRHUSIwRictRjY2LVEiLEYnRjlGOy9GP0YxRkBGQkZERkZGSC9GS1EmMC4wZW1GJy9GTlEsMC4zMzMzMzMzZW1GJ0Zeby1GNjYtUSI9RidGOUY7Rj5GQEZCRkRGRkZIRkpGTS1JI21uR0YkNiRRIjFGJ0Y5LUY2Ni1RIy4uRidGOUY7Rj5GQEZCRkRGRkZIL0ZLUSwwLjIyMjIyMjJlbUYnL0ZORmlvLUYsNiVRIlRGJ0YvRjItRjY2LVEoJm1pbnVzO0YnRjlGO0Y+RkBGQkZERkZGSEZmcC9GTkZncC1GYHA2JFEiNUYnRjlGOUY5RmRvLUZmbjYlLUYsNiVRJyYjOTYzO0YnRltvRjktRiM2JC1GLDYlUSJORidGL0YyRjlGYW9GOUY5LyUlb3BlbkdRJyZsYW5nO0YnLyUmY2xvc2VHUScmcmFuZztGJy1GNjYtUSI6RidGOUY7Rj5GQEZCRkRGRkZIRkpGTS8lK2V4ZWN1dGFibGVHRj1GOQ==">LUklbXJvd0c2Iy9JK21vZHVsZW5hbWVHNiJJLFR5cGVzZXR0aW5nR0koX3N5c2xpYkdGJzYoLUkjbWlHRiQ2JVEncGFyc2kyRicvJSdpdGFsaWNHUSV0cnVlRicvJSxtYXRodmFyaWFudEdRJ2l0YWxpY0YnLUkjbW9HRiQ2LVEqJmNvbG9uZXE7RicvRjNRJ25vcm1hbEYnLyUmZmVuY2VHUSZmYWxzZUYnLyUqc2VwYXJhdG9yR0Y9LyUpc3RyZXRjaHlHRj0vJSpzeW1tZXRyaWNHRj0vJShsYXJnZW9wR0Y9LyUubW92YWJsZWxpbWl0c0dGPS8lJ2FjY2VudEdGPS8lJ2xzcGFjZUdRLDAuMjc3Nzc3OGVtRicvJSdyc3BhY2VHRkwtSShtZmVuY2VkR0YkNiYtRiM2Jy1GLDYlUSRzZXFGJ0YvRjItRlA2JC1GIzYsLUklbXN1YkdGJDYlLUYsNiVRJiZyaG87RicvRjBGPUY5LUYjNiQtRiw2JVEiaUYnRi9GMkY5LyUvc3Vic2NyaXB0c2hpZnRHUSIwRictRjY2LVEiLEYnRjlGOy9GP0YxRkBGQkZERkZGSC9GS1EmMC4wZW1GJy9GTlEsMC4zMzMzMzMzZW1GJ0Zeby1GNjYtUSI9RidGOUY7Rj5GQEZCRkRGRkZIRkpGTS1JI21uR0YkNiRRIjFGJ0Y5LUY2Ni1RIy4uRidGOUY7Rj5GQEZCRkRGRkZIL0ZLUSwwLjIyMjIyMjJlbUYnL0ZORmlvLUYsNiVRIlRGJ0YvRjItRjY2LVEoJm1pbnVzO0YnRjlGO0Y+RkBGQkZERkZGSEZmcC9GTkZncC1GYHA2JFEiNUYnRjlGOUY5RmRvLUZmbjYlLUYsNiVRJyYjOTYzO0YnRltvRjktRiM2JC1GLDYlUSJORidGL0YyRjlGYW9GOUY5LyUlb3BlbkdRJyZsYW5nO0YnLyUmY2xvc2VHUScmcmFuZztGJy1GNjYtUSI6RidGOUY7Rj5GQEZCRkRGRkZIRkpGTS8lK2V4ZWN1dGFibGVHRj1GOQ==</Equation></Text-field>
</Input>
</Group>
<Group labelreference="L6469" drawlabel="true">
<Input>
<Text-field prompt="&gt; " style="Maple Input" layout="Normal"><Equation executable="true" style="2D Input" input-equation="" display="LUklbXJvd0c2Iy9JK21vZHVsZW5hbWVHNiJJLFR5cGVzZXR0aW5nR0koX3N5c2xpYkdGJzYsLUkjbWlHRiQ2JVEkRGkyRicvJSdpdGFsaWNHUSV0cnVlRicvJSxtYXRodmFyaWFudEdRJ2l0YWxpY0YnLUkjbW9HRiQ2LVEqJmNvbG9uZXE7RicvRjNRJ25vcm1hbEYnLyUmZmVuY2VHUSZmYWxzZUYnLyUqc2VwYXJhdG9yR0Y9LyUpc3RyZXRjaHlHRj0vJSpzeW1tZXRyaWNHRj0vJShsYXJnZW9wR0Y9LyUubW92YWJsZWxpbWl0c0dGPS8lJ2FjY2VudEdGPS8lJ2xzcGFjZUdRLDAuMjc3Nzc3OGVtRicvJSdyc3BhY2VHRkwtRiw2JVElRG1hdEYnRi9GMi1JKG1mZW5jZWRHRiQ2JC1GIzYmLUYsNiVRKGthcHBhaTJGJ0YvRjItRjY2LVEiLEYnRjlGOy9GP0YxRkBGQkZERkZGSC9GS1EmMC4wZW1GJy9GTlEsMC4zMzMzMzMzZW1GJy1GLDYlUSdwYXJzaTJGJ0YvRjJGOUY5LUY2Ni1RIjpGJ0Y5RjtGPkZARkJGREZGRkhGSkZNLUknbXNwYWNlR0YkNiYvJSdoZWlnaHRHUSYwLjBleEYnLyUmd2lkdGhHRmluLyUmZGVwdGhHRmdvLyUqbGluZWJyZWFrR1EobmV3bGluZUYnLUZjbzYmRmVvRmhvRmpvL0ZdcFElYXV0b0YnLUYsNiNRIUYnLyUrZXhlY3V0YWJsZUdGPUY5">LUklbXJvd0c2Iy9JK21vZHVsZW5hbWVHNiJJLFR5cGVzZXR0aW5nR0koX3N5c2xpYkdGJzYsLUkjbWlHRiQ2JVEkRGkyRicvJSdpdGFsaWNHUSV0cnVlRicvJSxtYXRodmFyaWFudEdRJ2l0YWxpY0YnLUkjbW9HRiQ2LVEqJmNvbG9uZXE7RicvRjNRJ25vcm1hbEYnLyUmZmVuY2VHUSZmYWxzZUYnLyUqc2VwYXJhdG9yR0Y9LyUpc3RyZXRjaHlHRj0vJSpzeW1tZXRyaWNHRj0vJShsYXJnZW9wR0Y9LyUubW92YWJsZWxpbWl0c0dGPS8lJ2FjY2VudEdGPS8lJ2xzcGFjZUdRLDAuMjc3Nzc3OGVtRicvJSdyc3BhY2VHRkwtRiw2JVElRG1hdEYnRi9GMi1JKG1mZW5jZWRHRiQ2JC1GIzYmLUYsNiVRKGthcHBhaTJGJ0YvRjItRjY2LVEiLEYnRjlGOy9GP0YxRkBGQkZERkZGSC9GS1EmMC4wZW1GJy9GTlEsMC4zMzMzMzMzZW1GJy1GLDYlUSdwYXJzaTJGJ0YvRjJGOUY5LUY2Ni1RIjpGJ0Y5RjtGPkZARkJGREZGRkhGSkZNLUknbXNwYWNlR0YkNiYvJSdoZWlnaHRHUSYwLjBleEYnLyUmd2lkdGhHRmluLyUmZGVwdGhHRmdvLyUqbGluZWJyZWFrR1EobmV3bGluZUYnLUZjbzYmRmVvRmhvRmpvL0ZdcFElYXV0b0YnLUYsNiNRIUYnLyUrZXhlY3V0YWJsZUdGPUY5</Equation></Text-field>
</Input>
</Group>
<Group labelreference="L6470" drawlabel="true">
<Input>
<Text-field prompt="&gt; " style="Maple Input" layout="Normal"><Equation executable="true" style="2D Input" input-equation="" display="LUklbXJvd0c2Iy9JK21vZHVsZW5hbWVHNiJJLFR5cGVzZXR0aW5nR0koX3N5c2xpYkdGJzYwLUkjbWlHRiQ2JVEickYnLyUnaXRhbGljR1EldHJ1ZUYnLyUsbWF0aHZhcmlhbnRHUSdpdGFsaWNGJy1JI21vR0YkNi1RKiZjb2xvbmVxO0YnL0YzUSdub3JtYWxGJy8lJmZlbmNlR1EmZmFsc2VGJy8lKnNlcGFyYXRvckdGPS8lKXN0cmV0Y2h5R0Y9LyUqc3ltbWV0cmljR0Y9LyUobGFyZ2VvcEdGPS8lLm1vdmFibGVsaW1pdHNHRj0vJSdhY2NlbnRHRj0vJSdsc3BhY2VHUSwwLjI3Nzc3NzhlbUYnLyUncnNwYWNlR0ZMLUYsNiVRJVJhbmtGJ0YvRjItSShtZmVuY2VkR0YkNiQtRiM2JC1GLDYlUSREaTJGJ0YvRjJGOUY5LUY2Ni1RIjtGJ0Y5RjsvRj9GMUZARkJGREZGRkgvRktRJjAuMGVtRidGTS1GLDYlUSJkRidGL0YyRjUtRiw2JVEqRGltZW5zaW9uRidGL0YyLUZTNiQtRiM2JC1GLDYlUSdwYXJzaTJGJ0YvRjJGOUY5LUY2Ni1RKCZtaW51cztGJ0Y5RjtGPkZARkJGREZGRkgvRktRLDAuMjIyMjIyMmVtRicvRk5GW3BGK0ZaLyUrZXhlY3V0YWJsZUdGPUY5">LUklbXJvd0c2Iy9JK21vZHVsZW5hbWVHNiJJLFR5cGVzZXR0aW5nR0koX3N5c2xpYkdGJzYwLUkjbWlHRiQ2JVEickYnLyUnaXRhbGljR1EldHJ1ZUYnLyUsbWF0aHZhcmlhbnRHUSdpdGFsaWNGJy1JI21vR0YkNi1RKiZjb2xvbmVxO0YnL0YzUSdub3JtYWxGJy8lJmZlbmNlR1EmZmFsc2VGJy8lKnNlcGFyYXRvckdGPS8lKXN0cmV0Y2h5R0Y9LyUqc3ltbWV0cmljR0Y9LyUobGFyZ2VvcEdGPS8lLm1vdmFibGVsaW1pdHNHRj0vJSdhY2NlbnRHRj0vJSdsc3BhY2VHUSwwLjI3Nzc3NzhlbUYnLyUncnNwYWNlR0ZMLUYsNiVRJVJhbmtGJ0YvRjItSShtZmVuY2VkR0YkNiQtRiM2JC1GLDYlUSREaTJGJ0YvRjJGOUY5LUY2Ni1RIjtGJ0Y5RjsvRj9GMUZARkJGREZGRkgvRktRJjAuMGVtRidGTS1GLDYlUSJkRidGL0YyRjUtRiw2JVEqRGltZW5zaW9uRidGL0YyLUZTNiQtRiM2JC1GLDYlUSdwYXJzaTJGJ0YvRjJGOUY5LUY2Ni1RKCZtaW51cztGJ0Y5RjtGPkZARkJGREZGRkgvRktRLDAuMjIyMjIyMmVtRicvRk5GW3BGK0ZaLyUrZXhlY3V0YWJsZUdGPUY5</Equation></Text-field>
</Input>
<Output>
<Text-field style="2D Output" layout="Maple Output"><Equation executable="false" style="2D Output" display="LUklbXJvd0c2Iy9JK21vZHVsZW5hbWVHNiJJLFR5cGVzZXR0aW5nR0koX3N5c2xpYkdGJzYoLUkjbWlHRiQ2JVEickYnLyUnaXRhbGljR1EldHJ1ZUYnLyUsbWF0aHZhcmlhbnRHUSdpdGFsaWNGJy1JI21vR0YkNi1RIzo9RicvRjNRJ25vcm1hbEYnLyUmZmVuY2VHUSZmYWxzZUYnLyUqc2VwYXJhdG9yR0Y9LyUpc3RyZXRjaHlHRj0vJSpzeW1tZXRyaWNHRj0vJShsYXJnZW9wR0Y9LyUubW92YWJsZWxpbWl0c0dGPS8lJ2FjY2VudEdGPS8lJ2xzcGFjZUdRLDAuMjc3Nzc3OGVtRicvJSdyc3BhY2VHRkwtSSNtbkdGJDYkUSI0RidGOS8lK2ZvcmVncm91bmRHUShbMCwwLDBdRicvJSlyZWFkb25seUdGPUY5">IiIl</Equation></Text-field>
</Output>
<Output>
<Text-field style="2D Output" layout="Maple Output"><Equation executable="false" style="2D Output" display="LUklbXJvd0c2Iy9JK21vZHVsZW5hbWVHNiJJLFR5cGVzZXR0aW5nR0koX3N5c2xpYkdGJzYoLUkjbWlHRiQ2JVEiZEYnLyUnaXRhbGljR1EldHJ1ZUYnLyUsbWF0aHZhcmlhbnRHUSdpdGFsaWNGJy1JI21vR0YkNi1RIzo9RicvRjNRJ25vcm1hbEYnLyUmZmVuY2VHUSZmYWxzZUYnLyUqc2VwYXJhdG9yR0Y9LyUpc3RyZXRjaHlHRj0vJSpzeW1tZXRyaWNHRj0vJShsYXJnZW9wR0Y9LyUubW92YWJsZWxpbWl0c0dGPS8lJ2FjY2VudEdGPS8lJ2xzcGFjZUdRLDAuMjc3Nzc3OGVtRicvJSdyc3BhY2VHRkwtSSNtbkdGJDYkUSIwRidGOS8lK2ZvcmVncm91bmRHUShbMCwwLDBdRicvJSlyZWFkb25seUdGPUY5">IiIh</Equation></Text-field>
</Output>
</Group>
<Group labelreference="L6468" drawlabel="true">
<Input>
<Text-field prompt="&gt; " style="Maple Input" layout="Normal"><Equation executable="true" style="2D Input" input-equation="" display="LUklbXJvd0c2Iy9JK21vZHVsZW5hbWVHNiJJLFR5cGVzZXR0aW5nR0koX3N5c2xpYkdGJzZpbi1JI21vR0YkNi1RIiNGJy8lLG1hdGh2YXJpYW50R1Enbm9ybWFsRicvJSZmZW5jZUdRJmZhbHNlRicvJSpzZXBhcmF0b3JHRjQvJSlzdHJldGNoeUdGNC8lKnN5bW1ldHJpY0dGNC8lKGxhcmdlb3BHRjQvJS5tb3ZhYmxlbGltaXRzR0Y0LyUnYWNjZW50R0Y0LyUnbHNwYWNlR1EmMC4wZW1GJy8lJ3JzcGFjZUdGQy1JI21pR0YkNiVRI0J5RicvJSdpdGFsaWNHRjRGLy1GLDYtUSJ+RidGL0YyRjVGN0Y5RjtGPUY/RkFGRC1GRzYlUSJhRidGSkYvRkwtRkc2JVEodHJpdnVhbEYnRkpGL0ZMLUZHNiVRLGFwcGxpY2F0aW9uRidGSkYvRkwtRkc2JVEjb2ZGJ0ZKRi9GTC1GRzYlUSR0aGVGJ0ZKRi9GTC1GRzYlUSpleHRlbnNpb25GJ0ZKRi9GTC1GRzYlUSh0aGVvcmVtRidGSkYvRkwtRkc2JVEldGhpc0YnRkpGL0ZMLUZHNiVRJXdpbGxGJ0ZKRi9GTC1GRzYlUSdhbHdheXNGJ0ZKRi9GTC1GRzYlUSNiZUYnRkpGL0ZMLUZHNiVRJWZ1bGxGJ0ZKRi9GTC1GRzYlUSVyYW5rRidGSkYvRkwtRkc2JVEld2l0aEYnRkpGL0ZMLUklbXN1YkdGJDYlLUZHNiVRInJGJ0ZKRi8tRiM2JC1GRzYlUSNleEYnRkpGL0YvLyUvc3Vic2NyaXB0c2hpZnRHUSIwRictRiw2LVEiPUYnRi9GMkY1RjdGOUY7Rj1GPy9GQlEsMC4yNzc3Nzc4ZW1GJy9GRUZlcS1GRzYlUSJURidGSkYvLUYsNi1RKCZtaW51cztGJ0YvRjJGNUY3RjlGO0Y9Rj8vRkJRLDAuMjIyMjIyMmVtRicvRkVGXnItSSNtbkdGJDYkUSI0RidGL0ZMRkwtRkc2JVEqdGhlcmVmb3JlRidGSkYvRkxGXXBGTEZYRkxGXm9GTC1GRzYlUSZtb2RlbEYnRkpGL0ZMLUZHNiVRI2lzRidGSkYvRkwtRmRwNiUtRkc2JVEicUYnRkpGLy1GIzYkLUZhcjYkUSIxRidGL0YvRl5xLUYsNi1RIitGJ0YvRjJGNUY3RjlGO0Y9Rj9GXXJGX3JGY3BGYXEtRmFyNiRRIjZGJ0YvRkxGZ3FGanEtRmFyNiRRIjlGJ0YvLyUrZXhlY3V0YWJsZUdGNEYv">LUklbXJvd0c2Iy9JK21vZHVsZW5hbWVHNiJJLFR5cGVzZXR0aW5nR0koX3N5c2xpYkdGJzZpbi1JI21vR0YkNi1RIiNGJy8lLG1hdGh2YXJpYW50R1Enbm9ybWFsRicvJSZmZW5jZUdRJmZhbHNlRicvJSpzZXBhcmF0b3JHRjQvJSlzdHJldGNoeUdGNC8lKnN5bW1ldHJpY0dGNC8lKGxhcmdlb3BHRjQvJS5tb3ZhYmxlbGltaXRzR0Y0LyUnYWNjZW50R0Y0LyUnbHNwYWNlR1EmMC4wZW1GJy8lJ3JzcGFjZUdGQy1JI21pR0YkNiVRI0J5RicvJSdpdGFsaWNHRjRGLy1GLDYtUSJ+RidGL0YyRjVGN0Y5RjtGPUY/RkFGRC1GRzYlUSJhRidGSkYvRkwtRkc2JVEodHJpdnVhbEYnRkpGL0ZMLUZHNiVRLGFwcGxpY2F0aW9uRidGSkYvRkwtRkc2JVEjb2ZGJ0ZKRi9GTC1GRzYlUSR0aGVGJ0ZKRi9GTC1GRzYlUSpleHRlbnNpb25GJ0ZKRi9GTC1GRzYlUSh0aGVvcmVtRidGSkYvRkwtRkc2JVEldGhpc0YnRkpGL0ZMLUZHNiVRJXdpbGxGJ0ZKRi9GTC1GRzYlUSdhbHdheXNGJ0ZKRi9GTC1GRzYlUSNiZUYnRkpGL0ZMLUZHNiVRJWZ1bGxGJ0ZKRi9GTC1GRzYlUSVyYW5rRidGSkYvRkwtRkc2JVEld2l0aEYnRkpGL0ZMLUklbXN1YkdGJDYlLUZHNiVRInJGJ0ZKRi8tRiM2JC1GRzYlUSNleEYnRkpGL0YvLyUvc3Vic2NyaXB0c2hpZnRHUSIwRictRiw2LVEiPUYnRi9GMkY1RjdGOUY7Rj1GPy9GQlEsMC4yNzc3Nzc4ZW1GJy9GRUZlcS1GRzYlUSJURidGSkYvLUYsNi1RKCZtaW51cztGJ0YvRjJGNUY3RjlGO0Y9Rj8vRkJRLDAuMjIyMjIyMmVtRicvRkVGXnItSSNtbkdGJDYkUSI0RidGL0ZMRkwtRkc2JVEqdGhlcmVmb3JlRidGSkYvRkxGXXBGTEZYRkxGXm9GTC1GRzYlUSZtb2RlbEYnRkpGL0ZMLUZHNiVRI2lzRidGSkYvRkwtRmRwNiUtRkc2JVEicUYnRkpGLy1GIzYkLUZhcjYkUSIxRidGL0YvRl5xLUYsNi1RIitGJ0YvRjJGNUY3RjlGO0Y9Rj9GXXJGX3JGY3BGYXEtRmFyNiRRIjZGJ0YvRkxGZ3FGanEtRmFyNiRRIjlGJ0YvLyUrZXhlY3V0YWJsZUdGNEYv</Equation></Text-field>
</Input>
</Group>
<Group labelreference="L6471" drawlabel="true">
<Input>
<Text-field prompt="&gt; " style="Maple Input" layout="Normal"><Equation executable="true" style="2D Input" input-equation="" display="LUklbXJvd0c2Iy9JK21vZHVsZW5hbWVHNiJJLFR5cGVzZXR0aW5nR0koX3N5c2xpYkdGJzYlLUkjbWlHRiQ2I1EhRicvJStleGVjdXRhYmxlR1EmZmFsc2VGJy8lLG1hdGh2YXJpYW50R1Enbm9ybWFsRic=">LUklbXJvd0c2Iy9JK21vZHVsZW5hbWVHNiJJLFR5cGVzZXR0aW5nR0koX3N5c2xpYkdGJzYjLUkjbWlHRiQ2I1EhRic=</Equation></Text-field>
</Input>
</Group>
<Group labelreference="L6478" drawlabel="true">
<Input>
<Text-field prompt="&gt; " style="Maple Input" layout="Normal"><Equation executable="true" style="2D Input" input-equation="" display="LUklbXJvd0c2Iy9JK21vZHVsZW5hbWVHNiJJLFR5cGVzZXR0aW5nR0koX3N5c2xpYkdGJzYmLUkjbW9HRiQ2LVEiI0YnLyUsbWF0aHZhcmlhbnRHUSdub3JtYWxGJy8lJmZlbmNlR1EmZmFsc2VGJy8lKnNlcGFyYXRvckdGNC8lKXN0cmV0Y2h5R0Y0LyUqc3ltbWV0cmljR0Y0LyUobGFyZ2VvcEdGNC8lLm1vdmFibGVsaW1pdHNHRjQvJSdhY2NlbnRHRjQvJSdsc3BhY2VHUSYwLjBlbUYnLyUncnNwYWNlR0ZDLUkjbWlHRiQ2JVFeb1Byb2R1Y3Rpdml0eX5kYXRhLH5hZHVsdH5jYXB0dXJlLXJlY2FwdHVyZX5kYXRhfmFuZH5jaGlja35NUlJ+ZGF0YS5GJy8lJ2l0YWxpY0dGNEYvLyUrZXhlY3V0YWJsZUdGNEYv">LUklbXJvd0c2Iy9JK21vZHVsZW5hbWVHNiJJLFR5cGVzZXR0aW5nR0koX3N5c2xpYkdGJzYmLUkjbW9HRiQ2LVEiI0YnLyUsbWF0aHZhcmlhbnRHUSdub3JtYWxGJy8lJmZlbmNlR1EmZmFsc2VGJy8lKnNlcGFyYXRvckdGNC8lKXN0cmV0Y2h5R0Y0LyUqc3ltbWV0cmljR0Y0LyUobGFyZ2VvcEdGNC8lLm1vdmFibGVsaW1pdHNHRjQvJSdhY2NlbnRHRjQvJSdsc3BhY2VHUSYwLjBlbUYnLyUncnNwYWNlR0ZDLUkjbWlHRiQ2JVFeb1Byb2R1Y3Rpdml0eX5kYXRhLH5hZHVsdH5jYXB0dXJlLXJlY2FwdHVyZX5kYXRhfmFuZH5jaGlja35NUlJ+ZGF0YS5GJy8lJ2l0YWxpY0dGNEYvLyUrZXhlY3V0YWJsZUdGNEYv</Equation></Text-field>
</Input>
</Group>
<Group labelreference="L6479" drawlabel="true">
<Input>
<Text-field prompt="&gt; " style="Maple Input" layout="Normal"><Equation executable="true" style="2D Input" input-equation="" display="LUklbXJvd0c2Iy9JK21vZHVsZW5hbWVHNiJJLFR5cGVzZXR0aW5nR0koX3N5c2xpYkdGJzYmLUkjbW9HRiQ2LVEiI0YnLyUsbWF0aHZhcmlhbnRHUSdub3JtYWxGJy8lJmZlbmNlR1EmZmFsc2VGJy8lKnNlcGFyYXRvckdGNC8lKXN0cmV0Y2h5R0Y0LyUqc3ltbWV0cmljR0Y0LyUobGFyZ2VvcEdGNC8lLm1vdmFibGVsaW1pdHNHRjQvJSdhY2NlbnRHRjQvJSdsc3BhY2VHUSYwLjBlbUYnLyUncnNwYWNlR0ZDLUkjbWlHRiQ2JVFddEFzfmRhdWx0fmNhcHR1cmUtcmVjYXB0dXJlfmFuZH5jaGlja35NUlJ+dG9nZXRoZXJ+YXJlfmZ1bGx+cmFuayx+YW5kflByb2R1Y3Rpdml0eX5kYXRhfmFsb25lfmlzfmZ1bGx+cmFua35ieX5yZW1hcmt+MX50aGlzfm1vZGVsfmlzfmFsc29+ZnVsbH5yYW5rRicvJSdpdGFsaWNHRjRGLy8lK2V4ZWN1dGFibGVHRjRGLw==">LUklbXJvd0c2Iy9JK21vZHVsZW5hbWVHNiJJLFR5cGVzZXR0aW5nR0koX3N5c2xpYkdGJzYmLUkjbW9HRiQ2LVEiI0YnLyUsbWF0aHZhcmlhbnRHUSdub3JtYWxGJy8lJmZlbmNlR1EmZmFsc2VGJy8lKnNlcGFyYXRvckdGNC8lKXN0cmV0Y2h5R0Y0LyUqc3ltbWV0cmljR0Y0LyUobGFyZ2VvcEdGNC8lLm1vdmFibGVsaW1pdHNHRjQvJSdhY2NlbnRHRjQvJSdsc3BhY2VHUSYwLjBlbUYnLyUncnNwYWNlR0ZDLUkjbWlHRiQ2JVFddEFzfmRhdWx0fmNhcHR1cmUtcmVjYXB0dXJlfmFuZH5jaGlja35NUlJ+dG9nZXRoZXJ+YXJlfmZ1bGx+cmFuayx+YW5kflByb2R1Y3Rpdml0eX5kYXRhfmFsb25lfmlzfmZ1bGx+cmFua35ieX5yZW1hcmt+MX50aGlzfm1vZGVsfmlzfmFsc29+ZnVsbH5yYW5rRicvJSdpdGFsaWNHRjRGLy8lK2V4ZWN1dGFibGVHRjRGLw==</Equation></Text-field>
</Input>
</Group>
<Group labelreference="L6481" drawlabel="true">
<Input>
<Text-field prompt="&gt; " style="Maple Input" layout="Normal"><Equation executable="true" style="2D Input" input-equation="" display="LUklbXJvd0c2Iy9JK21vZHVsZW5hbWVHNiJJLFR5cGVzZXR0aW5nR0koX3N5c2xpYkdGJzYlLUkjbWlHRiQ2I1EhRicvJStleGVjdXRhYmxlR1EmZmFsc2VGJy8lLG1hdGh2YXJpYW50R1Enbm9ybWFsRic=">LUklbXJvd0c2Iy9JK21vZHVsZW5hbWVHNiJJLFR5cGVzZXR0aW5nR0koX3N5c2xpYkdGJzYjLUkjbWlHRiQ2I1EhRic=</Equation></Text-field>
</Input>
</Group>
<Group labelreference="L6480" drawlabel="true">
<Input>
<Text-field prompt="&gt; " style="Maple Input" layout="Normal"><Equation executable="true" style="2D Input" input-equation="" display="LUklbXJvd0c2Iy9JK21vZHVsZW5hbWVHNiJJLFR5cGVzZXR0aW5nR0koX3N5c2xpYkdGJzYmLUkjbW9HRiQ2LVEiI0YnLyUsbWF0aHZhcmlhbnRHUSdub3JtYWxGJy8lJmZlbmNlR1EmZmFsc2VGJy8lKnNlcGFyYXRvckdGNC8lKXN0cmV0Y2h5R0Y0LyUqc3ltbWV0cmljR0Y0LyUobGFyZ2VvcEdGNC8lLm1vdmFibGVsaW1pdHNHRjQvJSdhY2NlbnRHRjQvJSdsc3BhY2VHUSYwLjBlbUYnLyUncnNwYWNlR0ZDLUkjbWlHRiQ2JVFib1Byb2R1Y3Rpdml0eX5kYXRhLH5hZHVsdH5jYXB0dXJlLXJlY2FwdHVyZX5hbmR+Y2hpY2t+c3RhdGUtc3BhY2V+bW9kZWwuRicvJSdpdGFsaWNHRjRGLy8lK2V4ZWN1dGFibGVHRjRGLw==">LUklbXJvd0c2Iy9JK21vZHVsZW5hbWVHNiJJLFR5cGVzZXR0aW5nR0koX3N5c2xpYkdGJzYmLUkjbW9HRiQ2LVEiI0YnLyUsbWF0aHZhcmlhbnRHUSdub3JtYWxGJy8lJmZlbmNlR1EmZmFsc2VGJy8lKnNlcGFyYXRvckdGNC8lKXN0cmV0Y2h5R0Y0LyUqc3ltbWV0cmljR0Y0LyUobGFyZ2VvcEdGNC8lLm1vdmFibGVsaW1pdHNHRjQvJSdhY2NlbnRHRjQvJSdsc3BhY2VHUSYwLjBlbUYnLyUncnNwYWNlR0ZDLUkjbWlHRiQ2JVFib1Byb2R1Y3Rpdml0eX5kYXRhLH5hZHVsdH5jYXB0dXJlLXJlY2FwdHVyZX5hbmR+Y2hpY2t+c3RhdGUtc3BhY2V+bW9kZWwuRicvJSdpdGFsaWNHRjRGLy8lK2V4ZWN1dGFibGVHRjRGLw==</Equation></Text-field>
</Input>
</Group>
<Group labelreference="L6482" drawlabel="true">
<Input>
<Text-field prompt="&gt; " style="Maple Input" layout="Normal"><Equation executable="true" style="2D Input" input-equation="" display="LUklbXJvd0c2Iy9JK21vZHVsZW5hbWVHNiJJLFR5cGVzZXR0aW5nR0koX3N5c2xpYkdGJzYwLUkjbW9HRiQ2LVEiI0YnLyUsbWF0aHZhcmlhbnRHUSdub3JtYWxGJy8lJmZlbmNlR1EmZmFsc2VGJy8lKnNlcGFyYXRvckdGNC8lKXN0cmV0Y2h5R0Y0LyUqc3ltbWV0cmljR0Y0LyUobGFyZ2VvcEdGNC8lLm1vdmFibGVsaW1pdHNHRjQvJSdhY2NlbnRHRjQvJSdsc3BhY2VHUSYwLjBlbUYnLyUncnNwYWNlR0ZDLUklbXN1YkdGJDYlLUkjbWlHRiQ2JVFAflVzaW5nfm1ldGhvZH5CLn5rYXBwYWkxPSYjOTU0O0YnLyUnaXRhbGljR0Y0Ri8tRiM2JC1JI21uR0YkNiRRIjFGJ0YvRi8vJS9zdWJzY3JpcHRzaGlmdEdRIjBGJy1GLDYtUSJ+RidGL0YyRjVGN0Y5RjtGPUY/RkFGRC1GSjYlUSNpc0YnRk1GL0ZYLUZKNiVRI29mRidGTUYvRlgtRko2JVElZnVsbEYnRk1GL0ZYLUZKNiVRJXJhbmtGJ0ZNRi9GWC1GSjYlUSJURidGTUYvLyUrZXhlY3V0YWJsZUdGNEYv">LUklbXJvd0c2Iy9JK21vZHVsZW5hbWVHNiJJLFR5cGVzZXR0aW5nR0koX3N5c2xpYkdGJzYwLUkjbW9HRiQ2LVEiI0YnLyUsbWF0aHZhcmlhbnRHUSdub3JtYWxGJy8lJmZlbmNlR1EmZmFsc2VGJy8lKnNlcGFyYXRvckdGNC8lKXN0cmV0Y2h5R0Y0LyUqc3ltbWV0cmljR0Y0LyUobGFyZ2VvcEdGNC8lLm1vdmFibGVsaW1pdHNHRjQvJSdhY2NlbnRHRjQvJSdsc3BhY2VHUSYwLjBlbUYnLyUncnNwYWNlR0ZDLUklbXN1YkdGJDYlLUkjbWlHRiQ2JVFAflVzaW5nfm1ldGhvZH5CLn5rYXBwYWkxPSYjOTU0O0YnLyUnaXRhbGljR0Y0Ri8tRiM2JC1JI21uR0YkNiRRIjFGJ0YvRi8vJS9zdWJzY3JpcHRzaGlmdEdRIjBGJy1GLDYtUSJ+RidGL0YyRjVGN0Y5RjtGPUY/RkFGRC1GSjYlUSNpc0YnRk1GL0ZYLUZKNiVRI29mRidGTUYvRlgtRko2JVElZnVsbEYnRk1GL0ZYLUZKNiVRJXJhbmtGJ0ZNRi9GWC1GSjYlUSJURidGTUYvLyUrZXhlY3V0YWJsZUdGNEYv</Equation></Text-field>
</Input>
</Group>
<Group labelreference="L6483" drawlabel="true">
<Input>
<Text-field prompt="&gt; " style="Maple Input" layout="Normal"><Equation executable="true" style="2D Input" input-equation="" display="LUklbXJvd0c2Iy9JK21vZHVsZW5hbWVHNiJJLFR5cGVzZXR0aW5nR0koX3N5c2xpYkdGJzYpLUkjbWlHRiQ2JVEoa2FwcGFpMkYnLyUnaXRhbGljR1EmZmFsc2VGJy8lLG1hdGh2YXJpYW50R1Enbm9ybWFsRictSSNtb0dGJDYtUSomY29sb25lcTtGJ0YyLyUmZmVuY2VHRjEvJSpzZXBhcmF0b3JHRjEvJSlzdHJldGNoeUdGMS8lKnN5bW1ldHJpY0dGMS8lKGxhcmdlb3BHRjEvJS5tb3ZhYmxlbGltaXRzR0YxLyUnYWNjZW50R0YxLyUnbHNwYWNlR1EsMC4yNzc3Nzc4ZW1GJy8lJ3JzcGFjZUdGSS1GLDYlUShjb252ZXJ0RidGL0YyLUkobWZlbmNlZEdGJDYkLUYjNictRlA2Ji1GIzYnLUYsNiVRJ2thcHBhMkYnRi9GMi1GNjYtUSIsRidGMkY5L0Y8USV0cnVlRidGPUY/RkFGQ0ZFL0ZIUSYwLjBlbUYnL0ZLUSwwLjMzMzMzMzNlbUYnLUYsNiVRJ2thcHBhNEYnRi9GMi8lK2V4ZWN1dGFibGVHRjFGMkYyLyUlb3BlbkdRJyZsYW5nO0YnLyUmY2xvc2VHUScmcmFuZztGJ0Zlbi1GLDYlUSdWZWN0b3JGJy9GMEZpbi9GM1EnaXRhbGljRidGYW9GMkYyLUY2Ni1RIjpGJ0YyRjlGO0Y9Rj9GQUZDRkVGR0ZKRmFvRjI=">LUklbXJvd0c2Iy9JK21vZHVsZW5hbWVHNiJJLFR5cGVzZXR0aW5nR0koX3N5c2xpYkdGJzYpLUkjbWlHRiQ2JVEoa2FwcGFpMkYnLyUnaXRhbGljR1EmZmFsc2VGJy8lLG1hdGh2YXJpYW50R1Enbm9ybWFsRictSSNtb0dGJDYtUSomY29sb25lcTtGJ0YyLyUmZmVuY2VHRjEvJSpzZXBhcmF0b3JHRjEvJSlzdHJldGNoeUdGMS8lKnN5bW1ldHJpY0dGMS8lKGxhcmdlb3BHRjEvJS5tb3ZhYmxlbGltaXRzR0YxLyUnYWNjZW50R0YxLyUnbHNwYWNlR1EsMC4yNzc3Nzc4ZW1GJy8lJ3JzcGFjZUdGSS1GLDYlUShjb252ZXJ0RidGL0YyLUkobWZlbmNlZEdGJDYkLUYjNictRlA2Ji1GIzYnLUYsNiVRJ2thcHBhMkYnRi9GMi1GNjYtUSIsRidGMkY5L0Y8USV0cnVlRidGPUY/RkFGQ0ZFL0ZIUSYwLjBlbUYnL0ZLUSwwLjMzMzMzMzNlbUYnLUYsNiVRJ2thcHBhNEYnRi9GMi8lK2V4ZWN1dGFibGVHRjFGMkYyLyUlb3BlbkdRJyZsYW5nO0YnLyUmY2xvc2VHUScmcmFuZztGJ0Zlbi1GLDYlUSdWZWN0b3JGJy9GMEZpbi9GM1EnaXRhbGljRidGYW9GMkYyLUY2Ni1RIjpGJ0YyRjlGO0Y9Rj9GQUZDRkVGR0ZKRmFvRjI=</Equation></Text-field>
</Input>
</Group>
<Group labelreference="L6486" drawlabel="true">
<Input>
<Text-field prompt="&gt; " style="Maple Input" layout="Normal"><Equation executable="true" style="2D Input" input-equation="" display="LUklbXJvd0c2Iy9JK21vZHVsZW5hbWVHNiJJLFR5cGVzZXR0aW5nR0koX3N5c2xpYkdGJzYoLUkjbWlHRiQ2JVEncGFyc2kyRicvJSdpdGFsaWNHUSV0cnVlRicvJSxtYXRodmFyaWFudEdRJ2l0YWxpY0YnLUkjbW9HRiQ2LVEqJmNvbG9uZXE7RicvRjNRJ25vcm1hbEYnLyUmZmVuY2VHUSZmYWxzZUYnLyUqc2VwYXJhdG9yR0Y9LyUpc3RyZXRjaHlHRj0vJSpzeW1tZXRyaWNHRj0vJShsYXJnZW9wR0Y9LyUubW92YWJsZWxpbWl0c0dGPS8lJ2FjY2VudEdGPS8lJ2xzcGFjZUdRLDAuMjc3Nzc3OGVtRicvJSdyc3BhY2VHRkwtSShtZmVuY2VkR0YkNiYtRiM2NS1GLDYlUScmIzk2ODtGJy9GMEY9RjktRjY2LVEiLEYnRjlGOy9GP0YxRkBGQkZERkZGSC9GS1EmMC4wZW1GJy9GTlEsMC4zMzMzMzMzZW1GJy1GLDYlUSRzZXFGJ0YvRjItRlA2JC1GIzYrLUklbXN1YkdGJDYlLUYsNiVRInBGJ0YvRjItRiM2Jy1GLDYlUSJhRidGL0YyRlgtRiw2JVEiaUYnRi9GMkYvRjIvJS9zdWJzY3JpcHRzaGlmdEdRIjBGJ0ZYRlxwLUY2Ni1RIj1GJ0Y5RjtGPkZARkJGREZGRkhGSkZNLUkjbW5HRiQ2JFEiMkYnRjktRjY2LVEjLi5GJ0Y5RjtGPkZARkJGREZGRkgvRktRLDAuMjIyMjIyMmVtRicvRk5GZ24tRiw2JVEiVEYnRi9GMi1GNjYtUSJ+RidGOUY7Rj5GQEZCRkRGRkZIRmZuRl5xRjlGOUZYRmpuLUZQNiQtRiM2LS1GYm82JS1GLDYlUSYmcGhpO0YnRldGOS1GIzYmLUZmcDYkRmFwRjlGWEZccEY5Rl9wLUYsNiNRIUYnRlhGXHBGYnAtRmZwNiRRIjFGJ0Y5RmlwRl9xLUY2Ni1RKCZtaW51cztGJ0Y5RjtGPkZARkJGREZGRkhGXHEvRk5GXXEtRmZwNiRRIjVGJ0Y5RjlGOUZYLUZibzYlRltyLUYjNiRGZXJGOUZfcEZYLUZibzYlRltyLUYjNiRGZXBGOUZfcEZYLUZibzYlRltyLUYjNiQtRmZwNiRRIjNGJ0Y5RjlGX3BGWEZqbi1GUDYkLUYjNiwtRmJvNiVGW3ItRiM2JkZpb0ZYRlxwRjlGX3BGWEZccEZicEZlckZpcEZfcUZockZlckY5RjlGWC1GYm82JS1GLDYlUSgmc2lnbWE7RidGV0Y5LUYjNiQtRiw2JVEiTkYnRi9GMkY5Rl9wRjlGOS8lJW9wZW5HUScmbGFuZztGJy8lJmNsb3NlR1EnJnJhbmc7RictRjY2LVEiOkYnRjlGO0Y+RkBGQkZERkZGSEZKRk0vJStleGVjdXRhYmxlR0Y9Rjk=">LUklbXJvd0c2Iy9JK21vZHVsZW5hbWVHNiJJLFR5cGVzZXR0aW5nR0koX3N5c2xpYkdGJzYoLUkjbWlHRiQ2JVEncGFyc2kyRicvJSdpdGFsaWNHUSV0cnVlRicvJSxtYXRodmFyaWFudEdRJ2l0YWxpY0YnLUkjbW9HRiQ2LVEqJmNvbG9uZXE7RicvRjNRJ25vcm1hbEYnLyUmZmVuY2VHUSZmYWxzZUYnLyUqc2VwYXJhdG9yR0Y9LyUpc3RyZXRjaHlHRj0vJSpzeW1tZXRyaWNHRj0vJShsYXJnZW9wR0Y9LyUubW92YWJsZWxpbWl0c0dGPS8lJ2FjY2VudEdGPS8lJ2xzcGFjZUdRLDAuMjc3Nzc3OGVtRicvJSdyc3BhY2VHRkwtSShtZmVuY2VkR0YkNiYtRiM2NS1GLDYlUScmIzk2ODtGJy9GMEY9RjktRjY2LVEiLEYnRjlGOy9GP0YxRkBGQkZERkZGSC9GS1EmMC4wZW1GJy9GTlEsMC4zMzMzMzMzZW1GJy1GLDYlUSRzZXFGJ0YvRjItRlA2JC1GIzYrLUklbXN1YkdGJDYlLUYsNiVRInBGJ0YvRjItRiM2Jy1GLDYlUSJhRidGL0YyRlgtRiw2JVEiaUYnRi9GMkYvRjIvJS9zdWJzY3JpcHRzaGlmdEdRIjBGJ0ZYRlxwLUY2Ni1RIj1GJ0Y5RjtGPkZARkJGREZGRkhGSkZNLUkjbW5HRiQ2JFEiMkYnRjktRjY2LVEjLi5GJ0Y5RjtGPkZARkJGREZGRkgvRktRLDAuMjIyMjIyMmVtRicvRk5GZ24tRiw2JVEiVEYnRi9GMi1GNjYtUSJ+RidGOUY7Rj5GQEZCRkRGRkZIRmZuRl5xRjlGOUZYRmpuLUZQNiQtRiM2LS1GYm82JS1GLDYlUSYmcGhpO0YnRldGOS1GIzYmLUZmcDYkRmFwRjlGWEZccEY5Rl9wLUYsNiNRIUYnRlhGXHBGYnAtRmZwNiRRIjFGJ0Y5RmlwRl9xLUY2Ni1RKCZtaW51cztGJ0Y5RjtGPkZARkJGREZGRkhGXHEvRk5GXXEtRmZwNiRRIjVGJ0Y5RjlGOUZYLUZibzYlRltyLUYjNiRGZXJGOUZfcEZYLUZibzYlRltyLUYjNiRGZXBGOUZfcEZYLUZibzYlRltyLUYjNiQtRmZwNiRRIjNGJ0Y5RjlGX3BGWEZqbi1GUDYkLUYjNiwtRmJvNiVGW3ItRiM2JkZpb0ZYRlxwRjlGX3BGWEZccEZicEZlckZpcEZfcUZockZlckY5RjlGWC1GYm82JS1GLDYlUSgmc2lnbWE7RidGV0Y5LUYjNiQtRiw2JVEiTkYnRi9GMkY5Rl9wRjlGOS8lJW9wZW5HUScmbGFuZztGJy8lJmNsb3NlR1EnJnJhbmc7RictRjY2LVEiOkYnRjlGO0Y+RkBGQkZERkZGSEZKRk0vJStleGVjdXRhYmxlR0Y9Rjk=</Equation></Text-field>
</Input>
</Group>
<Group labelreference="L6490" drawlabel="true">
<Input>
<Text-field prompt="&gt; " style="Maple Input" layout="Normal"><Equation executable="true" style="2D Input" input-equation="" display="LUklbXJvd0c2Iy9JK21vZHVsZW5hbWVHNiJJLFR5cGVzZXR0aW5nR0koX3N5c2xpYkdGJzYsLUkjbWlHRiQ2JVEkRGkyRicvJSdpdGFsaWNHUSV0cnVlRicvJSxtYXRodmFyaWFudEdRJ2l0YWxpY0YnLUkjbW9HRiQ2LVEqJmNvbG9uZXE7RicvRjNRJ25vcm1hbEYnLyUmZmVuY2VHUSZmYWxzZUYnLyUqc2VwYXJhdG9yR0Y9LyUpc3RyZXRjaHlHRj0vJSpzeW1tZXRyaWNHRj0vJShsYXJnZW9wR0Y9LyUubW92YWJsZWxpbWl0c0dGPS8lJ2FjY2VudEdGPS8lJ2xzcGFjZUdRLDAuMjc3Nzc3OGVtRicvJSdyc3BhY2VHRkwtRiw2JVElRG1hdEYnRi9GMi1JKG1mZW5jZWRHRiQ2JC1GIzYmLUYsNiVRKGthcHBhaTJGJ0YvRjItRjY2LVEiLEYnRjlGOy9GP0YxRkBGQkZERkZGSC9GS1EmMC4wZW1GJy9GTlEsMC4zMzMzMzMzZW1GJy1GLDYlUSdwYXJzaTJGJ0YvRjJGOUY5LUY2Ni1RIjpGJ0Y5RjtGPkZARkJGREZGRkhGSkZNLUknbXNwYWNlR0YkNiYvJSdoZWlnaHRHUSYwLjBleEYnLyUmd2lkdGhHRmluLyUmZGVwdGhHRmdvLyUqbGluZWJyZWFrR1EobmV3bGluZUYnLUZjbzYmRmVvRmhvRmpvL0ZdcFElYXV0b0YnLUYsNiNRIUYnLyUrZXhlY3V0YWJsZUdGPUY5">LUklbXJvd0c2Iy9JK21vZHVsZW5hbWVHNiJJLFR5cGVzZXR0aW5nR0koX3N5c2xpYkdGJzYsLUkjbWlHRiQ2JVEkRGkyRicvJSdpdGFsaWNHUSV0cnVlRicvJSxtYXRodmFyaWFudEdRJ2l0YWxpY0YnLUkjbW9HRiQ2LVEqJmNvbG9uZXE7RicvRjNRJ25vcm1hbEYnLyUmZmVuY2VHUSZmYWxzZUYnLyUqc2VwYXJhdG9yR0Y9LyUpc3RyZXRjaHlHRj0vJSpzeW1tZXRyaWNHRj0vJShsYXJnZW9wR0Y9LyUubW92YWJsZWxpbWl0c0dGPS8lJ2FjY2VudEdGPS8lJ2xzcGFjZUdRLDAuMjc3Nzc3OGVtRicvJSdyc3BhY2VHRkwtRiw2JVElRG1hdEYnRi9GMi1JKG1mZW5jZWRHRiQ2JC1GIzYmLUYsNiVRKGthcHBhaTJGJ0YvRjItRjY2LVEiLEYnRjlGOy9GP0YxRkBGQkZERkZGSC9GS1EmMC4wZW1GJy9GTlEsMC4zMzMzMzMzZW1GJy1GLDYlUSdwYXJzaTJGJ0YvRjJGOUY5LUY2Ni1RIjpGJ0Y5RjtGPkZARkJGREZGRkhGSkZNLUknbXNwYWNlR0YkNiYvJSdoZWlnaHRHUSYwLjBleEYnLyUmd2lkdGhHRmluLyUmZGVwdGhHRmdvLyUqbGluZWJyZWFrR1EobmV3bGluZUYnLUZjbzYmRmVvRmhvRmpvL0ZdcFElYXV0b0YnLUYsNiNRIUYnLyUrZXhlY3V0YWJsZUdGPUY5</Equation></Text-field>
</Input>
</Group>
<Group labelreference="L6489" drawlabel="true">
<Input>
<Text-field prompt="&gt; " style="Maple Input" layout="Normal"><Equation executable="true" style="2D Input" input-equation="" display="LUklbXJvd0c2Iy9JK21vZHVsZW5hbWVHNiJJLFR5cGVzZXR0aW5nR0koX3N5c2xpYkdGJzYwLUkjbWlHRiQ2JVEickYnLyUnaXRhbGljR1EldHJ1ZUYnLyUsbWF0aHZhcmlhbnRHUSdpdGFsaWNGJy1JI21vR0YkNi1RKiZjb2xvbmVxO0YnL0YzUSdub3JtYWxGJy8lJmZlbmNlR1EmZmFsc2VGJy8lKnNlcGFyYXRvckdGPS8lKXN0cmV0Y2h5R0Y9LyUqc3ltbWV0cmljR0Y9LyUobGFyZ2VvcEdGPS8lLm1vdmFibGVsaW1pdHNHRj0vJSdhY2NlbnRHRj0vJSdsc3BhY2VHUSwwLjI3Nzc3NzhlbUYnLyUncnNwYWNlR0ZMLUYsNiVRJVJhbmtGJ0YvRjItSShtZmVuY2VkR0YkNiQtRiM2JC1GLDYlUSREaTJGJ0YvRjJGOUY5LUY2Ni1RIjtGJ0Y5RjsvRj9GMUZARkJGREZGRkgvRktRJjAuMGVtRidGTS1GLDYlUSJkRidGL0YyRjUtRiw2JVEqRGltZW5zaW9uRidGL0YyLUZTNiQtRiM2JC1GLDYlUSdwYXJzaTJGJ0YvRjJGOUY5LUY2Ni1RKCZtaW51cztGJ0Y5RjtGPkZARkJGREZGRkgvRktRLDAuMjIyMjIyMmVtRicvRk5GW3BGK0ZaLyUrZXhlY3V0YWJsZUdGPUY5">LUklbXJvd0c2Iy9JK21vZHVsZW5hbWVHNiJJLFR5cGVzZXR0aW5nR0koX3N5c2xpYkdGJzYwLUkjbWlHRiQ2JVEickYnLyUnaXRhbGljR1EldHJ1ZUYnLyUsbWF0aHZhcmlhbnRHUSdpdGFsaWNGJy1JI21vR0YkNi1RKiZjb2xvbmVxO0YnL0YzUSdub3JtYWxGJy8lJmZlbmNlR1EmZmFsc2VGJy8lKnNlcGFyYXRvckdGPS8lKXN0cmV0Y2h5R0Y9LyUqc3ltbWV0cmljR0Y9LyUobGFyZ2VvcEdGPS8lLm1vdmFibGVsaW1pdHNHRj0vJSdhY2NlbnRHRj0vJSdsc3BhY2VHUSwwLjI3Nzc3NzhlbUYnLyUncnNwYWNlR0ZMLUYsNiVRJVJhbmtGJ0YvRjItSShtZmVuY2VkR0YkNiQtRiM2JC1GLDYlUSREaTJGJ0YvRjJGOUY5LUY2Ni1RIjtGJ0Y5RjsvRj9GMUZARkJGREZGRkgvRktRJjAuMGVtRidGTS1GLDYlUSJkRidGL0YyRjUtRiw2JVEqRGltZW5zaW9uRidGL0YyLUZTNiQtRiM2JC1GLDYlUSdwYXJzaTJGJ0YvRjJGOUY5LUY2Ni1RKCZtaW51cztGJ0Y5RjtGPkZARkJGREZGRkgvRktRLDAuMjIyMjIyMmVtRicvRk5GW3BGK0ZaLyUrZXhlY3V0YWJsZUdGPUY5</Equation></Text-field>
</Input>
<Output>
<Text-field style="2D Output" layout="Maple Output"><Equation executable="false" style="2D Output" display="LUklbXJvd0c2Iy9JK21vZHVsZW5hbWVHNiJJLFR5cGVzZXR0aW5nR0koX3N5c2xpYkdGJzYoLUkjbWlHRiQ2JVEickYnLyUnaXRhbGljR1EldHJ1ZUYnLyUsbWF0aHZhcmlhbnRHUSdpdGFsaWNGJy1JI21vR0YkNi1RIzo9RicvRjNRJ25vcm1hbEYnLyUmZmVuY2VHUSZmYWxzZUYnLyUqc2VwYXJhdG9yR0Y9LyUpc3RyZXRjaHlHRj0vJSpzeW1tZXRyaWNHRj0vJShsYXJnZW9wR0Y9LyUubW92YWJsZWxpbWl0c0dGPS8lJ2FjY2VudEdGPS8lJ2xzcGFjZUdRLDAuMjc3Nzc3OGVtRicvJSdyc3BhY2VHRkwtSSNtbkdGJDYkUSMxN0YnRjkvJStmb3JlZ3JvdW5kR1EoWzAsMCwwXUYnLyUpcmVhZG9ubHlHRj1GOQ==">IiM8</Equation></Text-field>
</Output>
<Output>
<Text-field style="2D Output" layout="Maple Output"><Equation executable="false" style="2D Output" display="LUklbXJvd0c2Iy9JK21vZHVsZW5hbWVHNiJJLFR5cGVzZXR0aW5nR0koX3N5c2xpYkdGJzYoLUkjbWlHRiQ2JVEiZEYnLyUnaXRhbGljR1EldHJ1ZUYnLyUsbWF0aHZhcmlhbnRHUSdpdGFsaWNGJy1JI21vR0YkNi1RIzo9RicvRjNRJ25vcm1hbEYnLyUmZmVuY2VHUSZmYWxzZUYnLyUqc2VwYXJhdG9yR0Y9LyUpc3RyZXRjaHlHRj0vJSpzeW1tZXRyaWNHRj0vJShsYXJnZW9wR0Y9LyUubW92YWJsZWxpbWl0c0dGPS8lJ2FjY2VudEdGPS8lJ2xzcGFjZUdRLDAuMjc3Nzc3OGVtRicvJSdyc3BhY2VHRkwtSSNtbkdGJDYkUSI1RidGOS8lK2ZvcmVncm91bmRHUShbMCwwLDBdRicvJSlyZWFkb25seUdGPUY5">IiIm</Equation></Text-field>
</Output>
</Group>
<Group labelreference="L6529" drawlabel="true">
<Input>
<Text-field prompt="&gt; " style="Maple Input" layout="Normal"><Equation executable="true" style="2D Input" input-equation="" display="LUklbXJvd0c2Iy9JK21vZHVsZW5hbWVHNiJJLFR5cGVzZXR0aW5nR0koX3N5c2xpYkdGJzYoLUkjbWlHRiQ2JVEic0YnLyUnaXRhbGljR1EldHJ1ZUYnLyUsbWF0aHZhcmlhbnRHUSdpdGFsaWNGJy1JI21vR0YkNi1RKiZjb2xvbmVxO0YnL0YzUSdub3JtYWxGJy8lJmZlbmNlR1EmZmFsc2VGJy8lKnNlcGFyYXRvckdGPS8lKXN0cmV0Y2h5R0Y9LyUqc3ltbWV0cmljR0Y9LyUobGFyZ2VvcEdGPS8lLm1vdmFibGVsaW1pdHNHRj0vJSdhY2NlbnRHRj0vJSdsc3BhY2VHUSwwLjI3Nzc3NzhlbUYnLyUncnNwYWNlR0ZMLUkobWZlbmNlZEdGJDYmLUYjNj8tRiw2JVEkc2VxRidGL0YyLUZQNiQtRiM2LS1JJW1zdWJHRiQ2JS1GLDYlUSJwRidGL0YyLUYjNiYtRiw2JVEiYUYnRi9GMi1GNjYtUSIsRidGOUY7L0Y/RjFGQEZCRkRGRkZIL0ZLUSYwLjBlbUYnL0ZOUSwwLjMzMzMzMzNlbUYnLUYsNiVRImlGJ0YvRjJGOS8lL3N1YnNjcmlwdHNoaWZ0R1EiMEYnRmBvRmhvLUY2Ni1RIj1GJ0Y5RjtGPkZARkJGREZGRkhGSkZNLUkjbW5HRiQ2JFEiMkYnRjktRjY2LVEjLi5GJ0Y5RjtGPkZARkJGREZGRkgvRktRLDAuMjIyMjIyMmVtRicvRk5GZW8tRiw2JVEiVEYnRi9GMi1GNjYtUSgmbWludXM7RidGOUY7Rj5GQEZCRkRGRkZIRmhwL0ZORmlwLUZicDYkUSIxRidGOS1GNjYtUSJ+RidGOUY7Rj5GQEZCRkRGRkZIRmRvRmpwRjlGOUZgb0ZULUZQNiQtRiM2LC1GZm42JS1GLDYlUSYmcGhpO0YnL0YwRj1GOUZbb0ZbcEZgb0Zob0ZecEZicUZlcEZbcUZecUZhcEY5RjlGYG8tRmZuNiUtRiw2JVEnJiM5NjY7RidGYXJGOS1GIzYpRl1vRmBvRltxRl5xRmJxRi9GMkZbcC1GNjYtUScmc2RvdDtGJ0Y5RjtGPkZARkJGREZGRkhGZG9GanAtRmZuNiVGaG4tRiM2J0Zdb0Zgb0ZbcUYvRjJGW3BGYG9GZXEtRmZuNiVGZHItRiM2Ki1GYnA2JEZdcEY5RmBvRmJxLyUrZm9yZWdyb3VuZEdRKlswLDAsMjU1XUYnLyUrZXhlY3V0YWJsZUdGPS8lKXJlYWRvbmx5R0YxLyUwZm9udF9zdHlsZV9uYW1lR1EqMkR+T3V0cHV0RidGOUZbcC1GNjYtUTEmSW52aXNpYmxlVGltZXM7RidGOUY7Rj5GQEZCRkRGRkZIRmRvRmpwLUZmbjYlRl5yLUYjNihGYnFGZnNGaXNGW3RGXXRGOUZbcEZgdC1GZm42JUZeci1GIzYoRmFwRmZzRmlzRlt0Rl10RjlGW3BGYHQtRmZuNiVGXnItRiM2KC1GYnA2JFEiM0YnRjlGZnNGaXNGW3RGXXRGOUZbcEZgdC1GLDYlUScmIzk2ODtGJ0ZhckY5RmBvLUkmbWZyYWNHRiQ2KC1GIzYmLUZmbjYlRl5yLUYjNiZGZHNGYG9GYXBGOUZbcEZgdEZpc0Y5LUYjNiYtRmZuNiVGXnItRiM2JkZkc0Zgb0ZicUY5RltwLUYsNiNRIUYnRi9GMi8lLmxpbmV0aGlja25lc3NHRmRxLyUrZGVub21hbGlnbkdRJ2NlbnRlckYnLyUpbnVtYWxpZ25HRlt3LyUpYmV2ZWxsZWRHRj1GYG8tRmZuNiUtRiw2JVEnJiM5NjM7RidGYXJGOS1GIzYkLUYsNiVRIk5GJ0YvRjJGOUZbcEZgby1GLDYlUShrYXBwYWkyRidGL0YyLUZQNiYtRiM2JS1GYnA2JFEjMThGJ0Y5RmlzRjlGOS8lJW9wZW5HUSJbRicvJSZjbG9zZUdRIl1GJ0Zpc0Y5RjkvRmV4UScmbGFuZztGJy9GaHhRJyZyYW5nO0YnLUY2Ni1RIjtGJ0Y5RjtGY29GQEZCRkRGRkZIRmRvRk1GaXNGOQ==">LUklbXJvd0c2Iy9JK21vZHVsZW5hbWVHNiJJLFR5cGVzZXR0aW5nR0koX3N5c2xpYkdGJzYoLUkjbWlHRiQ2JVEic0YnLyUnaXRhbGljR1EldHJ1ZUYnLyUsbWF0aHZhcmlhbnRHUSdpdGFsaWNGJy1JI21vR0YkNi1RKiZjb2xvbmVxO0YnL0YzUSdub3JtYWxGJy8lJmZlbmNlR1EmZmFsc2VGJy8lKnNlcGFyYXRvckdGPS8lKXN0cmV0Y2h5R0Y9LyUqc3ltbWV0cmljR0Y9LyUobGFyZ2VvcEdGPS8lLm1vdmFibGVsaW1pdHNHRj0vJSdhY2NlbnRHRj0vJSdsc3BhY2VHUSwwLjI3Nzc3NzhlbUYnLyUncnNwYWNlR0ZMLUkobWZlbmNlZEdGJDYmLUYjNj8tRiw2JVEkc2VxRidGL0YyLUZQNiQtRiM2LS1JJW1zdWJHRiQ2JS1GLDYlUSJwRidGL0YyLUYjNiYtRiw2JVEiYUYnRi9GMi1GNjYtUSIsRidGOUY7L0Y/RjFGQEZCRkRGRkZIL0ZLUSYwLjBlbUYnL0ZOUSwwLjMzMzMzMzNlbUYnLUYsNiVRImlGJ0YvRjJGOS8lL3N1YnNjcmlwdHNoaWZ0R1EiMEYnRmBvRmhvLUY2Ni1RIj1GJ0Y5RjtGPkZARkJGREZGRkhGSkZNLUkjbW5HRiQ2JFEiMkYnRjktRjY2LVEjLi5GJ0Y5RjtGPkZARkJGREZGRkgvRktRLDAuMjIyMjIyMmVtRicvRk5GZW8tRiw2JVEiVEYnRi9GMi1GNjYtUSgmbWludXM7RidGOUY7Rj5GQEZCRkRGRkZIRmhwL0ZORmlwLUZicDYkUSIxRidGOS1GNjYtUSJ+RidGOUY7Rj5GQEZCRkRGRkZIRmRvRmpwRjlGOUZgb0ZULUZQNiQtRiM2LC1GZm42JS1GLDYlUSYmcGhpO0YnL0YwRj1GOUZbb0ZbcEZgb0Zob0ZecEZicUZlcEZbcUZecUZhcEY5RjlGYG8tRmZuNiUtRiw2JVEnJiM5NjY7RidGYXJGOS1GIzYpRl1vRmBvRltxRl5xRmJxRi9GMkZbcC1GNjYtUScmc2RvdDtGJ0Y5RjtGPkZARkJGREZGRkhGZG9GanAtRmZuNiVGaG4tRiM2J0Zdb0Zgb0ZbcUYvRjJGW3BGYG9GZXEtRmZuNiVGZHItRiM2Ki1GYnA2JEZdcEY5RmBvRmJxLyUrZm9yZWdyb3VuZEdRKlswLDAsMjU1XUYnLyUrZXhlY3V0YWJsZUdGPS8lKXJlYWRvbmx5R0YxLyUwZm9udF9zdHlsZV9uYW1lR1EqMkR+T3V0cHV0RidGOUZbcC1GNjYtUTEmSW52aXNpYmxlVGltZXM7RidGOUY7Rj5GQEZCRkRGRkZIRmRvRmpwLUZmbjYlRl5yLUYjNihGYnFGZnNGaXNGW3RGXXRGOUZbcEZgdC1GZm42JUZeci1GIzYoRmFwRmZzRmlzRlt0Rl10RjlGW3BGYHQtRmZuNiVGXnItRiM2KC1GYnA2JFEiM0YnRjlGZnNGaXNGW3RGXXRGOUZbcEZgdC1GLDYlUScmIzk2ODtGJ0ZhckY5RmBvLUkmbWZyYWNHRiQ2KC1GIzYmLUZmbjYlRl5yLUYjNiZGZHNGYG9GYXBGOUZbcEZgdEZpc0Y5LUYjNiYtRmZuNiVGXnItRiM2JkZkc0Zgb0ZicUY5RltwLUYsNiNRIUYnRi9GMi8lLmxpbmV0aGlja25lc3NHRmRxLyUrZGVub21hbGlnbkdRJ2NlbnRlckYnLyUpbnVtYWxpZ25HRlt3LyUpYmV2ZWxsZWRHRj1GYG8tRmZuNiUtRiw2JVEnJiM5NjM7RidGYXJGOS1GIzYkLUYsNiVRIk5GJ0YvRjJGOUZbcEZgby1GLDYlUShrYXBwYWkyRidGL0YyLUZQNiYtRiM2JS1GYnA2JFEjMThGJ0Y5RmlzRjlGOS8lJW9wZW5HUSJbRicvJSZjbG9zZUdRIl1GJ0Zpc0Y5RjkvRmV4UScmbGFuZztGJy9GaHhRJyZyYW5nO0YnLUY2Ni1RIjtGJ0Y5RjtGY29GQEZCRkRGRkZIRmRvRk1GaXNGOQ==</Equation></Text-field>
</Input>
<Output>
<Text-field style="2D Output" layout="Maple Output"><Equation executable="false" style="2D Output" display="LUklbXJvd0c2Iy9JK21vZHVsZW5hbWVHNiJJLFR5cGVzZXR0aW5nR0koX3N5c2xpYkdGJzYoLUkjbWlHRiQ2JVEic0YnLyUnaXRhbGljR1EldHJ1ZUYnLyUsbWF0aHZhcmlhbnRHUSdpdGFsaWNGJy1JI21vR0YkNi1RIzo9RicvRjNRJ25vcm1hbEYnLyUmZmVuY2VHUSZmYWxzZUYnLyUqc2VwYXJhdG9yR0Y9LyUpc3RyZXRjaHlHRj0vJSpzeW1tZXRyaWNHRj0vJShsYXJnZW9wR0Y9LyUubW92YWJsZWxpbWl0c0dGPS8lJ2FjY2VudEdGPS8lJ2xzcGFjZUdRLDAuMjc3Nzc3OGVtRicvJSdyc3BhY2VHRkwtSShtYWN0aW9uR0YkNiUtSShtZmVuY2VkR0YkNiYtSSdtdGFibGVHRiQ2OC1JJG10ckdGJDYmLUkkbXRkR0YkNigtRiM2Ji1GLDYlUSp+MX4uLn4xN35GJ0YvRjItSSVtc3ViR0YkNiUtRiw2JVEnVmVjdG9yRidGL0YyLUYjNiUtRiw2JVEnY29sdW1uRidGL0YyLyUrZm9yZWdyb3VuZEdRKFswLDAsMF1GJ0Y5LyUvc3Vic2NyaXB0c2hpZnRHUSIwRidGaG9GOS8lKXJvd2FsaWduR1EhRicvJSxjb2x1bW5hbGlnbkdGYHAvJStncm91cGFsaWduR0ZgcC8lKHJvd3NwYW5HUSIxRicvJStjb2x1bW5zcGFuR0ZncEZecEZhcEZjcC1GWTYmLUZmbjYoLUYjNiYtRiw2JVEsRGF0YX5UeXBlOn5GJ0YvRjItRiw2JVEpYW55dGhpbmdGJ0YvRjJGaG9GOUZecEZhcEZjcEZlcEZocEZecEZhcEZjcC1GWTYmLUZmbjYoLUYjNiYtRiw2JVEqU3RvcmFnZTp+RidGL0YyLUYsNiVRLHJlY3Rhbmd1bGFyRidGL0YyRmhvRjlGXnBGYXBGY3BGZXBGaHBGXnBGYXBGY3AtRlk2Ji1GZm42KC1GIzYmLUYsNiVRKE9yZGVyOn5GJ0YvRjItRiw2JVEuRm9ydHJhbl9vcmRlckYnRi9GMkZob0Y5Rl5wRmFwRmNwRmVwRmhwRl5wRmFwRmNwLyUmYWxpZ25HUSVheGlzRicvRl9wUSliYXNlbGluZUYnL0ZicFEnY2VudGVyRicvRmRwUSd8ZnJsZWZ0fGhyRicvJS9hbGlnbm1lbnRzY29wZUdGMS8lLGNvbHVtbndpZHRoR1ElYXV0b0YnLyUmd2lkdGhHRlt0LyUrcm93c3BhY2luZ0dRJjEuMGV4RicvJS5jb2x1bW5zcGFjaW5nR1EmMC44ZW1GJy8lKXJvd2xpbmVzR1Elbm9uZUYnLyUsY29sdW1ubGluZXNHRmZ0LyUmZnJhbWVHRmZ0LyUtZnJhbWVzcGFjaW5nR1EsMC40ZW1+MC41ZXhGJy8lKmVxdWFscm93c0dGPS8lLWVxdWFsY29sdW1uc0dGPS8lLWRpc3BsYXlzdHlsZUdGPS8lJXNpZGVHUSZyaWdodEYnLyUwbWlubGFiZWxzcGFjaW5nR0ZjdEY5LyUlb3BlbkdRIltGJy8lJmNsb3NlR1EiXUYnLyUrYWN0aW9udHlwZUdRLWJyb3dzZXJ0YWJsZUYnLyUpcnRhYmxlaWRHUSk1MjQyOTAzNkYnRmhvLyUpcmVhZG9ubHlHRj1GOQ==">LUklbXJvd0c2Iy9JK21vZHVsZW5hbWVHNiJJLFR5cGVzZXR0aW5nR0koX3N5c2xpYkdGJzYoLUkjbWlHRiQ2JVEic0YnLyUnaXRhbGljR1EldHJ1ZUYnLyUsbWF0aHZhcmlhbnRHUSdpdGFsaWNGJy1JI21vR0YkNi1RIzo9RicvRjNRJ25vcm1hbEYnLyUmZmVuY2VHUSZmYWxzZUYnLyUqc2VwYXJhdG9yR0Y9LyUpc3RyZXRjaHlHRj0vJSpzeW1tZXRyaWNHRj0vJShsYXJnZW9wR0Y9LyUubW92YWJsZWxpbWl0c0dGPS8lJ2FjY2VudEdGPS8lJ2xzcGFjZUdRLDAuMjc3Nzc3OGVtRicvJSdyc3BhY2VHRkwtSShtYWN0aW9uR0YkNiUtSShtZmVuY2VkR0YkNiYtSSdtdGFibGVHRiQ2OC1JJG10ckdGJDYmLUkkbXRkR0YkNigtRiM2Ji1GLDYlUSp+MX4uLn4xN35GJ0YvRjItSSVtc3ViR0YkNiUtRiw2JVEnVmVjdG9yRidGL0YyLUYjNiUtRiw2JVEnY29sdW1uRidGL0YyLyUrZm9yZWdyb3VuZEdRKFswLDAsMF1GJ0Y5LyUvc3Vic2NyaXB0c2hpZnRHUSIwRidGaG9GOS8lKXJvd2FsaWduR1EhRicvJSxjb2x1bW5hbGlnbkdGYHAvJStncm91cGFsaWduR0ZgcC8lKHJvd3NwYW5HUSIxRicvJStjb2x1bW5zcGFuR0ZncEZecEZhcEZjcC1GWTYmLUZmbjYoLUYjNiYtRiw2JVEsRGF0YX5UeXBlOn5GJ0YvRjItRiw2JVEpYW55dGhpbmdGJ0YvRjJGaG9GOUZecEZhcEZjcEZlcEZocEZecEZhcEZjcC1GWTYmLUZmbjYoLUYjNiYtRiw2JVEqU3RvcmFnZTp+RidGL0YyLUYsNiVRLHJlY3Rhbmd1bGFyRidGL0YyRmhvRjlGXnBGYXBGY3BGZXBGaHBGXnBGYXBGY3AtRlk2Ji1GZm42KC1GIzYmLUYsNiVRKE9yZGVyOn5GJ0YvRjItRiw2JVEuRm9ydHJhbl9vcmRlckYnRi9GMkZob0Y5Rl5wRmFwRmNwRmVwRmhwRl5wRmFwRmNwLyUmYWxpZ25HUSVheGlzRicvRl9wUSliYXNlbGluZUYnL0ZicFEnY2VudGVyRicvRmRwUSd8ZnJsZWZ0fGhyRicvJS9hbGlnbm1lbnRzY29wZUdGMS8lLGNvbHVtbndpZHRoR1ElYXV0b0YnLyUmd2lkdGhHRlt0LyUrcm93c3BhY2luZ0dRJjEuMGV4RicvJS5jb2x1bW5zcGFjaW5nR1EmMC44ZW1GJy8lKXJvd2xpbmVzR1Elbm9uZUYnLyUsY29sdW1ubGluZXNHRmZ0LyUmZnJhbWVHRmZ0LyUtZnJhbWVzcGFjaW5nR1EsMC40ZW1+MC41ZXhGJy8lKmVxdWFscm93c0dGPS8lLWVxdWFsY29sdW1uc0dGPS8lLWRpc3BsYXlzdHlsZUdGPS8lJXNpZGVHUSZyaWdodEYnLyUwbWlubGFiZWxzcGFjaW5nR0ZjdEY5LyUlb3BlbkdRIltGJy8lJmNsb3NlR1EiXUYnLyUrYWN0aW9udHlwZUdRLWJyb3dzZXJ0YWJsZUYnLyUpcnRhYmxlaWRHUSk1MjQyOTAzNkYnRmhvLyUpcmVhZG9ubHlHRj1GOQ==</Equation></Text-field>
</Output>
</Group>
<Group labelreference="L6534" drawlabel="true">
<Input>
<Text-field prompt="&gt; " style="Maple Input" layout="Normal"><Equation executable="true" style="2D Input" input-equation="" display="LUklbXJvd0c2Iy9JK21vZHVsZW5hbWVHNiJJLFR5cGVzZXR0aW5nR0koX3N5c2xpYkdGJzYlLUkjbW9HRiQ2LVEiI0YnLyUsbWF0aHZhcmlhbnRHUSdub3JtYWxGJy8lJmZlbmNlR1EmZmFsc2VGJy8lKnNlcGFyYXRvckdGNC8lKXN0cmV0Y2h5R0Y0LyUqc3ltbWV0cmljR0Y0LyUobGFyZ2VvcEdGNC8lLm1vdmFibGVsaW1pdHNHRjQvJSdhY2NlbnRHRjQvJSdsc3BhY2VHUSYwLjBlbUYnLyUncnNwYWNlR0ZDLUkjbWlHRiQ2JVFYY2hlY2t+cmVwYXJhbWV0ZXJpc2F0aW9ufnRoZW9yZW1+YXBwbGllc34oc2hvdWxkfmJlfjApOkYnLyUnaXRhbGljR0Y0Ri9GLw==">LUklbXJvd0c2Iy9JK21vZHVsZW5hbWVHNiJJLFR5cGVzZXR0aW5nR0koX3N5c2xpYkdGJzYlLUkjbW9HRiQ2LVEiI0YnLyUsbWF0aHZhcmlhbnRHUSdub3JtYWxGJy8lJmZlbmNlR1EmZmFsc2VGJy8lKnNlcGFyYXRvckdGNC8lKXN0cmV0Y2h5R0Y0LyUqc3ltbWV0cmljR0Y0LyUobGFyZ2VvcEdGNC8lLm1vdmFibGVsaW1pdHNHRjQvJSdhY2NlbnRHRjQvJSdsc3BhY2VHUSYwLjBlbUYnLyUncnNwYWNlR0ZDLUkjbWlHRiQ2JVFYY2hlY2t+cmVwYXJhbWV0ZXJpc2F0aW9ufnRoZW9yZW1+YXBwbGllc34oc2hvdWxkfmJlfjApOkYnLyUnaXRhbGljR0Y0Ri9GLw==</Equation><Equation executable="true" style="2D Input" input-equation="" display="LUklbXJvd0c2Iy9JK21vZHVsZW5hbWVHNiJJLFR5cGVzZXR0aW5nR0koX3N5c2xpYkdGJzYlLUkjbWlHRiQ2I1EhRicvJStleGVjdXRhYmxlR1EmZmFsc2VGJy8lLG1hdGh2YXJpYW50R1Enbm9ybWFsRic=">LUklbXJvd0c2Iy9JK21vZHVsZW5hbWVHNiJJLFR5cGVzZXR0aW5nR0koX3N5c2xpYkdGJzYjLUkjbWlHRiQ2I1EhRic=</Equation></Text-field>
</Input>
</Group><Presentation-Block>
<Group labelreference="L6533" drawlabel="true">
<Input>
<Text-field prompt="&gt; " style="Maple Input" layout="Normal"><Equation executable="true" style="2D Input" input-equation="" display="LUklbXJvd0c2Iy9JK21vZHVsZW5hbWVHNiJJLFR5cGVzZXR0aW5nR0koX3N5c2xpYkdGJzYqLUkjbWlHRiQ2JVEqRGltZW5zaW9uRicvJSdpdGFsaWNHUSV0cnVlRicvJSxtYXRodmFyaWFudEdRJ2l0YWxpY0YnLUkobWZlbmNlZEdGJDYkLUYjNiUtRiw2JVEic0YnRi9GMi8lK2V4ZWN1dGFibGVHUSZmYWxzZUYnL0YzUSdub3JtYWxGJ0ZALUkjbW9HRiQ2LVEqJnVtaW51czA7RidGQC8lJmZlbmNlR0Y/LyUqc2VwYXJhdG9yR0Y/LyUpc3RyZXRjaHlHRj8vJSpzeW1tZXRyaWNHRj8vJShsYXJnZW9wR0Y/LyUubW92YWJsZWxpbWl0c0dGPy8lJ2FjY2VudEdGPy8lJ2xzcGFjZUdRLDAuMjIyMjIyMmVtRicvJSdyc3BhY2VHRlYtRiw2JVElUmFua0YnRi9GMi1GNjYkLUYjNiYtRiw2JVElRG1hdEYnRi9GMi1GNjYkLUYjNidGOi1GQzYtUSIsRidGQEZGL0ZJRjFGSkZMRk5GUEZSL0ZVUSYwLjBlbUYnL0ZYUSwwLjMzMzMzMzNlbUYnLUYsNiVRJ3BhcnNpMkYnRi9GMkY9RkBGQEY9RkBGQC1GQzYtUSI7RidGQEZGRmRvRkpGTEZORlBGUkZlby9GWFEsMC4yNzc3Nzc4ZW1GJ0Y9RkA=">LUklbXJvd0c2Iy9JK21vZHVsZW5hbWVHNiJJLFR5cGVzZXR0aW5nR0koX3N5c2xpYkdGJzYqLUkjbWlHRiQ2JVEqRGltZW5zaW9uRicvJSdpdGFsaWNHUSV0cnVlRicvJSxtYXRodmFyaWFudEdRJ2l0YWxpY0YnLUkobWZlbmNlZEdGJDYkLUYjNiUtRiw2JVEic0YnRi9GMi8lK2V4ZWN1dGFibGVHUSZmYWxzZUYnL0YzUSdub3JtYWxGJ0ZALUkjbW9HRiQ2LVEqJnVtaW51czA7RidGQC8lJmZlbmNlR0Y/LyUqc2VwYXJhdG9yR0Y/LyUpc3RyZXRjaHlHRj8vJSpzeW1tZXRyaWNHRj8vJShsYXJnZW9wR0Y/LyUubW92YWJsZWxpbWl0c0dGPy8lJ2FjY2VudEdGPy8lJ2xzcGFjZUdRLDAuMjIyMjIyMmVtRicvJSdyc3BhY2VHRlYtRiw2JVElUmFua0YnRi9GMi1GNjYkLUYjNiYtRiw2JVElRG1hdEYnRi9GMi1GNjYkLUYjNidGOi1GQzYtUSIsRidGQEZGL0ZJRjFGSkZMRk5GUEZSL0ZVUSYwLjBlbUYnL0ZYUSwwLjMzMzMzMzNlbUYnLUYsNiVRJ3BhcnNpMkYnRi9GMkY9RkBGQEY9RkBGQC1GQzYtUSI7RidGQEZGRmRvRkpGTEZORlBGUkZlby9GWFEsMC4yNzc3Nzc4ZW1GJ0Y9RkA=</Equation></Text-field>
</Input>
<Output>
<Text-field style="2D Output" layout="Maple Output"><Equation executable="false" style="2D Output">IiIh</Equation></Text-field>
</Output>
</Group>
<Group view="code" labelreference="L6531" drawlabel="true">
<Input>
<Text-field prompt="&gt; " style="Maple Input" layout="Normal"><Equation executable="true" style="2D Input" input-equation="" display="LUklbXJvd0c2Iy9JK21vZHVsZW5hbWVHNiJJLFR5cGVzZXR0aW5nR0koX3N5c2xpYkdGJzYmLUkjbW9HRiQ2LVEiI0YnLyUsbWF0aHZhcmlhbnRHUSdub3JtYWxGJy8lJmZlbmNlR1EmZmFsc2VGJy8lKnNlcGFyYXRvckdGNC8lKXN0cmV0Y2h5R0Y0LyUqc3ltbWV0cmljR0Y0LyUobGFyZ2VvcEdGNC8lLm1vdmFibGVsaW1pdHNHRjQvJSdhY2NlbnRHRjQvJSdsc3BhY2VHUSYwLjBlbUYnLyUncnNwYWNlR0ZDLUkjbWlHRiQ2JVFAUmV3cml0dGluZ34mIzk1NDt+aW5+dGVybXN+b2Z+c0YnLyUnaXRhbGljR0Y0Ri8vJStleGVjdXRhYmxlR0Y0Ri8=">LUklbXJvd0c2Iy9JK21vZHVsZW5hbWVHNiJJLFR5cGVzZXR0aW5nR0koX3N5c2xpYkdGJzYmLUkjbW9HRiQ2LVEiI0YnLyUsbWF0aHZhcmlhbnRHUSdub3JtYWxGJy8lJmZlbmNlR1EmZmFsc2VGJy8lKnNlcGFyYXRvckdGNC8lKXN0cmV0Y2h5R0Y0LyUqc3ltbWV0cmljR0Y0LyUobGFyZ2VvcEdGNC8lLm1vdmFibGVsaW1pdHNHRjQvJSdhY2NlbnRHRjQvJSdsc3BhY2VHUSYwLjBlbUYnLyUncnNwYWNlR0ZDLUkjbWlHRiQ2JVFAUmV3cml0dGluZ34mIzk1NDt+aW5+dGVybXN+b2Z+c0YnLyUnaXRhbGljR0Y0Ri8vJStleGVjdXRhYmxlR0Y0Ri8=</Equation></Text-field>
</Input>
</Group>
<Group view="code" labelreference="L6532" drawlabel="true">
<Input>
<Text-field prompt="&gt; " style="Maple Input" layout="Normal"><Equation executable="true" style="2D Input" input-equation="" display="LUklbXJvd0c2Iy9JK21vZHVsZW5hbWVHNiJJLFR5cGVzZXR0aW5nR0koX3N5c2xpYkdGJzYpLUkjbWlHRiQ2JVEjQUFGJy8lJ2l0YWxpY0dRJXRydWVGJy8lLG1hdGh2YXJpYW50R1EnaXRhbGljRictSSNtb0dGJDYtUSomY29sb25lcTtGJy9GM1Enbm9ybWFsRicvJSZmZW5jZUdRJmZhbHNlRicvJSpzZXBhcmF0b3JHRj0vJSlzdHJldGNoeUdGPS8lKnN5bW1ldHJpY0dGPS8lKGxhcmdlb3BHRj0vJS5tb3ZhYmxlbGltaXRzR0Y9LyUnYWNjZW50R0Y9LyUnbHNwYWNlR1EsMC4yNzc3Nzc4ZW1GJy8lJ3JzcGFjZUdGTC1GLDYlUSZzb2x2ZUYnRi9GMi1JKG1mZW5jZWRHRiQ2JC1GIzYmLUZTNiYtRiM2JS1GLDYlUSRzZXFGJ0YvRjItRlM2JC1GIzYvLUYsNiVRInNGJ0YvRjItRlM2Ji1GIzYkLUYsNiVRImlGJ0YvRjJGOUY5LyUlb3BlbkdRIltGJy8lJmNsb3NlR1EiXUYnLUY2Ni1RIj1GJ0Y5RjtGPkZARkJGREZGRkhGSkZNLUYsNiVRI3NzRidGL0YyRl9vLUY2Ni1RIixGJ0Y5RjsvRj9GMUZARkJGREZGRkgvRktRJjAuMGVtRicvRk5RLDAuMzMzMzMzM2VtRidGY29GXHAtSSNtbkdGJDYkUSIxRidGOS1GNjYtUSMuLkYnRjlGO0Y+RkBGQkZERkZGSC9GS1EsMC4yMjIyMjIyZW1GJy9GTkZncC1GLDYlUSpEaW1lbnNpb25GJ0YvRjItRlM2JC1GIzYkRlxvRjlGOUY5RjlGOUY5L0Znb1EifGZyRicvRmpvUSJ8aHJGJ0ZicC1GUzYmLUYjNiVGZW4tRlM2JC1GIzYsLUYsNiVRJ3BhcnNpMkYnRi9GMkZfb0ZicEZjb0ZccEZqcEZecUZkcS1GUzYkLUYjNiRGZ3JGOUY5RjlGOUY5RjlGW3JGXXJGOUY5LUY2Ni1RIjpGJ0Y5RjtGPkZARkJGREZGRkhGSkZNLyUrZXhlY3V0YWJsZUdGPUY5">LUklbXJvd0c2Iy9JK21vZHVsZW5hbWVHNiJJLFR5cGVzZXR0aW5nR0koX3N5c2xpYkdGJzYpLUkjbWlHRiQ2JVEjQUFGJy8lJ2l0YWxpY0dRJXRydWVGJy8lLG1hdGh2YXJpYW50R1EnaXRhbGljRictSSNtb0dGJDYtUSomY29sb25lcTtGJy9GM1Enbm9ybWFsRicvJSZmZW5jZUdRJmZhbHNlRicvJSpzZXBhcmF0b3JHRj0vJSlzdHJldGNoeUdGPS8lKnN5bW1ldHJpY0dGPS8lKGxhcmdlb3BHRj0vJS5tb3ZhYmxlbGltaXRzR0Y9LyUnYWNjZW50R0Y9LyUnbHNwYWNlR1EsMC4yNzc3Nzc4ZW1GJy8lJ3JzcGFjZUdGTC1GLDYlUSZzb2x2ZUYnRi9GMi1JKG1mZW5jZWRHRiQ2JC1GIzYmLUZTNiYtRiM2JS1GLDYlUSRzZXFGJ0YvRjItRlM2JC1GIzYvLUYsNiVRInNGJ0YvRjItRlM2Ji1GIzYkLUYsNiVRImlGJ0YvRjJGOUY5LyUlb3BlbkdRIltGJy8lJmNsb3NlR1EiXUYnLUY2Ni1RIj1GJ0Y5RjtGPkZARkJGREZGRkhGSkZNLUYsNiVRI3NzRidGL0YyRl9vLUY2Ni1RIixGJ0Y5RjsvRj9GMUZARkJGREZGRkgvRktRJjAuMGVtRicvRk5RLDAuMzMzMzMzM2VtRidGY29GXHAtSSNtbkdGJDYkUSIxRidGOS1GNjYtUSMuLkYnRjlGO0Y+RkBGQkZERkZGSC9GS1EsMC4yMjIyMjIyZW1GJy9GTkZncC1GLDYlUSpEaW1lbnNpb25GJ0YvRjItRlM2JC1GIzYkRlxvRjlGOUY5RjlGOUY5L0Znb1EifGZyRicvRmpvUSJ8aHJGJ0ZicC1GUzYmLUYjNiVGZW4tRlM2JC1GIzYsLUYsNiVRJ3BhcnNpMkYnRi9GMkZfb0ZicEZjb0ZccEZqcEZecUZkcS1GUzYkLUYjNiRGZ3JGOUY5RjlGOUY5RjlGW3JGXXJGOUY5LUY2Ni1RIjpGJ0Y5RjtGPkZARkJGREZGRkhGSkZNLyUrZXhlY3V0YWJsZUdGPUY5</Equation></Text-field>
</Input>
</Group>
<Group view="code" labelreference="L6530" drawlabel="true">
<Input>
<Text-field prompt="&gt; " style="Maple Input" layout="Normal"><Equation executable="true" style="2D Input" input-equation="" display="LUklbXJvd0c2Iy9JK21vZHVsZW5hbWVHNiJJLFR5cGVzZXR0aW5nR0koX3N5c2xpYkdGJzZMLUkjbWlHRiQ2JVEqa2FwcGFpMnJlRicvJSdpdGFsaWNHUSV0cnVlRicvJSxtYXRodmFyaWFudEdRJ2l0YWxpY0YnLUkjbW9HRiQ2LVEqJmNvbG9uZXE7RicvRjNRJ25vcm1hbEYnLyUmZmVuY2VHUSZmYWxzZUYnLyUqc2VwYXJhdG9yR0Y9LyUpc3RyZXRjaHlHRj0vJSpzeW1tZXRyaWNHRj0vJShsYXJnZW9wR0Y9LyUubW92YWJsZWxpbWl0c0dGPS8lJ2FjY2VudEdGPS8lJ2xzcGFjZUdRLDAuMjc3Nzc3OGVtRicvJSdyc3BhY2VHRkwtRiw2JVEnVmVjdG9yRidGL0YyLUkobWZlbmNlZEdGJDYkLUYjNiYtRiw2JVEqRGltZW5zaW9uRidGL0YyLUZTNiQtRiM2JS1GLDYlUShrYXBwYWkyRidGL0YyLyUrZXhlY3V0YWJsZUdGPUY5RjlGW29GOUY5LUY2Ni1RIjpGJ0Y5RjtGPkZARkJGREZGRkhGSkZNLUknbXNwYWNlR0YkNiYvJSdoZWlnaHRHUSYwLjBleEYnLyUmd2lkdGhHUSYwLjBlbUYnLyUmZGVwdGhHRmVvLyUqbGluZWJyZWFrR1EobmV3bGluZUYnLUY2Ni1RIn5GJ0Y5RjtGPkZARkJGREZGRkgvRktGaG8vRk5GaG8tRjY2L1EkZm9yRicvJSVib2xkR0YxL0YzUSVib2xkRicvJStmb250d2VpZ2h0R0ZpcEY7Rj5GQEZCRkRGRkZIRmFwRmJwRl5wLUYsNiVRImlGJ0YvRjJGXnAtRjY2L1ElZnJvbUYnRmZwRmhwRmpwRjtGPkZARkJGREZGRkhGYXBGYnBGXnAtSSNtbkdGJDYkUSIxRidGOUZecC1GNjYvUSN0b0YnRmZwRmhwRmpwRjtGPkZARkJGREZGRkhGYXBGYnBGXnAtRmNxNiRRIzE5RidGOUZecC1GNjYvUSNkb0YnRmZwRmhwRmpwRjtGPkZARkJGREZGRkhGYXBGYnBGYG9GYG9GXnBGXnBGXnBGXnBGXnBGXnBGKy1GUzYmLUYjNiUtRiw2JUZecS9GMEY9RjlGW29GOUY5LyUlb3BlbkdRIltGJy8lJmNsb3NlR1EiXUYnRjUtRiw2JVEpc2ltcGxpZnlGJ0ZlckY5LUZTNiQtRiM2Ji1GLDYlUSphcHBseXJ1bGVGJ0ZlckY5LUZTNiQtRiM2KC1GUzYmLUYjNictRiw2I1EhRictRiM2JS1GLDYlUSRzZXFGJ0YvRjItRlM2JC1GIzYsLUYsNiVRI29wRidGL0YyLUZTNiQtRiM2JkZccS1GNjYtUSIsRidGOUY7L0Y/RjFGQEZCRkRGRkZIRmFwL0ZOUSwwLjMzMzMzMzNlbUYnLUYsNiVRI0FBRidGL0YyRjlGOUZhdUZccS1GNjYtUSI9RidGOUY7Rj5GQEZCRkRGRkZIRkpGTUZicS1GNjYtUSMuLkYnRjlGO0Y+RkBGQkZERkZGSC9GS1EsMC4yMjIyMjIyZW1GJ0ZicC1GLDYlUSVub3BzRidGL0YyLUZTNiQtRiM2JC1GLDYlRml1RmVyRjlGOUY5RjlGOUY5Rl50RltvRjlGOUZmckZpckZhdUZobi1GUzYmLUYjNiVGXHFGW29GOUY5RmZyRmlyRltvRjlGOUZbb0Y5RjktRjY2LVEiO0YnRjlGO0ZkdUZARkJGREZGRkhGYXBGTUZgb0ZecC1GNjYvUSRlbmRGJ0ZmcEZocEZqcEY7Rj5GQEZCRkRGRkZIRmFwRmJwRl5wRlxyRl93RltvRjk=">LUklbXJvd0c2Iy9JK21vZHVsZW5hbWVHNiJJLFR5cGVzZXR0aW5nR0koX3N5c2xpYkdGJzZMLUkjbWlHRiQ2JVEqa2FwcGFpMnJlRicvJSdpdGFsaWNHUSV0cnVlRicvJSxtYXRodmFyaWFudEdRJ2l0YWxpY0YnLUkjbW9HRiQ2LVEqJmNvbG9uZXE7RicvRjNRJ25vcm1hbEYnLyUmZmVuY2VHUSZmYWxzZUYnLyUqc2VwYXJhdG9yR0Y9LyUpc3RyZXRjaHlHRj0vJSpzeW1tZXRyaWNHRj0vJShsYXJnZW9wR0Y9LyUubW92YWJsZWxpbWl0c0dGPS8lJ2FjY2VudEdGPS8lJ2xzcGFjZUdRLDAuMjc3Nzc3OGVtRicvJSdyc3BhY2VHRkwtRiw2JVEnVmVjdG9yRidGL0YyLUkobWZlbmNlZEdGJDYkLUYjNiYtRiw2JVEqRGltZW5zaW9uRidGL0YyLUZTNiQtRiM2JS1GLDYlUShrYXBwYWkyRidGL0YyLyUrZXhlY3V0YWJsZUdGPUY5RjlGW29GOUY5LUY2Ni1RIjpGJ0Y5RjtGPkZARkJGREZGRkhGSkZNLUknbXNwYWNlR0YkNiYvJSdoZWlnaHRHUSYwLjBleEYnLyUmd2lkdGhHUSYwLjBlbUYnLyUmZGVwdGhHRmVvLyUqbGluZWJyZWFrR1EobmV3bGluZUYnLUY2Ni1RIn5GJ0Y5RjtGPkZARkJGREZGRkgvRktGaG8vRk5GaG8tRjY2L1EkZm9yRicvJSVib2xkR0YxL0YzUSVib2xkRicvJStmb250d2VpZ2h0R0ZpcEY7Rj5GQEZCRkRGRkZIRmFwRmJwRl5wLUYsNiVRImlGJ0YvRjJGXnAtRjY2L1ElZnJvbUYnRmZwRmhwRmpwRjtGPkZARkJGREZGRkhGYXBGYnBGXnAtSSNtbkdGJDYkUSIxRidGOUZecC1GNjYvUSN0b0YnRmZwRmhwRmpwRjtGPkZARkJGREZGRkhGYXBGYnBGXnAtRmNxNiRRIzE5RidGOUZecC1GNjYvUSNkb0YnRmZwRmhwRmpwRjtGPkZARkJGREZGRkhGYXBGYnBGYG9GYG9GXnBGXnBGXnBGXnBGXnBGXnBGKy1GUzYmLUYjNiUtRiw2JUZecS9GMEY9RjlGW29GOUY5LyUlb3BlbkdRIltGJy8lJmNsb3NlR1EiXUYnRjUtRiw2JVEpc2ltcGxpZnlGJ0ZlckY5LUZTNiQtRiM2Ji1GLDYlUSphcHBseXJ1bGVGJ0ZlckY5LUZTNiQtRiM2KC1GUzYmLUYjNictRiw2I1EhRictRiM2JS1GLDYlUSRzZXFGJ0YvRjItRlM2JC1GIzYsLUYsNiVRI29wRidGL0YyLUZTNiQtRiM2JkZccS1GNjYtUSIsRidGOUY7L0Y/RjFGQEZCRkRGRkZIRmFwL0ZOUSwwLjMzMzMzMzNlbUYnLUYsNiVRI0FBRidGL0YyRjlGOUZhdUZccS1GNjYtUSI9RidGOUY7Rj5GQEZCRkRGRkZIRkpGTUZicS1GNjYtUSMuLkYnRjlGO0Y+RkBGQkZERkZGSC9GS1EsMC4yMjIyMjIyZW1GJ0ZicC1GLDYlUSVub3BzRidGL0YyLUZTNiQtRiM2JC1GLDYlRml1RmVyRjlGOUY5RjlGOUY5Rl50RltvRjlGOUZmckZpckZhdUZobi1GUzYmLUYjNiVGXHFGW29GOUY5RmZyRmlyRltvRjlGOUZbb0Y5RjktRjY2LVEiO0YnRjlGO0ZkdUZARkJGREZGRkhGYXBGTUZgb0ZecC1GNjYvUSRlbmRGJ0ZmcEZocEZqcEY7Rj5GQEZCRkRGRkZIRmFwRmJwRl5wRlxyRl93RltvRjk=</Equation></Text-field>
</Input>
<Output>
<Text-field style="2D Output" layout="Maple Output"><Equation executable="false" style="2D Output" display="LUklbXJvd0c2Iy9JK21vZHVsZW5hbWVHNiJJLFR5cGVzZXR0aW5nR0koX3N5c2xpYkdGJzYoLUklbXN1YkdGJDYlLUkjbWlHRiQ2JVEqa2FwcGFpMnJlRicvJSdpdGFsaWNHUSV0cnVlRicvJSxtYXRodmFyaWFudEdRJ2l0YWxpY0YnLUYjNiYtSSNtbkdGJDYkUSIxRicvRjZRJ25vcm1hbEYnLyUrZm9yZWdyb3VuZEdRKFswLDAsMF1GJy8lKXJlYWRvbmx5R1EmZmFsc2VGJ0Y+LyUvc3Vic2NyaXB0c2hpZnRHUSIwRictSSNtb0dGJDYtUSM6PUYnRj4vJSZmZW5jZUdGRS8lKnNlcGFyYXRvckdGRS8lKXN0cmV0Y2h5R0ZFLyUqc3ltbWV0cmljR0ZFLyUobGFyZ2VvcEdGRS8lLm1vdmFibGVsaW1pdHNHRkUvJSdhY2NlbnRHRkUvJSdsc3BhY2VHUSwwLjI3Nzc3NzhlbUYnLyUncnNwYWNlR0Znbi1GIzYmLUYsNiUtRi82JVEjc3NGJ0YyRjUtRiM2Ji1GOzYkUSI3RidGPkZARkNGPkZGLUZKNi1RMSZJbnZpc2libGVUaW1lcztGJ0Y+Rk1GT0ZRRlNGVUZXRlkvRmZuUSYwLjBlbUYnL0ZpbkZqby1GLDYlRl5vRjhGRkY+RkBGQ0Y+">KiYmSSNzc0c2IjYjIiIoIiIiJkYkNiNGKEYo</Equation></Text-field>
</Output>
<Output>
<Text-field style="2D Output" layout="Maple Output"><Equation executable="false" style="2D Output" display="LUklbXJvd0c2Iy9JK21vZHVsZW5hbWVHNiJJLFR5cGVzZXR0aW5nR0koX3N5c2xpYkdGJzYoLUklbXN1YkdGJDYlLUkjbWlHRiQ2JVEqa2FwcGFpMnJlRicvJSdpdGFsaWNHUSV0cnVlRicvJSxtYXRodmFyaWFudEdRJ2l0YWxpY0YnLUYjNiYtSSNtbkdGJDYkUSIyRicvRjZRJ25vcm1hbEYnLyUrZm9yZWdyb3VuZEdRKFswLDAsMF1GJy8lKXJlYWRvbmx5R1EmZmFsc2VGJ0Y+LyUvc3Vic2NyaXB0c2hpZnRHUSIwRictSSNtb0dGJDYtUSM6PUYnRj4vJSZmZW5jZUdGRS8lKnNlcGFyYXRvckdGRS8lKXN0cmV0Y2h5R0ZFLyUqc3ltbWV0cmljR0ZFLyUobGFyZ2VvcEdGRS8lLm1vdmFibGVsaW1pdHNHRkUvJSdhY2NlbnRHRkUvJSdsc3BhY2VHUSwwLjI3Nzc3NzhlbUYnLyUncnNwYWNlR0Znbi1GIzYnLUZKNi1RKiZ1bWludXMwO0YnRj5GTUZPRlFGU0ZVRldGWS9GZm5RLDAuMjIyMjIyMmVtRicvRmluRmBvLUYjNiYtRiw2JS1GLzYlUSNzc0YnRjJGNS1GIzYmLUY7NiRRIjdGJ0Y+RkBGQ0Y+RkYtRko2LVExJkludmlzaWJsZVRpbWVzO0YnRj5GTUZPRlFGU0ZVRldGWS9GZm5RJjAuMGVtRicvRmluRmJwLUkobWZlbmNlZEdGJDYkLUYjNidGXG8tRjs2JFEiMUYnRj4tRko2LVEiK0YnRj5GTUZPRlFGU0ZVRldGWUZfb0Zhby1GLDYlRmZvLUYjNiZGaXBGQEZDRj5GRkY+Rj5GPkZARkNGPkZARkNGPg==">LCQqJiZJI3NzRzYiNiMiIigiIiIsJkYpISIiJkYlNiNGKUYpRilGKw==</Equation></Text-field>
</Output>
<Output>
<Text-field style="2D Output" layout="Maple Output"><Equation executable="false" style="2D Output" display="LUklbXJvd0c2Iy9JK21vZHVsZW5hbWVHNiJJLFR5cGVzZXR0aW5nR0koX3N5c2xpYkdGJzYoLUklbXN1YkdGJDYlLUkjbWlHRiQ2JVEqa2FwcGFpMnJlRicvJSdpdGFsaWNHUSV0cnVlRicvJSxtYXRodmFyaWFudEdRJ2l0YWxpY0YnLUYjNiYtSSNtbkdGJDYkUSIzRicvRjZRJ25vcm1hbEYnLyUrZm9yZWdyb3VuZEdRKFswLDAsMF1GJy8lKXJlYWRvbmx5R1EmZmFsc2VGJ0Y+LyUvc3Vic2NyaXB0c2hpZnRHUSIwRictSSNtb0dGJDYtUSM6PUYnRj4vJSZmZW5jZUdGRS8lKnNlcGFyYXRvckdGRS8lKXN0cmV0Y2h5R0ZFLyUqc3ltbWV0cmljR0ZFLyUobGFyZ2VvcEdGRS8lLm1vdmFibGVsaW1pdHNHRkUvJSdhY2NlbnRHRkUvJSdsc3BhY2VHUSwwLjI3Nzc3NzhlbUYnLyUncnNwYWNlR0Znbi1GIzYmLUYsNiUtRi82JVEjc3NGJ0YyRjUtRiM2Ji1GOzYkUSIyRidGPkZARkNGPkZGLUZKNi1RMSZJbnZpc2libGVUaW1lcztGJ0Y+Rk1GT0ZRRlNGVUZXRlkvRmZuUSYwLjBlbUYnL0ZpbkZqby1GLDYlRl5vLUYjNiYtRjs2JFEiOEYnRj5GQEZDRj5GRkY+RkBGQ0Y+">KiYmSSNzc0c2IjYjIiIjIiIiJkYkNiMiIilGKA==</Equation></Text-field>
</Output>
<Output>
<Text-field style="2D Output" layout="Maple Output"><Equation executable="false" style="2D Output" display="LUklbXJvd0c2Iy9JK21vZHVsZW5hbWVHNiJJLFR5cGVzZXR0aW5nR0koX3N5c2xpYkdGJzYoLUklbXN1YkdGJDYlLUkjbWlHRiQ2JVEqa2FwcGFpMnJlRicvJSdpdGFsaWNHUSV0cnVlRicvJSxtYXRodmFyaWFudEdRJ2l0YWxpY0YnLUYjNiYtSSNtbkdGJDYkUSI0RicvRjZRJ25vcm1hbEYnLyUrZm9yZWdyb3VuZEdRKFswLDAsMF1GJy8lKXJlYWRvbmx5R1EmZmFsc2VGJ0Y+LyUvc3Vic2NyaXB0c2hpZnRHUSIwRictSSNtb0dGJDYtUSM6PUYnRj4vJSZmZW5jZUdGRS8lKnNlcGFyYXRvckdGRS8lKXN0cmV0Y2h5R0ZFLyUqc3ltbWV0cmljR0ZFLyUobGFyZ2VvcEdGRS8lLm1vdmFibGVsaW1pdHNHRkUvJSdhY2NlbnRHRkUvJSdsc3BhY2VHUSwwLjI3Nzc3NzhlbUYnLyUncnNwYWNlR0Znbi1GIzYnLUZKNi1RKiZ1bWludXMwO0YnRj5GTUZPRlFGU0ZVRldGWS9GZm5RLDAuMjIyMjIyMmVtRicvRmluRmBvLUYjNiYtSShtZmVuY2VkR0YkNiQtRiM2J0Zcby1GOzYkUSIxRidGPi1GSjYtUSIrRidGPkZNRk9GUUZTRlVGV0ZZRl9vRmFvLUYsNiUtRi82JVEjc3NGJ0YyRjUtRiM2Ji1GOzYkUSIyRidGPkZARkNGPkZGRj5GPi1GSjYtUTEmSW52aXNpYmxlVGltZXM7RidGPkZNRk9GUUZTRlVGV0ZZL0ZmblEmMC4wZW1GJy9GaW5GXXEtRiw2JUZhcC1GIzYmLUY7NiRRIjhGJ0Y+RkBGQ0Y+RkZGPkZARkNGPkZARkNGPg==">LCQqJiwmIiIiISIiJkkjc3NHNiI2IyIiI0YlRiUmRig2IyIiKUYlRiY=</Equation></Text-field>
</Output>
<Output>
<Text-field style="2D Output" layout="Maple Output"><Equation executable="false" style="2D Output" display="LUklbXJvd0c2Iy9JK21vZHVsZW5hbWVHNiJJLFR5cGVzZXR0aW5nR0koX3N5c2xpYkdGJzYoLUklbXN1YkdGJDYlLUkjbWlHRiQ2JVEqa2FwcGFpMnJlRicvJSdpdGFsaWNHUSV0cnVlRicvJSxtYXRodmFyaWFudEdRJ2l0YWxpY0YnLUYjNiYtSSNtbkdGJDYkUSI1RicvRjZRJ25vcm1hbEYnLyUrZm9yZWdyb3VuZEdRKFswLDAsMF1GJy8lKXJlYWRvbmx5R1EmZmFsc2VGJ0Y+LyUvc3Vic2NyaXB0c2hpZnRHUSIwRictSSNtb0dGJDYtUSM6PUYnRj4vJSZmZW5jZUdGRS8lKnNlcGFyYXRvckdGRS8lKXN0cmV0Y2h5R0ZFLyUqc3ltbWV0cmljR0ZFLyUobGFyZ2VvcEdGRS8lLm1vdmFibGVsaW1pdHNHRkUvJSdhY2NlbnRHRkUvJSdsc3BhY2VHUSwwLjI3Nzc3NzhlbUYnLyUncnNwYWNlR0Znbi1GIzYmLUYsNiUtRi82JVEjc3NGJ0YyRjUtRiM2Ji1GOzYkUSIzRidGPkZARkNGPkZGLUZKNi1RMSZJbnZpc2libGVUaW1lcztGJ0Y+Rk1GT0ZRRlNGVUZXRlkvRmZuUSYwLjBlbUYnL0ZpbkZqby1GLDYlRl5vLUYjNiYtRjs2JFEiOUYnRj5GQEZDRj5GRkY+RkBGQ0Y+">KiYmSSNzc0c2IjYjIiIkIiIiJkYkNiMiIipGKA==</Equation></Text-field>
</Output>
<Output>
<Text-field style="2D Output" layout="Maple Output"><Equation executable="false" style="2D Output" display="LUklbXJvd0c2Iy9JK21vZHVsZW5hbWVHNiJJLFR5cGVzZXR0aW5nR0koX3N5c2xpYkdGJzYoLUklbXN1YkdGJDYlLUkjbWlHRiQ2JVEqa2FwcGFpMnJlRicvJSdpdGFsaWNHUSV0cnVlRicvJSxtYXRodmFyaWFudEdRJ2l0YWxpY0YnLUYjNiYtSSNtbkdGJDYkUSI2RicvRjZRJ25vcm1hbEYnLyUrZm9yZWdyb3VuZEdRKFswLDAsMF1GJy8lKXJlYWRvbmx5R1EmZmFsc2VGJ0Y+LyUvc3Vic2NyaXB0c2hpZnRHUSIwRictSSNtb0dGJDYtUSM6PUYnRj4vJSZmZW5jZUdGRS8lKnNlcGFyYXRvckdGRS8lKXN0cmV0Y2h5R0ZFLyUqc3ltbWV0cmljR0ZFLyUobGFyZ2VvcEdGRS8lLm1vdmFibGVsaW1pdHNHRkUvJSdhY2NlbnRHRkUvJSdsc3BhY2VHUSwwLjI3Nzc3NzhlbUYnLyUncnNwYWNlR0Znbi1GIzYnLUZKNi1RKiZ1bWludXMwO0YnRj5GTUZPRlFGU0ZVRldGWS9GZm5RLDAuMjIyMjIyMmVtRicvRmluRmBvLUYjNiYtSShtZmVuY2VkR0YkNiQtRiM2J0Zcby1GOzYkUSIxRidGPi1GSjYtUSIrRidGPkZNRk9GUUZTRlVGV0ZZRl9vRmFvLUYsNiUtRi82JVEjc3NGJ0YyRjUtRiM2Ji1GOzYkUSIzRidGPkZARkNGPkZGRj5GPi1GSjYtUTEmSW52aXNpYmxlVGltZXM7RidGPkZNRk9GUUZTRlVGV0ZZL0ZmblEmMC4wZW1GJy9GaW5GXXEtRiw2JUZhcC1GIzYmLUY7NiRRIjlGJ0Y+RkBGQ0Y+RkZGPkZARkNGPkZARkNGPg==">LCQqJiwmIiIiISIiJkkjc3NHNiI2IyIiJEYlRiUmRig2IyIiKkYlRiY=</Equation></Text-field>
</Output>
<Output>
<Text-field style="2D Output" layout="Maple Output"><Equation executable="false" style="2D Output" display="LUklbXJvd0c2Iy9JK21vZHVsZW5hbWVHNiJJLFR5cGVzZXR0aW5nR0koX3N5c2xpYkdGJzYoLUklbXN1YkdGJDYlLUkjbWlHRiQ2JVEqa2FwcGFpMnJlRicvJSdpdGFsaWNHUSV0cnVlRicvJSxtYXRodmFyaWFudEdRJ2l0YWxpY0YnLUYjNiYtSSNtbkdGJDYkUSI3RicvRjZRJ25vcm1hbEYnLyUrZm9yZWdyb3VuZEdRKFswLDAsMF1GJy8lKXJlYWRvbmx5R1EmZmFsc2VGJ0Y+LyUvc3Vic2NyaXB0c2hpZnRHUSIwRictSSNtb0dGJDYtUSM6PUYnRj4vJSZmZW5jZUdGRS8lKnNlcGFyYXRvckdGRS8lKXN0cmV0Y2h5R0ZFLyUqc3ltbWV0cmljR0ZFLyUobGFyZ2VvcEdGRS8lLm1vdmFibGVsaW1pdHNHRkUvJSdhY2NlbnRHRkUvJSdsc3BhY2VHUSwwLjI3Nzc3NzhlbUYnLyUncnNwYWNlR0Znbi1GIzYmLUYsNiUtRi82JVEjc3NGJ0YyRjUtRiM2Ji1GOzYkUSI0RidGPkZARkNGPkZGLUZKNi1RMSZJbnZpc2libGVUaW1lcztGJ0Y+Rk1GT0ZRRlNGVUZXRlkvRmZuUSYwLjBlbUYnL0ZpbkZqby1GLDYlRl5vLUYjNiYtRjs2JFEjMTBGJ0Y+RkBGQ0Y+RkZGPkZARkNGPg==">KiYmSSNzc0c2IjYjIiIlIiIiJkYkNiMiIzVGKA==</Equation></Text-field>
</Output>
<Output>
<Text-field style="2D Output" layout="Maple Output"><Equation executable="false" style="2D Output" display="LUklbXJvd0c2Iy9JK21vZHVsZW5hbWVHNiJJLFR5cGVzZXR0aW5nR0koX3N5c2xpYkdGJzYoLUklbXN1YkdGJDYlLUkjbWlHRiQ2JVEqa2FwcGFpMnJlRicvJSdpdGFsaWNHUSV0cnVlRicvJSxtYXRodmFyaWFudEdRJ2l0YWxpY0YnLUYjNiYtSSNtbkdGJDYkUSI4RicvRjZRJ25vcm1hbEYnLyUrZm9yZWdyb3VuZEdRKFswLDAsMF1GJy8lKXJlYWRvbmx5R1EmZmFsc2VGJ0Y+LyUvc3Vic2NyaXB0c2hpZnRHUSIwRictSSNtb0dGJDYtUSM6PUYnRj4vJSZmZW5jZUdGRS8lKnNlcGFyYXRvckdGRS8lKXN0cmV0Y2h5R0ZFLyUqc3ltbWV0cmljR0ZFLyUobGFyZ2VvcEdGRS8lLm1vdmFibGVsaW1pdHNHRkUvJSdhY2NlbnRHRkUvJSdsc3BhY2VHUSwwLjI3Nzc3NzhlbUYnLyUncnNwYWNlR0Znbi1GIzYnLUZKNi1RKiZ1bWludXMwO0YnRj5GTUZPRlFGU0ZVRldGWS9GZm5RLDAuMjIyMjIyMmVtRicvRmluRmBvLUYjNiYtSShtZmVuY2VkR0YkNiQtRiM2J0Zcby1GOzYkUSIxRidGPi1GSjYtUSIrRidGPkZNRk9GUUZTRlVGV0ZZRl9vRmFvLUYsNiUtRi82JVEjc3NGJ0YyRjUtRiM2Ji1GOzYkUSI0RidGPkZARkNGPkZGRj5GPi1GSjYtUTEmSW52aXNpYmxlVGltZXM7RidGPkZNRk9GUUZTRlVGV0ZZL0ZmblEmMC4wZW1GJy9GaW5GXXEtRiw2JUZhcC1GIzYmLUY7NiRRIzEwRidGPkZARkNGPkZGRj5GQEZDRj5GQEZDRj4=">LCQqJiwmIiIiISIiJkkjc3NHNiI2IyIiJUYlRiUmRig2IyIjNUYlRiY=</Equation></Text-field>
</Output>
<Output>
<Text-field style="2D Output" layout="Maple Output"><Equation executable="false" style="2D Output" display="LUklbXJvd0c2Iy9JK21vZHVsZW5hbWVHNiJJLFR5cGVzZXR0aW5nR0koX3N5c2xpYkdGJzYoLUklbXN1YkdGJDYlLUkjbWlHRiQ2JVEqa2FwcGFpMnJlRicvJSdpdGFsaWNHUSV0cnVlRicvJSxtYXRodmFyaWFudEdRJ2l0YWxpY0YnLUYjNiYtSSNtbkdGJDYkUSI5RicvRjZRJ25vcm1hbEYnLyUrZm9yZWdyb3VuZEdRKFswLDAsMF1GJy8lKXJlYWRvbmx5R1EmZmFsc2VGJ0Y+LyUvc3Vic2NyaXB0c2hpZnRHUSIwRictSSNtb0dGJDYtUSM6PUYnRj4vJSZmZW5jZUdGRS8lKnNlcGFyYXRvckdGRS8lKXN0cmV0Y2h5R0ZFLyUqc3ltbWV0cmljR0ZFLyUobGFyZ2VvcEdGRS8lLm1vdmFibGVsaW1pdHNHRkUvJSdhY2NlbnRHRkUvJSdsc3BhY2VHUSwwLjI3Nzc3NzhlbUYnLyUncnNwYWNlR0Znbi1GIzYmLUYsNiUtRi82JVEjc3NGJ0YyRjUtRiM2Ji1GOzYkUSI1RidGPkZARkNGPkZGLUZKNi1RMSZJbnZpc2libGVUaW1lcztGJ0Y+Rk1GT0ZRRlNGVUZXRlkvRmZuUSYwLjBlbUYnL0ZpbkZqby1GLDYlRl5vLUYjNiYtRjs2JFEjMTFGJ0Y+RkBGQ0Y+RkZGPkZARkNGPg==">KiYmSSNzc0c2IjYjIiImIiIiJkYkNiMiIzZGKA==</Equation></Text-field>
</Output>
<Output>
<Text-field style="2D Output" layout="Maple Output"><Equation executable="false" style="2D Output" display="LUklbXJvd0c2Iy9JK21vZHVsZW5hbWVHNiJJLFR5cGVzZXR0aW5nR0koX3N5c2xpYkdGJzYoLUklbXN1YkdGJDYlLUkjbWlHRiQ2JVEqa2FwcGFpMnJlRicvJSdpdGFsaWNHUSV0cnVlRicvJSxtYXRodmFyaWFudEdRJ2l0YWxpY0YnLUYjNiYtSSNtbkdGJDYkUSMxMEYnL0Y2USdub3JtYWxGJy8lK2ZvcmVncm91bmRHUShbMCwwLDBdRicvJSlyZWFkb25seUdRJmZhbHNlRidGPi8lL3N1YnNjcmlwdHNoaWZ0R1EiMEYnLUkjbW9HRiQ2LVEjOj1GJ0Y+LyUmZmVuY2VHRkUvJSpzZXBhcmF0b3JHRkUvJSlzdHJldGNoeUdGRS8lKnN5bW1ldHJpY0dGRS8lKGxhcmdlb3BHRkUvJS5tb3ZhYmxlbGltaXRzR0ZFLyUnYWNjZW50R0ZFLyUnbHNwYWNlR1EsMC4yNzc3Nzc4ZW1GJy8lJ3JzcGFjZUdGZ24tRiM2Jy1GSjYtUSomdW1pbnVzMDtGJ0Y+Rk1GT0ZRRlNGVUZXRlkvRmZuUSwwLjIyMjIyMjJlbUYnL0ZpbkZgby1GIzYmLUYsNiUtRi82JVEjc3NGJ0YyRjUtRiM2Ji1GOzYkUSMxMUYnRj5GQEZDRj5GRi1GSjYtUTEmSW52aXNpYmxlVGltZXM7RidGPkZNRk9GUUZTRlVGV0ZZL0ZmblEmMC4wZW1GJy9GaW5GYnAtSShtZmVuY2VkR0YkNiQtRiM2J0Zcby1GOzYkUSIxRidGPi1GSjYtUSIrRidGPkZNRk9GUUZTRlVGV0ZZRl9vRmFvLUYsNiVGZm8tRiM2Ji1GOzYkUSI1RidGPkZARkNGPkZGRj5GPkY+RkBGQ0Y+RkBGQ0Y+">LCQqJiZJI3NzRzYiNiMiIzYiIiIsJkYpISIiJkYlNiMiIiZGKUYpRis=</Equation></Text-field>
</Output>
<Output>
<Text-field style="2D Output" layout="Maple Output"><Equation executable="false" style="2D Output" display="LUklbXJvd0c2Iy9JK21vZHVsZW5hbWVHNiJJLFR5cGVzZXR0aW5nR0koX3N5c2xpYkdGJzYoLUklbXN1YkdGJDYlLUkjbWlHRiQ2JVEqa2FwcGFpMnJlRicvJSdpdGFsaWNHUSV0cnVlRicvJSxtYXRodmFyaWFudEdRJ2l0YWxpY0YnLUYjNiYtSSNtbkdGJDYkUSMxMUYnL0Y2USdub3JtYWxGJy8lK2ZvcmVncm91bmRHUShbMCwwLDBdRicvJSlyZWFkb25seUdRJmZhbHNlRidGPi8lL3N1YnNjcmlwdHNoaWZ0R1EiMEYnLUkjbW9HRiQ2LVEjOj1GJ0Y+LyUmZmVuY2VHRkUvJSpzZXBhcmF0b3JHRkUvJSlzdHJldGNoeUdGRS8lKnN5bW1ldHJpY0dGRS8lKGxhcmdlb3BHRkUvJS5tb3ZhYmxlbGltaXRzR0ZFLyUnYWNjZW50R0ZFLyUnbHNwYWNlR1EsMC4yNzc3Nzc4ZW1GJy8lJ3JzcGFjZUdGZ24tRiM2Ji1GLDYlLUYvNiVRI3NzRidGMkY1LUYjNiYtRjs2JFEjMTJGJ0Y+RkBGQ0Y+RkYtRko2LVExJkludmlzaWJsZVRpbWVzO0YnRj5GTUZPRlFGU0ZVRldGWS9GZm5RJjAuMGVtRicvRmluRmpvLUYsNiVGXm8tRiM2Ji1GOzYkUSI2RidGPkZARkNGPkZGRj5GQEZDRj4=">KiYmSSNzc0c2IjYjIiM3IiIiJkYkNiMiIidGKA==</Equation></Text-field>
</Output>
<Output>
<Text-field style="2D Output" layout="Maple Output"><Equation executable="false" style="2D Output" display="LUklbXJvd0c2Iy9JK21vZHVsZW5hbWVHNiJJLFR5cGVzZXR0aW5nR0koX3N5c2xpYkdGJzYoLUklbXN1YkdGJDYlLUkjbWlHRiQ2JVEqa2FwcGFpMnJlRicvJSdpdGFsaWNHUSV0cnVlRicvJSxtYXRodmFyaWFudEdRJ2l0YWxpY0YnLUYjNiYtSSNtbkdGJDYkUSMxMkYnL0Y2USdub3JtYWxGJy8lK2ZvcmVncm91bmRHUShbMCwwLDBdRicvJSlyZWFkb25seUdRJmZhbHNlRidGPi8lL3N1YnNjcmlwdHNoaWZ0R1EiMEYnLUkjbW9HRiQ2LVEjOj1GJ0Y+LyUmZmVuY2VHRkUvJSpzZXBhcmF0b3JHRkUvJSlzdHJldGNoeUdGRS8lKnN5bW1ldHJpY0dGRS8lKGxhcmdlb3BHRkUvJS5tb3ZhYmxlbGltaXRzR0ZFLyUnYWNjZW50R0ZFLyUnbHNwYWNlR1EsMC4yNzc3Nzc4ZW1GJy8lJ3JzcGFjZUdGZ24tRiM2Jy1GSjYtUSomdW1pbnVzMDtGJ0Y+Rk1GT0ZRRlNGVUZXRlkvRmZuUSwwLjIyMjIyMjJlbUYnL0ZpbkZgby1GIzYmLUYsNiUtRi82JVEjc3NGJ0YyRjVGOEZGLUZKNi1RMSZJbnZpc2libGVUaW1lcztGJ0Y+Rk1GT0ZRRlNGVUZXRlkvRmZuUSYwLjBlbUYnL0ZpbkZdcC1JKG1mZW5jZWRHRiQ2JC1GIzYnRlxvLUY7NiRRIjFGJ0Y+LUZKNi1RIitGJ0Y+Rk1GT0ZRRlNGVUZXRllGX29GYW8tRiw2JUZmby1GIzYmLUY7NiRRIjZGJ0Y+RkBGQ0Y+RkZGPkY+Rj5GQEZDRj5GQEZDRj4=">LCQqJiZJI3NzRzYiNiMiIzciIiIsJkYpISIiJkYlNiMiIidGKUYpRis=</Equation></Text-field>
</Output>
<Output>
<Text-field style="2D Output" layout="Maple Output"><Equation executable="false" style="2D Output" display="LUklbXJvd0c2Iy9JK21vZHVsZW5hbWVHNiJJLFR5cGVzZXR0aW5nR0koX3N5c2xpYkdGJzYoLUklbXN1YkdGJDYlLUkjbWlHRiQ2JVEqa2FwcGFpMnJlRicvJSdpdGFsaWNHUSV0cnVlRicvJSxtYXRodmFyaWFudEdRJ2l0YWxpY0YnLUYjNiYtSSNtbkdGJDYkUSMxM0YnL0Y2USdub3JtYWxGJy8lK2ZvcmVncm91bmRHUShbMCwwLDBdRicvJSlyZWFkb25seUdRJmZhbHNlRidGPi8lL3N1YnNjcmlwdHNoaWZ0R1EiMEYnLUkjbW9HRiQ2LVEjOj1GJ0Y+LyUmZmVuY2VHRkUvJSpzZXBhcmF0b3JHRkUvJSlzdHJldGNoeUdGRS8lKnN5bW1ldHJpY0dGRS8lKGxhcmdlb3BHRkUvJS5tb3ZhYmxlbGltaXRzR0ZFLyUnYWNjZW50R0ZFLyUnbHNwYWNlR1EsMC4yNzc3Nzc4ZW1GJy8lJ3JzcGFjZUdGZ24tRiw2JS1GLzYlUSNzc0YnRjJGNUY4RkZGQEZDRj4=">Jkkjc3NHNiI2IyIjOA==</Equation></Text-field>
</Output>
<Output>
<Text-field style="2D Output" layout="Maple Output"><Equation executable="false" style="2D Output" display="LUklbXJvd0c2Iy9JK21vZHVsZW5hbWVHNiJJLFR5cGVzZXR0aW5nR0koX3N5c2xpYkdGJzYoLUklbXN1YkdGJDYlLUkjbWlHRiQ2JVEqa2FwcGFpMnJlRicvJSdpdGFsaWNHUSV0cnVlRicvJSxtYXRodmFyaWFudEdRJ2l0YWxpY0YnLUYjNiYtSSNtbkdGJDYkUSMxNEYnL0Y2USdub3JtYWxGJy8lK2ZvcmVncm91bmRHUShbMCwwLDBdRicvJSlyZWFkb25seUdRJmZhbHNlRidGPi8lL3N1YnNjcmlwdHNoaWZ0R1EiMEYnLUkjbW9HRiQ2LVEjOj1GJ0Y+LyUmZmVuY2VHRkUvJSpzZXBhcmF0b3JHRkUvJSlzdHJldGNoeUdGRS8lKnN5bW1ldHJpY0dGRS8lKGxhcmdlb3BHRkUvJS5tb3ZhYmxlbGltaXRzR0ZFLyUnYWNjZW50R0ZFLyUnbHNwYWNlR1EsMC4yNzc3Nzc4ZW1GJy8lJ3JzcGFjZUdGZ24tRjs2JEZIRj5GQEZDRj4=">IiIh</Equation></Text-field>
</Output>
<Output>
<Text-field style="2D Output" layout="Maple Output"><Equation executable="false" style="2D Output" display="LUklbXJvd0c2Iy9JK21vZHVsZW5hbWVHNiJJLFR5cGVzZXR0aW5nR0koX3N5c2xpYkdGJzYoLUklbXN1YkdGJDYlLUkjbWlHRiQ2JVEqa2FwcGFpMnJlRicvJSdpdGFsaWNHUSV0cnVlRicvJSxtYXRodmFyaWFudEdRJ2l0YWxpY0YnLUYjNiYtSSNtbkdGJDYkUSMxNUYnL0Y2USdub3JtYWxGJy8lK2ZvcmVncm91bmRHUShbMCwwLDBdRicvJSlyZWFkb25seUdRJmZhbHNlRidGPi8lL3N1YnNjcmlwdHNoaWZ0R1EiMEYnLUkjbW9HRiQ2LVEjOj1GJ0Y+LyUmZmVuY2VHRkUvJSpzZXBhcmF0b3JHRkUvJSlzdHJldGNoeUdGRS8lKnN5bW1ldHJpY0dGRS8lKGxhcmdlb3BHRkUvJS5tb3ZhYmxlbGltaXRzR0ZFLyUnYWNjZW50R0ZFLyUnbHNwYWNlR1EsMC4yNzc3Nzc4ZW1GJy8lJ3JzcGFjZUdGZ24tRjs2JEZIRj5GQEZDRj4=">IiIh</Equation></Text-field>
</Output>
<Output>
<Text-field style="2D Output" layout="Maple Output"><Equation executable="false" style="2D Output" display="LUklbXJvd0c2Iy9JK21vZHVsZW5hbWVHNiJJLFR5cGVzZXR0aW5nR0koX3N5c2xpYkdGJzYoLUklbXN1YkdGJDYlLUkjbWlHRiQ2JVEqa2FwcGFpMnJlRicvJSdpdGFsaWNHUSV0cnVlRicvJSxtYXRodmFyaWFudEdRJ2l0YWxpY0YnLUYjNiYtSSNtbkdGJDYkUSMxNkYnL0Y2USdub3JtYWxGJy8lK2ZvcmVncm91bmRHUShbMCwwLDBdRicvJSlyZWFkb25seUdRJmZhbHNlRidGPi8lL3N1YnNjcmlwdHNoaWZ0R1EiMEYnLUkjbW9HRiQ2LVEjOj1GJ0Y+LyUmZmVuY2VHRkUvJSpzZXBhcmF0b3JHRkUvJSlzdHJldGNoeUdGRS8lKnN5bW1ldHJpY0dGRS8lKGxhcmdlb3BHRkUvJS5tb3ZhYmxlbGltaXRzR0ZFLyUnYWNjZW50R0ZFLyUnbHNwYWNlR1EsMC4yNzc3Nzc4ZW1GJy8lJ3JzcGFjZUdGZ24tRiM2Ji1GIzYmLUYsNiUtRi82JVEieEYnRjJGNS1GIzYoLUYvNiVRIm9GJ0YyRjUtRko2LVEiLEYnRj5GTS9GUEY0RlFGU0ZVRldGWS9GZm5RJjAuMGVtRicvRmluUSwwLjMzMzMzMzNlbUYnLUY7NiRRIjVGJ0Y+RkBGQ0Y+RkYtRko2LVExJkludmlzaWJsZVRpbWVzO0YnRj5GTUZPRlFGU0ZVRldGWUZccC9GaW5GXXAtRiw2JS1GLzYlUSNzc0YnRjJGNS1GIzYmLUY7NiRRIzExRidGPkZARkNGPkZGRj4tRko2LVEiK0YnRj5GTUZPRlFGU0ZVRldGWS9GZm5RLDAuMjIyMjIyMmVtRicvRmluRmVxLUYjNigtSSZtZnJhY0dGJDYoLUY7NiRRIjFGJ0Y+LUY7NiRRIjJGJ0Y+LyUubGluZXRoaWNrbmVzc0dGXnIvJStkZW5vbWFsaWduR1EnY2VudGVyRicvJSludW1hbGlnbkdGZnIvJSliZXZlbGxlZEdGRUZjcC1GIzYqLUYsNiVGYG8tRiM2KEZlb0Zob0ZcckZARkNGPkZGRmNwLUYsNiUtRi82JVEnJiM5NjE7RicvRjNGRUY+LUYjNiZGXHJGQEZDRj5GRkZjcC1GLDYlRmlwLUYjNiYtRjs2JFEjMTRGJ0Y+RkBGQ0Y+RkZGY3BGZ3BGPkZARkNGPkY+RkBGQ0Y+">LCYqJiZJInhHNiI2JEkib0dGJiIiJiIiIiZJI3NzR0YmNiMiIzZGKkYqKiwjRioiIiNGKiZGJTYkRihGKkYqJkkkcmhvR0YmNiNGKkYqJkYsNiMiIzlGKkYrRipGKg==</Equation></Text-field>
</Output>
<Output>
<Text-field style="2D Output" layout="Maple Output"><Equation executable="false" style="2D Output" display="LUklbXJvd0c2Iy9JK21vZHVsZW5hbWVHNiJJLFR5cGVzZXR0aW5nR0koX3N5c2xpYkdGJzYoLUklbXN1YkdGJDYlLUkjbWlHRiQ2JVEqa2FwcGFpMnJlRicvJSdpdGFsaWNHUSV0cnVlRicvJSxtYXRodmFyaWFudEdRJ2l0YWxpY0YnLUYjNiYtSSNtbkdGJDYkUSMxN0YnL0Y2USdub3JtYWxGJy8lK2ZvcmVncm91bmRHUShbMCwwLDBdRicvJSlyZWFkb25seUdRJmZhbHNlRidGPi8lL3N1YnNjcmlwdHNoaWZ0R1EiMEYnLUkjbW9HRiQ2LVEjOj1GJ0Y+LyUmZmVuY2VHRkUvJSpzZXBhcmF0b3JHRkUvJSlzdHJldGNoeUdGRS8lKnN5bW1ldHJpY0dGRS8lKGxhcmdlb3BHRkUvJS5tb3ZhYmxlbGltaXRzR0ZFLyUnYWNjZW50R0ZFLyUnbHNwYWNlR1EsMC4yNzc3Nzc4ZW1GJy8lJ3JzcGFjZUdGZ24tRiM2KC1GIzYoLUYsNiUtRi82JVEjc3NGJ0YyRjUtRiM2Ji1GOzYkUSMxMkYnRj5GQEZDRj5GRi1GSjYtUTEmSW52aXNpYmxlVGltZXM7RidGPkZNRk9GUUZTRlVGV0ZZL0ZmblEmMC4wZW1GJy9GaW5GXHAtRiw2JS1GLzYlUSJ4RidGMkY1LUYjNigtRi82JVEib0YnRjJGNS1GSjYtUSIsRidGPkZNL0ZQRjRGUUZTRlVGV0ZZRltwL0ZpblEsMC4zMzMzMzMzZW1GJy1GOzYkUSI1RidGPkZARkNGPkZGRmhvLUYsNiVGYG8tRiM2Ji1GOzYkUSMxMUYnRj5GQEZDRj5GRkY+LUZKNi1RIitGJ0Y+Rk1GT0ZRRlNGVUZXRlkvRmZuUSwwLjIyMjIyMjJlbUYnL0ZpbkZcci1GIzYoLUkmbWZyYWNHRiQ2KC1GOzYkUSIxRidGPi1GOzYkUSIyRidGPi8lLmxpbmV0aGlja25lc3NHRmVyLyUrZGVub21hbGlnbkdRJ2NlbnRlckYnLyUpbnVtYWxpZ25HRl1zLyUpYmV2ZWxsZWRHRkVGaG8tRiM2LEZeb0Zoby1GLDYlRmBwLUYjNihGZXBGaHBGY3JGQEZDRj5GRkZoby1GLDYlLUYvNiVRJyYjOTYxO0YnL0YzRkVGPi1GIzYmRmNyRkBGQ0Y+RkZGaG8tRiw2JUZgby1GIzYmLUY7NiRRIzE0RidGPkZARkNGPkZGRmhvRmFxRj5GQEZDRj5GaHEtRiM2KEZgckZoby1GIzYsLUYsNiVGYHAtRiM2KEZlcEZocEZmckZARkNGPkZGRmhvLUYsNiVGanMtRiM2JkZmckZARkNGPkZGRmhvLUYsNiVGYG8tRiM2Ji1GOzYkUSMxNUYnRj5GQEZDRj5GRkZob0ZgdEZob0Zeb0Y+RkBGQ0Y+Rj5GQEZDRj4=">LCgqKCZJI3NzRzYiNiMiIzciIiImSSJ4R0YmNiRJIm9HRiYiIiZGKSZGJTYjIiM2RilGKSouI0YpIiIjRilGJEYpJkYrNiRGLUYpRikmSSRyaG9HRiY2I0YpRikmRiU2IyIjOUYpRi9GKUYpKi5GM0YpJkYrNiRGLUY0RikmRjg2I0Y0RikmRiU2IyIjOkYpRjpGKUYkRilGKQ==</Equation></Text-field>
</Output>
<Output>
<Text-field style="2D Output" layout="Maple Output"><Equation executable="false" style="2D Output" display="LUklbXJvd0c2Iy9JK21vZHVsZW5hbWVHNiJJLFR5cGVzZXR0aW5nR0koX3N5c2xpYkdGJzYoLUklbXN1YkdGJDYlLUkjbWlHRiQ2JVEqa2FwcGFpMnJlRicvJSdpdGFsaWNHUSV0cnVlRicvJSxtYXRodmFyaWFudEdRJ2l0YWxpY0YnLUYjNiYtSSNtbkdGJDYkUSMxOEYnL0Y2USdub3JtYWxGJy8lK2ZvcmVncm91bmRHUShbMCwwLDBdRicvJSlyZWFkb25seUdRJmZhbHNlRidGPi8lL3N1YnNjcmlwdHNoaWZ0R1EiMEYnLUkjbW9HRiQ2LVEjOj1GJ0Y+LyUmZmVuY2VHRkUvJSpzZXBhcmF0b3JHRkUvJSlzdHJldGNoeUdGRS8lKnN5bW1ldHJpY0dGRS8lKGxhcmdlb3BHRkUvJS5tb3ZhYmxlbGltaXRzR0ZFLyUnYWNjZW50R0ZFLyUnbHNwYWNlR1EsMC4yNzc3Nzc4ZW1GJy8lJ3JzcGFjZUdGZ24tRiw2JS1GLzYlUSNzc0YnRjJGNS1GIzYmLUY7NiRRIzE3RidGPkZARkNGPkZGRkBGQ0Y+">Jkkjc3NHNiI2IyIjPA==</Equation></Text-field>
</Output>
<Output>
<Text-field style="2D Output" layout="Maple Output"><Equation executable="false" style="2D Output" display="LUklbXJvd0c2Iy9JK21vZHVsZW5hbWVHNiJJLFR5cGVzZXR0aW5nR0koX3N5c2xpYkdGJzYoLUklbXN1YkdGJDYlLUkjbWlHRiQ2JVEqa2FwcGFpMnJlRicvJSdpdGFsaWNHUSV0cnVlRicvJSxtYXRodmFyaWFudEdRJ2l0YWxpY0YnLUYjNiYtSSNtbkdGJDYkUSMxOUYnL0Y2USdub3JtYWxGJy8lK2ZvcmVncm91bmRHUShbMCwwLDBdRicvJSlyZWFkb25seUdRJmZhbHNlRidGPi8lL3N1YnNjcmlwdHNoaWZ0R1EiMEYnLUkjbW9HRiQ2LVEjOj1GJ0Y+LyUmZmVuY2VHRkUvJSpzZXBhcmF0b3JHRkUvJSlzdHJldGNoeUdGRS8lKnN5bW1ldHJpY0dGRS8lKGxhcmdlb3BHRkUvJS5tb3ZhYmxlbGltaXRzR0ZFLyUnYWNjZW50R0ZFLyUnbHNwYWNlR1EsMC4yNzc3Nzc4ZW1GJy8lJ3JzcGFjZUdGZ24tRiM2JC1JKG1zdWJzdXBHRiQ2Jy1GLzYlUSNzc0YnRjJGNS1GIzYmLUY7NiRRIzE2RidGPkZARkNGPi1GOzYkUSIyRidGPi8lMXN1cGVyc2NyaXB0c2hpZnRHRkhGRkY+RkBGQ0Y+">KiQpJkkjc3NHNiI2IyIjOyIiIyIiIg==</Equation></Text-field>
</Output>
</Group></Presentation-Block>
<Group labelreference="L6537" drawlabel="true">
<Input>
<Text-field prompt="&gt; " style="Maple Input" layout="Normal"><Equation executable="true" style="2D Input" input-equation="" display="LUklbXJvd0c2Iy9JK21vZHVsZW5hbWVHNiJJLFR5cGVzZXR0aW5nR0koX3N5c2xpYkdGJzYoLUkjbWlHRiQ2JVEocGFyc2kyc0YnLyUnaXRhbGljR1EldHJ1ZUYnLyUsbWF0aHZhcmlhbnRHUSdpdGFsaWNGJy1JI21vR0YkNi1RKiZjb2xvbmVxO0YnL0YzUSdub3JtYWxGJy8lJmZlbmNlR1EmZmFsc2VGJy8lKnNlcGFyYXRvckdGPS8lKXN0cmV0Y2h5R0Y9LyUqc3ltbWV0cmljR0Y9LyUobGFyZ2VvcEdGPS8lLm1vdmFibGVsaW1pdHNHRj0vJSdhY2NlbnRHRj0vJSdsc3BhY2VHUSwwLjI3Nzc3NzhlbUYnLyUncnNwYWNlR0ZMLUkobWZlbmNlZEdGJDYmLUYjNiYtRiw2JVEkc2VxRidGL0YyLUZQNiQtRiM2LC1GLDYlUSNzc0YnRi9GMi1GUDYmLUYjNiUtRiw2JVEiaUYnRi9GMi8lK2V4ZWN1dGFibGVHRj1GOUY5LyUlb3BlbkdRIltGJy8lJmNsb3NlR1EiXUYnLUY2Ni1RIixGJ0Y5RjsvRj9GMUZARkJGREZGRkgvRktRJjAuMGVtRicvRk5RLDAuMzMzMzMzM2VtRidGXG8tRjY2LVEiPUYnRjlGO0Y+RkBGQkZERkZGSEZKRk0tSSNtbkdGJDYkUSIxRidGOS1GNjYtUSMuLkYnRjlGO0Y+RkBGQkZERkZGSC9GS1EsMC4yMjIyMjIyZW1GJy9GTkZccC1GY3A2JFEjMTdGJ0Y5Rl9vRjlGOUZfb0Y5RjkvRmJvUScmbGFuZztGJy9GZW9RJyZyYW5nO0YnLUY2Ni1RIjpGJ0Y5RjtGPkZARkJGREZGRkhGSkZNRl9vRjk=">LUklbXJvd0c2Iy9JK21vZHVsZW5hbWVHNiJJLFR5cGVzZXR0aW5nR0koX3N5c2xpYkdGJzYoLUkjbWlHRiQ2JVEocGFyc2kyc0YnLyUnaXRhbGljR1EldHJ1ZUYnLyUsbWF0aHZhcmlhbnRHUSdpdGFsaWNGJy1JI21vR0YkNi1RKiZjb2xvbmVxO0YnL0YzUSdub3JtYWxGJy8lJmZlbmNlR1EmZmFsc2VGJy8lKnNlcGFyYXRvckdGPS8lKXN0cmV0Y2h5R0Y9LyUqc3ltbWV0cmljR0Y9LyUobGFyZ2VvcEdGPS8lLm1vdmFibGVsaW1pdHNHRj0vJSdhY2NlbnRHRj0vJSdsc3BhY2VHUSwwLjI3Nzc3NzhlbUYnLyUncnNwYWNlR0ZMLUkobWZlbmNlZEdGJDYmLUYjNiYtRiw2JVEkc2VxRidGL0YyLUZQNiQtRiM2LC1GLDYlUSNzc0YnRi9GMi1GUDYmLUYjNiUtRiw2JVEiaUYnRi9GMi8lK2V4ZWN1dGFibGVHRj1GOUY5LyUlb3BlbkdRIltGJy8lJmNsb3NlR1EiXUYnLUY2Ni1RIixGJ0Y5RjsvRj9GMUZARkJGREZGRkgvRktRJjAuMGVtRicvRk5RLDAuMzMzMzMzM2VtRidGXG8tRjY2LVEiPUYnRjlGO0Y+RkBGQkZERkZGSEZKRk0tSSNtbkdGJDYkUSIxRidGOS1GNjYtUSMuLkYnRjlGO0Y+RkBGQkZERkZGSC9GS1EsMC4yMjIyMjIyZW1GJy9GTkZccC1GY3A2JFEjMTdGJ0Y5Rl9vRjlGOUZfb0Y5RjkvRmJvUScmbGFuZztGJy9GZW9RJyZyYW5nO0YnLUY2Ni1RIjpGJ0Y5RjtGPkZARkJGREZGRkhGSkZNRl9vRjk=</Equation></Text-field>
</Input>
</Group>
<Group labelreference="L6536" drawlabel="true">
<Input>
<Text-field prompt="&gt; " style="Maple Input" layout="Normal"><Equation executable="true" style="2D Input" input-equation="" display="LUklbXJvd0c2Iy9JK21vZHVsZW5hbWVHNiJJLFR5cGVzZXR0aW5nR0koX3N5c2xpYkdGJzYqLUkjbWlHRiQ2JVElRGkyc0YnLyUnaXRhbGljR1EldHJ1ZUYnLyUsbWF0aHZhcmlhbnRHUSdpdGFsaWNGJy1JI21vR0YkNi1RKiZjb2xvbmVxO0YnL0YzUSdub3JtYWxGJy8lJmZlbmNlR1EmZmFsc2VGJy8lKnNlcGFyYXRvckdGPS8lKXN0cmV0Y2h5R0Y9LyUqc3ltbWV0cmljR0Y9LyUobGFyZ2VvcEdGPS8lLm1vdmFibGVsaW1pdHNHRj0vJSdhY2NlbnRHRj0vJSdsc3BhY2VHUSwwLjI3Nzc3NzhlbUYnLyUncnNwYWNlR0ZMLUYsNiVRJURtYXRGJ0YvRjItSShtZmVuY2VkR0YkNiQtRiM2Ji1GLDYlUSprYXBwYWkycmVGJ0YvRjItRjY2LVEiLEYnRjlGOy9GP0YxRkBGQkZERkZGSC9GS1EmMC4wZW1GJy9GTlEsMC4zMzMzMzMzZW1GJy1GLDYlUShwYXJzaTJzRidGL0YyRjlGOS1GNjYtUSI6RidGOUY7Rj5GQEZCRkRGRkZIRkpGTS1GLDYjUSFGJy8lK2V4ZWN1dGFibGVHRj1GOQ==">LUklbXJvd0c2Iy9JK21vZHVsZW5hbWVHNiJJLFR5cGVzZXR0aW5nR0koX3N5c2xpYkdGJzYqLUkjbWlHRiQ2JVElRGkyc0YnLyUnaXRhbGljR1EldHJ1ZUYnLyUsbWF0aHZhcmlhbnRHUSdpdGFsaWNGJy1JI21vR0YkNi1RKiZjb2xvbmVxO0YnL0YzUSdub3JtYWxGJy8lJmZlbmNlR1EmZmFsc2VGJy8lKnNlcGFyYXRvckdGPS8lKXN0cmV0Y2h5R0Y9LyUqc3ltbWV0cmljR0Y9LyUobGFyZ2VvcEdGPS8lLm1vdmFibGVsaW1pdHNHRj0vJSdhY2NlbnRHRj0vJSdsc3BhY2VHUSwwLjI3Nzc3NzhlbUYnLyUncnNwYWNlR0ZMLUYsNiVRJURtYXRGJ0YvRjItSShtZmVuY2VkR0YkNiQtRiM2Ji1GLDYlUSprYXBwYWkycmVGJ0YvRjItRjY2LVEiLEYnRjlGOy9GP0YxRkBGQkZERkZGSC9GS1EmMC4wZW1GJy9GTlEsMC4zMzMzMzMzZW1GJy1GLDYlUShwYXJzaTJzRidGL0YyRjlGOS1GNjYtUSI6RidGOUY7Rj5GQEZCRkRGRkZIRkpGTS1GLDYjUSFGJy8lK2V4ZWN1dGFibGVHRj1GOQ==</Equation></Text-field>
</Input>
</Group>
<Group labelreference="L6535" drawlabel="true">
<Input>
<Text-field prompt="&gt; " style="Maple Input" layout="Normal"><Equation executable="true" style="2D Input" input-equation="" display="LUklbXJvd0c2Iy9JK21vZHVsZW5hbWVHNiJJLFR5cGVzZXR0aW5nR0koX3N5c2xpYkdGJzYwLUkjbWlHRiQ2JVEickYnLyUnaXRhbGljR1EldHJ1ZUYnLyUsbWF0aHZhcmlhbnRHUSdpdGFsaWNGJy1JI21vR0YkNi1RKiZjb2xvbmVxO0YnL0YzUSdub3JtYWxGJy8lJmZlbmNlR1EmZmFsc2VGJy8lKnNlcGFyYXRvckdGPS8lKXN0cmV0Y2h5R0Y9LyUqc3ltbWV0cmljR0Y9LyUobGFyZ2VvcEdGPS8lLm1vdmFibGVsaW1pdHNHRj0vJSdhY2NlbnRHRj0vJSdsc3BhY2VHUSwwLjI3Nzc3NzhlbUYnLyUncnNwYWNlR0ZMLUYsNiVRJVJhbmtGJ0YvRjItSShtZmVuY2VkR0YkNiQtRiM2JC1GLDYlUSVEaTJzRidGL0YyRjlGOS1GNjYtUSI7RidGOUY7L0Y/RjFGQEZCRkRGRkZIL0ZLUSYwLjBlbUYnRk0tRiw2JVEiZEYnRi9GMkY1LUYsNiVRKkRpbWVuc2lvbkYnRi9GMi1GUzYkLUYjNiQtRiw2JVEocGFyc2kyc0YnRi9GMkY5RjktRjY2LVEoJm1pbnVzO0YnRjlGO0Y+RkBGQkZERkZGSC9GS1EsMC4yMjIyMjIyZW1GJy9GTkZbcEYrRlovJStleGVjdXRhYmxlR0Y9Rjk=">LUklbXJvd0c2Iy9JK21vZHVsZW5hbWVHNiJJLFR5cGVzZXR0aW5nR0koX3N5c2xpYkdGJzYwLUkjbWlHRiQ2JVEickYnLyUnaXRhbGljR1EldHJ1ZUYnLyUsbWF0aHZhcmlhbnRHUSdpdGFsaWNGJy1JI21vR0YkNi1RKiZjb2xvbmVxO0YnL0YzUSdub3JtYWxGJy8lJmZlbmNlR1EmZmFsc2VGJy8lKnNlcGFyYXRvckdGPS8lKXN0cmV0Y2h5R0Y9LyUqc3ltbWV0cmljR0Y9LyUobGFyZ2VvcEdGPS8lLm1vdmFibGVsaW1pdHNHRj0vJSdhY2NlbnRHRj0vJSdsc3BhY2VHUSwwLjI3Nzc3NzhlbUYnLyUncnNwYWNlR0ZMLUYsNiVRJVJhbmtGJ0YvRjItSShtZmVuY2VkR0YkNiQtRiM2JC1GLDYlUSVEaTJzRidGL0YyRjlGOS1GNjYtUSI7RidGOUY7L0Y/RjFGQEZCRkRGRkZIL0ZLUSYwLjBlbUYnRk0tRiw2JVEiZEYnRi9GMkY1LUYsNiVRKkRpbWVuc2lvbkYnRi9GMi1GUzYkLUYjNiQtRiw2JVEocGFyc2kyc0YnRi9GMkY5RjktRjY2LVEoJm1pbnVzO0YnRjlGO0Y+RkBGQkZERkZGSC9GS1EsMC4yMjIyMjIyZW1GJy9GTkZbcEYrRlovJStleGVjdXRhYmxlR0Y9Rjk=</Equation></Text-field>
</Input>
<Output>
<Text-field style="2D Output" layout="Maple Output"><Equation executable="false" style="2D Output" display="LUklbXJvd0c2Iy9JK21vZHVsZW5hbWVHNiJJLFR5cGVzZXR0aW5nR0koX3N5c2xpYkdGJzYoLUkjbWlHRiQ2JVEickYnLyUnaXRhbGljR1EldHJ1ZUYnLyUsbWF0aHZhcmlhbnRHUSdpdGFsaWNGJy1JI21vR0YkNi1RIzo9RicvRjNRJ25vcm1hbEYnLyUmZmVuY2VHUSZmYWxzZUYnLyUqc2VwYXJhdG9yR0Y9LyUpc3RyZXRjaHlHRj0vJSpzeW1tZXRyaWNHRj0vJShsYXJnZW9wR0Y9LyUubW92YWJsZWxpbWl0c0dGPS8lJ2FjY2VudEdGPS8lJ2xzcGFjZUdRLDAuMjc3Nzc3OGVtRicvJSdyc3BhY2VHRkwtSSNtbkdGJDYkUSMxN0YnRjkvJStmb3JlZ3JvdW5kR1EoWzAsMCwwXUYnLyUpcmVhZG9ubHlHRj1GOQ==">IiM8</Equation></Text-field>
</Output>
<Output>
<Text-field style="2D Output" layout="Maple Output"><Equation executable="false" style="2D Output" display="LUklbXJvd0c2Iy9JK21vZHVsZW5hbWVHNiJJLFR5cGVzZXR0aW5nR0koX3N5c2xpYkdGJzYoLUkjbWlHRiQ2JVEiZEYnLyUnaXRhbGljR1EldHJ1ZUYnLyUsbWF0aHZhcmlhbnRHUSdpdGFsaWNGJy1JI21vR0YkNi1RIzo9RicvRjNRJ25vcm1hbEYnLyUmZmVuY2VHUSZmYWxzZUYnLyUqc2VwYXJhdG9yR0Y9LyUpc3RyZXRjaHlHRj0vJSpzeW1tZXRyaWNHRj0vJShsYXJnZW9wR0Y9LyUubW92YWJsZWxpbWl0c0dGPS8lJ2FjY2VudEdGPS8lJ2xzcGFjZUdRLDAuMjc3Nzc3OGVtRicvJSdyc3BhY2VHRkwtSSNtbkdGJDYkUSIwRidGOS8lK2ZvcmVncm91bmRHUShbMCwwLDBdRicvJSlyZWFkb25seUdGPUY5">IiIh</Equation></Text-field>
</Output>
</Group>
<Group labelreference="L6528" drawlabel="true">
<Input>
<Text-field prompt="&gt; " style="Maple Input" layout="Normal"><Equation executable="true" style="2D Input" input-equation="" display="LUklbXJvd0c2Iy9JK21vZHVsZW5hbWVHNiJJLFR5cGVzZXR0aW5nR0koX3N5c2xpYkdGJzYmLUkjbW9HRiQ2LVEiI0YnLyUsbWF0aHZhcmlhbnRHUSdub3JtYWxGJy8lJmZlbmNlR1EmZmFsc2VGJy8lKnNlcGFyYXRvckdGNC8lKXN0cmV0Y2h5R0Y0LyUqc3ltbWV0cmljR0Y0LyUobGFyZ2VvcEdGNC8lLm1vdmFibGVsaW1pdHNHRjQvJSdhY2NlbnRHRjQvJSdsc3BhY2VHUSYwLjBlbUYnLyUncnNwYWNlR0ZDLUkjbWlHRiQ2JVFfc35UaGV+bGFzdH5yZXBhcmFtZXRlcmlzYXRpb25+dGVybX5+d2lsbH5hbHdheXN+YmV+dGhlfmxhc3R+c3RhdGUmIzg3MjI7c3BhY2V+dGVybS5+SXR+Y2FufmJlfnNob3dufnVzaW5nfnRoZX5leHRlbnNpb25+dGhlb3JlbX50aGF0fkYnLyUnaXRhbGljR0Y0Ri8vJStleGVjdXRhYmxlR0Y0Ri8=">LUklbXJvd0c2Iy9JK21vZHVsZW5hbWVHNiJJLFR5cGVzZXR0aW5nR0koX3N5c2xpYkdGJzYmLUkjbW9HRiQ2LVEiI0YnLyUsbWF0aHZhcmlhbnRHUSdub3JtYWxGJy8lJmZlbmNlR1EmZmFsc2VGJy8lKnNlcGFyYXRvckdGNC8lKXN0cmV0Y2h5R0Y0LyUqc3ltbWV0cmljR0Y0LyUobGFyZ2VvcEdGNC8lLm1vdmFibGVsaW1pdHNHRjQvJSdhY2NlbnRHRjQvJSdsc3BhY2VHUSYwLjBlbUYnLyUncnNwYWNlR0ZDLUkjbWlHRiQ2JVFfc35UaGV+bGFzdH5yZXBhcmFtZXRlcmlzYXRpb25+dGVybX5+d2lsbH5hbHdheXN+YmV+dGhlfmxhc3R+c3RhdGUmIzg3MjI7c3BhY2V+dGVybS5+SXR+Y2FufmJlfnNob3dufnVzaW5nfnRoZX5leHRlbnNpb25+dGhlb3JlbX50aGF0fkYnLyUnaXRhbGljR0Y0Ri8vJStleGVjdXRhYmxlR0Y0Ri8=</Equation></Text-field>
</Input>
</Group>
<Group labelreference="L6495" drawlabel="true">
<Input>
<Text-field prompt="&gt; " style="Maple Input" layout="Normal"><Equation executable="true" style="2D Input" input-equation="" display="LUklbXJvd0c2Iy9JK21vZHVsZW5hbWVHNiJJLFR5cGVzZXR0aW5nR0koX3N5c2xpYkdGJzZKLUkjbW9HRiQ2LVEiI0YnLyUsbWF0aHZhcmlhbnRHUSdub3JtYWxGJy8lJmZlbmNlR1EmZmFsc2VGJy8lKnNlcGFyYXRvckdGNC8lKXN0cmV0Y2h5R0Y0LyUqc3ltbWV0cmljR0Y0LyUobGFyZ2VvcEdGNC8lLm1vdmFibGVsaW1pdHNHRjQvJSdhY2NlbnRHRjQvJSdsc3BhY2VHUSYwLjBlbUYnLyUncnNwYWNlR0ZDLUklbXN1YkdGJDYlLUkjbWlHRiQ2JVEudGhlfnJhbmt+aXN+ckYnLyUnaXRhbGljR0Y0Ri8tRiM2JC1GSjYlUSNleEYnRk1GL0YvLyUvc3Vic2NyaXB0c2hpZnRHUSIwRictRiw2LVEiPUYnRi9GMkY1RjdGOUY7Rj1GPy9GQlEsMC4yNzc3Nzc4ZW1GJy9GRUZlbi1JI21uR0YkNiRRIjNGJ0YvLUYsNi1RIn5GJ0YvRjJGNUY3RjlGO0Y9Rj9GQUZELUZKNiVRIlRGJ0ZNRi8tRiw2LVEqJnVtaW51czA7RidGL0YyRjVGN0Y5RjtGPUY/L0ZCUSwwLjIyMjIyMjJlbUYnL0ZFRmVvLUZobjYkUSI3RidGLy1GLDYtUSIsRidGL0YyL0Y2USV0cnVlRidGN0Y5RjtGPUY/RkEvRkVRLDAuMzMzMzMzM2VtRidGW28tRko2JVEqdGhlcmVmb3JlRidGTUYvRltvLUZKNiVRJHRoZUYnRk1GL0Zbby1GSjYlUSVyYW5rRidGTUYvRltvLUZKNiVRI29mRidGTUYvRltvLUZKNiVRJXRoaXNGJ0ZNRi9GW28tRko2JVEmbW9kZWxGJ0ZNRi9GW28tRko2JVEjaXNGJ0ZNRi9GW28tRkc2JS1GSjYlUSJxRidGTUYvLUYjNiQtRmhuNiRRIjFGJ0YvRi9GVC1GLDYtUSIrRidGL0YyRjVGN0Y5RjtGPUY/RmRvRmZvLUZHNiUtRko2JVEickYnRk1GL0ZPRlRGVy1GaG42JFEiNEYnRi9GW29GXm8tRiw2LVEoJm1pbnVzO0YnRi9GMkY1RjdGOUY7Rj1GP0Zkb0Zmb0Znb0Zqb0Zbby1GSjYlUSJkRidGTUYvRlctRmhuNiRRIjVGJ0YvLyUrZXhlY3V0YWJsZUdGNEYv">LUklbXJvd0c2Iy9JK21vZHVsZW5hbWVHNiJJLFR5cGVzZXR0aW5nR0koX3N5c2xpYkdGJzZKLUkjbW9HRiQ2LVEiI0YnLyUsbWF0aHZhcmlhbnRHUSdub3JtYWxGJy8lJmZlbmNlR1EmZmFsc2VGJy8lKnNlcGFyYXRvckdGNC8lKXN0cmV0Y2h5R0Y0LyUqc3ltbWV0cmljR0Y0LyUobGFyZ2VvcEdGNC8lLm1vdmFibGVsaW1pdHNHRjQvJSdhY2NlbnRHRjQvJSdsc3BhY2VHUSYwLjBlbUYnLyUncnNwYWNlR0ZDLUklbXN1YkdGJDYlLUkjbWlHRiQ2JVEudGhlfnJhbmt+aXN+ckYnLyUnaXRhbGljR0Y0Ri8tRiM2JC1GSjYlUSNleEYnRk1GL0YvLyUvc3Vic2NyaXB0c2hpZnRHUSIwRictRiw2LVEiPUYnRi9GMkY1RjdGOUY7Rj1GPy9GQlEsMC4yNzc3Nzc4ZW1GJy9GRUZlbi1JI21uR0YkNiRRIjNGJ0YvLUYsNi1RIn5GJ0YvRjJGNUY3RjlGO0Y9Rj9GQUZELUZKNiVRIlRGJ0ZNRi8tRiw2LVEqJnVtaW51czA7RidGL0YyRjVGN0Y5RjtGPUY/L0ZCUSwwLjIyMjIyMjJlbUYnL0ZFRmVvLUZobjYkUSI3RidGLy1GLDYtUSIsRidGL0YyL0Y2USV0cnVlRidGN0Y5RjtGPUY/RkEvRkVRLDAuMzMzMzMzM2VtRidGW28tRko2JVEqdGhlcmVmb3JlRidGTUYvRltvLUZKNiVRJHRoZUYnRk1GL0Zbby1GSjYlUSVyYW5rRidGTUYvRltvLUZKNiVRI29mRidGTUYvRltvLUZKNiVRJXRoaXNGJ0ZNRi9GW28tRko2JVEmbW9kZWxGJ0ZNRi9GW28tRko2JVEjaXNGJ0ZNRi9GW28tRkc2JS1GSjYlUSJxRidGTUYvLUYjNiQtRmhuNiRRIjFGJ0YvRi9GVC1GLDYtUSIrRidGL0YyRjVGN0Y5RjtGPUY/RmRvRmZvLUZHNiUtRko2JVEickYnRk1GL0ZPRlRGVy1GaG42JFEiNEYnRi9GW29GXm8tRiw2LVEoJm1pbnVzO0YnRi9GMkY1RjdGOUY7Rj1GP0Zkb0Zmb0Znb0Zqb0Zbby1GSjYlUSJkRidGTUYvRlctRmhuNiRRIjVGJ0YvLyUrZXhlY3V0YWJsZUdGNEYv</Equation></Text-field>
</Input>
</Group>
<Group labelreference="L6484" drawlabel="true">
<Input>
<Text-field prompt="&gt; " style="Maple Input" layout="Normal"><Equation executable="true" style="2D Input" input-equation="" display="LUklbXJvd0c2Iy9JK21vZHVsZW5hbWVHNiJJLFR5cGVzZXR0aW5nR0koX3N5c2xpYkdGJzYlLUkjbWlHRiQ2I1EhRicvJStleGVjdXRhYmxlR1EmZmFsc2VGJy8lLG1hdGh2YXJpYW50R1Enbm9ybWFsRic=">JSFH</Equation></Text-field>
</Input>
</Group>
<Group labelreference="L6491" drawlabel="true">
<Input>
<Text-field prompt="&gt; " style="Maple Input" layout="Normal"><Equation executable="true" style="2D Input" input-equation="" display="LUklbXJvd0c2Iy9JK21vZHVsZW5hbWVHNiJJLFR5cGVzZXR0aW5nR0koX3N5c2xpYkdGJzYlLUkjbWlHRiQ2I1EhRicvJStleGVjdXRhYmxlR1EmZmFsc2VGJy8lLG1hdGh2YXJpYW50R1Enbm9ybWFsRic=">JSFH</Equation></Text-field>
</Input>
</Group>
<Group labelreference="L6498" drawlabel="true">
<Input>
<Text-field prompt="&gt; " style="Maple Input" layout="Normal"><Equation executable="true" style="2D Input" input-equation="" display="LUklbXJvd0c2Iy9JK21vZHVsZW5hbWVHNiJJLFR5cGVzZXR0aW5nR0koX3N5c2xpYkdGJzYmLUkjbW9HRiQ2LVEiI0YnLyUsbWF0aHZhcmlhbnRHUSdub3JtYWxGJy8lJmZlbmNlR1EmZmFsc2VGJy8lKnNlcGFyYXRvckdGNC8lKXN0cmV0Y2h5R0Y0LyUqc3ltbWV0cmljR0Y0LyUobGFyZ2VvcEdGNC8lLm1vdmFibGVsaW1pdHNHRjQvJSdhY2NlbnRHRjQvJSdsc3BhY2VHUSYwLjBlbUYnLyUncnNwYWNlR0ZDLUkjbWlHRiQ2JVFSUHJvZHVjdGl2aXR5fmRhdGEsfmNoaWNrfk1SUn5hbmR+c3RhdGUtc3BhY2V+ZGF0YUYnLyUnaXRhbGljR0Y0Ri8vJStleGVjdXRhYmxlR0Y0Ri8=">LUklbXJvd0c2Iy9JK21vZHVsZW5hbWVHNiJJLFR5cGVzZXR0aW5nR0koX3N5c2xpYkdGJzYmLUkjbW9HRiQ2LVEiI0YnLyUsbWF0aHZhcmlhbnRHUSdub3JtYWxGJy8lJmZlbmNlR1EmZmFsc2VGJy8lKnNlcGFyYXRvckdGNC8lKXN0cmV0Y2h5R0Y0LyUqc3ltbWV0cmljR0Y0LyUobGFyZ2VvcEdGNC8lLm1vdmFibGVsaW1pdHNHRjQvJSdhY2NlbnRHRjQvJSdsc3BhY2VHUSYwLjBlbUYnLyUncnNwYWNlR0ZDLUkjbWlHRiQ2JVFSUHJvZHVjdGl2aXR5fmRhdGEsfmNoaWNrfk1SUn5hbmR+c3RhdGUtc3BhY2V+ZGF0YUYnLyUnaXRhbGljR0Y0Ri8vJStleGVjdXRhYmxlR0Y0Ri8=</Equation></Text-field>
</Input>
</Group>
<Group labelreference="L6499" drawlabel="true">
<Input>
<Text-field prompt="&gt; " style="Maple Input" layout="Normal"><Equation executable="true" style="2D Input" input-equation="" display="LUklbXJvd0c2Iy9JK21vZHVsZW5hbWVHNiJJLFR5cGVzZXR0aW5nR0koX3N5c2xpYkdGJzYpLUkjbW9HRiQ2LVEiI0YnLyUsbWF0aHZhcmlhbnRHUSdub3JtYWxGJy8lJmZlbmNlR1EmZmFsc2VGJy8lKnNlcGFyYXRvckdGNC8lKXN0cmV0Y2h5R0Y0LyUqc3ltbWV0cmljR0Y0LyUobGFyZ2VvcEdGNC8lLm1vdmFibGVsaW1pdHNHRjQvJSdhY2NlbnRHRjQvJSdsc3BhY2VHUSYwLjBlbUYnLyUncnNwYWNlR0ZDLUkjbWlHRiQ2JVFlc0FzfmNoaWNrfk1SUn5hbmR+c3RhdGUtc3BhY2V+bW9kZWx+dG9nZXRoZXJ+YXJlfmZ1bGx+cmFuayx+YW5kfnRoZX5wcm9kdWN0aXZpdHl+ZGF0YX5pc35mdWxsfnJhbmssfmJ5fnJlbWFya34xfnRoZX5jb21iaW5lZH5tb2RlbH5pc35hbHNvfkYnLyUnaXRhbGljR0Y0Ri8tRkc2JVElZnVsbEYnRkpGLy1GLDYtUSJ+RidGL0YyRjVGN0Y5RjtGPUY/RkFGRC1GRzYlUSVyYW5rRidGSkYvLyUrZXhlY3V0YWJsZUdGNEYv">LUklbXJvd0c2Iy9JK21vZHVsZW5hbWVHNiJJLFR5cGVzZXR0aW5nR0koX3N5c2xpYkdGJzYpLUkjbW9HRiQ2LVEiI0YnLyUsbWF0aHZhcmlhbnRHUSdub3JtYWxGJy8lJmZlbmNlR1EmZmFsc2VGJy8lKnNlcGFyYXRvckdGNC8lKXN0cmV0Y2h5R0Y0LyUqc3ltbWV0cmljR0Y0LyUobGFyZ2VvcEdGNC8lLm1vdmFibGVsaW1pdHNHRjQvJSdhY2NlbnRHRjQvJSdsc3BhY2VHUSYwLjBlbUYnLyUncnNwYWNlR0ZDLUkjbWlHRiQ2JVFlc0FzfmNoaWNrfk1SUn5hbmR+c3RhdGUtc3BhY2V+bW9kZWx+dG9nZXRoZXJ+YXJlfmZ1bGx+cmFuayx+YW5kfnRoZX5wcm9kdWN0aXZpdHl+ZGF0YX5pc35mdWxsfnJhbmssfmJ5fnJlbWFya34xfnRoZX5jb21iaW5lZH5tb2RlbH5pc35hbHNvfkYnLyUnaXRhbGljR0Y0Ri8tRkc2JVElZnVsbEYnRkpGLy1GLDYtUSJ+RidGL0YyRjVGN0Y5RjtGPUY/RkFGRC1GRzYlUSVyYW5rRidGSkYvLyUrZXhlY3V0YWJsZUdGNEYv</Equation></Text-field>
</Input>
</Group>
<Group labelreference="L6501" drawlabel="true">
<Input>
<Text-field prompt="&gt; " style="Maple Input" layout="Normal"><Equation executable="true" style="2D Input" input-equation="" display="LUklbXJvd0c2Iy9JK21vZHVsZW5hbWVHNiJJLFR5cGVzZXR0aW5nR0koX3N5c2xpYkdGJzYlLUkjbWlHRiQ2I1EhRicvJStleGVjdXRhYmxlR1EmZmFsc2VGJy8lLG1hdGh2YXJpYW50R1Enbm9ybWFsRic=">LUklbXJvd0c2Iy9JK21vZHVsZW5hbWVHNiJJLFR5cGVzZXR0aW5nR0koX3N5c2xpYkdGJzYjLUkjbWlHRiQ2I1EhRic=</Equation></Text-field>
</Input>
</Group>
<Group labelreference="L6500" drawlabel="true">
<Input>
<Text-field prompt="&gt; " style="Maple Input" layout="Normal"><Equation executable="true" style="2D Input" input-equation="" display="LUklbXJvd0c2Iy9JK21vZHVsZW5hbWVHNiJJLFR5cGVzZXR0aW5nR0koX3N5c2xpYkdGJzYmLUkjbW9HRiQ2LVEiI0YnLyUsbWF0aHZhcmlhbnRHUSdub3JtYWxGJy8lJmZlbmNlR1EmZmFsc2VGJy8lKnNlcGFyYXRvckdGNC8lKXN0cmV0Y2h5R0Y0LyUqc3ltbWV0cmljR0Y0LyUobGFyZ2VvcEdGNC8lLm1vdmFibGVsaW1pdHNHRjQvJSdhY2NlbnRHRjQvJSdsc3BhY2VHUSYwLjBlbUYnLyUncnNwYWNlR0ZDLUkjbWlHRiQ2JVFlb0FkdWx0fmNhcHR1cmUtcmVjYXB0dXJlfmRhdGF+YW5kLGNoaWNrfk1SUn5kYXRhfmFuZH5zdGF0ZSYjODcyMjtzcGFjZX5kYXRhRicvJSdpdGFsaWNHRjRGLy8lK2V4ZWN1dGFibGVHRjRGLw==">LUklbXJvd0c2Iy9JK21vZHVsZW5hbWVHNiJJLFR5cGVzZXR0aW5nR0koX3N5c2xpYkdGJzYmLUkjbW9HRiQ2LVEiI0YnLyUsbWF0aHZhcmlhbnRHUSdub3JtYWxGJy8lJmZlbmNlR1EmZmFsc2VGJy8lKnNlcGFyYXRvckdGNC8lKXN0cmV0Y2h5R0Y0LyUqc3ltbWV0cmljR0Y0LyUobGFyZ2VvcEdGNC8lLm1vdmFibGVsaW1pdHNHRjQvJSdhY2NlbnRHRjQvJSdsc3BhY2VHUSYwLjBlbUYnLyUncnNwYWNlR0ZDLUkjbWlHRiQ2JVFlb0FkdWx0fmNhcHR1cmUtcmVjYXB0dXJlfmRhdGF+YW5kLGNoaWNrfk1SUn5kYXRhfmFuZH5zdGF0ZSYjODcyMjtzcGFjZX5kYXRhRicvJSdpdGFsaWNHRjRGLy8lK2V4ZWN1dGFibGVHRjRGLw==</Equation></Text-field>
</Input>
</Group>
<Group labelreference="L6505" drawlabel="true">
<Input>
<Text-field prompt="&gt; " style="Maple Input" layout="Normal"><Equation executable="true" style="2D Input" input-equation="" display="LUklbXJvd0c2Iy9JK21vZHVsZW5hbWVHNiJJLFR5cGVzZXR0aW5nR0koX3N5c2xpYkdGJzY4LUkjbW9HRiQ2LVEiI0YnLyUsbWF0aHZhcmlhbnRHUSdub3JtYWxGJy8lJmZlbmNlR1EmZmFsc2VGJy8lKnNlcGFyYXRvckdGNC8lKXN0cmV0Y2h5R0Y0LyUqc3ltbWV0cmljR0Y0LyUobGFyZ2VvcEdGNC8lLm1vdmFibGVsaW1pdHNHRjQvJSdhY2NlbnRHRjQvJSdsc3BhY2VHUSYwLjBlbUYnLyUncnNwYWNlR0ZDLUkjbWlHRiQ2JVE6flVzaW5nfm1ldGhvZH5CLn5rYXBwYWkxPUYnLyUnaXRhbGljR0Y0Ri8tSShtZmVuY2VkR0YkNiYtRiM2Jy1JJW1zdWJHRiQ2JS1GRzYlUScmIzk1NDtGJ0ZKRi8tRiM2JC1JI21uR0YkNiRRIjNGJ0YvRi8vJS9zdWJzY3JpcHRzaGlmdEdRIjBGJy1GLDYtUSIsRidGL0YyL0Y2USV0cnVlRidGN0Y5RjtGPUY/RkEvRkVRLDAuMzMzMzMzM2VtRictRlI2JUZULUYjNiQtRlo2JFEiNEYnRi9GL0Znbi8lK2V4ZWN1dGFibGVHRjRGL0YvLyUlb3BlbkdRIltGJy8lJmNsb3NlR1EiXUYnLUYsNi1RIn5GJ0YvRjJGNUY3RjlGO0Y9Rj9GQUZELUZHNiVRI2lzRidGSkYvRmBwLUZHNiVRI29mRidGSkYvRmBwLUZHNiVRJWZ1bGxGJ0ZKRi9GYHAtRkc2JVElcmFua0YnRkpGL0ZgcEZgcC1GUjYlLUZHNiVRInFGJ0ZKRi8tRiM2JS1GWjYkUSIxRidGLy9GS0Zeby9GMFEnaXRhbGljRidGZ24tRiw2LVEiPUYnRi9GMkY1RjdGOUY7Rj1GPy9GQlEsMC4yNzc3Nzc4ZW1GJy9GRUZgci1GWjYkUSI2RidGL0ZgcC1GRzYlUSJURidGSkYvLUYsNi1RKCZtaW51cztGJ0YvRjJGNUY3RjlGO0Y9Rj8vRkJRLDAuMjIyMjIyMmVtRicvRkVGXHMtRlo2JFEiOUYnRi9GaG9GLw==">LUklbXJvd0c2Iy9JK21vZHVsZW5hbWVHNiJJLFR5cGVzZXR0aW5nR0koX3N5c2xpYkdGJzY4LUkjbW9HRiQ2LVEiI0YnLyUsbWF0aHZhcmlhbnRHUSdub3JtYWxGJy8lJmZlbmNlR1EmZmFsc2VGJy8lKnNlcGFyYXRvckdGNC8lKXN0cmV0Y2h5R0Y0LyUqc3ltbWV0cmljR0Y0LyUobGFyZ2VvcEdGNC8lLm1vdmFibGVsaW1pdHNHRjQvJSdhY2NlbnRHRjQvJSdsc3BhY2VHUSYwLjBlbUYnLyUncnNwYWNlR0ZDLUkjbWlHRiQ2JVE6flVzaW5nfm1ldGhvZH5CLn5rYXBwYWkxPUYnLyUnaXRhbGljR0Y0Ri8tSShtZmVuY2VkR0YkNiYtRiM2Jy1JJW1zdWJHRiQ2JS1GRzYlUScmIzk1NDtGJ0ZKRi8tRiM2JC1JI21uR0YkNiRRIjNGJ0YvRi8vJS9zdWJzY3JpcHRzaGlmdEdRIjBGJy1GLDYtUSIsRidGL0YyL0Y2USV0cnVlRidGN0Y5RjtGPUY/RkEvRkVRLDAuMzMzMzMzM2VtRictRlI2JUZULUYjNiQtRlo2JFEiNEYnRi9GL0Znbi8lK2V4ZWN1dGFibGVHRjRGL0YvLyUlb3BlbkdRIltGJy8lJmNsb3NlR1EiXUYnLUYsNi1RIn5GJ0YvRjJGNUY3RjlGO0Y9Rj9GQUZELUZHNiVRI2lzRidGSkYvRmBwLUZHNiVRI29mRidGSkYvRmBwLUZHNiVRJWZ1bGxGJ0ZKRi9GYHAtRkc2JVElcmFua0YnRkpGL0ZgcEZgcC1GUjYlLUZHNiVRInFGJ0ZKRi8tRiM2JS1GWjYkUSIxRidGLy9GS0Zeby9GMFEnaXRhbGljRidGZ24tRiw2LVEiPUYnRi9GMkY1RjdGOUY7Rj1GPy9GQlEsMC4yNzc3Nzc4ZW1GJy9GRUZgci1GWjYkUSI2RidGL0ZgcC1GRzYlUSJURidGSkYvLUYsNi1RKCZtaW51cztGJ0YvRjJGNUY3RjlGO0Y9Rj8vRkJRLDAuMjIyMjIyMmVtRicvRkVGXHMtRlo2JFEiOUYnRi9GaG9GLw==</Equation></Text-field>
</Input>
</Group>
<Group labelreference="L6504" drawlabel="true">
<Input>
<Text-field prompt="&gt; " style="Maple Input" layout="Normal"><Equation executable="true" style="2D Input" input-equation="" display="LUklbXJvd0c2Iy9JK21vZHVsZW5hbWVHNiJJLFR5cGVzZXR0aW5nR0koX3N5c2xpYkdGJzYoLUkjbWlHRiQ2JVEoa2FwcGFpMkYnLyUnaXRhbGljR1EmZmFsc2VGJy8lLG1hdGh2YXJpYW50R1Enbm9ybWFsRictSSNtb0dGJDYtUSomY29sb25lcTtGJ0YyLyUmZmVuY2VHRjEvJSpzZXBhcmF0b3JHRjEvJSlzdHJldGNoeUdGMS8lKnN5bW1ldHJpY0dGMS8lKGxhcmdlb3BHRjEvJS5tb3ZhYmxlbGltaXRzR0YxLyUnYWNjZW50R0YxLyUnbHNwYWNlR1EsMC4yNzc3Nzc4ZW1GJy8lJ3JzcGFjZUdGSS1GLDYlUSdrYXBwYTJGJ0YvRjItRjY2LVEiOkYnRjJGOUY7Rj1GP0ZBRkNGRUZHRkovJStleGVjdXRhYmxlR0YxRjI=">LUklbXJvd0c2Iy9JK21vZHVsZW5hbWVHNiJJLFR5cGVzZXR0aW5nR0koX3N5c2xpYkdGJzYoLUkjbWlHRiQ2JVEoa2FwcGFpMkYnLyUnaXRhbGljR1EmZmFsc2VGJy8lLG1hdGh2YXJpYW50R1Enbm9ybWFsRictSSNtb0dGJDYtUSomY29sb25lcTtGJ0YyLyUmZmVuY2VHRjEvJSpzZXBhcmF0b3JHRjEvJSlzdHJldGNoeUdGMS8lKnN5bW1ldHJpY0dGMS8lKGxhcmdlb3BHRjEvJS5tb3ZhYmxlbGltaXRzR0YxLyUnYWNjZW50R0YxLyUnbHNwYWNlR1EsMC4yNzc3Nzc4ZW1GJy8lJ3JzcGFjZUdGSS1GLDYlUSdrYXBwYTJGJ0YvRjItRjY2LVEiOkYnRjJGOUY7Rj1GP0ZBRkNGRUZHRkovJStleGVjdXRhYmxlR0YxRjI=</Equation></Text-field>
</Input>
</Group>
<Group labelreference="L6502" drawlabel="true">
<Input>
<Text-field prompt="&gt; " style="Maple Input" layout="Normal"><Equation executable="true" style="2D Input" input-equation="" display="LUklbXJvd0c2Iy9JK21vZHVsZW5hbWVHNiJJLFR5cGVzZXR0aW5nR0koX3N5c2xpYkdGJzYoLUkjbWlHRiQ2JVEncGFyc2kyRicvJSdpdGFsaWNHUSV0cnVlRicvJSxtYXRodmFyaWFudEdRJ2l0YWxpY0YnLUkjbW9HRiQ2LVEqJmNvbG9uZXE7RicvRjNRJ25vcm1hbEYnLyUmZmVuY2VHUSZmYWxzZUYnLyUqc2VwYXJhdG9yR0Y9LyUpc3RyZXRjaHlHRj0vJSpzeW1tZXRyaWNHRj0vJShsYXJnZW9wR0Y9LyUubW92YWJsZWxpbWl0c0dGPS8lJ2FjY2VudEdGPS8lJ2xzcGFjZUdRLDAuMjc3Nzc3OGVtRicvJSdyc3BhY2VHRkwtSShtZmVuY2VkR0YkNiYtRiM2KS1GLDYlUSRzZXFGJ0YvRjItRlA2JC1GIzYrLUklbXN1YkdGJDYlLUYsNiVRInBGJ0YvRjItRiM2Jy1GLDYlUSJhRidGL0YyLUY2Ni1RIixGJ0Y5RjsvRj9GMUZARkJGREZGRkgvRktRJjAuMGVtRicvRk5RLDAuMzMzMzMzM2VtRictRiw2JVEiaUYnRi9GMkYvRjIvJS9zdWJzY3JpcHRzaGlmdEdRIjBGJ0Zgb0Zoby1GNjYtUSI9RidGOUY7Rj5GQEZCRkRGRkZIRkpGTS1JI21uR0YkNiRRIjJGJ0Y5LUY2Ni1RIy4uRidGOUY7Rj5GQEZCRkRGRkZIL0ZLUSwwLjIyMjIyMjJlbUYnL0ZORmVvLUYsNiVRIlRGJ0YvRjItRjY2LVEifkYnRjlGO0Y+RkBGQkZERkZGSEZkb0ZqcEY5RjlGYG9GVC1GUDYkLUYjNiotRmZuNiUtRiw2JVEmJnBoaTtGJy9GMEY9RjktRiM2JkZdb0Zgb0Zob0Y5RltwRmBvRmhvRl5wLUZicDYkUSIxRidGOUZlcC1GYnA2JFEiNEYnRjlGOUY5LUYsNiNRIUYnRjlGOS8lJW9wZW5HUScmbGFuZztGJy8lJmNsb3NlR1EnJnJhbmc7RictRjY2LVEiOkYnRjlGO0Y+RkBGQkZERkZGSEZKRk0vJStleGVjdXRhYmxlR0Y9Rjk=">LUklbXJvd0c2Iy9JK21vZHVsZW5hbWVHNiJJLFR5cGVzZXR0aW5nR0koX3N5c2xpYkdGJzYoLUkjbWlHRiQ2JVEncGFyc2kyRicvJSdpdGFsaWNHUSV0cnVlRicvJSxtYXRodmFyaWFudEdRJ2l0YWxpY0YnLUkjbW9HRiQ2LVEqJmNvbG9uZXE7RicvRjNRJ25vcm1hbEYnLyUmZmVuY2VHUSZmYWxzZUYnLyUqc2VwYXJhdG9yR0Y9LyUpc3RyZXRjaHlHRj0vJSpzeW1tZXRyaWNHRj0vJShsYXJnZW9wR0Y9LyUubW92YWJsZWxpbWl0c0dGPS8lJ2FjY2VudEdGPS8lJ2xzcGFjZUdRLDAuMjc3Nzc3OGVtRicvJSdyc3BhY2VHRkwtSShtZmVuY2VkR0YkNiYtRiM2KS1GLDYlUSRzZXFGJ0YvRjItRlA2JC1GIzYrLUklbXN1YkdGJDYlLUYsNiVRInBGJ0YvRjItRiM2Jy1GLDYlUSJhRidGL0YyLUY2Ni1RIixGJ0Y5RjsvRj9GMUZARkJGREZGRkgvRktRJjAuMGVtRicvRk5RLDAuMzMzMzMzM2VtRictRiw2JVEiaUYnRi9GMkYvRjIvJS9zdWJzY3JpcHRzaGlmdEdRIjBGJ0Zgb0Zoby1GNjYtUSI9RidGOUY7Rj5GQEZCRkRGRkZIRkpGTS1JI21uR0YkNiRRIjJGJ0Y5LUY2Ni1RIy4uRidGOUY7Rj5GQEZCRkRGRkZIL0ZLUSwwLjIyMjIyMjJlbUYnL0ZORmVvLUYsNiVRIlRGJ0YvRjItRjY2LVEifkYnRjlGO0Y+RkBGQkZERkZGSEZkb0ZqcEY5RjlGYG9GVC1GUDYkLUYjNiotRmZuNiUtRiw2JVEmJnBoaTtGJy9GMEY9RjktRiM2JkZdb0Zgb0Zob0Y5RltwRmBvRmhvRl5wLUZicDYkUSIxRidGOUZlcC1GYnA2JFEiNEYnRjlGOUY5LUYsNiNRIUYnRjlGOS8lJW9wZW5HUScmbGFuZztGJy8lJmNsb3NlR1EnJnJhbmc7RictRjY2LVEiOkYnRjlGO0Y+RkBGQkZERkZGSEZKRk0vJStleGVjdXRhYmxlR0Y9Rjk=</Equation></Text-field>
</Input>
</Group>
<Group labelreference="L6506" drawlabel="true">
<Input>
<Text-field prompt="&gt; " style="Maple Input" layout="Normal"><Equation executable="true" style="2D Input" input-equation="" display="LUklbXJvd0c2Iy9JK21vZHVsZW5hbWVHNiJJLFR5cGVzZXR0aW5nR0koX3N5c2xpYkdGJzYsLUkjbWlHRiQ2JVEkRGkyRicvJSdpdGFsaWNHUSV0cnVlRicvJSxtYXRodmFyaWFudEdRJ2l0YWxpY0YnLUkjbW9HRiQ2LVEqJmNvbG9uZXE7RicvRjNRJ25vcm1hbEYnLyUmZmVuY2VHUSZmYWxzZUYnLyUqc2VwYXJhdG9yR0Y9LyUpc3RyZXRjaHlHRj0vJSpzeW1tZXRyaWNHRj0vJShsYXJnZW9wR0Y9LyUubW92YWJsZWxpbWl0c0dGPS8lJ2FjY2VudEdGPS8lJ2xzcGFjZUdRLDAuMjc3Nzc3OGVtRicvJSdyc3BhY2VHRkwtRiw2JVElRG1hdEYnRi9GMi1JKG1mZW5jZWRHRiQ2JC1GIzYmLUYsNiVRKGthcHBhaTJGJ0YvRjItRjY2LVEiLEYnRjlGOy9GP0YxRkBGQkZERkZGSC9GS1EmMC4wZW1GJy9GTlEsMC4zMzMzMzMzZW1GJy1GLDYlUSdwYXJzaTJGJ0YvRjJGOUY5LUY2Ni1RIjpGJ0Y5RjtGPkZARkJGREZGRkhGSkZNLUknbXNwYWNlR0YkNiYvJSdoZWlnaHRHUSYwLjBleEYnLyUmd2lkdGhHRmluLyUmZGVwdGhHRmdvLyUqbGluZWJyZWFrR1EobmV3bGluZUYnLUZjbzYmRmVvRmhvRmpvL0ZdcFElYXV0b0YnLUYsNiNRIUYnLyUrZXhlY3V0YWJsZUdGPUY5">LUklbXJvd0c2Iy9JK21vZHVsZW5hbWVHNiJJLFR5cGVzZXR0aW5nR0koX3N5c2xpYkdGJzYsLUkjbWlHRiQ2JVEkRGkyRicvJSdpdGFsaWNHUSV0cnVlRicvJSxtYXRodmFyaWFudEdRJ2l0YWxpY0YnLUkjbW9HRiQ2LVEqJmNvbG9uZXE7RicvRjNRJ25vcm1hbEYnLyUmZmVuY2VHUSZmYWxzZUYnLyUqc2VwYXJhdG9yR0Y9LyUpc3RyZXRjaHlHRj0vJSpzeW1tZXRyaWNHRj0vJShsYXJnZW9wR0Y9LyUubW92YWJsZWxpbWl0c0dGPS8lJ2FjY2VudEdGPS8lJ2xzcGFjZUdRLDAuMjc3Nzc3OGVtRicvJSdyc3BhY2VHRkwtRiw2JVElRG1hdEYnRi9GMi1JKG1mZW5jZWRHRiQ2JC1GIzYmLUYsNiVRKGthcHBhaTJGJ0YvRjItRjY2LVEiLEYnRjlGOy9GP0YxRkBGQkZERkZGSC9GS1EmMC4wZW1GJy9GTlEsMC4zMzMzMzMzZW1GJy1GLDYlUSdwYXJzaTJGJ0YvRjJGOUY5LUY2Ni1RIjpGJ0Y5RjtGPkZARkJGREZGRkhGSkZNLUknbXNwYWNlR0YkNiYvJSdoZWlnaHRHUSYwLjBleEYnLyUmd2lkdGhHRmluLyUmZGVwdGhHRmdvLyUqbGluZWJyZWFrR1EobmV3bGluZUYnLUZjbzYmRmVvRmhvRmpvL0ZdcFElYXV0b0YnLUYsNiNRIUYnLyUrZXhlY3V0YWJsZUdGPUY5</Equation></Text-field>
</Input>
</Group>
<Group labelreference="L6503" drawlabel="true">
<Input>
<Text-field prompt="&gt; " style="Maple Input" layout="Normal"><Equation executable="true" style="2D Input" input-equation="" display="LUklbXJvd0c2Iy9JK21vZHVsZW5hbWVHNiJJLFR5cGVzZXR0aW5nR0koX3N5c2xpYkdGJzYwLUkjbWlHRiQ2JVEickYnLyUnaXRhbGljR1EldHJ1ZUYnLyUsbWF0aHZhcmlhbnRHUSdpdGFsaWNGJy1JI21vR0YkNi1RKiZjb2xvbmVxO0YnL0YzUSdub3JtYWxGJy8lJmZlbmNlR1EmZmFsc2VGJy8lKnNlcGFyYXRvckdGPS8lKXN0cmV0Y2h5R0Y9LyUqc3ltbWV0cmljR0Y9LyUobGFyZ2VvcEdGPS8lLm1vdmFibGVsaW1pdHNHRj0vJSdhY2NlbnRHRj0vJSdsc3BhY2VHUSwwLjI3Nzc3NzhlbUYnLyUncnNwYWNlR0ZMLUYsNiVRJVJhbmtGJ0YvRjItSShtZmVuY2VkR0YkNiQtRiM2JC1GLDYlUSREaTJGJ0YvRjJGOUY5LUY2Ni1RIjtGJ0Y5RjsvRj9GMUZARkJGREZGRkgvRktRJjAuMGVtRidGTS1GLDYlUSJkRidGL0YyRjUtRiw2JVEqRGltZW5zaW9uRidGL0YyLUZTNiQtRiM2JC1GLDYlUSdwYXJzaTJGJ0YvRjJGOUY5LUY2Ni1RKCZtaW51cztGJ0Y5RjtGPkZARkJGREZGRkgvRktRLDAuMjIyMjIyMmVtRicvRk5GW3BGK0ZaLyUrZXhlY3V0YWJsZUdGPUY5">LUklbXJvd0c2Iy9JK21vZHVsZW5hbWVHNiJJLFR5cGVzZXR0aW5nR0koX3N5c2xpYkdGJzYwLUkjbWlHRiQ2JVEickYnLyUnaXRhbGljR1EldHJ1ZUYnLyUsbWF0aHZhcmlhbnRHUSdpdGFsaWNGJy1JI21vR0YkNi1RKiZjb2xvbmVxO0YnL0YzUSdub3JtYWxGJy8lJmZlbmNlR1EmZmFsc2VGJy8lKnNlcGFyYXRvckdGPS8lKXN0cmV0Y2h5R0Y9LyUqc3ltbWV0cmljR0Y9LyUobGFyZ2VvcEdGPS8lLm1vdmFibGVsaW1pdHNHRj0vJSdhY2NlbnRHRj0vJSdsc3BhY2VHUSwwLjI3Nzc3NzhlbUYnLyUncnNwYWNlR0ZMLUYsNiVRJVJhbmtGJ0YvRjItSShtZmVuY2VkR0YkNiQtRiM2JC1GLDYlUSREaTJGJ0YvRjJGOUY5LUY2Ni1RIjtGJ0Y5RjsvRj9GMUZARkJGREZGRkgvRktRJjAuMGVtRidGTS1GLDYlUSJkRidGL0YyRjUtRiw2JVEqRGltZW5zaW9uRidGL0YyLUZTNiQtRiM2JC1GLDYlUSdwYXJzaTJGJ0YvRjJGOUY5LUY2Ni1RKCZtaW51cztGJ0Y5RjtGPkZARkJGREZGRkgvRktRLDAuMjIyMjIyMmVtRicvRk5GW3BGK0ZaLyUrZXhlY3V0YWJsZUdGPUY5</Equation></Text-field>
</Input>
<Output>
<Text-field style="2D Output" layout="Maple Output"><Equation executable="false" style="2D Output" display="LUklbXJvd0c2Iy9JK21vZHVsZW5hbWVHNiJJLFR5cGVzZXR0aW5nR0koX3N5c2xpYkdGJzYoLUkjbWlHRiQ2JVEickYnLyUnaXRhbGljR1EldHJ1ZUYnLyUsbWF0aHZhcmlhbnRHUSdpdGFsaWNGJy1JI21vR0YkNi1RIzo9RicvRjNRJ25vcm1hbEYnLyUmZmVuY2VHUSZmYWxzZUYnLyUqc2VwYXJhdG9yR0Y9LyUpc3RyZXRjaHlHRj0vJSpzeW1tZXRyaWNHRj0vJShsYXJnZW9wR0Y9LyUubW92YWJsZWxpbWl0c0dGPS8lJ2FjY2VudEdGPS8lJ2xzcGFjZUdRLDAuMjc3Nzc3OGVtRicvJSdyc3BhY2VHRkwtSSNtbkdGJDYkUSMxMUYnRjkvJStmb3JlZ3JvdW5kR1EoWzAsMCwwXUYnLyUpcmVhZG9ubHlHRj1GOQ==">IiM2</Equation></Text-field>
</Output>
<Output>
<Text-field style="2D Output" layout="Maple Output"><Equation executable="false" style="2D Output" display="LUklbXJvd0c2Iy9JK21vZHVsZW5hbWVHNiJJLFR5cGVzZXR0aW5nR0koX3N5c2xpYkdGJzYoLUkjbWlHRiQ2JVEiZEYnLyUnaXRhbGljR1EldHJ1ZUYnLyUsbWF0aHZhcmlhbnRHUSdpdGFsaWNGJy1JI21vR0YkNi1RIzo9RicvRjNRJ25vcm1hbEYnLyUmZmVuY2VHUSZmYWxzZUYnLyUqc2VwYXJhdG9yR0Y9LyUpc3RyZXRjaHlHRj0vJSpzeW1tZXRyaWNHRj0vJShsYXJnZW9wR0Y9LyUubW92YWJsZWxpbWl0c0dGPS8lJ2FjY2VudEdGPS8lJ2xzcGFjZUdRLDAuMjc3Nzc3OGVtRicvJSdyc3BhY2VHRkwtSSNtbkdGJDYkUSIwRidGOS8lK2ZvcmVncm91bmRHUShbMCwwLDBdRicvJSlyZWFkb25seUdGPUY5">IiIh</Equation></Text-field>
</Output>
</Group>
<Group labelreference="L6496" drawlabel="true">
<Input>
<Text-field prompt="&gt; " style="Maple Input" layout="Normal"><Equation executable="true" style="2D Input" input-equation="" display="LUklbXJvd0c2Iy9JK21vZHVsZW5hbWVHNiJJLFR5cGVzZXR0aW5nR0koX3N5c2xpYkdGJzZDLUkjbW9HRiQ2LVEiI0YnLyUsbWF0aHZhcmlhbnRHUSdub3JtYWxGJy8lJmZlbmNlR1EmZmFsc2VGJy8lKnNlcGFyYXRvckdGNC8lKXN0cmV0Y2h5R0Y0LyUqc3ltbWV0cmljR0Y0LyUobGFyZ2VvcEdGNC8lLm1vdmFibGVsaW1pdHNHRjQvJSdhY2NlbnRHRjQvJSdsc3BhY2VHUSYwLjBlbUYnLyUncnNwYWNlR0ZDLUklbXN1YkdGJDYlLUkjbWlHRiQ2JVFYQnl+ZXh0ZW5zaW9ufnRoZW9yZW1+dGhpc35pc35hbHNvfmZ1bGx+cmFua353aXRofnJhbmt+ckYnLyUnaXRhbGljR0Y0Ri8tRiM2JC1GSjYlUSNleEYnRk1GL0YvLyUvc3Vic2NyaXB0c2hpZnRHUSIwRictRiw2LVEiPUYnRi9GMkY1RjdGOUY7Rj1GPy9GQlEsMC4yNzc3Nzc4ZW1GJy9GRUZlbi1GSjYlUSJURidGTUYvLUYsNi1RIitGJ0YvRjJGNUY3RjlGO0Y9Rj8vRkJRLDAuMjIyMjIyMmVtRicvRkVGXm8tSSNtbkdGJDYkUSIzRidGLy1GLDYtUSIsRidGL0YyL0Y2USV0cnVlRidGN0Y5RjtGPUY/RkEvRkVRLDAuMzMzMzMzM2VtRictRiw2LVEifkYnRi9GMkY1RjdGOUY7Rj1GP0ZBRkQtRko2JVEqdGhlcmVmb3JlRidGTUYvRltwLUZKNiVRJHRoZUYnRk1GL0ZbcC1GSjYlUSVyYW5rRidGTUYvRltwLUZKNiVRI29mRidGTUYvRltwLUZKNiVRJXRoaXNGJ0ZNRi9GW3AtRko2JVEmbW9kZWxGJ0ZNRi9GW3AtRko2JVEjaXNGJ0ZNRi9GW3AtRkc2JS1GSjYlUSJxRidGTUYvLUYjNiQtRmFvNiRRIjFGJ0YvRi9GVEZqbi1GRzYlLUZKNiVRInJGJ0ZNRi9GT0ZURlctRmFvNiRRIjdGJ0YvRltwRmduLUYsNi1RKCZtaW51cztGJ0YvRjJGNUY3RjlGO0Y9Rj9GXW9GX28tRmFvNiRRIjZGJ0YvLyUrZXhlY3V0YWJsZUdGNEYv">LUklbXJvd0c2Iy9JK21vZHVsZW5hbWVHNiJJLFR5cGVzZXR0aW5nR0koX3N5c2xpYkdGJzZDLUkjbW9HRiQ2LVEiI0YnLyUsbWF0aHZhcmlhbnRHUSdub3JtYWxGJy8lJmZlbmNlR1EmZmFsc2VGJy8lKnNlcGFyYXRvckdGNC8lKXN0cmV0Y2h5R0Y0LyUqc3ltbWV0cmljR0Y0LyUobGFyZ2VvcEdGNC8lLm1vdmFibGVsaW1pdHNHRjQvJSdhY2NlbnRHRjQvJSdsc3BhY2VHUSYwLjBlbUYnLyUncnNwYWNlR0ZDLUklbXN1YkdGJDYlLUkjbWlHRiQ2JVFYQnl+ZXh0ZW5zaW9ufnRoZW9yZW1+dGhpc35pc35hbHNvfmZ1bGx+cmFua353aXRofnJhbmt+ckYnLyUnaXRhbGljR0Y0Ri8tRiM2JC1GSjYlUSNleEYnRk1GL0YvLyUvc3Vic2NyaXB0c2hpZnRHUSIwRictRiw2LVEiPUYnRi9GMkY1RjdGOUY7Rj1GPy9GQlEsMC4yNzc3Nzc4ZW1GJy9GRUZlbi1GSjYlUSJURidGTUYvLUYsNi1RIitGJ0YvRjJGNUY3RjlGO0Y9Rj8vRkJRLDAuMjIyMjIyMmVtRicvRkVGXm8tSSNtbkdGJDYkUSIzRidGLy1GLDYtUSIsRidGL0YyL0Y2USV0cnVlRidGN0Y5RjtGPUY/RkEvRkVRLDAuMzMzMzMzM2VtRictRiw2LVEifkYnRi9GMkY1RjdGOUY7Rj1GP0ZBRkQtRko2JVEqdGhlcmVmb3JlRidGTUYvRltwLUZKNiVRJHRoZUYnRk1GL0ZbcC1GSjYlUSVyYW5rRidGTUYvRltwLUZKNiVRI29mRidGTUYvRltwLUZKNiVRJXRoaXNGJ0ZNRi9GW3AtRko2JVEmbW9kZWxGJ0ZNRi9GW3AtRko2JVEjaXNGJ0ZNRi9GW3AtRkc2JS1GSjYlUSJxRidGTUYvLUYjNiQtRmFvNiRRIjFGJ0YvRi9GVEZqbi1GRzYlLUZKNiVRInJGJ0ZNRi9GT0ZURlctRmFvNiRRIjdGJ0YvRltwRmduLUYsNi1RKCZtaW51cztGJ0YvRjJGNUY3RjlGO0Y9Rj9GXW9GX28tRmFvNiRRIjZGJ0YvLyUrZXhlY3V0YWJsZUdGNEYv</Equation></Text-field>
</Input>
</Group>
<Group labelreference="L6540" drawlabel="true">
<Input>
<Text-field prompt="&gt; " style="Maple Input" layout="Normal"><Equation executable="true" style="2D Input" input-equation="" display="LUklbXJvd0c2Iy9JK21vZHVsZW5hbWVHNiJJLFR5cGVzZXR0aW5nR0koX3N5c2xpYkdGJzYrLUkjbWlHRiQ2JVEoa2FwcGFpMkYnLyUnaXRhbGljR1EmZmFsc2VGJy8lLG1hdGh2YXJpYW50R1Enbm9ybWFsRictSSNtb0dGJDYtUSomY29sb25lcTtGJ0YyLyUmZmVuY2VHRjEvJSpzZXBhcmF0b3JHRjEvJSlzdHJldGNoeUdGMS8lKnN5bW1ldHJpY0dGMS8lKGxhcmdlb3BHRjEvJS5tb3ZhYmxlbGltaXRzR0YxLyUnYWNjZW50R0YxLyUnbHNwYWNlR1EsMC4yNzc3Nzc4ZW1GJy8lJ3JzcGFjZUdGSS1GLDYlUShjb252ZXJ0RidGL0YyLUkobWZlbmNlZEdGJDYkLUYjNictRlA2Ji1GIzYrLUYsNiVRJ2thcHBhMUYnRi9GMi1GNjYtUSIsRidGMkY5L0Y8USV0cnVlRidGPUY/RkFGQ0ZFL0ZIUSYwLjBlbUYnL0ZLUSwwLjMzMzMzMzNlbUYnLUYsNiVRJ2thcHBhMkYnRi9GMkZlbi1GLDYlUSdrYXBwYTNGJy9GMEZpbi9GM1EnaXRhbGljRidGZW4tRiw2JVEna2FwcGE0RidGL0YyLyUrZXhlY3V0YWJsZUdGMUYyRjIvJSVvcGVuR1EnJmxhbmc7RicvJSZjbG9zZUdRJyZyYW5nO0YnRmVuLUYsNiVRJ1ZlY3RvckYnRmRvRmVvRmpvRjJGMi1GNjYtUSI6RidGMkY5RjtGPUY/RkFGQ0ZFRkdGSi1GLDYlUSdpbmRldHNGJ0Zkb0Zlby1GUDYkLUYjNiUtRiw2JUYuRmRvRmVvRmpvRjJGMkZqb0Yy">LUklbXJvd0c2Iy9JK21vZHVsZW5hbWVHNiJJLFR5cGVzZXR0aW5nR0koX3N5c2xpYkdGJzYrLUkjbWlHRiQ2JVEoa2FwcGFpMkYnLyUnaXRhbGljR1EmZmFsc2VGJy8lLG1hdGh2YXJpYW50R1Enbm9ybWFsRictSSNtb0dGJDYtUSomY29sb25lcTtGJ0YyLyUmZmVuY2VHRjEvJSpzZXBhcmF0b3JHRjEvJSlzdHJldGNoeUdGMS8lKnN5bW1ldHJpY0dGMS8lKGxhcmdlb3BHRjEvJS5tb3ZhYmxlbGltaXRzR0YxLyUnYWNjZW50R0YxLyUnbHNwYWNlR1EsMC4yNzc3Nzc4ZW1GJy8lJ3JzcGFjZUdGSS1GLDYlUShjb252ZXJ0RidGL0YyLUkobWZlbmNlZEdGJDYkLUYjNictRlA2Ji1GIzYrLUYsNiVRJ2thcHBhMUYnRi9GMi1GNjYtUSIsRidGMkY5L0Y8USV0cnVlRidGPUY/RkFGQ0ZFL0ZIUSYwLjBlbUYnL0ZLUSwwLjMzMzMzMzNlbUYnLUYsNiVRJ2thcHBhMkYnRi9GMkZlbi1GLDYlUSdrYXBwYTNGJy9GMEZpbi9GM1EnaXRhbGljRidGZW4tRiw2JVEna2FwcGE0RidGL0YyLyUrZXhlY3V0YWJsZUdGMUYyRjIvJSVvcGVuR1EnJmxhbmc7RicvJSZjbG9zZUdRJyZyYW5nO0YnRmVuLUYsNiVRJ1ZlY3RvckYnRmRvRmVvRmpvRjJGMi1GNjYtUSI6RidGMkY5RjtGPUY/RkFGQ0ZFRkdGSi1GLDYlUSdpbmRldHNGJ0Zkb0Zlby1GUDYkLUYjNiUtRiw2JUYuRmRvRmVvRmpvRjJGMkZqb0Yy</Equation></Text-field>
</Input>
<Output>
<Text-field style="2D Output" layout="Maple Output"><Equation executable="false" style="2D Output">PF9vSSRwc2lHNiJJJHRhdUdGJCZJI25uR0YkNiMiIiImRic2IyIiIyZGJzYjIiIkJkYnNiMiIiUmRic2IyIiJiZGJzYjIiInJkYnNiMiIigmRic2IyIiKSZJInBHRiQ2JEkiYUdGJEYsJkZANiRGQkYvJkZANiRGQkYyJkZANiRGQkY1JkZANiRGQkY4JkZANiRGQkY7JkZANiRGQkY+JkkkcGhpR0YkRigmRlBGKyZGUEYuJkZQNiQiIiFGKSZGUDYkRlVGLCZGUDYkRlVGLyZGUDYkRlVGMiZGUDYkRlVGNSZGUDYkRlVGOCZGUDYkRlVGOyZGUDYkRkJGKSZGUEZBJkZQRkQmRlBGRiZGUEZIJkZQRkomRlBGTCZJInFHRiRGMSZGZW82I0ZCJkZlbzYkRixGLCZGZW82JEYsRi8mRmVvNiRGLEYyJkZlbzYkRixGNSZGZW82JEYsRjgmRmVvNiRGLEY7JkZlbzYkRi9GLyZGZW82JEYvRjImRmVvNiRGL0Y1JkZlbzYkRi9GOCZGZW82JEYvRjsmSSRyaG9HRiRGKCZGX3FGKyZGX3FGLiZGX3FGMSZGX3FGNCZGX3FGNyZGX3FGOiZGX3FGPSZJInhHRiQ2JEkib0dGJEYpJkZocTYkRmpxRiwmRmhxNiRGanFGLyZGaHE2JEZqcUY1JkknbGFtYmRhR0YkRigmRmJyRismRmJyRi4mRmJyRjEmRmJyRjQmRmJyRjcmRmJyRjomSSZzaWdtYUdGJDYjSSJOR0Yk</Equation></Text-field>
</Output>
</Group>
<Group labelreference="L6541" drawlabel="true">
<Input>
<Text-field prompt="&gt; " style="Maple Input" layout="Normal"><Equation executable="true" style="2D Input" input-equation="" display="LUklbXJvd0c2Iy9JK21vZHVsZW5hbWVHNiJJLFR5cGVzZXR0aW5nR0koX3N5c2xpYkdGJzYoLUkjbWlHRiQ2JVEncGFyc2kyRicvJSdpdGFsaWNHUSV0cnVlRicvJSxtYXRodmFyaWFudEdRJ2l0YWxpY0YnLUkjbW9HRiQ2LVEqJmNvbG9uZXE7RicvRjNRJ25vcm1hbEYnLyUmZmVuY2VHUSZmYWxzZUYnLyUqc2VwYXJhdG9yR0Y9LyUpc3RyZXRjaHlHRj0vJSpzeW1tZXRyaWNHRj0vJShsYXJnZW9wR0Y9LyUubW92YWJsZWxpbWl0c0dGPS8lJ2FjY2VudEdGPS8lJ2xzcGFjZUdRLDAuMjc3Nzc3OGVtRicvJSdyc3BhY2VHRkwtSShtZmVuY2VkR0YkNiYtRiM2anEtRiw2JVEnJiM5Njg7RicvRjBGPUY5LUY2Ni1RIixGJ0Y5RjsvRj9GMUZARkJGREZGRkgvRktRJjAuMGVtRicvRk5RLDAuMzMzMzMzM2VtRictRiw2JVEnJiM5NjQ7RidGV0Y5RlgtSSVtc3ViR0YkNiUtRiw2JVEicEYnRi9GMi1GIzYqLUYsNiVRImFGJ0YvRjJGWC1JI21uR0YkNiRRIjJGJ0Y5LyUrZm9yZWdyb3VuZEdRKlswLDAsMjU1XUYnLyUrZXhlY3V0YWJsZUdGPS8lKXJlYWRvbmx5R0YxLyUwZm9udF9zdHlsZV9uYW1lR1EqMkR+T3V0cHV0RidGOS8lL3N1YnNjcmlwdHNoaWZ0R1EiMEYnRlgtRl5vNiVGYG8tRiM2KkZlb0ZYLUZpbzYkUSIzRidGOUZccEZfcEZhcEZjcEY5RmZwRlgtRl5vNiVGYG8tRiM2KkZlb0ZYLUZpbzYkUSI0RidGOUZccEZfcEZhcEZjcEY5RmZwRlgtRl5vNiVGYG8tRiM2KkZlb0ZYLUZpbzYkUSI1RidGOUZccEZfcEZhcEZjcEY5RmZwRlgtRl5vNiVGYG8tRiM2KkZlb0ZYLUZpbzYkUSI2RidGOUZccEZfcEZhcEZjcEY5RmZwRlgtRl5vNiVGYG8tRiM2KkZlb0ZYLUZpbzYkUSI3RidGOUZccEZfcEZhcEZjcEY5RmZwRlgtRl5vNiVGYG8tRiM2KkZlb0ZYLUZpbzYkUSI4RidGOUZccEZfcEZhcEZjcEY5RmZwRlgtRl5vNiUtRiw2JVEmJnBoaTtGJ0ZXRjktRiM2KC1GaW82JFEiMUYnRjlGXHBGX3BGYXBGY3BGOUZmcEZYLUZebzYlRmVzLUYjNihGaG9GXHBGX3BGYXBGY3BGOUZmcEZYLUZebzYlRmVzLUYjNihGXXFGXHBGX3BGYXBGY3BGOUZmcEZYLUZebzYlRmVzLUYjNiotRmlvNiRGaHBGOUZYRmpzRlxwRl9wRmFwRmNwRjlGZnBGWC1GXm82JUZlcy1GIzYqRml0RlhGaG9GXHBGX3BGYXBGY3BGOUZmcEZYLUZebzYlRmVzLUYjNipGaXRGWEZdcUZccEZfcEZhcEZjcEY5RmZwRlgtRl5vNiVGZXMtRiM2KkZpdEZYRmRxRlxwRl9wRmFwRmNwRjlGZnBGWC1GXm82JUZlcy1GIzYqRml0RlhGW3JGXHBGX3BGYXBGY3BGOUZmcEZYLUZebzYlRmVzLUYjNipGaXRGWEZickZccEZfcEZhcEZjcEY5RmZwRlgtRl5vNiVGZXMtRiM2KkZpdEZYRmlyRlxwRl9wRmFwRmNwRjlGZnBGWC1GXm82JUZlcy1GIzYqRmVvRlhGanNGXHBGX3BGYXBGY3BGOUZmcEZYLUZebzYlRmVzRmNvRmZwRlgtRl5vNiVGZXNGW3FGZnBGWC1GXm82JUZlc0ZicUZmcEZYLUZebzYlRmVzRmlxRmZwRlgtRl5vNiVGZXNGYHJGZnBGWC1GXm82JUZlc0ZnckZmcEZYLUZebzYlLUYsNiVRInFGJ0YvRjItRiM2KEZkcUZccEZfcEZhcEZjcEY5RmZwRlgtRl5vNiVGZXctRiM2KEZlb0ZccEZfcEZhcEZjcEY5RmZwRlgtRl5vNiVGZXctRiM2KkZob0ZYRmhvRlxwRl9wRmFwRmNwRjlGZnBGWC1GXm82JUZldy1GIzYqRmhvRlhGXXFGXHBGX3BGYXBGY3BGOUZmcEZYLUZebzYlRmV3LUYjNipGaG9GWEZkcUZccEZfcEZhcEZjcEY5RmZwRlgtRl5vNiVGZXctRiM2KkZob0ZYRltyRlxwRl9wRmFwRmNwRjlGZnBGWC1GXm82JUZldy1GIzYqRmhvRlhGYnJGXHBGX3BGYXBGY3BGOUZmcEZYLUZebzYlRmV3LUYjNipGaG9GWEZpckZccEZfcEZhcEZjcEY5RmZwRlgtRl5vNiVGZXctRiM2KkZdcUZYRl1xRlxwRl9wRmFwRmNwRjlGZnBGWC1GXm82JUZldy1GIzYqRl1xRlhGZHFGXHBGX3BGYXBGY3BGOUZmcEZYLUZebzYlRmV3LUYjNipGXXFGWEZbckZccEZfcEZhcEZjcEY5RmZwRlgtRl5vNiVGZXctRiM2KkZdcUZYRmJyRlxwRl9wRmFwRmNwRjlGZnBGWC1GXm82JUZldy1GIzYqRl1xRlhGaXJGXHBGX3BGYXBGY3BGOUZmcEZYLUZebzYlLUYsNiVRJiZyaG87RidGV0Y5RmhzRmZwRlgtRl5vNiVGXFtsRl90RmZwRlgtRl5vNiVGXFtsRmN0RmZwRlgtRl5vNiVGXFtsRmh3RmZwRlgtRl5vNiVGXFtsLUYjNihGW3JGXHBGX3BGYXBGY3BGOUZmcEZYLUZebzYlRlxbbC1GIzYoRmJyRlxwRl9wRmFwRmNwRjlGZnBGWC1GXm82JUZcW2wtRiM2KEZpckZccEZfcEZhcEZjcEY5RmZwRlgtRl5vNiVGXFtsLUYjNihGYHNGXHBGX3BGYXBGY3BGOUZmcEZYLUZebzYlLUYsNiVRJyYjOTU1O0YnRldGOUZoc0ZmcEZYLUZebzYlLUYsNiVRKSZsYW1iZGE7RidGV0Y5Rl90RmZwRlgtRl5vNiVGXF1sRmN0RmZwRlgtRl5vNiVGXF1sRmh3RmZwRlgtRl5vNiVGXF1sRmdbbEZmcEZYLUZebzYlRlxdbEZbXGxGZnBGWC1GXm82JUZcXWxGX1xsRmZwRlgtRl5vNiUtRiw2JVEoJnNpZ21hO0YnRldGOS1GIzYoLUYsNiVRIk5GJ0YvRjJGXHBGX3BGYXBGY3BGOUZmcEY5RjkvJSVvcGVuR1EnJmxhbmc7RicvJSZjbG9zZUdRJyZyYW5nO0YnLUY2Ni1RIjpGJ0Y5RjtGPkZARkJGREZGRkhGSkZNRl9wRjk=">LUklbXJvd0c2Iy9JK21vZHVsZW5hbWVHNiJJLFR5cGVzZXR0aW5nR0koX3N5c2xpYkdGJzYoLUkjbWlHRiQ2JVEncGFyc2kyRicvJSdpdGFsaWNHUSV0cnVlRicvJSxtYXRodmFyaWFudEdRJ2l0YWxpY0YnLUkjbW9HRiQ2LVEqJmNvbG9uZXE7RicvRjNRJ25vcm1hbEYnLyUmZmVuY2VHUSZmYWxzZUYnLyUqc2VwYXJhdG9yR0Y9LyUpc3RyZXRjaHlHRj0vJSpzeW1tZXRyaWNHRj0vJShsYXJnZW9wR0Y9LyUubW92YWJsZWxpbWl0c0dGPS8lJ2FjY2VudEdGPS8lJ2xzcGFjZUdRLDAuMjc3Nzc3OGVtRicvJSdyc3BhY2VHRkwtSShtZmVuY2VkR0YkNiYtRiM2anEtRiw2JVEnJiM5Njg7RicvRjBGPUY5LUY2Ni1RIixGJ0Y5RjsvRj9GMUZARkJGREZGRkgvRktRJjAuMGVtRicvRk5RLDAuMzMzMzMzM2VtRictRiw2JVEnJiM5NjQ7RidGV0Y5RlgtSSVtc3ViR0YkNiUtRiw2JVEicEYnRi9GMi1GIzYqLUYsNiVRImFGJ0YvRjJGWC1JI21uR0YkNiRRIjJGJ0Y5LyUrZm9yZWdyb3VuZEdRKlswLDAsMjU1XUYnLyUrZXhlY3V0YWJsZUdGPS8lKXJlYWRvbmx5R0YxLyUwZm9udF9zdHlsZV9uYW1lR1EqMkR+T3V0cHV0RidGOS8lL3N1YnNjcmlwdHNoaWZ0R1EiMEYnRlgtRl5vNiVGYG8tRiM2KkZlb0ZYLUZpbzYkUSIzRidGOUZccEZfcEZhcEZjcEY5RmZwRlgtRl5vNiVGYG8tRiM2KkZlb0ZYLUZpbzYkUSI0RidGOUZccEZfcEZhcEZjcEY5RmZwRlgtRl5vNiVGYG8tRiM2KkZlb0ZYLUZpbzYkUSI1RidGOUZccEZfcEZhcEZjcEY5RmZwRlgtRl5vNiVGYG8tRiM2KkZlb0ZYLUZpbzYkUSI2RidGOUZccEZfcEZhcEZjcEY5RmZwRlgtRl5vNiVGYG8tRiM2KkZlb0ZYLUZpbzYkUSI3RidGOUZccEZfcEZhcEZjcEY5RmZwRlgtRl5vNiVGYG8tRiM2KkZlb0ZYLUZpbzYkUSI4RidGOUZccEZfcEZhcEZjcEY5RmZwRlgtRl5vNiUtRiw2JVEmJnBoaTtGJ0ZXRjktRiM2KC1GaW82JFEiMUYnRjlGXHBGX3BGYXBGY3BGOUZmcEZYLUZebzYlRmVzLUYjNihGaG9GXHBGX3BGYXBGY3BGOUZmcEZYLUZebzYlRmVzLUYjNihGXXFGXHBGX3BGYXBGY3BGOUZmcEZYLUZebzYlRmVzLUYjNiotRmlvNiRGaHBGOUZYRmpzRlxwRl9wRmFwRmNwRjlGZnBGWC1GXm82JUZlcy1GIzYqRml0RlhGaG9GXHBGX3BGYXBGY3BGOUZmcEZYLUZebzYlRmVzLUYjNipGaXRGWEZdcUZccEZfcEZhcEZjcEY5RmZwRlgtRl5vNiVGZXMtRiM2KkZpdEZYRmRxRlxwRl9wRmFwRmNwRjlGZnBGWC1GXm82JUZlcy1GIzYqRml0RlhGW3JGXHBGX3BGYXBGY3BGOUZmcEZYLUZebzYlRmVzLUYjNipGaXRGWEZickZccEZfcEZhcEZjcEY5RmZwRlgtRl5vNiVGZXMtRiM2KkZpdEZYRmlyRlxwRl9wRmFwRmNwRjlGZnBGWC1GXm82JUZlcy1GIzYqRmVvRlhGanNGXHBGX3BGYXBGY3BGOUZmcEZYLUZebzYlRmVzRmNvRmZwRlgtRl5vNiVGZXNGW3FGZnBGWC1GXm82JUZlc0ZicUZmcEZYLUZebzYlRmVzRmlxRmZwRlgtRl5vNiVGZXNGYHJGZnBGWC1GXm82JUZlc0ZnckZmcEZYLUZebzYlLUYsNiVRInFGJ0YvRjItRiM2KEZkcUZccEZfcEZhcEZjcEY5RmZwRlgtRl5vNiVGZXctRiM2KEZlb0ZccEZfcEZhcEZjcEY5RmZwRlgtRl5vNiVGZXctRiM2KkZob0ZYRmhvRlxwRl9wRmFwRmNwRjlGZnBGWC1GXm82JUZldy1GIzYqRmhvRlhGXXFGXHBGX3BGYXBGY3BGOUZmcEZYLUZebzYlRmV3LUYjNipGaG9GWEZkcUZccEZfcEZhcEZjcEY5RmZwRlgtRl5vNiVGZXctRiM2KkZob0ZYRltyRlxwRl9wRmFwRmNwRjlGZnBGWC1GXm82JUZldy1GIzYqRmhvRlhGYnJGXHBGX3BGYXBGY3BGOUZmcEZYLUZebzYlRmV3LUYjNipGaG9GWEZpckZccEZfcEZhcEZjcEY5RmZwRlgtRl5vNiVGZXctRiM2KkZdcUZYRl1xRlxwRl9wRmFwRmNwRjlGZnBGWC1GXm82JUZldy1GIzYqRl1xRlhGZHFGXHBGX3BGYXBGY3BGOUZmcEZYLUZebzYlRmV3LUYjNipGXXFGWEZbckZccEZfcEZhcEZjcEY5RmZwRlgtRl5vNiVGZXctRiM2KkZdcUZYRmJyRlxwRl9wRmFwRmNwRjlGZnBGWC1GXm82JUZldy1GIzYqRl1xRlhGaXJGXHBGX3BGYXBGY3BGOUZmcEZYLUZebzYlLUYsNiVRJiZyaG87RidGV0Y5RmhzRmZwRlgtRl5vNiVGXFtsRl90RmZwRlgtRl5vNiVGXFtsRmN0RmZwRlgtRl5vNiVGXFtsRmh3RmZwRlgtRl5vNiVGXFtsLUYjNihGW3JGXHBGX3BGYXBGY3BGOUZmcEZYLUZebzYlRlxbbC1GIzYoRmJyRlxwRl9wRmFwRmNwRjlGZnBGWC1GXm82JUZcW2wtRiM2KEZpckZccEZfcEZhcEZjcEY5RmZwRlgtRl5vNiVGXFtsLUYjNihGYHNGXHBGX3BGYXBGY3BGOUZmcEZYLUZebzYlLUYsNiVRJyYjOTU1O0YnRldGOUZoc0ZmcEZYLUZebzYlLUYsNiVRKSZsYW1iZGE7RidGV0Y5Rl90RmZwRlgtRl5vNiVGXF1sRmN0RmZwRlgtRl5vNiVGXF1sRmh3RmZwRlgtRl5vNiVGXF1sRmdbbEZmcEZYLUZebzYlRlxdbEZbXGxGZnBGWC1GXm82JUZcXWxGX1xsRmZwRlgtRl5vNiUtRiw2JVEoJnNpZ21hO0YnRldGOS1GIzYoLUYsNiVRIk5GJ0YvRjJGXHBGX3BGYXBGY3BGOUZmcEY5RjkvJSVvcGVuR1EnJmxhbmc7RicvJSZjbG9zZUdRJyZyYW5nO0YnLUY2Ni1RIjpGJ0Y5RjtGPkZARkJGREZGRkhGSkZNRl9wRjk=</Equation></Text-field>
</Input>
</Group>
<Group labelreference="L6538" drawlabel="true">
<Input>
<Text-field prompt="&gt; " style="Maple Input" layout="Normal"><Equation executable="true" style="2D Input" input-equation="" display="LUklbXJvd0c2Iy9JK21vZHVsZW5hbWVHNiJJLFR5cGVzZXR0aW5nR0koX3N5c2xpYkdGJzYsLUkjbWlHRiQ2JVEkRGkyRicvJSdpdGFsaWNHUSV0cnVlRicvJSxtYXRodmFyaWFudEdRJ2l0YWxpY0YnLUkjbW9HRiQ2LVEqJmNvbG9uZXE7RicvRjNRJ25vcm1hbEYnLyUmZmVuY2VHUSZmYWxzZUYnLyUqc2VwYXJhdG9yR0Y9LyUpc3RyZXRjaHlHRj0vJSpzeW1tZXRyaWNHRj0vJShsYXJnZW9wR0Y9LyUubW92YWJsZWxpbWl0c0dGPS8lJ2FjY2VudEdGPS8lJ2xzcGFjZUdRLDAuMjc3Nzc3OGVtRicvJSdyc3BhY2VHRkwtRiw2JVElRG1hdEYnRi9GMi1JKG1mZW5jZWRHRiQ2JC1GIzYmLUYsNiVRKGthcHBhaTJGJ0YvRjItRjY2LVEiLEYnRjlGOy9GP0YxRkBGQkZERkZGSC9GS1EmMC4wZW1GJy9GTlEsMC4zMzMzMzMzZW1GJy1GLDYlUSdwYXJzaTJGJ0YvRjJGOUY5LUY2Ni1RIjpGJ0Y5RjtGPkZARkJGREZGRkhGSkZNLUknbXNwYWNlR0YkNiYvJSdoZWlnaHRHUSYwLjBleEYnLyUmd2lkdGhHRmluLyUmZGVwdGhHRmdvLyUqbGluZWJyZWFrR1EobmV3bGluZUYnLUZjbzYmRmVvRmhvRmpvL0ZdcFElYXV0b0YnLUYsNiNRIUYnLyUrZXhlY3V0YWJsZUdGPUY5">LUklbXJvd0c2Iy9JK21vZHVsZW5hbWVHNiJJLFR5cGVzZXR0aW5nR0koX3N5c2xpYkdGJzYsLUkjbWlHRiQ2JVEkRGkyRicvJSdpdGFsaWNHUSV0cnVlRicvJSxtYXRodmFyaWFudEdRJ2l0YWxpY0YnLUkjbW9HRiQ2LVEqJmNvbG9uZXE7RicvRjNRJ25vcm1hbEYnLyUmZmVuY2VHUSZmYWxzZUYnLyUqc2VwYXJhdG9yR0Y9LyUpc3RyZXRjaHlHRj0vJSpzeW1tZXRyaWNHRj0vJShsYXJnZW9wR0Y9LyUubW92YWJsZWxpbWl0c0dGPS8lJ2FjY2VudEdGPS8lJ2xzcGFjZUdRLDAuMjc3Nzc3OGVtRicvJSdyc3BhY2VHRkwtRiw2JVElRG1hdEYnRi9GMi1JKG1mZW5jZWRHRiQ2JC1GIzYmLUYsNiVRKGthcHBhaTJGJ0YvRjItRjY2LVEiLEYnRjlGOy9GP0YxRkBGQkZERkZGSC9GS1EmMC4wZW1GJy9GTlEsMC4zMzMzMzMzZW1GJy1GLDYlUSdwYXJzaTJGJ0YvRjJGOUY5LUY2Ni1RIjpGJ0Y5RjtGPkZARkJGREZGRkhGSkZNLUknbXNwYWNlR0YkNiYvJSdoZWlnaHRHUSYwLjBleEYnLyUmd2lkdGhHRmluLyUmZGVwdGhHRmdvLyUqbGluZWJyZWFrR1EobmV3bGluZUYnLUZjbzYmRmVvRmhvRmpvL0ZdcFElYXV0b0YnLUYsNiNRIUYnLyUrZXhlY3V0YWJsZUdGPUY5</Equation></Text-field>
</Input>
</Group>
<Group labelreference="L6539" drawlabel="true">
<Input>
<Text-field prompt="&gt; " style="Maple Input" layout="Normal"><Equation executable="true" style="2D Input" input-equation="" display="LUklbXJvd0c2Iy9JK21vZHVsZW5hbWVHNiJJLFR5cGVzZXR0aW5nR0koX3N5c2xpYkdGJzYwLUkjbWlHRiQ2JVEickYnLyUnaXRhbGljR1EldHJ1ZUYnLyUsbWF0aHZhcmlhbnRHUSdpdGFsaWNGJy1JI21vR0YkNi1RKiZjb2xvbmVxO0YnL0YzUSdub3JtYWxGJy8lJmZlbmNlR1EmZmFsc2VGJy8lKnNlcGFyYXRvckdGPS8lKXN0cmV0Y2h5R0Y9LyUqc3ltbWV0cmljR0Y9LyUobGFyZ2VvcEdGPS8lLm1vdmFibGVsaW1pdHNHRj0vJSdhY2NlbnRHRj0vJSdsc3BhY2VHUSwwLjI3Nzc3NzhlbUYnLyUncnNwYWNlR0ZMLUYsNiVRJVJhbmtGJ0YvRjItSShtZmVuY2VkR0YkNiQtRiM2JC1GLDYlUSREaTJGJ0YvRjJGOUY5LUY2Ni1RIjtGJ0Y5RjsvRj9GMUZARkJGREZGRkgvRktRJjAuMGVtRidGTS1GLDYlUSJkRidGL0YyRjUtRiw2JVEqRGltZW5zaW9uRidGL0YyLUZTNiQtRiM2JC1GLDYlUSdwYXJzaTJGJ0YvRjJGOUY5LUY2Ni1RKCZtaW51cztGJ0Y5RjtGPkZARkJGREZGRkgvRktRLDAuMjIyMjIyMmVtRicvRk5GW3BGK0ZaLyUrZXhlY3V0YWJsZUdGPUY5">LUklbXJvd0c2Iy9JK21vZHVsZW5hbWVHNiJJLFR5cGVzZXR0aW5nR0koX3N5c2xpYkdGJzYwLUkjbWlHRiQ2JVEickYnLyUnaXRhbGljR1EldHJ1ZUYnLyUsbWF0aHZhcmlhbnRHUSdpdGFsaWNGJy1JI21vR0YkNi1RKiZjb2xvbmVxO0YnL0YzUSdub3JtYWxGJy8lJmZlbmNlR1EmZmFsc2VGJy8lKnNlcGFyYXRvckdGPS8lKXN0cmV0Y2h5R0Y9LyUqc3ltbWV0cmljR0Y9LyUobGFyZ2VvcEdGPS8lLm1vdmFibGVsaW1pdHNHRj0vJSdhY2NlbnRHRj0vJSdsc3BhY2VHUSwwLjI3Nzc3NzhlbUYnLyUncnNwYWNlR0ZMLUYsNiVRJVJhbmtGJ0YvRjItSShtZmVuY2VkR0YkNiQtRiM2JC1GLDYlUSREaTJGJ0YvRjJGOUY5LUY2Ni1RIjtGJ0Y5RjsvRj9GMUZARkJGREZGRkgvRktRJjAuMGVtRidGTS1GLDYlUSJkRidGL0YyRjUtRiw2JVEqRGltZW5zaW9uRidGL0YyLUZTNiQtRiM2JC1GLDYlUSdwYXJzaTJGJ0YvRjJGOUY5LUY2Ni1RKCZtaW51cztGJ0Y5RjtGPkZARkJGREZGRkgvRktRLDAuMjIyMjIyMmVtRicvRk5GW3BGK0ZaLyUrZXhlY3V0YWJsZUdGPUY5</Equation></Text-field>
</Input>
<Output>
<Text-field style="2D Output" layout="Maple Output"><Equation executable="false" style="2D Output" display="LUklbXJvd0c2Iy9JK21vZHVsZW5hbWVHNiJJLFR5cGVzZXR0aW5nR0koX3N5c2xpYkdGJzYoLUkjbWlHRiQ2JVEickYnLyUnaXRhbGljR1EldHJ1ZUYnLyUsbWF0aHZhcmlhbnRHUSdpdGFsaWNGJy1JI21vR0YkNi1RIzo9RicvRjNRJ25vcm1hbEYnLyUmZmVuY2VHUSZmYWxzZUYnLyUqc2VwYXJhdG9yR0Y9LyUpc3RyZXRjaHlHRj0vJSpzeW1tZXRyaWNHRj0vJShsYXJnZW9wR0Y9LyUubW92YWJsZWxpbWl0c0dGPS8lJ2FjY2VudEdGPS8lJ2xzcGFjZUdRLDAuMjc3Nzc3OGVtRicvJSdyc3BhY2VHRkwtSSNtbkdGJDYkUSM1NUYnRjkvJStmb3JlZ3JvdW5kR1EoWzAsMCwwXUYnLyUpcmVhZG9ubHlHRj1GOQ==">IiNi</Equation></Text-field>
</Output>
<Output>
<Text-field style="2D Output" layout="Maple Output"><Equation executable="false" style="2D Output" display="LUklbXJvd0c2Iy9JK21vZHVsZW5hbWVHNiJJLFR5cGVzZXR0aW5nR0koX3N5c2xpYkdGJzYoLUkjbWlHRiQ2JVEiZEYnLyUnaXRhbGljR1EldHJ1ZUYnLyUsbWF0aHZhcmlhbnRHUSdpdGFsaWNGJy1JI21vR0YkNi1RIzo9RicvRjNRJ25vcm1hbEYnLyUmZmVuY2VHUSZmYWxzZUYnLyUqc2VwYXJhdG9yR0Y9LyUpc3RyZXRjaHlHRj0vJSpzeW1tZXRyaWNHRj0vJShsYXJnZW9wR0Y9LyUubW92YWJsZWxpbWl0c0dGPS8lJ2FjY2VudEdGPS8lJ2xzcGFjZUdRLDAuMjc3Nzc3OGVtRicvJSdyc3BhY2VHRkwtSSNtbkdGJDYkUSIwRidGOS8lK2ZvcmVncm91bmRHUShbMCwwLDBdRicvJSlyZWFkb25seUdGPUY5">IiIh</Equation></Text-field>
</Output>
</Group>
<Group labelreference="L6511" drawlabel="true">
<Input>
<Text-field prompt="&gt; " style="Maple Input" layout="Normal"><Equation executable="true" style="2D Input" input-equation="" display="LUklbXJvd0c2Iy9JK21vZHVsZW5hbWVHNiJJLFR5cGVzZXR0aW5nR0koX3N5c2xpYkdGJzYlLUkjbWlHRiQ2I1EhRicvJStleGVjdXRhYmxlR1EmZmFsc2VGJy8lLG1hdGh2YXJpYW50R1Enbm9ybWFsRic=">LUklbXJvd0c2Iy9JK21vZHVsZW5hbWVHNiJJLFR5cGVzZXR0aW5nR0koX3N5c2xpYkdGJzYjLUkjbWlHRiQ2I1EhRic=</Equation></Text-field>
</Input>
</Group>
<Group labelreference="L6510" drawlabel="true">
<Input>
<Text-field prompt="&gt; " style="Maple Input" layout="Normal"><Equation executable="true" style="2D Input" input-equation="" display="LUklbXJvd0c2Iy9JK21vZHVsZW5hbWVHNiJJLFR5cGVzZXR0aW5nR0koX3N5c2xpYkdGJzYmLUkjbW9HRiQ2LVEiI0YnLyUsbWF0aHZhcmlhbnRHUSdub3JtYWxGJy8lJmZlbmNlR1EmZmFsc2VGJy8lKnNlcGFyYXRvckdGNC8lKXN0cmV0Y2h5R0Y0LyUqc3ltbWV0cmljR0Y0LyUobGFyZ2VvcEdGNC8lLm1vdmFibGVsaW1pdHNHRjQvJSdhY2NlbnRHRjQvJSdsc3BhY2VHUSYwLjBlbUYnLyUncnNwYWNlR0ZDLUkjbWlHRiQ2JVEzQWxsfmZvdXJ+ZGF0YX5zZXRzRicvJSdpdGFsaWNHRjRGLy8lK2V4ZWN1dGFibGVHRjRGLw==">LUklbXJvd0c2Iy9JK21vZHVsZW5hbWVHNiJJLFR5cGVzZXR0aW5nR0koX3N5c2xpYkdGJzYmLUkjbW9HRiQ2LVEiI0YnLyUsbWF0aHZhcmlhbnRHUSdub3JtYWxGJy8lJmZlbmNlR1EmZmFsc2VGJy8lKnNlcGFyYXRvckdGNC8lKXN0cmV0Y2h5R0Y0LyUqc3ltbWV0cmljR0Y0LyUobGFyZ2VvcEdGNC8lLm1vdmFibGVsaW1pdHNHRjQvJSdhY2NlbnRHRjQvJSdsc3BhY2VHUSYwLjBlbUYnLyUncnNwYWNlR0ZDLUkjbWlHRiQ2JVEzQWxsfmZvdXJ+ZGF0YX5zZXRzRicvJSdpdGFsaWNHRjRGLy8lK2V4ZWN1dGFibGVHRjRGLw==</Equation></Text-field>
</Input>
</Group>
<Group labelreference="L6512" drawlabel="true">
<Input>
<Text-field prompt="&gt; " style="Maple Input" layout="Normal"><Equation executable="true" style="2D Input" input-equation="" display="LUklbXJvd0c2Iy9JK21vZHVsZW5hbWVHNiJJLFR5cGVzZXR0aW5nR0koX3N5c2xpYkdGJzYmLUkjbW9HRiQ2LVEiI0YnLyUsbWF0aHZhcmlhbnRHUSdub3JtYWxGJy8lJmZlbmNlR1EmZmFsc2VGJy8lKnNlcGFyYXRvckdGNC8lKXN0cmV0Y2h5R0Y0LyUqc3ltbWV0cmljR0Y0LyUobGFyZ2VvcEdGNC8lLm1vdmFibGVsaW1pdHNHRjQvJSdhY2NlbnRHRjQvJSdsc3BhY2VHUSYwLjBlbUYnLyUncnNwYWNlR0ZDLUkjbWlHRiQ2JVFfdE9idmlvdXNseX5ieX5yZW1hcmt+MX5hc35hZHVsdH5jYXB0dXJlLXJlY2FwdHVyZX5kYXRhfmFuZCxjaGlja35NUlJ+ZGF0YX5hbmR+c3RhdGUmIzg3MjI7c3BhY2V+ZGF0YX5hcmV+ZnVsbH5yYW5rfmFuZH5wcm9kdWN0aXZpdHl+ZGF0YX5pc35mdWxsfnJhbmtGJy8lJ2l0YWxpY0dGNEYvLyUrZXhlY3V0YWJsZUdGNEYv">LUklbXJvd0c2Iy9JK21vZHVsZW5hbWVHNiJJLFR5cGVzZXR0aW5nR0koX3N5c2xpYkdGJzYmLUkjbW9HRiQ2LVEiI0YnLyUsbWF0aHZhcmlhbnRHUSdub3JtYWxGJy8lJmZlbmNlR1EmZmFsc2VGJy8lKnNlcGFyYXRvckdGNC8lKXN0cmV0Y2h5R0Y0LyUqc3ltbWV0cmljR0Y0LyUobGFyZ2VvcEdGNC8lLm1vdmFibGVsaW1pdHNHRjQvJSdhY2NlbnRHRjQvJSdsc3BhY2VHUSYwLjBlbUYnLyUncnNwYWNlR0ZDLUkjbWlHRiQ2JVFfdE9idmlvdXNseX5ieX5yZW1hcmt+MX5hc35hZHVsdH5jYXB0dXJlLXJlY2FwdHVyZX5kYXRhfmFuZCxjaGlja35NUlJ+ZGF0YX5hbmR+c3RhdGUmIzg3MjI7c3BhY2V+ZGF0YX5hcmV+ZnVsbH5yYW5rfmFuZH5wcm9kdWN0aXZpdHl+ZGF0YX5pc35mdWxsfnJhbmtGJy8lJ2l0YWxpY0dGNEYvLyUrZXhlY3V0YWJsZUdGNEYv</Equation></Text-field>
</Input>
</Group>
<Group labelreference="L6516" drawlabel="true">
<Input>
<Text-field prompt="&gt; " style="Maple Input" layout="Normal"><Equation executable="true" style="2D Input" input-equation="" display="LUklbXJvd0c2Iy9JK21vZHVsZW5hbWVHNiJJLFR5cGVzZXR0aW5nR0koX3N5c2xpYkdGJzYlLUkjbWlHRiQ2I1EhRicvJStleGVjdXRhYmxlR1EmZmFsc2VGJy8lLG1hdGh2YXJpYW50R1Enbm9ybWFsRic=">LUklbXJvd0c2Iy9JK21vZHVsZW5hbWVHNiJJLFR5cGVzZXR0aW5nR0koX3N5c2xpYkdGJzYjLUkjbWlHRiQ2I1EhRic=</Equation></Text-field>
</Input>
</Group><RTable handle="50392092">TTdSMApJNVJUQUJMRV9TQVZFLzUwMzkyMDkyWColKWFueXRoaW5nRzYiNiJbZ2whIyUhISEiJSIlLCYqJiYlInhHNiQlIm9HIiImIiIiJiUkcGhpRzYkJSJhR0YtRi5GLioyJkYqNiRGLEYuRi4mJSRyaG9HNiNGLkYuJkYwNiQiIiFGLkYuJkYwRjhGLiZGMDYjIiIjRi4mRjA2IyIiJEYuJSRwc2lHRi5GL0YuI0YuRj8sJiomRidGLiZGMDYkRjIiIidGLkYuKjImRio2JEYsRj9GLiZGN0Y+Ri4mRjA2JEY7Rj9GLkY8Ri5GPUYuRkBGLkZDRi5GR0YuRkQsJiomRkVGLiZGMDYkRjIiIihGLkYuKjImRio2JEYsRkJGLiZGN0ZBRi4mRjA2JEY7RkJGLkY8Ri5GPUYuRkBGLkZDRi5GUkYuRkQqJCYlJnNpZ21hRzYjJSJOR0Y/RiU=</RTable><RTable handle="52429036">TTdSMApJNVJUQUJMRV9TQVZFLzUyNDI5MDM2WColKWFueXRoaW5nRzYiNiJbZ2whIyUhISEiMiIyJiUicEc2JCUiYUciIiMmRig2JEYqIiIkJkYoNiRGKiIiJSZGKDYkRioiIiYmRig2JEYqIiInJkYoNiRGKiIiKCYlJHBoaUc2JEYqIiIiJkY8RikmRjxGLSZGPEYwJkY8RjMmRjxGNiomJkY8RjlGPiZGKDYkRioiIilGPiosJkY8NiQiIiFGPkY+JkY8NiNGPkY+JkY8NiNGK0Y+JkY8NiNGLkY+JSRwc2lHRj4qJiZGPDYkRkxGK0Y+RkohIiImJSZzaWdtYUc2IyUiTkcsJiomLCYqJiwmKiYmJSJ4RzYkJSJvR0Y0Rj5GQkY+Rj4qMiZGXW82JEZfb0Y+Rj4mJSRyaG9HRk5GPkZKRj5GTUY+Rk9GPkZRRj5GU0Y+RkJGPiNGPkYrRj5GQ0Y+Rj4qMiZGXW82JEZfb0YrRj4mRmRvRlBGPkZVRj5GTUY+Rk9GPkZRRj5GU0Y+RkNGPkZlb0Y+RkVGPkY+KjImRl1vNiRGX29GLkY+JkZkb0ZSRj4mRjw2JEZMRi5GPkZNRj5GT0Y+RlFGPkZTRj5GRUY+RmVvRiU=</RTable>
</Worksheet>
