# Supplementary material for: Parameter redundancy in discrete state‐space and integrated models
Source: Biom J. 2016 Jun 30;58(5):1071–90. doi: 10.1002/bimj.201400239 (PMC5031231; doi:10.1002/bimj.201400239)
Supplement: Supplementary file 2 — Code [file BIMJ-58-1071-s002.zip › Example8.mw]

<?xml version="1.0" encoding="UTF-8"?>
<Worksheet>
<Version major="14" minor="0"/>
<Label-Scheme value="2" prefix=""/>
<View-Properties presentation="false"></View-Properties>
<MapleNet-Properties elisiondigitsbefore="100" labelling="true" indentamount="4" elisiontermsthreshold="10000" ansi="false" errorbreak="1" useclientjvm="true" echo="1" imaginaryunit="I" labelwidth="20" plotdriver="opengl" elisiondigitsafter="100" plotoutput="terminal" helpbrowser="standard" rtablesize="10" elisiontermsbefore="100" elisiondigitsthreshold="10000" typesetting="standard" plotdevice="inline" verboseproc="1" showassumed="1" errorcursor="false" longdelim="true" plotoptions="" quiet="false" elisiontermsafter="100" screenwidth="79" preplot="" prettyprint="3" displayprecision="-1" warnlevel="3" screenheight="25" latexwidth="6.0" postplot="" prompt="&gt; " ShowLabels="true"/>
<Styles><Font name="Ordered List 1" background="[255,255,255]" bold="false" executable="false" family="Times New Roman" foreground="[0,0,0]" italic="false" opaque="false" readonly="false" size="12" subscript="false" superscript="false" underline="false" placeholder="false"/>
<Font name="Annotation Text" background="[255,255,255]" bold="false" executable="false" family="Times New Roman" foreground="[0,0,0]" italic="false" opaque="false" readonly="false" size="12" subscript="false" superscript="false" underline="false" placeholder="false"/>
<Font name="Ordered List 2" background="[255,255,255]" bold="false" executable="false" family="Times New Roman" foreground="[0,0,0]" italic="false" opaque="false" readonly="false" size="12" subscript="false" superscript="false" underline="false" placeholder="false"/>
<Font name="Ordered List 3" background="[255,255,255]" bold="false" executable="false" family="Times New Roman" foreground="[0,0,0]" italic="false" opaque="false" readonly="false" size="12" subscript="false" superscript="false" underline="false" placeholder="false"/>
<Font name="Ordered List 4" background="[255,255,255]" bold="false" executable="false" family="Times New Roman" foreground="[0,0,0]" italic="false" opaque="false" readonly="false" size="12" subscript="false" superscript="false" underline="false" placeholder="false"/>
<Font name="Ordered List 5" background="[255,255,255]" bold="false" executable="false" family="Times New Roman" foreground="[0,0,0]" italic="false" opaque="false" readonly="false" size="12" subscript="false" superscript="false" underline="false" placeholder="false"/>
<Font name="Author" background="[255,255,255]" bold="false" executable="false" family="Times New Roman" foreground="[0,0,0]" italic="false" opaque="false" readonly="false" size="12" subscript="false" superscript="false" underline="false" placeholder="false"/>
<Font name="Annotation Title" background="[255,255,255]" bold="true" executable="false" family="Times New Roman" foreground="[0,0,0]" italic="false" opaque="false" readonly="false" size="18" subscript="false" superscript="false" underline="false" placeholder="false"/>
<Font name="Warning" background="[255,255,255]" bold="false" executable="false" family="Courier New" foreground="[0,0,255]" italic="false" opaque="false" readonly="true" size="12" subscript="false" superscript="false" underline="false" placeholder="false"/>
<Font name="Caption Reference" background="[255,255,255]" bold="true" executable="false" family="Times New Roman" foreground="[0,0,0]" italic="false" opaque="false" readonly="false" size="12" subscript="false" superscript="false" underline="false" placeholder="false"/>
<Font name="Maple Input Placeholder" background="[255,255,255]" bold="true" executable="true" family="Courier New" foreground="[200,0,200]" italic="false" opaque="false" readonly="false" size="12" subscript="false" superscript="false" underline="false" placeholder="true"/>
<Font name="Maple Plot" background="[255,255,255]" bold="false" executable="false" family="Times New Roman" foreground="[0,0,0]" italic="false" opaque="false" readonly="false" size="12" subscript="false" superscript="false" underline="false" placeholder="false"/>
<Font name="Code" background="[255,255,255]" bold="false" executable="false" family="Courier New" foreground="[255,0,0]" italic="false" opaque="false" readonly="false" size="12" subscript="false" superscript="false" underline="false" placeholder="false"/>
<Font name="Line Printed Output" background="[255,255,255]" bold="false" executable="false" family="Courier New" foreground="[0,0,255]" italic="false" opaque="false" readonly="true" size="12" subscript="false" superscript="false" underline="false" placeholder="false"/>
<Font name="Text Output" background="[255,255,255]" bold="false" executable="false" family="Courier New" foreground="[0,0,255]" italic="false" opaque="false" readonly="true" size="12" subscript="false" superscript="false" underline="false" placeholder="false"/>
<Font name="Diagnostic" background="[255,255,255]" bold="false" executable="false" family="Courier New" foreground="[40,120,40]" italic="false" opaque="false" readonly="true" size="12" subscript="false" superscript="false" underline="false" placeholder="false"/>
<Font name="2D Inert Output" background="[255,255,255]" bold="false" executable="true" family="Times New Roman" foreground="[144,144,144]" italic="false" opaque="false" readonly="false" size="12" subscript="false" superscript="false" underline="false" placeholder="false"/>
<Font name="Normal" background="[255,255,255]" bold="false" executable="false" family="Times New Roman" foreground="[0,0,0]" italic="false" opaque="false" readonly="false" size="12" subscript="false" superscript="false" underline="false" placeholder="false"/>
<Font name="Hyperlink" background="[255,255,255]" bold="false" executable="false" family="Times New Roma" foreground="[0,128,128]" italic="false" opaque="false" readonly="false" size="12" subscript="false" superscript="false" underline="true" placeholder="false"/>
<Font name="Maple Output" background="[255,255,255]" bold="false" executable="false" family="Times New Roman" foreground="[0,0,0]" italic="false" opaque="false" readonly="false" size="12" subscript="false" superscript="false" underline="false" placeholder="false"/>
<Font name="Dash Item" background="[255,255,255]" bold="false" executable="false" family="Times New Roman" foreground="[0,0,0]" italic="false" opaque="false" readonly="false" size="12" subscript="false" superscript="false" underline="false" placeholder="false"/>
<Font name="2D Math" background="[255,255,255]" bold="false" executable="false" family="Times New Roman" foreground="[0,0,0]" italic="false" opaque="false" readonly="false" size="12" subscript="false" superscript="false" underline="false" placeholder="false"/>
<Font name="Maple Input" background="[255,255,255]" bold="true" executable="true" family="Courier New" foreground="[255,0,0]" italic="false" opaque="false" readonly="false" size="12" subscript="false" superscript="false" underline="false" placeholder="false"/>
<Font name="2D Output" background="[255,255,255]" bold="false" executable="false" family="Times New Roman" foreground="[0,0,255]" italic="false" opaque="false" readonly="true" size="12" subscript="false" superscript="false" underline="false" placeholder="false"/>
<Font name="2D Input" background="[255,255,255]" bold="false" executable="true" family="Times New Roman" foreground="[0,0,0]" italic="false" opaque="false" readonly="false" size="12" subscript="false" superscript="false" underline="false" placeholder="false"/>
<Font name="HyperlinkError" background="[255,255,255]" bold="false" executable="false" family="Courier New" foreground="[255,0,255]" italic="false" opaque="false" readonly="true" size="12" subscript="false" superscript="false" underline="true" placeholder="false"/>
<Font name="Header and Footer" background="[255,255,255]" bold="false" executable="false" family="Times New Roman" foreground="[0,0,0]" italic="false" opaque="false" readonly="false" size="10" subscript="false" superscript="false" underline="false" placeholder="false"/>
<Font name="Error" background="[255,255,255]" bold="false" executable="false" family="Courier New" foreground="[255,0,255]" italic="false" opaque="false" readonly="true" size="12" subscript="false" superscript="false" underline="false" placeholder="false"/>
<Font name="Title" background="[255,255,255]" bold="true" executable="false" family="Times New Roman" foreground="[0,0,0]" italic="false" opaque="false" readonly="false" size="18" subscript="false" superscript="false" underline="false" placeholder="false"/>
<Font name="Heading 1" background="[255,255,255]" bold="true" executable="false" family="Times New Roma" foreground="[0,0,0]" italic="false" opaque="false" readonly="false" size="18" subscript="false" superscript="false" underline="false" placeholder="false"/>
<Font name="Text" background="[255,255,255]" bold="false" executable="false" family="Times New Roman" foreground="[0,0,0]" italic="false" opaque="false" readonly="false" size="12" subscript="false" superscript="false" underline="false" placeholder="false"/>
<Font name="Bullet Item" background="[255,255,255]" bold="false" executable="false" family="Times New Roman" foreground="[0,0,0]" italic="false" opaque="false" readonly="false" size="12" subscript="false" superscript="false" underline="false" placeholder="false"/>
<Font name="Heading 4" background="[255,255,255]" bold="false" executable="false" family="Times New Roma" foreground="[0,0,0]" italic="true" opaque="false" readonly="false" size="12" subscript="false" superscript="false" underline="false" placeholder="false"/>
<Font name="Equation Label" background="[255,255,255]" bold="true" executable="false" family="Times New Roman" foreground="[0,0,0]" italic="false" opaque="false" readonly="false" size="12" subscript="false" superscript="false" underline="false" placeholder="false"/>
<Font name="Heading 3" background="[255,255,255]" bold="true" executable="false" family="Times New Roma" foreground="[0,0,0]" italic="true" opaque="false" readonly="false" size="14" subscript="false" superscript="false" underline="false" placeholder="false"/>
<Font name="Heading 2" background="[255,255,255]" bold="true" executable="false" family="Times New Roma" foreground="[0,0,0]" italic="false" opaque="false" readonly="false" size="16" subscript="false" superscript="false" underline="false" placeholder="false"/>
<Font name="HyperlinkWarning" background="[255,255,255]" bold="false" executable="false" family="Courier New" foreground="[0,0,255]" italic="false" opaque="false" readonly="true" size="12" subscript="false" superscript="false" underline="true" placeholder="false"/>
<Font name="Dictionary Hyperlink" background="[255,255,255]" bold="false" executable="false" family="Times New Roma" foreground="[147,0,15]" italic="false" opaque="false" readonly="false" size="12" subscript="false" superscript="false" underline="true" placeholder="false"/>
<Font name="Caption Text" background="[255,255,255]" bold="true" executable="false" family="Times New Roman" foreground="[0,0,0]" italic="false" opaque="false" readonly="false" size="12" subscript="false" superscript="false" underline="false" placeholder="false"/>
<Font name="List Item" background="[255,255,255]" bold="false" executable="false" family="Times New Roman" foreground="[0,0,0]" italic="false" opaque="false" readonly="false" size="12" subscript="false" superscript="false" underline="false" placeholder="false"/>
<Layout name="Ordered List 1" alignment="left" bullet="numeric" firstindent="0" leftmargin="0" rightmargin="0" linespacing="0.0" spaceabove="3" spacebelow="3" linebreak="space" pagebreak-before="false" initial="-1" bulletsuffix=""/>
<Layout name="Ordered List 2" alignment="left" bullet="alphabetic" firstindent="0" leftmargin="36" rightmargin="0" linespacing="0.0" spaceabove="3" spacebelow="3" linebreak="space" pagebreak-before="false" initial="-1" bulletsuffix=""/>
<Layout name="Ordered List 3" alignment="left" bullet="roman" firstindent="0" leftmargin="72" rightmargin="0" linespacing="0.0" spaceabove="3" spacebelow="3" linebreak="space" pagebreak-before="false" initial="-1" bulletsuffix=""/>
<Layout name="Ordered List 4" alignment="left" bullet="ALPHABETIC" firstindent="0" leftmargin="108" rightmargin="0" linespacing="0.0" spaceabove="3" spacebelow="3" linebreak="space" pagebreak-before="false" initial="-1" bulletsuffix=""/>
<Layout name="Ordered List 5" alignment="left" bullet="ROMAN" firstindent="0" leftmargin="144" rightmargin="0" linespacing="0.0" spaceabove="3" spacebelow="3" linebreak="space" pagebreak-before="false" initial="-1" bulletsuffix=""/>
<Layout name="Author" alignment="centred" bullet="none" firstindent="0" leftmargin="0" rightmargin="0" linespacing="0.0" spaceabove="8" spacebelow="8" linebreak="space" pagebreak-before="false" initial="0" bulletsuffix=""/>
<Layout name="Warning" alignment="left" bullet="none" firstindent="0" leftmargin="0" rightmargin="0" linespacing="0.0" spaceabove="0" spacebelow="0" linebreak="space" pagebreak-before="false" initial="0" bulletsuffix=""/>
<Layout name="Annotation Title" alignment="centred" bullet="none" firstindent="0" leftmargin="0" rightmargin="0" linespacing="0.0" spaceabove="12" spacebelow="12" linebreak="space" pagebreak-before="false" initial="0" bulletsuffix=""/>
<Layout name="Maple Plot" alignment="centred" bullet="none" firstindent="0" leftmargin="0" rightmargin="0" linespacing="0.0" spaceabove="0" spacebelow="0" linebreak="space" pagebreak-before="false" initial="0" bulletsuffix=""/>
<Layout name="Line Printed Output" alignment="left" bullet="none" firstindent="0" leftmargin="0" rightmargin="0" linespacing="0.0" spaceabove="0" spacebelow="0" linebreak="any" pagebreak-before="false" initial="0" bulletsuffix=""/>
<Layout name="Text Output" alignment="left" bullet="none" firstindent="0" leftmargin="0" rightmargin="0" linespacing="0.0" spaceabove="0" spacebelow="0" linebreak="newline" pagebreak-before="false" initial="0" bulletsuffix=""/>
<Layout name="Diagnostic" alignment="left" bullet="none" firstindent="0" leftmargin="0" rightmargin="0" linespacing="0.0" spaceabove="0" spacebelow="0" linebreak="any" pagebreak-before="false" initial="0" bulletsuffix=""/>
<Layout name="Normal" alignment="left" bullet="none" firstindent="0" leftmargin="0" rightmargin="0" linespacing="0.0" spaceabove="0" spacebelow="0" linebreak="space" pagebreak-before="false" initial="0" bulletsuffix=""/>
<Layout name="Maple Output" alignment="centred" bullet="none" firstindent="0" leftmargin="0" rightmargin="0" linespacing="0.3" spaceabove="0" spacebelow="0" linebreak="space" pagebreak-before="false" initial="0" bulletsuffix=""/>
<Layout name="Dash Item" alignment="left" bullet="dash" firstindent="0" leftmargin="0" rightmargin="0" linespacing="0.0" spaceabove="3" spacebelow="3" linebreak="space" pagebreak-before="false" initial="0" bulletsuffix=""/>
<Layout name="HyperlinkError" alignment="left" bullet="none" firstindent="0" leftmargin="0" rightmargin="0" linespacing="0.0" spaceabove="0" spacebelow="0" linebreak="space" pagebreak-before="false" initial="0" bulletsuffix=""/>
<Layout name="Error" alignment="left" bullet="none" firstindent="0" leftmargin="0" rightmargin="0" linespacing="0.0" spaceabove="0" spacebelow="0" linebreak="space" pagebreak-before="false" initial="0" bulletsuffix=""/>
<Layout name="Title" alignment="centred" bullet="none" firstindent="0" leftmargin="0" rightmargin="0" linespacing="0.0" spaceabove="12" spacebelow="12" linebreak="space" pagebreak-before="false" initial="0" bulletsuffix=""/>
<Layout name="Heading 1" alignment="left" bullet="none" firstindent="0" leftmargin="0" rightmargin="0" linespacing="0.0" spaceabove="8" spacebelow="4" linebreak="space" pagebreak-before="false" initial="0" bulletsuffix=""/>
<Layout name="Bullet Item" alignment="left" bullet="dot" firstindent="0" leftmargin="0" rightmargin="0" linespacing="0.0" spaceabove="3" spacebelow="3" linebreak="space" pagebreak-before="false" initial="0" bulletsuffix=""/>
<Layout name="Heading 4" alignment="left" bullet="none" firstindent="0" leftmargin="0" rightmargin="0" linespacing="0.0" spaceabove="0" spacebelow="0" linebreak="space" pagebreak-before="false" initial="0" bulletsuffix=""/>
<Layout name="Heading 3" alignment="left" bullet="none" firstindent="0" leftmargin="0" rightmargin="0" linespacing="0.0" spaceabove="0" spacebelow="0" linebreak="space" pagebreak-before="false" initial="0" bulletsuffix=""/>
<Layout name="Heading 2" alignment="left" bullet="none" firstindent="0" leftmargin="0" rightmargin="0" linespacing="0.0" spaceabove="8" spacebelow="2" linebreak="space" pagebreak-before="false" initial="0" bulletsuffix=""/>
<Layout name="HyperlinkWarning" alignment="left" bullet="none" firstindent="0" leftmargin="0" rightmargin="0" linespacing="0.0" spaceabove="0" spacebelow="0" linebreak="space" pagebreak-before="false" initial="0" bulletsuffix=""/>
<Layout name="List Item" alignment="left" bullet="indent" firstindent="0" leftmargin="0" rightmargin="0" linespacing="0.0" spaceabove="3" spacebelow="3" linebreak="space" pagebreak-before="false" initial="0" bulletsuffix=""/>
<Pencil-style name="Pencil 5" pen-color="[255,0,0]" pen-height="5.0" pen-width="5.0" pen-opacity="1.0"/>
<Pencil-style name="Pencil 4" pen-color="[0,0,255]" pen-height="3.0" pen-width="3.0" pen-opacity="1.0"/>
<Pencil-style name="Pencil 3" pen-color="[0,0,0]" pen-height="3.0" pen-width="3.0" pen-opacity="1.0"/>
<Pencil-style name="Pencil 2" pen-color="[0,0,255]" pen-height="1.0" pen-width="1.0" pen-opacity="1.0"/>
<Pencil-style name="Pencil 1" pen-color="[0,0,0]" pen-height="1.0" pen-width="1.0" pen-opacity="1.0"/>
<Highlighter-style name="Highlighter 2" pen-color="[255,204,0]" pen-height="14.0" pen-width="14.0" pen-opacity="0.8"/>
<Highlighter-style name="Highlighter 1" pen-color="[255,153,255]" pen-height="12.0" pen-width="8.0" pen-opacity="0.8"/>
<Highlighter-style name="Highlighter 4" pen-color="[0,255,255]" pen-height="32.0" pen-width="32.0" pen-opacity="0.8"/>
<Highlighter-style name="Highlighter 3" pen-color="[51,255,0]" pen-height="24.0" pen-width="24.0" pen-opacity="0.8"/>
<Highlighter-style name="Highlighter 5" pen-color="[255,255,0]" pen-height="48.0" pen-width="48.0" pen-opacity="0.8"/>
</Styles>
<Task-table>
    <Task-category name="&lt;default&gt;">
    </Task-category>
</Task-table>
<Annotation-table>
    <Annotation-category name="&lt;default&gt;">
    </Annotation-category>
</Annotation-table>
<Task>
</Task><Presentation-Block>
<Group view="code" labelreference="L5146" drawlabel="true">
<Input>
<Text-field prompt="&gt; " style="Maple Input" layout="Normal"><Equation executable="true" style="2D Input" input-equation="" display="LUklbXJvd0c2Iy9JK21vZHVsZW5hbWVHNiJJLFR5cGVzZXR0aW5nR0koX3N5c2xpYkdGJzYmLUkjbW9HRiQ2LVEiI0YnLyUsbWF0aHZhcmlhbnRHUSdub3JtYWxGJy8lJmZlbmNlR1EmZmFsc2VGJy8lKnNlcGFyYXRvckdGNC8lKXN0cmV0Y2h5R0Y0LyUqc3ltbWV0cmljR0Y0LyUobGFyZ2VvcEdGNC8lLm1vdmFibGVsaW1pdHNHRjQvJSdhY2NlbnRHRjQvJSdsc3BhY2VHUSYwLjBlbUYnLyUncnNwYWNlR0ZDLUkjbWlHRiQ2JVFocUV4YW1wbGV+OH5vZn5QYXJhbWV0ZXJ+UmVkdW5kYW5jeX5pbn5EaXNjcmV0ZX5TdGF0ZS1TcGFjZX5hbmR+SW50ZWdyYXRlZH5Nb2RlbHN+Ynl+RC5+Si5+Q29sZX5hbmR+Ui5TLn5NY0NyZWFGJy8lJ2l0YWxpY0dGNEYvLyUrZXhlY3V0YWJsZUdGNEYv">LUklbXJvd0c2Iy9JK21vZHVsZW5hbWVHNiJJLFR5cGVzZXR0aW5nR0koX3N5c2xpYkdGJzYmLUkjbW9HRiQ2LVEiI0YnLyUsbWF0aHZhcmlhbnRHUSdub3JtYWxGJy8lJmZlbmNlR1EmZmFsc2VGJy8lKnNlcGFyYXRvckdGNC8lKXN0cmV0Y2h5R0Y0LyUqc3ltbWV0cmljR0Y0LyUobGFyZ2VvcEdGNC8lLm1vdmFibGVsaW1pdHNHRjQvJSdhY2NlbnRHRjQvJSdsc3BhY2VHUSYwLjBlbUYnLyUncnNwYWNlR0ZDLUkjbWlHRiQ2JVFocUV4YW1wbGV+OH5vZn5QYXJhbWV0ZXJ+UmVkdW5kYW5jeX5pbn5EaXNjcmV0ZX5TdGF0ZS1TcGFjZX5hbmR+SW50ZWdyYXRlZH5Nb2RlbHN+Ynl+RC5+Si5+Q29sZX5hbmR+Ui5TLn5NY0NyZWFGJy8lJ2l0YWxpY0dGNEYvLyUrZXhlY3V0YWJsZUdGNEYv</Equation></Text-field>
</Input>
</Group>
<Group view="code" labelreference="L5145" drawlabel="true">
<Input>
<Text-field prompt="&gt; " style="Maple Input" layout="Normal"><Equation executable="true" style="2D Input" input-equation="with(LinearAlgebra):" display="LUklbXJvd0c2Iy9JK21vZHVsZW5hbWVHNiJJLFR5cGVzZXR0aW5nR0koX3N5c2xpYkdGJzYnLUkjbWlHRiQ2JVEld2l0aEYnLyUnaXRhbGljR1EldHJ1ZUYnLyUsbWF0aHZhcmlhbnRHUSdpdGFsaWNGJy1JKG1mZW5jZWRHRiQ2JC1GIzYlLUYsNiVRLkxpbmVhckFsZ2VicmFGJ0YvRjIvJStleGVjdXRhYmxlR1EmZmFsc2VGJy9GM1Enbm9ybWFsRidGQC1JI21vR0YkNi1RIjpGJ0ZALyUmZmVuY2VHRj8vJSpzZXBhcmF0b3JHRj8vJSlzdHJldGNoeUdGPy8lKnN5bW1ldHJpY0dGPy8lKGxhcmdlb3BHRj8vJS5tb3ZhYmxlbGltaXRzR0Y/LyUnYWNjZW50R0Y/LyUnbHNwYWNlR1EsMC4yNzc3Nzc4ZW1GJy8lJ3JzcGFjZUdGVkY9RkA=">QyQtSSV3aXRoRzYiNiNJLkxpbmVhckFsZ2VicmFHNiQlKnByb3RlY3RlZEdJKF9zeXNsaWJHRiUhIiI=</Equation></Text-field>
</Input>
</Group>
<Group view="code" labelreference="L5144" drawlabel="true">
<Input>
<Text-field prompt="&gt; " style="Maple Input" layout="Normal"><Equation executable="true" style="2D Input" input-equation="Dmat := proc (kappa, pars) local DD1, i, j; description &quot;Form the derivative matrix&quot;; with(LinearAlgebra); DD1 := Matrix(1 .. Dimension(pars), 1 .. Dimension(kappa)); for i to Dimension(pars) do for j to Dimension(kappa) do DD1[i, j] := diff(kappa[j], pars[i]) end do end do; DD1 end proc:" display="LUklbXJvd0c2Iy9JK21vZHVsZW5hbWVHNiJJLFR5cGVzZXR0aW5nR0koX3N5c2xpYkdGJzZmci1JI21pR0YkNiVRJURtYXRGJy8lJ2l0YWxpY0dRJXRydWVGJy8lLG1hdGh2YXJpYW50R1EnaXRhbGljRictSSNtb0dGJDYtUSJ+RicvRjNRJ25vcm1hbEYnLyUmZmVuY2VHUSZmYWxzZUYnLyUqc2VwYXJhdG9yR0Y9LyUpc3RyZXRjaHlHRj0vJSpzeW1tZXRyaWNHRj0vJShsYXJnZW9wR0Y9LyUubW92YWJsZWxpbWl0c0dGPS8lJ2FjY2VudEdGPS8lJ2xzcGFjZUdRJjAuMGVtRicvJSdyc3BhY2VHRkwtRjY2LVEqJmNvbG9uZXE7RidGOUY7Rj5GQEZCRkRGRkZIL0ZLUSwwLjI3Nzc3NzhlbUYnL0ZORlMtRjY2L1ElcHJvY0YnLyUlYm9sZEdGMS9GM1ElYm9sZEYnLyUrZm9udHdlaWdodEdGZW5GO0Y+RkBGQkZERkZGSEZKRk0tSShtZmVuY2VkR0YkNiQtRiM2Jy1GLDYlUSZrYXBwYUYnL0YwRj1GOS1GNjYuUSIsRidGL0YyRjsvRj9GMUZARkJGREZGRkhGSi9GTlEsMC4zMzMzMzMzZW1GJy1GLDYlUSVwYXJzRidGL0YyLyUrZXhlY3V0YWJsZUdGPUY5RjlGNS1JJ21zcGFjZUdGJDYmLyUnaGVpZ2h0R1EmMC4wZXhGJy8lJndpZHRoR0ZMLyUmZGVwdGhHRmFwLyUqbGluZWJyZWFrR1EobmV3bGluZUYnLUZdcDYmRl9wRmJwRmRwL0ZncFElYXV0b0YnLUY2Ni9RJmxvY2FsRidGWEZaRmZuRjtGPkZARkJGREZGRkhGSkZNRjUtRiw2JVEkREQxRidGL0YyLUY2Ni1GY29GOUY7RmRvRkBGQkZERkZGSEZKRmVvRjUtRiw2JVEiaUYnRi9GMkZjcUY1LUYsNiVRImpGJ0YvRjItRjY2LVEiO0YnRjlGO0Zkb0ZARkJGREZGRkhGSkZURlxwRlxwLUY2Ni9RLGRlc2NyaXB0aW9uRidGWEZaRmZuRjtGPkZARkJGREZGRkhGSi9GTlEsMC4yMjIyMjIyZW1GJ0Y1LUkjbXNHRiQ2I1E7Rm9ybX50aGV+ZGVyaXZhdGl2ZX5tYXRyaXhGJ0ZbckZccC1GLDYlUSV3aXRoRidGL0YyLUZpbjYkLUYjNiUtRiw2JVEuTGluZWFyQWxnZWJyYUYnRi9GMkZqb0Y5RjktRjY2LVEiOkYnRjlGO0Y+RkBGQkZERkZGSEZSRlRGXHBGXHBGYHFGNUZPLUYsNiVRJ01hdHJpeEYnRi9GMi1GaW42JC1GIzYtLUkjbW5HRiQ2JFEiMUYnRjktRjY2LVEjLi5GJ0Y5RjtGPkZARkJGREZGRkgvRktGYnJGTS1GLDYlUSpEaW1lbnNpb25GJ0YvRjItRmluNiQtRiM2JUZnb0Zqb0Y5RjlGY3FGW3RGX3RGY3QtRmluNiQtRiM2JUZdb0Zqb0Y5RjlGam9GOUY5RmFzRlxwLUY2Ni9RJGZvckYnRlhGWkZmbkY7Rj5GQEZCRkRGRkZIRkpGYXJGNUZlcUY1LUY2Ni9RJWZyb21GJ0ZYRlpGZm5GO0Y+RkBGQkZERkZGSEZidEZhckY1Rlt0RjUtRjY2L1EjdG9GJ0ZYRlpGZm5GO0Y+RkBGQkZERkZGSEZidEZhckY1RmN0RmZ0RjVGNS1GNjYvUSNkb0YnRlhGWkZmbkY7Rj5GQEZCRkRGRkZIRmJ0RmFyRjVGXHBGNUY1RjVGNUY1RjVGXnVGNUZocUY1RmF1RjVGW3RGNUZkdUY1RmN0Rmp0RjVGZ3VGNUZccEY1RjVGNUY1RjVGNUY1RjVGNUY1RjVGNUZgcS1GaW42Ji1GIzYnRmVxRmNxRmhxRmpvRjlGOS8lJW9wZW5HUSJbRicvJSZjbG9zZUdRIl1GJ0Y1Rk9GNS1GLDYlUSVkaWZmRidGL0YyLUZpbjYkLUYjNilGXW8tRmluNiYtRiM2JUZocUZqb0Y5RjlGXnZGYXZGY3FGZ28tRmluNiYtRiM2JUZlcUZqb0Y5RjlGXnZGYXZGam9GOUY5RjVGXHBGNUY1RjVGNUY1RjUtRjY2L1EkZW5kRidGWEZaRmZuRjtGPkZARkJGREZGRkgvRktGZm9GTUY1Rmd1RlxwRmN3RjVGZ3VGW3JGXHBGYHFGW3JGXHBGaXAtRjY2L0Zld0ZYRlpGZm5GO0Y+RkBGQkZERkZGSEZKRk0tRjY2L0Y4RlhGWkZmbkY7Rj5GQEZCRkRGRkZIRkpGTUZVLUY2Ni9GY3NGWEZaRmZuRjtGPkZARkJGREZGRkhGUkZURmpvRjk=">QyQ+SSVEbWF0RzYiZio2JEkma2FwcGFHRiVJJXBhcnNHRiU2JUkkREQxR0YlSSJpR0YlSSJqR0YlRiVGJUMmLUkld2l0aEc2JCUqcHJvdGVjdGVkR0koX3N5c2xpYkdGJTYjSS5MaW5lYXJBbGdlYnJhR0YxPjgkLUknTWF0cml4R0YxNiQ7IiIiLUkqRGltZW5zaW9uR0YlNiM5JTtGPC1GPjYjOSQ/KDglRjxGPEY9SSV0cnVlR0YyPyg4JkY8RjxGQkZHPiZGNzYkRkZGSS1JJWRpZmZHRjI2JCZGRDYjRkkmRkA2I0ZGRjc2I1E7Rm9ybX50aGV+ZGVyaXZhdGl2ZX5tYXRyaXhGJUYlRiUhIiI=</Equation></Text-field>
</Input>
</Group>
<Group view="code" labelreference="L5143" drawlabel="true">
<Input>
<Text-field prompt="&gt; " style="Maple Input" layout="Normal"><Equation executable="true" style="2D Input" input-equation="Matvec := proc (P) local sizekappa, i, j, kappa, kappaindex; description &quot;Converts a Matrix into a Vector of the matrix's non-zero enteries&quot;; with(LinearAlgebra); sizekappa := 0; for i to Dimension(P)[1] do for j to Dimension(P)[2] do if P[i, j] &lt;&gt; 0 then sizekappa := sizekappa+1 end if end do end do; kappa := Vector(sizekappa); kappaindex := 0; for i to Dimension(P)[1] do for j to Dimension(P)[2] do if P[i, j] &lt;&gt; 0 then kappaindex := kappaindex+1; kappa[kappaindex] := P[i, j] end if end do end do; kappa end proc:" display="LUklbXJvd0c2Iy9JK21vZHVsZW5hbWVHNiJJLFR5cGVzZXR0aW5nR0koX3N5c2xpYkdGJzZmW2wtSSNtaUdGJDYlUSdNYXR2ZWNGJy8lJ2l0YWxpY0dRJXRydWVGJy8lLG1hdGh2YXJpYW50R1EnaXRhbGljRictSSNtb0dGJDYtUSJ+RicvRjNRJ25vcm1hbEYnLyUmZmVuY2VHUSZmYWxzZUYnLyUqc2VwYXJhdG9yR0Y9LyUpc3RyZXRjaHlHRj0vJSpzeW1tZXRyaWNHRj0vJShsYXJnZW9wR0Y9LyUubW92YWJsZWxpbWl0c0dGPS8lJ2FjY2VudEdGPS8lJ2xzcGFjZUdRJjAuMGVtRicvJSdyc3BhY2VHRkwtRjY2LVEqJmNvbG9uZXE7RidGOUY7Rj5GQEZCRkRGRkZIL0ZLUSwwLjI3Nzc3NzhlbUYnL0ZORlMtRjY2L1ElcHJvY0YnLyUlYm9sZEdGMS9GM1ElYm9sZEYnLyUrZm9udHdlaWdodEdGZW5GO0Y+RkBGQkZERkZGSEZKRk0tSShtZmVuY2VkR0YkNiQtRiM2JS1GLDYlUSJQRidGL0YyLyUrZXhlY3V0YWJsZUdGPUY5RjktRiw2I1EhRictSSdtc3BhY2VHRiQ2Ji8lJ2hlaWdodEdRJjAuMGV4RicvJSZ3aWR0aEdGTC8lJmRlcHRoR0Zqby8lKmxpbmVicmVha0dRKG5ld2xpbmVGJ0Y1LUY2Ni9RJmxvY2FsRidGWEZaRmZuRjtGPkZARkJGREZGRkhGSkZNRjUtRiw2JVEqc2l6ZWthcHBhRidGL0YyLUY2Ni1RIixGJ0Y5RjsvRj9GMUZARkJGREZGRkhGSi9GTlEsMC4zMzMzMzMzZW1GJ0Y1LUYsNiVRImlGJ0YvRjJGaHBGNS1GLDYlUSJqRidGL0YyRmhwLUYsNiVRJmthcHBhRicvRjBGPUY5RmhwLUYsNiVRK2thcHBhaW5kZXhGJ0YvRjItRjY2LVEiO0YnRjlGO0ZbcUZARkJGREZGRkhGSkZURmVvRmVvLUY2Ni9RLGRlc2NyaXB0aW9uRidGWEZaRmZuRjtGPkZARkJGREZGRkhGSi9GTlEsMC4yMjIyMjIyZW1GJ0Y1LUkjbXNHRiQ2I1Fcb0NvbnZlcnRzfmF+TWF0cml4fmludG9+YX5WZWN0b3J+b2Z+dGhlfm1hdHJpeCdzfm5vbi16ZXJvfmVudGVyaWVzRidGW3JGZW8tRiw2JVEld2l0aEYnRi9GMi1GaW42JC1GIzYlLUYsNiVRLkxpbmVhckFsZ2VicmFGJ0YvRjJGYG9GOUY5LUY2Ni1RIjpGJ0Y5RjtGPkZARkJGREZGRkhGUkZURjVGNUZlcEY1Rk8tSSNtbkdGJDYkUSIwRidGOUZhc0Zlby1GNjYvUSRmb3JGJ0ZYRlpGZm5GO0Y+RkBGQkZERkZGSEZKRmFyRjVGXnFGNS1GNjYvUSVmcm9tRidGWEZaRmZuRjtGPkZARkJGREZGRkgvRktGYnJGYXJGNS1GZXM2JFEiMUYnRjlGNS1GNjYvUSN0b0YnRlhGWkZmbkY7Rj5GQEZCRkRGRkZIRl50RmFyRjUtRiw2JVEqRGltZW5zaW9uRidGL0YyRmhuLUZpbjYmLUYjNiVGX3RGYG9GOUY5LyUlb3BlbkdRIltGJy8lJmNsb3NlR1EiXUYnRjUtRjY2L1EjZG9GJ0ZYRlpGZm5GO0Y+RkBGQkZERkZGSEZedEZhckZlb0Y1RjVGNUY1RjVGaHNGNUZhcUY1Rlt0RjVGX3RGNUZidEY1RmV0RmhuLUZpbjYmLUYjNiUtRmVzNiRRIjJGJ0Y5RmBvRjlGOUZcdUZfdUY1RmJ1RmVvRjVGNUY1RjVGNUY1RjVGNUY1RjVGNS1GNjYvUSNpZkYnRlhGWkZmbkY7Rj5GQEZCRkRGRkZIRkpGYXJGNS1GaW42JC1GIzYqRl1vLUZpbjYmLUYjNidGXnFGaHBGYXFGYG9GOUY5Rlx1Rl91RjUtRjY2LVErJk5vdEVxdWFsO0YnRjlGO0Y+RkBGQkZERkZGSEZSRlRGNUZkc0Zgb0Y5RjlGNS1GNjYvUSV0aGVuRidGWEZaRmZuRjtGPkZARkJGREZGRkhGSkZNRjVGNUZlcEY1Rk9GNUZlcC1GNjYtUSIrRidGOUY7Rj5GQEZCRkRGRkZIRl50RmFyRl90RmFzRjVGNS1GNjYvUSRlbmRGJ0ZYRlpGZm5GO0Y+RkBGQkZERkZGSEZKRk1GNS1GNjYvRl52RlhGWkZmbkY7Rj5GQEZCRkRGRkZIRkpGTUZhc0Zlb0Y1RjVGNUY1RjUtRjY2L0Zid0ZYRlpGZm5GO0Y+RkBGQkZERkZGSC9GS0ZdcUZNRjVGYnVGZW9GZXdGNUZidUZbckZlby1GLDYlUSgma2FwcGE7RidGZ3FGOUY1Rk9GNS1GLDYlUSdWZWN0b3JGJ0YvRjItRmluNiQtRiM2JUZlcEZgb0Y5RjlGYXNGaHFGNUZPRmRzRmFzRmVvRmhzRjVGXnFGNUZbdEY1Rl90RjVGYnRGNUZldEZobkZodEY1RmJ1RmVvRjVGNUY1RjVGNUZoc0Y1RmFxRjVGW3RGNUZfdEY1RmJ0RjVGZXRGaG5GZXVGNUZidUZlb0Y1RjVGNUY1RjVGNUY1RjVGNUY1RjVGXHZGNUZfdkY1LUY2Ni9GXHdGWEZaRmZuRjtGPkZARkJGREZGRkhGZ3dGTUZlby1GNjYuRjhGL0YyRjtGPkZARkJGREZGRkhGSkZNRmR4RmR4RmR4RmR4RmR4RmR4RmR4RmR4RmR4RmR4RmR4RmR4RmR4RmR4RmhxRmR4LUY2Ni5GUUYvRjJGO0Y+RkBGQkZERkZGSEZSRlRGZHhGZHhGZHhGaHFGXXdGX3RGYXNGNS1GLDYlUScmIzk1NDtGJ0ZncUY5LUZpbjYmLUYjNiVGaHFGYG9GOUY5Rlx1Rl91RjVGT0Zdb0ZjdkZhc0Zlb0Y1RjVGNUY1RjVGNUY1RjVGNUY1RjVGZXdGNUZcdkZhc0Zlb0Y1RjVGNUY1RjVGZXdGNUZidUZhc0Zlb0Zld0Y1RmJ1RmFzRjVGNUZoeEZbckZlb0Zld0Y1RlVGYXNGYG9GOQ==">QyQ+SSdNYXR2ZWNHNiJmKjYjSSJQR0YlNidJKnNpemVrYXBwYUdGJUkiaUdGJUkiakdGJUkma2FwcGFHRiVJK2thcHBhaW5kZXhHRiVGJUYlQyktSSV3aXRoRzYkJSpwcm90ZWN0ZWRHSShfc3lzbGliR0YlNiNJLkxpbmVhckFsZ2VicmFHRjI+OCQiIiE/KDglIiIiRjwmLUkqRGltZW5zaW9uR0YlNiM5JDYjRjxJJXRydWVHRjM/KDgmRjxGPCZGPjYjIiIjRkNAJDAmRkE2JEY7RkVGOT5GOCwmRjhGPEY8Rjw+OCctSSdWZWN0b3JHRjI2I0Y4PjgoRjk/KEY7RjxGPEY9RkM/KEZFRjxGPEZGRkNAJEZKQyQ+RlUsJkZVRjxGPEY8PiZGUDYjRlVGS0ZQNiNRXG9Db252ZXJ0c35hfk1hdHJpeH5pbnRvfmF+VmVjdG9yfm9mfnRoZX5tYXRyaXgnc35ub24temVyb35lbnRlcmllc0YlRiVGJSEiIg==</Equation></Text-field>
</Input>
</Group>
<Group view="code" labelreference="L5148" drawlabel="true">
<Input>
<Text-field prompt="&gt; " style="Maple Input" layout="Normal"><Equation executable="true" style="2D Input" input-equation="Findalpha := proc (DD1, pars) local r, d, alphapre, alpha, PDE, FF, i, ans; description &quot;Finds \316\261&quot;; with(LinearAlgebra); r := Rank(DD1); d := Dimension(pars)-r; alphapre := NullSpace(Transpose(DD1)); alpha := Matrix(d, Dimension(pars)); for i to d do alpha[i, 1 .. Dimension(pars)] := alphapre[i] end do; alpha end proc:" display="LUklbXJvd0c2Iy9JK21vZHVsZW5hbWVHNiJJLFR5cGVzZXR0aW5nR0koX3N5c2xpYkdGJzZcci1JI21pR0YkNiVRKkZpbmRhbHBoYUYnLyUnaXRhbGljR1EldHJ1ZUYnLyUsbWF0aHZhcmlhbnRHUSdpdGFsaWNGJy1JI21vR0YkNi1RIn5GJy9GM1Enbm9ybWFsRicvJSZmZW5jZUdRJmZhbHNlRicvJSpzZXBhcmF0b3JHRj0vJSlzdHJldGNoeUdGPS8lKnN5bW1ldHJpY0dGPS8lKGxhcmdlb3BHRj0vJS5tb3ZhYmxlbGltaXRzR0Y9LyUnYWNjZW50R0Y9LyUnbHNwYWNlR1EmMC4wZW1GJy8lJ3JzcGFjZUdGTC1GNjYtUSomY29sb25lcTtGJ0Y5RjtGPkZARkJGREZGRkgvRktRLDAuMjc3Nzc3OGVtRicvRk5GUy1GNjYvUSVwcm9jRicvJSVib2xkR0YxL0YzUSVib2xkRicvJStmb250d2VpZ2h0R0ZlbkY7Rj5GQEZCRkRGRkZIRkpGTS1JKG1mZW5jZWRHRiQ2JC1GIzYnLUYsNiVRJEREMUYnRi9GMi1GNjYtUSIsRidGOUY7L0Y/RjFGQEZCRkRGRkZIRkovRk5RLDAuMzMzMzMzM2VtRictRiw2JVElcGFyc0YnRi9GMi8lK2V4ZWN1dGFibGVHRj1GOUY5LUYsNiNRIUYnLUknbXNwYWNlR0YkNiYvJSdoZWlnaHRHUSYwLjBleEYnLyUmd2lkdGhHRkwvJSZkZXB0aEdGY3AvJSpsaW5lYnJlYWtHUShuZXdsaW5lRictRjY2L1EmbG9jYWxGJ0ZYRlpGZm5GO0Y+RkBGQkZERkZGSEZKRk1GNS1GLDYlUSJyRidGL0YyRmBvLUYsNiVRImRGJ0YvRjJGYG8tRiw2JVEpYWxwaGFwcmVGJ0YvRjJGYG8tRiw2JVEmYWxwaGFGJy9GMEY9RjlGYG8tRiw2JVEkUERFRidGL0YyRmBvLUYsNiVRI0ZGRidGL0YyRmBvLUYsNiVRImlGJ0YvRjJGYG8tRiw2JVEkYW5zRidGL0YyLUY2Ni1RIjtGJ0Y5RjtGY29GQEZCRkRGRkZIRkpGVEZecC1GNjYvUSxkZXNjcmlwdGlvbkYnRlhGWkZmbkY7Rj5GQEZCRkRGRkZIRkpGTUY1LUkjbXNHRiQ2I1EtRmluZHN+JiM5NDU7RidGZ3JGXnAtRiw2JVEld2l0aEYnRi9GMi1GaW42JC1GIzYlLUYsNiVRLkxpbmVhckFsZ2VicmFGJ0YvRjJGaW9GOUY5LUY2Ni1RIjpGJ0Y5RjtGPkZARkJGREZGRkhGUkZURl5wLUYsNiZGYHFGL0Zpb0YyLUY2Ni5GUUZpb0Y5RjtGPkZARkJGREZGRkhGUkZULUYsNiZRJVJhbmtGJ0YvRmlvRjItRmluNiQtRiM2JUZdb0Zpb0Y5RjlGZ3JGXnAtRiw2JkZjcUYvRmlvRjJGYHQtRiw2JlEqRGltZW5zaW9uRidGL0Zpb0YyLUZpbjYlLUYjNiUtRiw2JkZob0YvRmlvRjJGaW9GOUZpb0Y5LUY2Ni5RKiZ1bWludXMwO0YnRmlvRjlGO0Y+RkBGQkZERkZGSC9GS1EsMC4yMjIyMjIyZW1GJy9GTkZodUZedC1GNjYuRl10RmlvRjlGO0Y+RkBGQkZERkZGSEZSRlRGXnBGZHFGNUZPLUYsNiVRKk51bGxTcGFjZUYnRi9GMi1GaW42JC1GIzYmLUYsNiVRKlRyYW5zcG9zZUYnRi9GMkZldEZpb0Y5RjlGW3RGXnAtRiw2JVEoJmFscGhhO0YnRmpxRjlGNUZPLUYsNiVRJ01hdHJpeEYnRi9GMi1GaW42JC1GIzYoRmFxRmBvLUYjNiYtRiw2JUZddUYvRjItRmluNiQtRiM2JUZmb0Zpb0Y5RjlGaW9GOUZbcEZpb0Y5RjlGW3RGXnAtRjY2L1EkZm9yRidGWEZaRmZuRjtGPkZARkJGREZGRkhGSkZNRjVGYXJGNS1GNjYvUSVmcm9tRidGWEZaRmZuRjtGPkZARkJGREZGRkhGSkZNRjUtSSNtbkdGJDYkUSIxRidGOUY1LUY2Ni9RI3RvRidGWEZaRmZuRjtGPkZARkJGREZGRkhGSkZNRjVGYXFGNS1GNjYvUSNkb0YnRlhGWkZmbkY7Rj5GQEZCRkRGRkZIRkpGTUZecEY1RjVGNUY1RjVGNUY1RjVGNUZmdi1GaW42Ji1GIzYqRmFyRmBvRl54LUY2Ni1RIy4uRidGOUY7Rj5GQEZCRkRGRkZIRmd1Rk1GYHdGW3BGaW9GOUY5LyUlb3BlbkdRIltGJy8lJmNsb3NlR1EiXUYnRjVGT0ZkcS1GaW42Ji1GIzYlRmFyRmlvRjlGOUZfeUZieUZbdEZecEY1LUY2Ni9RJGVuZEYnRlhGWkZmbkY7Rj5GQEZCRkRGRkZIRkpGTUY1RmV4Rlt0Rl5wRjVGZnZGW3RGNUZecEZecEZpeS1GNjYvRjhGWEZaRmZuRjtGPkZARkJGREZGRkhGSkZNRlUtRjY2L0ZddEZYRlpGZm5GO0Y+RkBGQkZERkZGSEZSRlRGaW9GOQ==">QyQ+SSpGaW5kYWxwaGFHNiJmKjYkSSRERDFHRiVJJXBhcnNHRiU2KkkickdGJUkiZEdGJUkpYWxwaGFwcmVHRiVJJmFscGhhR0YlSSRQREVHRiVJI0ZGR0YlSSJpR0YlSSRhbnNHRiVGJUYlQyktSSV3aXRoRzYkJSpwcm90ZWN0ZWRHSShfc3lzbGliR0YlNiNJLkxpbmVhckFsZ2VicmFHRjY+OCQtSSVSYW5rR0YlNiM5JD44JSwmLUkqRGltZW5zaW9uR0YlNiM5JSIiIkY8ISIiPjgmLUkqTnVsbFNwYWNlR0YlNiMtSSpUcmFuc3Bvc2VHRiVGPz44Jy1JJ01hdHJpeEdGNjYkRkJGRD8oOCpGSEZIRkJJJXRydWVHRjc+JkZSNiRGVztGSEZEJkZLNiNGV0ZSNiNRLkZpbmRzfiZhbHBoYTtGJUYlRiVGSQ==</Equation></Text-field>
</Input>
</Group>
<Group view="code" labelreference="L5142" drawlabel="true">
<Input>
<Text-field prompt="&gt; " style="Maple Input" layout="Normal"><Equation executable="true" style="2D Input" input-equation="Estpars := proc (DD1, pars) local r, d, alphapre, alpha, PDE, FF, i, ans; description &quot;Finds the estimable set of parameters&quot;; with(LinearAlgebra); r := Rank(DD1); d := Dimension(pars)-r; alphapre := NullSpace(Transpose(DD1)); alpha := Matrix(d, Dimension(pars)); PDE := Vector(d); FF := f(seq(pars[i], i = 1 .. Dimension(pars))); for i to d do alpha[i, 1 .. Dimension(pars)] := alphapre[i]; PDE[i] := add((diff(FF, pars[j]))*alpha[i, j], j = 1 .. Dimension(pars)) end do; ans := pdsolve({seq(PDE[i] = 0, i = 1 .. d)}) end proc:" display="LUklbXJvd0c2Iy9JK21vZHVsZW5hbWVHNiJJLFR5cGVzZXR0aW5nR0koX3N5c2xpYkdGJzZedC1JI21pR0YkNiVRKEVzdHBhcnNGJy8lJ2l0YWxpY0dRJXRydWVGJy8lLG1hdGh2YXJpYW50R1EnaXRhbGljRictSSNtb0dGJDYtUSJ+RicvRjNRJ25vcm1hbEYnLyUmZmVuY2VHUSZmYWxzZUYnLyUqc2VwYXJhdG9yR0Y9LyUpc3RyZXRjaHlHRj0vJSpzeW1tZXRyaWNHRj0vJShsYXJnZW9wR0Y9LyUubW92YWJsZWxpbWl0c0dGPS8lJ2FjY2VudEdGPS8lJ2xzcGFjZUdRJjAuMGVtRicvJSdyc3BhY2VHRkwtRjY2LVEqJmNvbG9uZXE7RidGOUY7Rj5GQEZCRkRGRkZIL0ZLUSwwLjI3Nzc3NzhlbUYnL0ZORlMtRjY2L1ElcHJvY0YnLyUlYm9sZEdGMS9GM1ElYm9sZEYnLyUrZm9udHdlaWdodEdGZW5GO0Y+RkBGQkZERkZGSEZKRk0tSShtZmVuY2VkR0YkNiQtRiM2Jy1GLDYlUSRERDFGJ0YvRjItRjY2LVEiLEYnRjlGOy9GP0YxRkBGQkZERkZGSEZKL0ZOUSwwLjMzMzMzMzNlbUYnLUYsNiVRJXBhcnNGJ0YvRjIvJStleGVjdXRhYmxlR0Y9RjlGOS1GLDYjUSFGJy1JJ21zcGFjZUdGJDYmLyUnaGVpZ2h0R1EmMC4wZXhGJy8lJndpZHRoR0ZMLyUmZGVwdGhHRmNwLyUqbGluZWJyZWFrR1EobmV3bGluZUYnLUY2Ni9RJmxvY2FsRidGWEZaRmZuRjtGPkZARkJGREZGRkhGSkZNRjUtRiw2JVEickYnRi9GMkZgby1GLDYlUSJkRidGL0YyRmBvLUYsNiVRKWFscGhhcHJlRidGL0YyRmBvLUYsNiVRJmFscGhhRicvRjBGPUY5RmBvLUYsNiVRJFBERUYnRi9GMkZgby1GLDYlUSNGRkYnRi9GMkZgby1GLDYlUSJpRidGL0YyRmBvLUYsNiVRJGFuc0YnRi9GMi1GNjYtUSI7RidGOUY7RmNvRkBGQkZERkZGSEZKRlRGXnAtRjY2L1EsZGVzY3JpcHRpb25GJ0ZYRlpGZm5GO0Y+RkBGQkZERkZGSEZKRk1GNS1JI21zR0YkNiNRRkZpbmRzfnRoZX5lc3RpbWFibGV+c2V0fm9mfnBhcmFtZXRlcnNGJ0ZnckZecC1GLDYlUSV3aXRoRidGL0YyLUZpbjYkLUYjNiUtRiw2JVEuTGluZWFyQWxnZWJyYUYnRi9GMkZpb0Y5RjktRjY2LVEiOkYnRjlGO0Y+RkBGQkZERkZGSEZSRlRGXnAtRiw2JkZgcUYvRmlvRjItRjY2LkZRRmlvRjlGO0Y+RkBGQkZERkZGSEZSRlQtRiw2JlElUmFua0YnRi9GaW9GMi1GaW42JC1GIzYlRl1vRmlvRjlGOUZnckZecC1GLDYmRmNxRi9GaW9GMkZgdC1GLDYmUSpEaW1lbnNpb25GJ0YvRmlvRjItRmluNiUtRiM2JS1GLDYmRmhvRi9GaW9GMkZpb0Y5RmlvRjktRjY2LlEqJnVtaW51czA7RidGaW9GOUY7Rj5GQEZCRkRGRkZIL0ZLUSwwLjIyMjIyMjJlbUYnL0ZORmh1Rl50LUY2Ni5GXXRGaW9GOUY7Rj5GQEZCRkRGRkZIRlJGVEZecEZkcUY1Rk8tRiw2JVEqTnVsbFNwYWNlRidGL0YyLUZpbjYkLUYjNiYtRiw2JVEqVHJhbnNwb3NlRidGL0YyRmV0RmlvRjlGOUZbdEZecC1GLDYlUScmIzk0NTtGJ0ZqcUY5RjVGTy1GLDYlUSdNYXRyaXhGJ0YvRjItRmluNiQtRiM2KEZhcUZgby1GIzYmLUYsNiVGXXVGL0YyLUZpbjYkLUYjNiVGZm9GaW9GOUY5RmlvRjlGW3BGaW9GOUY5Rlt0RjVGW3JGNUZPRjUtRiw2JVEnVmVjdG9yRidGL0YyLUZpbjYkLUYjNiVGYXFGaW9GOUY5Rlt0Rl5wRl5yRjVGTy1GLDYlUSJmRidGL0YyLUZpbjYkLUYjNiYtRiw2JVEkc2VxRidGL0YyLUZpbjYkLUYjNi1GZm8tRmluNiYtRiM2JUZhckZpb0Y5RjkvJSVvcGVuR1EiW0YnLyUmY2xvc2VHUSJdRidGYG9GYXItRjY2LVEiPUYnRjlGO0Y+RkBGQkZERkZGSEZSRlQtSSNtbkdGJDYkUSIxRidGOS1GNjYtUSMuLkYnRjlGO0Y+RkBGQkZERkZGSEZndUZNRmJ3RmR3RmlvRjlGOUZpb0Y5RjlGW3RGXnAtRjY2L1EkZm9yRidGWEZaRmZuRjtGPkZARkJGREZGRkhGSkZpdUY1RmFyRjUtRjY2L1ElZnJvbUYnRlhGWkZmbkY7Rj5GQEZCRkRGRkZIRmd1Rml1RjVGanlGNS1GNjYvUSN0b0YnRlhGWkZmbkY7Rj5GQEZCRkRGRkZIRmd1Rml1RjVGYXFGNS1GNjYvUSNkb0YnRlhGWkZmbkY7Rj5GQEZCRkRGRkZIRmd1Rml1Rl5wRjVGNUY1RjVGNUY1RjVGNUY1LUYsNiVRKCZhbHBoYTtGJ0ZqcUY5LUZpbjYmLUYjNipGYXJGYG9GanlGXnpGYHdGW3BGaW9GOUY5RmF5RmR5RjVGT0ZkcUZdeUZbdEZecEY1RjVGNUY1RjVGNUY1RjVGNUZbckZdeUY1Rk9GNS1GLDYlUSRhZGRGJ0YvRjItRmluNiQtRiM2MC1GLDYlUSVkaWZmRidGL0YyLUZpbjYkLUYjNihGXnJGYG9GZm8tRmluNiYtRiM2JS1GLDYlUSJqRidGL0YyRmlvRjlGOUZheUZkeUZpb0Y5RjktRjY2LVEnJnNkb3Q7RidGOUY7Rj5GQEZCRkRGRkZIRkpGTUZmdi1GaW42Ji1GIzYnRmFyRmBvRmZcbEZpb0Y5RjlGYXlGZHlGYG9GZlxsRmd5Rmp5Rl56RmJ3RmR3RmlvRjlGOUZbdEZecC1GNjYvUSRlbmRGJ0ZYRlpGZm5GO0Y+RkBGQkZERkZGSC9GS0Zlb0ZNRjVGanpGW3RGXnAtRjY2LkY4RmlvRjlGO0Y+RkBGQkZERkZGSEZKRk1GZHJGNUZPLUYsNiVRKHBkc29sdmVGJ0YvRjItRmluNiQtRiM2JS1GaW42Ji1GIzYmRmZ4LUZpbjYkLUYjNi5GW3JGXXlGZ3ktRlt6NiRRIjBGJ0Y5RmBvRmFyRmd5Rmp5Rl56RmFxRmlvRjlGOUZpb0Y5RjkvRmJ5USJ8ZnJGJy9GZXlRInxockYnRmlvRjlGOUZnckZecEZgXWwtRjY2L0Y4RlhGWkZmbkY7Rj5GQEZCRkRGRkZIRkpGTUZVLUY2Ni9GXXRGWEZaRmZuRjtGPkZARkJGREZGRkhGUkZURmlvRjk=">QyQ+SShFc3RwYXJzRzYiZio2JEkkREQxR0YlSSVwYXJzR0YlNipJInJHRiVJImRHRiVJKWFscGhhcHJlR0YlSSZhbHBoYUdGJUkkUERFR0YlSSNGRkdGJUkiaUdGJUkkYW5zR0YlRiVGJUMrLUkld2l0aEc2JCUqcHJvdGVjdGVkR0koX3N5c2xpYkdGJTYjSS5MaW5lYXJBbGdlYnJhR0Y2PjgkLUklUmFua0dGJTYjOSQ+OCUsJi1JKkRpbWVuc2lvbkdGJTYjOSUiIiJGPCEiIj44Ji1JKk51bGxTcGFjZUdGJTYjLUkqVHJhbnNwb3NlR0YlRj8+OCctSSdNYXRyaXhHRjY2JEZCRkQ+OCgtSSdWZWN0b3JHRjY2I0ZCPjgpLUkiZkdGJTYjLUkkc2VxR0Y3NiQmRkc2IzgqL0ZfbztGSEZEPyhGX29GSEZIRkJJJXRydWVHRjdDJD4mRlI2JEZfb0ZhbyZGS0Zebz4mRldGXm8tSSRhZGRHRjc2JComLUklZGlmZkdGNzYkRmZuJkZHNiNJImpHRiVGSCZGUjYkRl9vRmRwRkgvRmRwRmFvPjgrLUkocGRzb2x2ZUdGJTYjPCMtRltvNiQvRmpvIiIhL0ZfbztGSEZCNiNRRkZpbmRzfnRoZX5lc3RpbWFibGV+c2V0fm9mfnBhcmFtZXRlcnNGJUYlRiVGSQ==</Equation></Text-field>
</Input>
</Group></Presentation-Block>
<Group labelreference="L5805" drawlabel="true">
<Input>
<Text-field prompt="&gt; " style="Maple Input" layout="Normal"><Equation executable="true" style="2D Input" input-equation="logvector := proc (A) local i, lnA; description &quot;Finds ln of the entries of vector&quot;; with(LinearAlgebra); lnA := Vector(A); for i to Dimension(A) do lnA[i] := ln(A[i]) end do; lnA end proc:" display="LUklbXJvd0c2Iy9JK21vZHVsZW5hbWVHNiJJLFR5cGVzZXR0aW5nR0koX3N5c2xpYkdGJzZpby1JI21pR0YkNiVRKmxvZ3ZlY3RvckYnLyUnaXRhbGljR1EldHJ1ZUYnLyUsbWF0aHZhcmlhbnRHUSdpdGFsaWNGJy1JI21vR0YkNi1RIn5GJy9GM1Enbm9ybWFsRicvJSZmZW5jZUdRJmZhbHNlRicvJSpzZXBhcmF0b3JHRj0vJSlzdHJldGNoeUdGPS8lKnN5bW1ldHJpY0dGPS8lKGxhcmdlb3BHRj0vJS5tb3ZhYmxlbGltaXRzR0Y9LyUnYWNjZW50R0Y9LyUnbHNwYWNlR1EmMC4wZW1GJy8lJ3JzcGFjZUdGTC1GNjYtUSomY29sb25lcTtGJ0Y5RjtGPkZARkJGREZGRkgvRktRLDAuMjc3Nzc3OGVtRicvRk5GUy1GNjYvUSVwcm9jRicvJSVib2xkR0YxL0YzUSVib2xkRicvJStmb250d2VpZ2h0R0ZlbkY7Rj5GQEZCRkRGRkZIRkpGTS1JKG1mZW5jZWRHRiQ2JC1GIzYkLUYsNiVRIkFGJ0YvRjJGOUY5LUYsNiNRIUYnLUknbXNwYWNlR0YkNiYvJSdoZWlnaHRHUSYwLjBleEYnLyUmd2lkdGhHRkwvJSZkZXB0aEdGaG8vJSpsaW5lYnJlYWtHUShuZXdsaW5lRictRjY2L1EmbG9jYWxGJ0ZYRlpGZm5GO0Y+RkBGQkZERkZGSEZKRk1GNS1GLDYlUSJpRidGL0YyLUY2Ni1RIixGJ0Y5RjsvRj9GMUZARkJGREZGRkhGSi9GTlEsMC4zMzMzMzMzZW1GJy1GLDYlUSRsbkFGJ0YvRjItRjY2LVEiO0YnRjlGO0ZpcEZARkJGREZGRkhGSkZURmNvLUY2Ni9RLGRlc2NyaXB0aW9uRidGWEZaRmZuRjtGPkZARkJGREZGRkhGSkZNRjUtSSNtc0dGJDYjUUJGaW5kc35sbn5vZn50aGV+ZW50cmllc35vZn52ZWN0b3JGJ0ZfcUZjby1GLDYlUSV3aXRoRidGL0YyLUZpbjYkLUYjNiQtRiw2JVEuTGluZWFyQWxnZWJyYUYnRi9GMkY5RjktRjY2LVEiOkYnRjlGO0Y+RkBGQkZERkZGSEZSRlRGY29GNUZccUZPLUYsNiVRJ1ZlY3RvckYnRi9GMkZobkZfcUZjby1GZG82JkZmb0Zpb0ZbcC9GXnBRJWF1dG9GJy1GNjYvUSRmb3JGJ0ZYRlpGZm5GO0Y+RkBGQkZERkZGSEZKRk1GNUZjcEY1LUY2Ni9RJWZyb21GJ0ZYRlpGZm5GO0Y+RkBGQkZERkZGSEZKRk1GNS1JI21uR0YkNiRRIjFGJ0Y5RjUtRjY2L1EjdG9GJ0ZYRlpGZm5GO0Y+RkBGQkZERkZGSEZKRk1GNS1GLDYlUSpEaW1lbnNpb25GJ0YvRjJGaG4tRjY2L1EjZG9GJ0ZYRlpGZm5GO0Y+RkBGQkZERkZGSEZKRk1GY29GNUY1RjVGNUY1RlxxLUZpbjYmLUYjNiRGY3BGOUY5LyUlb3BlbkdRIltGJy8lJmNsb3NlR1EiXUYnRjVGTy1GLDYlUSNsbkYnL0YwRj1GOS1GaW42JC1GIzYlRl1vRmB0RjlGOUZjckZjb0Y1LUY2Ni9RJGVuZEYnRlhGWkZmbkY7Rj5GQEZCRkRGRkZIRkpGTUY1Rl10RmNyRjVGY29GNUZccUZfcUZjb0Zjb0Zjb0ZidS1GNjYvRjhGWEZaRmZuRjtGPkZARkJGREZGRkhGSkZNRlUtRjY2L0ZlckZYRlpGZm5GO0Y+RkBGQkZERkZGSEZSRlQvJStleGVjdXRhYmxlR0Y9Rjk=">QyQ+SSpsb2d2ZWN0b3JHNiJmKjYjSSJBR0YlNiRJImlHRiVJJGxuQUdGJUYlRiVDJi1JJXdpdGhHNiQlKnByb3RlY3RlZEdJKF9zeXNsaWJHRiU2I0kuTGluZWFyQWxnZWJyYUdGLz44JS1JJ1ZlY3RvckdGLzYjOSQ/KDgkIiIiRjwtSSpEaW1lbnNpb25HRiVGOEkldHJ1ZUdGMD4mRjU2I0Y7LUkjbG5HRi82IyZGOUZCRjU2I1FCRmluZHN+bG5+b2Z+dGhlfmVudHJpZXN+b2Z+dmVjdG9yRiVGJUYlISIi</Equation></Text-field>
</Input>
</Group>
<Group labelreference="L5147" drawlabel="true">
<Input>
<Text-field prompt="&gt; " style="Maple Input" layout="Normal"><Equation executable="true" style="2D Input" input-equation="ringmod := proc (x, y, z, r, c) local i, j, P, aa, b; description &quot;Finds P-array for x/y/z ring-recovery models. x first year survival, y adult survival, z reporting probability. 1=constant(C), 2=time(T), 3=age(A), 4=A,T &quot;; with(LinearAlgebra); P := Matrix(r, c); if x = 1 then for i to c do aa[1, i] := phi[1] end do else for i to c do aa[1, i] := phi[1, i] end do end if; if y = 1 then for i from 2 to c do for j to c do aa[i, j] := phi[a] end do end do elif y = 2 then for i from 2 to c do for j to c do aa[i, j] := phi[j] end do end do elif y = 3 then for i from 2 to c do for j to c do aa[i, j] := phi[i] end do end do else for i from 2 to c do for j to c do aa[i, j] := phi[i, j] end do end do end if; if z = 1 then for i to c do for j to c do b[i, j] := lambda end do end do elif z = 2 then for i to c do for j to c do b[i, j] := lambda[j] end do end do elif z = 3 then for i to c do for j to c do b[i, j] := lambda[i] end do end do else for i to c do for j to c do b[i, j] := lambda[i, j] end do end do end if; for i to Dimension(P)[1] do for j from i to Dimension(P)[2] do P[i, j] := (product(aa[k-i+1, k], k = i .. j-1))*(1-aa[j-i+1, j])*b[j-i+1, j] end do end do; P end proc:" display="LUklbXJvd0c2Iy9JK21vZHVsZW5hbWVHNiJJLFR5cGVzZXR0aW5nR0koX3N5c2xpYkdGJzZcZG8tSSNtaUdGJDYlUShyaW5nbW9kRicvJSdpdGFsaWNHUSV0cnVlRicvJSxtYXRodmFyaWFudEdRJ2l0YWxpY0YnLUkjbW9HRiQ2LVEqJmNvbG9uZXE7RicvRjNRJ25vcm1hbEYnLyUmZmVuY2VHUSZmYWxzZUYnLyUqc2VwYXJhdG9yR0Y9LyUpc3RyZXRjaHlHRj0vJSpzeW1tZXRyaWNHRj0vJShsYXJnZW9wR0Y9LyUubW92YWJsZWxpbWl0c0dGPS8lJ2FjY2VudEdGPS8lJ2xzcGFjZUdRLDAuMjc3Nzc3OGVtRicvJSdyc3BhY2VHRkwtRjY2L1ElcHJvY0YnLyUlYm9sZEdGMS9GM1ElYm9sZEYnLyUrZm9udHdlaWdodEdGVUY7Rj5GQEZCRkRGRkZIL0ZLUSYwLjBlbUYnL0ZORlktSShtZmVuY2VkR0YkNiQtRiM2LS1GLDYlUSJ4RidGL0YyLUY2Ni1RIixGJ0Y5RjsvRj9GMUZARkJGREZGRkhGWC9GTlEsMC4zMzMzMzMzZW1GJy1GLDYlUSJ5RicvRjBGPUY5Rl1vLUYsNiVRInpGJ0Zmb0Y5Rl1vLUYsNiVRInJGJ0YvRjJGXW8tRiw2JVEiY0YnRi9GMi8lK2V4ZWN1dGFibGVHRj1GOUY5LUYsNiNRIUYnLUknbXNwYWNlR0YkNiYvJSdoZWlnaHRHUSYwLjBleEYnLyUmd2lkdGhHRlkvJSZkZXB0aEdGanAvJSpsaW5lYnJlYWtHUShuZXdsaW5lRictRjY2LVEifkYnRjlGO0Y+RkBGQkZERkZGSEZYRlotRjY2L1EmbG9jYWxGJ0ZSRlRGVkY7Rj5GQEZCRkRGRkZIRlhGWkZicS1GLDYlUSJpRidGL0YyRl1vLUYsNiVRImpGJ0YvRjJGXW8tRiw2JVEiUEYnRi9GMkZdby1GLDYlUSNhYUYnRmZvRjlGXW8tRiw2JVEiYkYnRmZvRjktRjY2LVEiO0YnRjlGO0Zgb0ZARkJGREZGRkhGWEZNRmVwLUY2Ni9RLGRlc2NyaXB0aW9uRidGUkZURlZGO0Y+RkBGQkZERkZGSEZYRlpGYnEtSSNtc0dGJDYjUWV0RmluZHN+UC1hcnJheX5mb3J+eC95L3p+cmluZy1yZWNvdmVyeX5tb2RlbHMufnh+Zmlyc3R+eWVhcn5zdXJ2aXZhbCx+eX5hZHVsdH5zdXJ2aXZhbCx+en5yZXBvcnRpbmd+cHJvYmFiaWxpdHkufjE9Y29uc3RhbnQoQyksfjI9dGltZShUKSx+Mz1hZ2UoQSksfjQ9QSxUfkYnRmdyRmVwLUYsNiVRJXdpdGhGJ0YvRjItRmZuNiQtRiM2JS1GLDYlUS5MaW5lYXJBbGdlYnJhRidGL0YyRmBwRjlGOS1GNjYtUSI6RidGOUY7Rj5GQEZCRkRGRkZIRkpGTUZlcC1GZnA2JkZocEZbcUZdcS9GYHFRJWF1dG9GJ0ZeckY1LUYsNiVRJ01hdHJpeEYnRi9GMi1GZm42JC1GIzYnLUYsNiVGXHBGZm9GOUZdby1GLDYlRl9wRmZvRjlGYHBGOUY5Rlt0RmJxRmVwRmJxLUY2Ni9RI2lmRidGUkZURlZGO0Y+RkBGQkZERkZGSEZYRlpGYnFGam4tRjY2LVEiPUYnRjlGO0Y+RkBGQkZERkZGSEZKRk1GYnEtSSNtbkdGJDYkUSIxRidGOUZicS1GNjYvUSV0aGVuRidGUkZURlZGO0Y+RkBGQkZERkZGSEZYRlpGZXBGYnFGYnFGYnFGYnFGYnFGYnEtRjY2L1EkZm9yRidGUkZURlZGO0Y+RkBGQkZERkZGSEZYRlpGYnFGaHFGYnEtRjY2L1ElZnJvbUYnRlJGVEZWRjtGPkZARkJGREZGRkhGWEZaRmJxRmN1RmJxLUY2Ni9RI3RvRidGUkZURlZGO0Y+RkBGQkZERkZGSEZYRlpGYnFGXXBGYnEtRjY2L1EjZG9GJ0ZSRlRGVkY7Rj5GQEZCRkRGRkZIRlhGWkZlcEZicUZicUZicUZicUZicUZicUZicUZicUZicUZicUZicUZhci1GZm42Ji1GIzYnRmN1Rl1vRmhxRmBwRjlGOS8lJW9wZW5HUSJbRicvJSZjbG9zZUdRIl1GJ0Y1LUYsNiVRJHBoaUYnRmZvRjktRmZuNiYtRiM2JUZjdUZgcEY5RjlGanZGXXdGW3RGZXBGYnFGYnFGYnFGYnFGYnFGYnEtRjY2L1EkZW5kRidGUkZURlZGO0Y+RkBGQkZERkZGSEZYRlpGYnFGY3ZGW3RGZXBGYnEtRjY2L1ElZWxzZUYnRlJGVEZWRjtGPkZARkJGREZGRkhGWEZaRmVwRmJxRmJxRmJxRmJxRmJxRmJxRmp1RmJxRmhxRmJxRl12RmJxRmN1RmJxRmB2RmJxRl1wRmJxRmN2RmVwRmJxRmJxRmJxRmJxRmJxRmJxRmJxRmJxRmJxRmJxRmJxRmFyRmZ2RjVGYHdGZnZGW3RGZXBGYnFGYnFGYnFGYnFGYnFGYnFGZ3dGYnFGY3ZGW3RGZXBGZXBGYnFGZ3dGYnFGXXVGW3RGZXBGYnFGXXVGYnEtRiw2JUZlb0YvRjJGYHVGY3VGYnFGZ3VGYnFGYnFGYnFGYnFGYnFGYnFGZXBGYnFGYnFGYnFGYnFGYnFGYnFGanVGYnFGaHFGYnFGXXZGYnEtRmR1NiRRIjJGJ0Y5RmJxRmB2RmJxRlt1RmJxRmN2RmVwRmJxRmJxRmJxRmJxRmJxRmJxRmJxRmJxRmJxRmJxRmJxRmp1RmJxRltyRmJxRl12RmJxRmN1RmJxRmB2RmJxRl1wRmJxRmN2Rl50RmVwRmJxRmJxRmJxRmJxRmJxRmJxRmJxRmJxRmJxRmJxRmJxRmJxRmJxRmJxRmJxRmJxRmJxRmJxRmJxRmFyLUZmbjYmLUYjNictRiw2JUZqcUZmb0Y5Rl1vLUYsNiVGXXJGZm9GOUZgcEY5RjlGanZGXXdGNUZgdy1GZm42Ji1GIzYlLUYsNiVRImFGJ0Zmb0Y5RmBwRjlGOUZqdkZdd0ZbdEZlcEZicUZicUZicUZicUZicUZicUZicUZicUZicUZicUZicUZnd0ZicUZjdkZbdEZlcEZicUZicUZicUZicUZicUZicUZnd0ZicUZjdkZbdEZlcEZicS1GNjYvUSVlbGlmRidGUkZURlZGO0Y+RkBGQkZERkZGSEZYRlpGYnFGXXhGYHVGX3hGYnFGZ3VGYnFGYnFGYnFGYnFGZXBGYnFGYnFGYnFGYnFGYnFGYnFGYnFGanVGYnFGaHFGYnFGXXZGYnFGX3hGYnFGYHZGYnFGXXBGYnFGY3ZGZXBGYnFGYnFGYnFGYnFGYnFGYnFGYnFGYnFGYnFGYnFGYnFGanVGYnFGW3JGYnFGXXZGYnFGY3VGYnFGYHZGYnFGXXBGYnFGY3ZGXnRGZXBGYnFGYnFGYnFGYnFGYnFGYnFGYnFGYnFGYnFGYnFGYnFGYnFGYnFGYnFGYnFGYnFGYnFGYnFGYnFGYXJGYnhGNUZgdy1GZm42Ji1GIzYlRmh4RmBwRjlGOUZqdkZdd0ZbdEZlcEZicUZicUZicUZicUZicUZicUZicUZicUZicUZicUZicUZnd0ZicUZjdkZbdEZlcEZicUZicUZicUZicUZicUZicUZnd0ZicUZjdkZbdEZlcEZicUZheUZicUZdeEZgdS1GZHU2JFEiM0YnRjlGYnFGZ3VGYnFGYnFGYnFGYnFGZXBGYnFGYnFGYnFGYnFGYnFGYnFGYnFGanVGYnFGaHFGYnFGXXZGYnFGX3hGYnFGYHZGYnFGXXBGYnFGY3ZGZXBGYnFGYnFGYnFGYnFGYnFGYnFGYnFGYnFGYnFGYnFGYnFGanVGYnFGW3JGYnFGXXZGYnFGY3VGYnFGYHZGYnFGXXBGYnFGY3ZGXnRGZXBGYnFGYnFGYnFGYnFGYnFGYnFGYnFGYnFGYnFGYnFGYnFGYnFGYnFGYnFGYnFGYnFGYnFGYnFGYnEtRiw2JUZjckYvRjJGYnhGNUZgdy1GZm42Ji1GIzYlRmZ4RmBwRjlGOUZqdkZdd0ZbdEZlcEZicUZicUZicUZicUZicUZicUZicUZicUZicUZicUZicUZnd0ZicUZjdkZbdEZlcEZicUZicUZicUZicUZicUZicUZnd0ZicUZjdkZbdEZlcEZicUZqd0ZicUZicUZicUZicUZicUZicUZlcEZicUZicUZicUZicUZicUZicUZqdUZicUZocUZicUZddkZicUZfeEZicUZgdkZicUZdcEZicUZjdkZlcEZicUZicUZicUZicUZicUZicUZicUZicUZicUZicUZicUZqdUZicUZbckZicUZddkZicUZjdUZicUZgdkZicUZdcEZicUZjdkZedEZlcEZicUZicUZicUZicUZicUZicUZicUZicUZicUZicUZicUZicUZicUZicUZicUZicUZicUZicUZicUZbekZieEY1RmB3RmJ4Rlt0RmVwRmJxRmJxRmJxRmJxRmJxRmJxRmJxRmJxRmJxRmJxRmJxRmd3RmJxRmN2Rlt0RmVwRmJxRmJxRmJxRmJxRmJxRmJxRmd3RmJxRmN2Rlt0RmVwRmVwRmVwRmVwRmJxRmd3RmJxRl11Rlt0RmVwRmJxRmJxRl11RmJxLUYsNiVGaW9GL0YyRmB1RmN1RmJxRmd1RmJxRmJxRmJxRmJxRmJxRmJxRmVwRmJxRmJxRmJxRmJxRmJxRmJxRmp1RmJxRmhxRmJxRl12RmJxRmN1RmJxRmB2RmJxRl1wRmJxRmN2RmVwRmJxRmJxRmJxRmJxRmJxRmJxRmJxRmJxRmJxRmJxRmJxRmp1RmJxRltyRmJxRl12RmJxRmN1RmJxRmB2RmJxRl1wRmJxRmN2Rl50RmVwRmJxRmJxRmJxRmJxRmJxRmJxRmJxRmJxRmJxRmJxRmJxRmJxRmJxRmJxRmJxRmJxRmJxRmJxRmJxRmRyRmJ4RjUtRiw2JVEnbGFtYmRhRidGZm9GOUZbdEZlcEZicUZicUZicUZicUZicUZicUZicUZicUZicUZicUZicUZnd0ZicUZjdkZbdEZlcEZicUZicUZicUZicUZicUZicUZnd0ZicUZjdkZbdEZlcEZicUZheUZicUZhekZgdUZfeEZicUZndUZicUZicUZicUZicUZlcEZicUZicUZicUZicUZicUZicUZicUZqdUZicUZocUZicUZddkZicUZjdUZicUZgdkZicUZdcEZicUZjdkZlcEZicUZicUZicUZicUZicUZicUZicUZicUZicUZicUZicUZqdUZicUZbckZicUZddkZicUZjdUZicUZgdkZicUZdcEZicUZjdkZedEZlcEZicUZicUZicUZicUZicUZicUZicUZicUZicUZicUZicUZicUZicUZicUZicUZicUZicUZicUZicUZkckZieEY1RmN6RmR5Rlt0RmVwRmJxRmJxRmJxRmJxRmJxRmJxRmJxRmJxRmJxRmJxRmJxRmd3RmJxRmN2Rlt0RmVwRmJxRmJxRmJxRmJxRmJxRmJxRmd3RmJxRmN2Rlt0RmVwRmJxRmF5RmJxRmdvRmB1Rmh5RmJxRmd1RmJxRmJxRmJxRmJxRmVwRmJxRmJxRmJxRmJxRmJxRmJxRmJxRmp1RmJxRmhxRmJxRl12RmJxRmN1RmJxRmB2RmJxRlt1RmJxRmN2RmVwRmJxRmJxRmJxRmJxRmJxRmJxRmJxRmJxRmJxRmJxRmJxRmp1RmJxRltyRmJxRl12RmJxRmN1RmJxRmB2RmJxRl1wRmJxRmN2Rl50RmVwRmJxRmJxRmJxRmJxRmJxRmJxRmJxRmJxRmJxRmJxRmJxRmJxRmJxRmJxRmJxRmJxRmJxRmJxRmJxRmRyRmJ4RjVGY3otRmZuNiYtRiM2JUZocUZgcEY5RjlGanZGXXdGW3RGZXBGYnFGYnFGYnFGYnFGYnFGYnFGYnFGYnFGYnFGYnFGYnFGZ3dGYnFGY3ZGW3RGZXBGYnFGYnFGYnFGYnFGYnFGYnFGZ3dGYnFGY3ZGW3RGZXBGXnRGandGYnFGYnFGYnFGYnFGYnFGYnFGZXBGYnFGYnFGYnFGYnFGYnFGYnFGanVGYnFGaHFGYnFGXXZGYnFGY3VGYnFGYHZGYnFGXXBGYnFGY3ZGZXBGYnFGYnFGYnFGYnFGYnFGYnFGYnFGYnFGYnFGYnFGYnFGanVGYnFGW3JGYnFGXXZGYnFGY3VGYnFGYHZGYnFGXXBGYnFGY3ZGXnRGZXBGYnFGYnFGYnFGYnFGYnFGYnFGYnFGYnFGYnFGYnFGYnFGYnFGYnFGYnFGYnFGYnFGYnFGYnFGYnEtRiw2JUZmckYvRjJGYnhGNUZjekZieEZbdEZlcEZicUZicUZicUZicUZicUZicUZicUZicUZicUZicUZicUZnd0ZicUZjdkZbdEZlcEZicUZicUZicUZicUZicUZicUZnd0ZicUZjdkZbdEZlcEZlcEZlcEZlcEZicUZnd0ZicUZddUZbdEZlcEZicUZicUZicUZicUZicUZicUZlcEZicUZqdUZicUZocUZicUZddkZicUZjdUZicUZgdkZicS1GLDYlUSpEaW1lbnNpb25GJ0YvRjItRmZuNiQtRiM2JUZeckZgcEY5RjlGY3dGYnFGY3ZGZXBGYnFGYnFGYnFGYnFGYnFGYnFGanVGYnFGW3JGYnFGXXZGYnFGZnhGYnFGYHZGYnFGXFtsRl9bbC1GZm42Ji1GIzYlRl94RmBwRjlGOUZqdkZdd0ZicUZjdkZlcEZicUZicUZicUZicUZicUZicUZicUZicUZicUZicUZicUZicUZicUZeci1GZm42Ji1GIzYnRmhxRl1vRltyRmBwRjlGOUZqdkZdd0Y1LUYsNiVRKHByb2R1Y3RGJ0YvRjItRmZuNiQtRiM2L0Zhci1GZm42Ji1GIzYrLUYsNiVRImtGJ0Zmb0Y5LUY2Ni1RKCZtaW51cztGJ0Y5RjtGPkZARkJGREZGRkgvRktRLDAuMjIyMjIyMmVtRicvRk5GXV1sRmZ4LUY2Ni1RIitGJ0Y5RjtGPkZARkJGREZGRkhGXF1sRl5dbEZjdUZdb0ZmXGxGYHBGOUY5Rmp2Rl13Rl1vLUYsNiVGaFxsRi9GMkZgdUZicUZmeC1GNjYtUSMuLkYnRjlGO0Y+RkBGQkZERkZGSEZcXWxGWkZoeEZpXGxGY3VGYHBGOUY5LUY2Ni1RJyZzZG90O0YnRjlGO0Y+RkBGQkZERkZGSEZYRlotRmZuNiQtRiM2KEZjdUZpXGxGW3otRmZuNiYtRiM2K0ZbckZpXGxGaHFGX11sRmN1Rl1vRltyRmBwRjlGOUZqdkZdd0ZgcEY5RjlGZ11sRmRyRl5ebEZnckZlcEZicUZicUZicUZicUZicUZicUZnd0ZicUZjdkZbdEZlcEZicUZnd0ZicUZjdkZbdEZlcEZicUZeckZnckZlcEZicUZnd0ZicUZPRlt0RmBwRjk=">QyQ+SShyaW5nbW9kRzYiZio2J0kieEdGJUkieUdGJUkiekdGJUkickdGJUkiY0dGJTYnSSJpR0YlSSJqR0YlSSJQR0YlSSNhYUdGJUkiYkdGJUYlRiVDKS1JJXdpdGhHNiQlKnByb3RlY3RlZEdJKF9zeXNsaWJHRiU2I0kuTGluZWFyQWxnZWJyYUdGNj44Ji1JJ01hdHJpeEdGNjYkOSc5KEAlLzkkIiIiPyg4JEZFRkVGQUkldHJ1ZUdGNz4mOCc2JEZFRkcmSSRwaGlHRiU2I0ZFPyhGR0ZFRkVGQUZIPkZKJkZORkxAKS85JUZFPyhGRyIiI0ZFRkFGSD8oOCVGRUZFRkFGSD4mRks2JEZHRlkmRk42I0kiYUdGJS9GVUZXPyhGR0ZXRkVGQUZIPyhGWUZFRkVGQUZIPkZlbiZGTjYjRlkvRlUiIiQ/KEZHRldGRUZBRkg/KEZZRkVGRUZBRkg+RmVuJkZONiNGRz8oRkdGV0ZFRkFGSD8oRllGRUZFRkFGSD5GZW4mRk5GZm5AKS85JkZFPyhGR0ZFRkVGQUZIPyhGWUZFRkVGQUZIPiY4KEZmbkknbGFtYmRhR0YlL0ZdcEZXPyhGR0ZFRkVGQUZIPyhGWUZFRkVGQUZIPkZhcCZGY3BGX28vRl1wRmFvPyhGR0ZFRkVGQUZIPyhGWUZFRkVGQUZIPkZhcCZGY3BGZm8/KEZHRkVGRUZBRkg/KEZZRkVGRUZBRkg+RmFwJkZjcEZmbj8oRkdGRUZFJi1JKkRpbWVuc2lvbkdGJTYjRjxGT0ZIPyhGWUZHRkUmRmRxNiNGV0ZIPiZGPEZmbiooLUkocHJvZHVjdEdGJTYkJkZLNiQsKEkia0dGJUZFRkchIiJGRUZFRmNyL0ZjcjtGRywmRllGRUZkckZFRkUsJkZFRkUmRks2JCwoRllGRUZHRmRyRkVGRUZZRmRyRkUmRmJwRmpyRkVGPDYjUWV0RmluZHN+UC1hcnJheX5mb3J+eC95L3p+cmluZy1yZWNvdmVyeX5tb2RlbHMufnh+Zmlyc3R+eWVhcn5zdXJ2aXZhbCx+eX5hZHVsdH5zdXJ2aXZhbCx+en5yZXBvcnRpbmd+cHJvYmFiaWxpdHkufjE9Y29uc3RhbnQoQyksfjI9dGltZShUKSx+Mz1hZ2UoQSksfjQ9QSxUfkYlRiVGJUZkcg==</Equation></Text-field>
</Input>
</Group>
<Group labelreference="L5141" drawlabel="true">
<Input>
<Text-field prompt="&gt; " style="Maple Input" layout="Normal"><Equation executable="true" style="2D Input" input-equation="age := proc (r, c, As, Af) local i, j, P, a; description &quot;Find the general P-array for r years of ringing and c years of recovery for ages As to Af&quot;; with(LinearAlgebra); P := Matrix(r, c); for i to Dimension(P)[1] do for j from i to Dimension(P)[2] do if i = j then for a from As to Af do P[i, j] := P[i, j]+beta[a, j]*(1-phi[a, j])*lambda[a, j] end do else for a from As to Af do P[i, j] := P[i, j]+beta[a, j]*(product(phi[a+k-i, k], k = i .. j-1))*(1-phi[a+j-i, j])*lambda[a+j-i, j] end do end if end do end do; P end proc:" display="LUklbXJvd0c2Iy9JK21vZHVsZW5hbWVHNiJJLFR5cGVzZXR0aW5nR0koX3N5c2xpYkdGJzZnYmwtSSNtaUdGJDYlUSRhZ2VGJy8lJ2l0YWxpY0dRJXRydWVGJy8lLG1hdGh2YXJpYW50R1EnaXRhbGljRictSSNtb0dGJDYtUSomY29sb25lcTtGJy9GM1Enbm9ybWFsRicvJSZmZW5jZUdRJmZhbHNlRicvJSpzZXBhcmF0b3JHRj0vJSlzdHJldGNoeUdGPS8lKnN5bW1ldHJpY0dGPS8lKGxhcmdlb3BHRj0vJS5tb3ZhYmxlbGltaXRzR0Y9LyUnYWNjZW50R0Y9LyUnbHNwYWNlR1EsMC4yNzc3Nzc4ZW1GJy8lJ3JzcGFjZUdGTC1GNjYvUSVwcm9jRicvJSVib2xkR0YxL0YzUSVib2xkRicvJStmb250d2VpZ2h0R0ZVRjtGPkZARkJGREZGRkgvRktRJjAuMGVtRicvRk5GWS1JKG1mZW5jZWRHRiQ2JC1GIzYqLUYsNiVRInJGJ0YvRjItRjY2LVEiLEYnRjlGOy9GP0YxRkBGQkZERkZGSEZYL0ZOUSwwLjMzMzMzMzNlbUYnLUYsNiVRImNGJ0YvRjJGXW8tRiw2JVEjQXNGJ0YvRjJGXW8tRiw2JVEjQWZGJ0YvRjJGOUY5LUYsNiNRIUYnLUknbXNwYWNlR0YkNiYvJSdoZWlnaHRHUSYwLjBleEYnLyUmd2lkdGhHRlkvJSZkZXB0aEdGZHAvJSpsaW5lYnJlYWtHUShuZXdsaW5lRictRjY2LVEifkYnRjlGO0Y+RkBGQkZERkZGSEZYRlotRjY2L1EmbG9jYWxGJ0ZSRlRGVkY7Rj5GQEZCRkRGRkZIRlhGWkZccS1GLDYlUSJpRidGL0YyRl1vLUYsNiVRImpGJ0YvRjJGXW8tRiw2JVEiUEYnRi9GMkZdby1GLDYlUSJhRidGL0YyLUY2Ni1RIjtGJ0Y5RjtGYG9GQEZCRkRGRkZIRlhGTUZfcC1GNjYvUSxkZXNjcmlwdGlvbkYnRlJGVEZWRjtGPkZARkJGREZGRkhGWEZaRlxxLUkjbXNHRiQ2I1FkcEZpbmR+dGhlfmdlbmVyYWx+UC1hcnJheX5mb3J+cn55ZWFyc35vZn5yaW5naW5nfmFuZH5jfnllYXJzfm9mfnJlY292ZXJ5fmZvcn5hZ2VzfkFzfnRvfkFmRidGXnJGX3AtRiw2JVEld2l0aEYnRi9GMi1GZm42JC1GIzYkLUYsNiVRLkxpbmVhckFsZ2VicmFGJ0YvRjJGOUY5LUY2Ni1RIjpGJ0Y5RjtGPkZARkJGREZGRkhGSkZNRl9wLUZgcDYmRmJwRmVwRmdwL0ZqcFElYXV0b0YnRmhxRjUtRiw2JVEnTWF0cml4RidGL0YyLUZmbjYkLUYjNiYtRiw2JUZcby9GMEY9RjlGXW8tRiw2JUZlb0ZidEY5RjlGOUZic0ZccUZccUZfcEZlcy1GNjYvUSRmb3JGJ0ZSRlRGVkY7Rj5GQEZCRkRGRkZIRlhGWkZccUZicUZccS1GNjYvUSVmcm9tRidGUkZURlZGO0Y+RkBGQkZERkZGSEZYRlpGXHEtSSNtbkdGJDYkUSIxRidGOUZccS1GNjYvUSN0b0YnRlJGVEZWRjtGPkZARkJGREZGRkhGWEZaRlxxLUYsNiVRKkRpbWVuc2lvbkYnRi9GMi1GZm42JC1GIzYkRmhxRjlGOS1GZm42Ji1GIzYkRlt1RjlGOS8lJW9wZW5HUSJbRicvJSZjbG9zZUdRIl1GJ0ZccS1GNjYvUSNkb0YnRlJGVEZWRjtGPkZARkJGREZGRkhGWEZaRl9wRlxxRlxxRlxxRlxxRlxxRlxxRmV0RlxxRmVxRlxxRmh0RlxxLUYsNiVGZHFGYnRGOUZccUZfdUZccUZidUZldS1GZm42Ji1GIzYkLUZcdTYkUSIyRidGOUY5RjlGXXZGYHZGXHFGY3ZGX3BGXHFGXHFGXHFGXHFGXHFGXHFGXHFGXHFGXHFGXHFGXHFGXHFGXHFGXHEtRjY2L1EjaWZGJ0ZSRlRGVkY7Rj5GQEZCRkRGRkZIRlhGWkZccUZicS1GNjYtUSI9RidGOUY7Rj5GQEZCRkRGRkZIRkpGTUZlcUZccS1GNjYvUSV0aGVuRidGUkZURlZGO0Y+RkBGQkZERkZGSEZYRlpGX3BGXHFGXHFGXHFGXHFGXHFGXHFGXHFGXHFGXHFGXHFGXHFGXHFGXHFGXHFGXHFGXHFGXHFGXHFGXHFGXHFGXHFGXHFGXHFGZXRGXHFGW3JGXHFGaHRGXHFGZm9GXHFGX3VGXHFGaW9GXHFGY3ZGX3BGXHFGXHFGXHFGXHFGXHFGXHFGXHFGXHFGXHFGXHFGXHFGXHFGXHFGXHFGXHFGXHFGXHFGXHFGXHFGXHFGXHFGXHFGXHFGXHFGXHFGXHFGXHFGXHFGXHFGaHEtRmZuNiYtRiM2J0ZicUZdb0ZlcS8lK2V4ZWN1dGFibGVHRj1GOUY5Rl12RmB2RjVGaHEtRmZuNiYtRiM2JkZicUZdb0ZlcUY5RjlGXXZGYHYtRjY2LVEiK0YnRjlGO0Y+RkBGQkZERkZGSC9GS1EsMC4yMjIyMjIyZW1GJy9GTkZmeC1JJW1zdWJHRiQ2JS1GLDYlUScmIzk0NjtGJ0ZidEY5LUYjNidGW3JGXW9GZXFGL0YyLyUvc3Vic2NyaXB0c2hpZnRHUSIwRictRjY2LVEnJnNkb3Q7RidGOUY7Rj5GQEZCRkRGRkZIRlhGWi1GZm42JC1GIzYnRlt1LUY2Ni1RKCZtaW51cztGJ0Y5RjtGPkZARkJGREZGRkhGZXhGZ3gtRml4NiUtRiw2JVEnJiM5NjY7RidGYnRGOUZeeUZgeUZceEY5RjlGY3ktRml4NiUtRiw2JVEnJiM5NTU7RidGYnRGOUZeeUZgeUZic0ZfcEZccUZccUZccUZccUZccUZccUZccUZccUZccUZccUZccUZccUZccUZccUZccUZccUZccUZccUZccUZccUZccUZccUZccS1GNjYvUSRlbmRGJ0ZSRlRGVkY7Rj5GQEZCRkRGRkZIRlhGWkZccUZjdkZic0ZfcEZccUZccUZccUZccUZccUZccUZccUZccUZccUZccUZccUZccUZccUZccS1GNjYvUSVlbHNlRidGUkZURlZGO0Y+RkBGQkZERkZGSEZYRlpGX3BGXHFGXHFGXHFGXHFGXHFGXHFGXHFGXHFGXHFGXHFGXHFGXHFGXHFGXHFGXHFGXHFGXHFGXHFGXHFGXHFGXHFGXHFGZXRGXHFGW3JGXHFGaHRGXHFGZm9GXHFGX3VGXHFGaW9GXHFGY3ZGX3BGXHFGXHFGXHFGXHFGXHFGXHFGXHFGXHFGXHFGXHFGXHFGXHFGXHFGXHFGXHFGXHFGXHFGXHFGXHFGXHFGXHFGXHFGXHFGXHFGXHFGXHFGXHFGXHFGXHFGaHFGXnhGNUZocUZeeEZccUZieC1GaXg2JS1GLDYlUScmYmV0YTtGJ0ZidEY5LUYjNiZGW3JGXW9GZXFGOUZgeUZjeS1GLDYlUShwcm9kdWN0RidGL0YyLUZmbjYkLUYjNi0tRml4NiVGX3otRiM2K0ZbckZieC1GLDYlUSJrRidGL0YyRmp5RmJxRl1vRl9cbEYvRjJGYHlGXW8tRiw2JUZhXGxGYnRGOUZid0ZccUZmdi1GNjYtUSMuLkYnRjlGO0Y+RkBGQkZERkZGSEZleEZaLUYsNiVGZ3FGYnRGOUZqeUZbdUY5RjlGY3ktRmZuNiQtRiM2J0ZbdUZqeS1GaXg2JUZfei1GIzYrRltyRmJ4RmVxRmp5RmJxRl1vRmVxRi9GMkZgeUZccEY5RjlGY3ktRml4NiVGZHpGX11sRmB5RmJzRl9wRlxxRlxxRlxxRlxxRlxxRlxxRlxxRlxxRlxxRlxxRlxxRlxxRlxxRlxxRlxxRlxxRlxxRlxxRlxxRlxxRlxxRlxxRmd6RlxxRmN2RmJzRl9wRlxxRlxxRlxxRlxxRlxxRlxxRlxxRlxxRlxxRlxxRlxxRlxxRlxxRlxxRlxxRmd6RlxxRl93RmJzRl9wRlxxRlxxRlxxRlxxRlxxRlxxRmd6RlxxRmN2RmJzRl9wRlxxRmd6RlxxRmN2RmJzRl9wRmVzRl9wRlxxRmhxRl5yRl9wRlxxRmd6RlxxRk9GYnNGXHhGOQ==">QyQ+SSRhZ2VHNiJmKjYmSSJyR0YlSSJjR0YlSSNBc0dGJUkjQWZHRiU2JkkiaUdGJUkiakdGJUkiUEdGJUkiYUdGJUYlRiVDJi1JJXdpdGhHNiQlKnByb3RlY3RlZEdJKF9zeXNsaWJHRiU2I0kuTGluZWFyQWxnZWJyYUdGND44Ji1JJ01hdHJpeEdGNDYkOSQ5JT8oOCQiIiJGQiYtSSpEaW1lbnNpb25HRiU2I0Y6NiNGQkkldHJ1ZUdGNT8oOCVGQUZCJkZENiMiIiNGSEAlL0ZBRko/KDgnOSZGQjknRkg+JkY6NiRGQUZKLCZGVUZCKigmSSViZXRhR0YlNiRGUUZKRkIsJkZCRkImSSRwaGlHRiVGZW4hIiJGQiZJJ2xhbWJkYUdGJUZlbkZCRkI/KEZRRlJGQkZTRkg+RlUsJkZVRkIqKkZZRkItSShwcm9kdWN0R0YlNiQmRmhuNiQsKEZRRkJJImtHRiVGQkZBRmluRmZvL0ZmbztGQSwmRkpGQkZpbkZCRkIsJkZCRkImRmhuNiQsKEZRRkJGSkZCRkFGaW5GSkZpbkZCJkZbb0ZccEZCRkJGOjYjUWRwRmluZH50aGV+Z2VuZXJhbH5QLWFycmF5fmZvcn5yfnllYXJzfm9mfnJpbmdpbmd+YW5kfmN+eWVhcnN+b2Z+cmVjb3Zlcnl+Zm9yfmFnZXN+QXN+dG9+QWZGJUYlRiVGaW4=</Equation></Text-field>
</Input>
</Group>
<Group labelreference="L2" drawlabel="true">
<Input>
<Text-field prompt="&gt; " style="Maple Input" layout="Normal"><Equation executable="true" style="2D Input" input-equation="" display="LUklbXJvd0c2Iy9JK21vZHVsZW5hbWVHNiJJLFR5cGVzZXR0aW5nR0koX3N5c2xpYkdGJzYlLUkjbWlHRiQ2I1EhRicvJStleGVjdXRhYmxlR1EmZmFsc2VGJy8lLG1hdGh2YXJpYW50R1Enbm9ybWFsRic=">JSFH</Equation></Text-field>
</Input>
</Group>
<Group labelreference="L5857" drawlabel="true">
<Input>
<Text-field prompt="&gt; " style="Maple Input" layout="Normal"><Equation executable="true" style="2D Input" input-equation="" display="LUklbXJvd0c2Iy9JK21vZHVsZW5hbWVHNiJJLFR5cGVzZXR0aW5nR0koX3N5c2xpYkdGJzYmLUkjbW9HRiQ2LVEiI0YnLyUsbWF0aHZhcmlhbnRHUSdub3JtYWxGJy8lJmZlbmNlR1EmZmFsc2VGJy8lKnNlcGFyYXRvckdGNC8lKXN0cmV0Y2h5R0Y0LyUqc3ltbWV0cmljR0Y0LyUobGFyZ2VvcEdGNC8lLm1vdmFibGVsaW1pdHNHRjQvJSdhY2NlbnRHRjQvJSdsc3BhY2VHUSYwLjBlbUYnLyUncnNwYWNlR0ZDLUkjbWlHRiQ2JVEvVXNpbmd+bWV0aG9kfkFGJy8lJ2l0YWxpY0dGNEYvLyUrZXhlY3V0YWJsZUdGNEYv">NiI=</Equation></Text-field>
</Input>
</Group>
<Group labelreference="L5855" drawlabel="true">
<Input>
<Text-field prompt="&gt; " style="Maple Input" layout="Normal"><Equation executable="true" style="2D Input" input-equation="n1 := 5:" display="LUklbXJvd0c2Iy9JK21vZHVsZW5hbWVHNiJJLFR5cGVzZXR0aW5nR0koX3N5c2xpYkdGJzYxLUkjbWlHRiQ2JVEjbjFGJy8lJ2l0YWxpY0dRJmZhbHNlRicvJSxtYXRodmFyaWFudEdRJ25vcm1hbEYnLUkjbW9HRiQ2LVEqJmNvbG9uZXE7RidGMi8lJmZlbmNlR0YxLyUqc2VwYXJhdG9yR0YxLyUpc3RyZXRjaHlHRjEvJSpzeW1tZXRyaWNHRjEvJShsYXJnZW9wR0YxLyUubW92YWJsZWxpbWl0c0dGMS8lJ2FjY2VudEdGMS8lJ2xzcGFjZUdRLDAuMjc3Nzc3OGVtRicvJSdyc3BhY2VHRkktSSNtbkdGJDYkUSI1RidGMi1GNjYtUSI6RidGMkY5RjtGPUY/RkFGQ0ZFRkdGSi1GLDYlUSNuMkYnRi9GMkY1RkxGUC1GNjYtUSJ+RidGMkY5RjtGPUY/RkFGQ0ZFL0ZIUSYwLjBlbUYnL0ZLRlotRiw2JVEiSkYnRi9GMkY1LUZNNiRRIjJGJ0YyRlAvJStleGVjdXRhYmxlR0YxRjI=">Qyg+SSNuMUc2IiIiJiEiIj5JI24yR0YlRiZGJz5JIkpHRiUiIiNGJw==</Equation></Text-field>
</Input>
</Group>
<Group labelreference="L5856" drawlabel="true">
<Input>
<Text-field prompt="&gt; " style="Maple Input" layout="Normal"><Equation executable="true" style="2D Input" input-equation="P1 := `&lt;,&gt;`(eval(ringmod(2, 3, 4, n1, n2), {seq(seq(phi[k, i] = phi[k], i = 1 .. 20), k = 1 .. J), seq(seq(lambda[k, i] = lambda[a, i], i = 1 .. 20), k = J+1 .. 20), seq(seq(lambda[k, i] = lambda[k, i], i = 1 .. 20), k = 1 .. J), seq(phi[i] = phi[a], i = J+1 .. 20)}));" display="LUklbXJvd0c2Iy9JK21vZHVsZW5hbWVHNiJJLFR5cGVzZXR0aW5nR0koX3N5c2xpYkdGJzYoLUkjbWlHRiQ2JVEjUDFGJy8lJ2l0YWxpY0dRJXRydWVGJy8lLG1hdGh2YXJpYW50R1EnaXRhbGljRictSSNtb0dGJDYtUSomY29sb25lcTtGJy9GM1Enbm9ybWFsRicvJSZmZW5jZUdRJmZhbHNlRicvJSpzZXBhcmF0b3JHRj0vJSlzdHJldGNoeUdGPS8lKnN5bW1ldHJpY0dGPS8lKGxhcmdlb3BHRj0vJS5tb3ZhYmxlbGltaXRzR0Y9LyUnYWNjZW50R0Y9LyUnbHNwYWNlR1EsMC4yNzc3Nzc4ZW1GJy8lJ3JzcGFjZUdGTC1JKG1mZW5jZWRHRiQ2Ji1GIzYlLUYsNiVRJWV2YWxGJ0YvRjItRlA2JC1GIzYnLUYsNiVRKHJpbmdtb2RGJ0YvRjItRlA2JC1GIzYsLUkjbW5HRiQ2JFEiMkYnRjktRjY2LVEiLEYnRjlGOy9GP0YxRkBGQkZERkZGSC9GS1EmMC4wZW1GJy9GTlEsMC4zMzMzMzMzZW1GJy1GXW82JFEiM0YnRjlGYG8tRl1vNiRRIjRGJ0Y5RmBvLUYsNiVRI24xRidGL0YyRmBvLUYsNiVRI24yRidGL0YyRjlGOUZgby1GUDYmLUYjNi4tRiw2JVEkc2VxRidGL0YyLUZQNiQtRiM2K0ZocC1GUDYkLUYjNiwtSSVtc3ViR0YkNiUtRiw2JVEmJnBoaTtGJy9GMEY9RjktRiM2Ji1GLDYlUSJrRidGL0YyRmBvLUYsNiVRImlGJ0YvRjJGOS8lL3N1YnNjcmlwdHNoaWZ0R1EiMEYnLUY2Ni1RIj1GJ0Y5RjtGPkZARkJGREZGRkhGSkZNLUZkcTYlRmZxLUYjNiRGXHJGOUZickZgb0ZfckZlci1GXW82JFEiMUYnRjktRjY2LVEjLi5GJ0Y5RjtGPkZARkJGREZGRkgvRktRLDAuMjIyMjIyMmVtRicvRk5GZW8tRl1vNiRRIzIwRidGOUY5RjlGYG9GXHJGZXJGXHNGX3MtRiw2JVEiSkYnRi9GMkY5RjlGYG9GaHAtRlA2JC1GIzYuLUZkcTYlRmZxLUYjNiRGX3JGOUZickZlci1GZHE2JUZmcS1GIzYkLUYsNiVRImFGJ0YvRjJGOUZickZgb0ZfckZlckZocy1GNjYtUSIrRidGOUY7Rj5GQEZCRkRGRkZIRmJzL0ZORmNzRlxzRl9zRmVzRjlGOUZgb0ZocC1GUDYkLUYjNitGaHAtRlA2JC1GIzYsLUZkcTYlLUYsNiVRKSZsYW1iZGE7RidGaXFGOUZqcUZickZlckZmdUZgb0ZfckZlckZcc0Zfc0Zlc0Y5RjlGYG9GXHJGZXJGXHNGX3NGaHNGOUY5RmBvRmhwLUZQNiQtRiM2LUZocC1GUDYkLUYjNixGZnVGZXItRmRxNiVGaHUtRiM2JkZndEZgb0ZfckY5RmJyRmBvRl9yRmVyRlxzRl9zRmVzRjlGOUZgb0ZcckZlckZoc0ZqdEZcc0Zfc0Zlc0Y5RjlGOUY5LyUlb3BlbkdRInxmckYnLyUmY2xvc2VHUSJ8aHJGJ0Y5RjlGOUY5L0ZodlEnJmxhbmc7RicvRlt3UScmcmFuZztGJy1GNjYtUSI7RidGOUY7RmNvRkBGQkZERkZGSEZkb0ZNLyUrZXhlY3V0YWJsZUdGPUY5">QyQ+SSNQMUc2Ii1JJDwsPkdJKF9zeXNsaWJHRiU2Iy1JJWV2YWxHJSpwcm90ZWN0ZWRHNiQtSShyaW5nbW9kR0YlNiciIiMiIiQiIiVJI24xR0YlSSNuMkdGJTwmLUkkc2VxR0YsNiQtRjg2JC8mSSRwaGlHRiU2JEkia0dGJUkiaUdGJSZGPjYjRkAvRkE7IiIiIiM/L0ZAO0ZGSSJKR0YlLUY4NiQtRjg2JC8mSSdsYW1iZGFHRiVGPyZGUTYkSSJhR0YlRkFGRC9GQDssJkZKRkZGRkZGRkctRjg2JC1GODYkL0ZQRlBGREZILUY4NiQvJkY+NiNGQSZGPjYjRlQvRkFGVkZG</Equation></Text-field>
</Input>
<Output>
<Text-field style="2D Output" layout="Maple Output"><Equation executable="false" style="2D Output" display="LUklbXJvd0c2Iy9JK21vZHVsZW5hbWVHNiJJLFR5cGVzZXR0aW5nR0koX3N5c2xpYkdGJzYoLUkjbWlHRiQ2JVEjUDFGJy8lJ2l0YWxpY0dRJXRydWVGJy8lLG1hdGh2YXJpYW50R1EnaXRhbGljRictSSNtb0dGJDYtUSM6PUYnL0YzUSdub3JtYWxGJy8lJmZlbmNlR1EmZmFsc2VGJy8lKnNlcGFyYXRvckdGPS8lKXN0cmV0Y2h5R0Y9LyUqc3ltbWV0cmljR0Y9LyUobGFyZ2VvcEdGPS8lLm1vdmFibGVsaW1pdHNHRj0vJSdhY2NlbnRHRj0vJSdsc3BhY2VHUSwwLjI3Nzc3NzhlbUYnLyUncnNwYWNlR0ZMLUkobWFjdGlvbkdGJDYlLUkobWZlbmNlZEdGJDYoLUYjNiYtSSdtdGFibGVHRiQ2OS1JJG10ckdGJDYqLUkkbXRkR0YkNigtRiM2Ji1GUzYkLUYjNiYtSSNtbkdGJDYkUSIxRidGOS1GNjYtUSgmbWludXM7RidGOUY7Rj5GQEZCRkRGRkZIL0ZLUSwwLjIyMjIyMjJlbUYnL0ZORmhvLUklbXN1YkdGJDYlLUYsNiVRJyYjOTY2O0YnL0YwRj1GOS1GIzYmRmBvLyUrZm9yZWdyb3VuZEdRKFswLDAsMF1GJy8lKXJlYWRvbmx5R0Y9RjkvJS9zdWJzY3JpcHRzaGlmdEdRIjBGJ0Y5RjktRjY2LVExJkludmlzaWJsZVRpbWVzO0YnRjlGO0Y+RkBGQkZERkZGSC9GS1EmMC4wZW1GJy9GTkZfcS1GW3A2JS1GLDYlUScmIzk1NTtGJ0ZgcEY5LUYjNihGYG8tRjY2LVEiLEYnRjlGOy9GP0YxRkBGQkZERkZGSEZecS9GTlEsMC4zMzMzMzMzZW1GJ0Zgb0ZjcEZmcEY5RmhwRjkvJSlyb3dhbGlnbkdRIUYnLyUsY29sdW1uYWxpZ25HRmByLyUrZ3JvdXBhbGlnbkdGYHIvJShyb3dzcGFuR0Zjby8lK2NvbHVtbnNwYW5HRmNvLUZobjYoLUYjNihGam9GW3EtRlM2JC1GIzYmRmBvRmRvLUZbcDYlRl1wLUYjNiYtRmFvNiRRIjJGJ0Y5RmNwRmZwRjlGaHBGOUY5RltxLUZbcDYlRmNxLUYjNihGZXNGaHFGZXNGY3BGZnBGOUZocEY5Rl5yRmFyRmNyRmVyRmdyLUZobjYoLUYjNipGam9GW3FGYXNGW3EtRlM2JC1GIzYmRmBvRmRvLUZbcDYlRl1wLUYjNiYtRiw2JVEiYUYnRi9GMkZjcEZmcEY5RmhwRjlGOUZbcS1GW3A2JUZjcS1GIzYoRmh0RmhxLUZhbzYkUSIzRidGOUZjcEZmcEY5RmhwRjlGXnJGYXJGY3JGZXJGZ3ItRmhuNigtRiM2LEZqb0ZbcUZhc0ZbcUZkdEZbcUZgdEZbcS1GW3A2JUZjcS1GIzYoRmh0RmhxLUZhbzYkUSI0RidGOUZjcEZmcEY5RmhwRjlGXnJGYXJGY3JGZXJGZ3ItRmhuNigtRiM2LEZqb0ZbcUZhc0ZbcS1JKG1zdWJzdXBHRiQ2J0ZdcEZmdEZlcy8lMXN1cGVyc2NyaXB0c2hpZnRHRmpwRmhwRltxRmB0RltxLUZbcDYlRmNxLUYjNihGaHRGaHEtRmFvNiRRIjVGJ0Y5RmNwRmZwRjlGaHBGOUZeckZhckZjckZlckZnckZeckZhckZjci1GZW42Ki1GaG42KC1GYW82JEZqcEY5Rl5yRmFyRmNyRmVyRmdyLUZobjYoLUYjNiZGXG9GW3EtRltwNiVGY3EtRiM2KEZgb0ZocUZlc0ZjcEZmcEY5RmhwRjlGXnJGYXJGY3JGZXJGZ3ItRmhuNigtRiM2KEZqb0ZbcUZdc0ZbcS1GW3A2JUZjcS1GIzYoRmVzRmhxRl91RmNwRmZwRjlGaHBGOUZeckZhckZjckZlckZnci1GaG42KC1GIzYqRmpvRltxRmFzRltxRmB0RltxRmZ1RjlGXnJGYXJGY3JGZXJGZ3ItRmhuNigtRiM2LEZqb0ZbcUZhc0ZbcUZkdEZbcUZgdEZbcUZmdkY5Rl5yRmFyRmNyRmVyRmdyRl5yRmFyRmNyLUZlbjYqRl93Rl93LUZobjYoLUYjNiZGXG9GW3EtRltwNiVGY3EtRiM2KEZgb0ZocUZfdUZjcEZmcEY5RmhwRjlGXnJGYXJGY3JGZXJGZ3ItRmhuNigtRiM2KEZqb0ZbcUZdc0ZbcS1GW3A2JUZjcS1GIzYoRmVzRmhxRmp1RmNwRmZwRjlGaHBGOUZeckZhckZjckZlckZnci1GaG42KC1GIzYqRmpvRltxRmFzRltxRmB0RltxRmZ2RjlGXnJGYXJGY3JGZXJGZ3JGXnJGYXJGY3ItRmVuNipGX3dGX3dGX3ctRmhuNigtRiM2JkZcb0ZbcS1GW3A2JUZjcS1GIzYoRmBvRmhxRmp1RmNwRmZwRjlGaHBGOUZeckZhckZjckZlckZnci1GaG42KC1GIzYoRmpvRltxRl1zRltxLUZbcDYlRmNxLUYjNihGZXNGaHFGanZGY3BGZnBGOUZocEY5Rl5yRmFyRmNyRmVyRmdyRl5yRmFyRmNyLUZlbjYqRl93Rl93Rl93Rl93LUZobjYoLUYjNiZGXG9GW3EtRltwNiVGY3EtRiM2KEZgb0ZocUZqdkZjcEZmcEY5RmhwRjlGXnJGYXJGY3JGZXJGZ3JGXnJGYXJGY3IvJSZhbGlnbkdRJWF4aXNGJy9GX3JRKWJhc2VsaW5lRicvRmJyUSdjZW50ZXJGJy9GZHJRJ3xmcmxlZnR8aHJGJy8lL2FsaWdubWVudHNjb3BlR0YxLyUsY29sdW1ud2lkdGhHUSVhdXRvRicvJSZ3aWR0aEdGalxsLyUrcm93c3BhY2luZ0dRJjEuMGV4RicvJS5jb2x1bW5zcGFjaW5nR1EmMC44ZW1GJy8lKXJvd2xpbmVzR1Elbm9uZUYnLyUsY29sdW1ubGluZXNHRmVdbC8lJmZyYW1lR0ZlXWwvJS1mcmFtZXNwYWNpbmdHUSwwLjRlbX4wLjVleEYnLyUqZXF1YWxyb3dzR0Y9LyUtZXF1YWxjb2x1bW5zR0Y9LyUtZGlzcGxheXN0eWxlR0Y9LyUlc2lkZUdRJnJpZ2h0RicvJTBtaW5sYWJlbHNwYWNpbmdHRmJdbEZjcEZmcEY5RjkvSSttc2VtYW50aWNzR0YkUSdNYXRyaXhGJy8lJW9wZW5HUSJbRicvJSZjbG9zZUdRIl1GJ0ZoXmwvJSthY3Rpb250eXBlR1EucnRhYmxlYWRkcmVzc0YnLyUpcnRhYmxlaWRHUSoxMTI4MDI2MjRGJ0ZjcEZmcEY5">LUknTWF0cml4RzYkJSpwcm90ZWN0ZWRHSShfc3lzbGliRzYiNiMvSSQlaWRHRiciKkNFIUc2</Equation></Text-field>
</Output>
</Group>
<Group labelreference="L5860" drawlabel="true">
<Input>
<Text-field prompt="&gt; " style="Maple Input" layout="Normal"><Equation executable="true" style="2D Input" input-equation="P2 := `&lt;,&gt;`(eval(age(n1, n2, 2, J+1), {seq(seq(phi[k, i] = phi[a], i = 1 .. 20), k = J+1 .. 10), seq(seq(phi[k, i] = phi[k], i = 1 .. 20), k = 1 .. J), seq(seq(beta[k, i] = beta[k], i = 1 .. 20), k = 2 .. J), seq(seq(lambda[k, i] = lambda[a, i], i = 1 .. 20), k = J+1 .. 20), seq(seq(lambda[k, i] = lambda[k, i], i = 1 .. 20), k = 1 .. J), seq(beta[J+1, i] = 1-(sum(beta[k], k = 2 .. J)), i = 1 .. 20)})):" display="LUklbXJvd0c2Iy9JK21vZHVsZW5hbWVHNiJJLFR5cGVzZXR0aW5nR0koX3N5c2xpYkdGJzYvLUkjbWlHRiQ2JVEjUDJGJy8lJ2l0YWxpY0dRJXRydWVGJy8lLG1hdGh2YXJpYW50R1EnaXRhbGljRictSSNtb0dGJDYtUSomY29sb25lcTtGJy9GM1Enbm9ybWFsRicvJSZmZW5jZUdRJmZhbHNlRicvJSpzZXBhcmF0b3JHRj0vJSlzdHJldGNoeUdGPS8lKnN5bW1ldHJpY0dGPS8lKGxhcmdlb3BHRj0vJS5tb3ZhYmxlbGltaXRzR0Y9LyUnYWNjZW50R0Y9LyUnbHNwYWNlR1EsMC4yNzc3Nzc4ZW1GJy8lJ3JzcGFjZUdGTC1JKG1mZW5jZWRHRiQ2Ji1GIzYmLUYsNiVRJWV2YWxGJ0YvRjItRlA2JC1GIzYnLUYsNiVRJGFnZUYnRi9GMi1GUDYkLUYjNiwtRiw2JVEjbjFGJ0YvRjItRjY2LVEiLEYnRjlGOy9GP0YxRkBGQkZERkZGSC9GS1EmMC4wZW1GJy9GTlEsMC4zMzMzMzMzZW1GJy1GLDYlUSNuMkYnRi9GMkZfby1JI21uR0YkNiRRIjJGJ0Y5Rl9vLUYsNiVRIkpGJ0YvRjItRjY2LVEiK0YnRjlGO0Y+RkBGQkZERkZGSC9GS1EsMC4yMjIyMjIyZW1GJy9GTkZlcC1GW3A2JFEiMUYnRjlGOUY5Rl9vLUZQNiYtRiM2NC1GLDYlUSRzZXFGJ0YvRjItRlA2JC1GIzYrRl5xLUZQNiQtRiM2LC1JJW1zdWJHRiQ2JS1GLDYlUScmYmV0YTtGJy9GMEY9RjktRiM2Ji1GLDYlUSJrRidGL0YyRl9vLUYsNiVRImlGJ0YvRjJGOS8lL3N1YnNjcmlwdHNoaWZ0R1EiMEYnLUY2Ni1RIj1GJ0Y5RjtGPkZARkJGREZGRkhGSkZNLUZqcTYlRlxyLUYjNiRGYnJGOUZockZfb0ZlckZbc0ZncC1GNjYtUSMuLkYnRjlGO0Y+RkBGQkZERkZGSEZkcC9GTkZkby1GW3A2JFEjMjBGJ0Y5RjlGOUZfb0ZickZbc0Zqb0Zic0ZecEY5RjlGX29GXnEtRlA2JC1GIzYwLUZqcTYlRlxyLUYjNihGXnBGYXBGZ3BGX29GZXJGOUZockZbc0ZncC1GNjYtUSgmbWludXM7RidGOUY7Rj5GQEZCRkRGRkZIRmRwRmZwLUY2Ni1RIn5GJ0Y5RjtGPkZARkJGREZGRkhGY29GZXMtRiw2JVEkc3VtRidGL0YyLUZQNiQtRiM2KkZec0Zfb0ZickZbc0Zqb0Zic0ZecEY5RjlGX29GZXJGW3NGZ3BGYnNGZnNGOUY5Rl9vRl5xLUZQNiQtRiM2K0ZecS1GUDYkLUYjNiwtRmpxNiUtRiw2JVEmJnBoaTtGJ0ZfckY5RmByRmhyRltzLUZqcTYlRmh1RmBzRmhyRl9vRmVyRltzRmdwRmJzRmZzRjlGOUZfb0ZickZbc0ZncEZic0ZecEY5RjlGX29GXnEtRlA2JC1GIzYtRl5xLUZQNiQtRiM2LEZmdUZbcy1GanE2JUZodS1GIzYkLUYsNiVRImFGJ0YvRjJGOUZockZfb0ZlckZbc0ZncEZic0Zmc0Y5RjlGX29GYnJGW3NGXnBGYXBGZ3BGYnMtRltwNiRRIzEwRidGOUY5RjlGX29GXnEtRlA2JC1GIzYrRl5xLUZQNiQtRiM2LC1GanE2JS1GLDYlUSkmbGFtYmRhO0YnRl9yRjlGYHJGaHJGW3NGZ3dGX29GZXJGW3NGZ3BGYnNGZnNGOUY5Rl9vRmJyRltzRmdwRmJzRl5wRjlGOUZfb0ZecS1GUDYkLUYjNi1GXnEtRlA2JC1GIzYrRmd3LUZqcTYlLUYjNiVGW3MtRmpxNiVGaXctRiM2JkZpdkZfb0ZlckY5RmhyRjktRiM2JC1GLDYjUSFGJ0Y5RmhyRl9vRmVyRltzRmdwRmJzRmZzRjlGOUZfb0ZickZbc0ZecEZhcEZncEZic0Zmc0Y5RjlGOUY5LyUlb3BlbkdRInxmckYnLyUmY2xvc2VHUSJ8aHJGJ0Y5RjlGXnlGOUY5L0ZieVEnJmxhbmc7RicvRmV5UScmcmFuZztGJy1GNjYtUSI6RidGOUY7Rj5GQEZCRkRGRkZIRkpGTUYrLUZQNiYtRiM2K0ZncEZicy1GW3A2JFEiNUYnRjlGX29GZ3BGYnMtRltwNiRRIjNGJ0Y5LyUrZXhlY3V0YWJsZUdGPUY5RjkvRmJ5USJbRicvRmV5USJdRictRjY2LVEiO0YnRjlGO0Zib0ZARkJGREZGRkhGY29GTUZkdEYrLUZQNiYtRiM2KkZncEZic0ZiekZfby1GW3A2JFEiNEYnRjlGYnNGYnpGOUY5Rmp6RlxbbEZeW2xGaHpGOQ==">Qyg+SSNQMkc2Ii1JJDwsPkdJKF9zeXNsaWJHRiU2Iy1JJWV2YWxHJSpwcm90ZWN0ZWRHNiQtSSRhZ2VHRiU2JkkjbjFHRiVJI24yR0YlIiIjLCZJIkpHRiUiIiJGNkY2PCgtSSRzZXFHRiw2JC1GOTYkLyZJJHBoaUdGJTYkSSJrR0YlSSJpR0YlJkY/NiNJImFHRiUvRkI7RjYiIz8vRkE7RjQiIzUtRjk2JC1GOTYkL0Y+JkY/NiNGQUZGL0ZBO0Y2RjUtRjk2JC1GOTYkLyZJJWJldGFHRiVGQCZGZW5GUkZGL0ZBO0YzRjUtRjk2JC1GOTYkLyZJJ2xhbWJkYUdGJUZAJkZfbzYkRkVGQkZGL0ZBO0Y0RkgtRjk2JC1GOTYkL0Zeb0Zeb0ZGRlMtRjk2JC8mRmVuNiRGNEZCLCZGNkY2LUkkc3VtRzYkRixGKDYkRmZuRmduISIiRkZGY3AmRiQ2JDtGNiIiJjtGNiIiJEY2JkYkNiRGZnA7IiIlRmdwRjY=</Equation></Text-field>
</Input>
<Output>
<Text-field style="2D Output" layout="Maple Output"><Equation executable="false" style="2D Output" display="LUkobWFjdGlvbkc2Iy9JK21vZHVsZW5hbWVHNiJJLFR5cGVzZXR0aW5nR0koX3N5c2xpYkdGJzYlLUkobWZlbmNlZEdGJDYoLUklbXJvd0dGJDYmLUknbXRhYmxlR0YkNjktSSRtdHJHRiQ2KC1JJG10ZEdGJDYoLUYvNiYtRi82KC1JJW1zdWJHRiQ2JS1JI21pR0YkNiVRJyYjOTQ2O0YnLyUnaXRhbGljR1EmZmFsc2VGJy8lLG1hdGh2YXJpYW50R1Enbm9ybWFsRictRi82Ji1JI21uR0YkNiRRIjJGJ0ZILyUrZm9yZWdyb3VuZEdRKFswLDAsMF1GJy8lKXJlYWRvbmx5R0ZHRkgvJS9zdWJzY3JpcHRzaGlmdEdRIjBGJy1JI21vR0YkNi1RMSZJbnZpc2libGVUaW1lcztGJ0ZILyUmZmVuY2VHRkcvJSpzZXBhcmF0b3JHRkcvJSlzdHJldGNoeUdGRy8lKnN5bW1ldHJpY0dGRy8lKGxhcmdlb3BHRkcvJS5tb3ZhYmxlbGltaXRzR0ZHLyUnYWNjZW50R0ZHLyUnbHNwYWNlR1EmMC4wZW1GJy8lJ3JzcGFjZUdGZ28tRiw2JC1GLzYmLUZONiRRIjFGJ0ZILUZaNi1RKCZtaW51cztGJ0ZIRmduRmluRltvRl1vRl9vRmFvRmNvL0Zmb1EsMC4yMjIyMjIyZW1GJy9GaW9GZXAtRj82JS1GQjYlUScmIzk2NjtGJ0ZFRkhGS0ZWRkhGSEZZLUY/NiUtRkI2JVEnJiM5NTU7RidGRUZILUYvNihGTS1GWjYtUSIsRidGSEZnbi9Gam5RJXRydWVGJ0Zbb0Zdb0Zfb0Zhb0Zjb0Zlby9GaW9RLDAuMzMzMzMzM2VtRidGXnBGUUZURkhGVkZILUZaNi1RIitGJ0ZIRmduRmluRltvRl1vRl9vRmFvRmNvRmRwRmZwLUYvNigtRiw2JC1GLzYmRl5wRmFwRj5GSEZIRlktRiw2JC1GLzYmRl5wRmFwLUY/NiVGaXAtRi82Ji1GQjYlUSJhRicvRkZGZ3EvRklRJ2l0YWxpY0YnRlFGVEZIRlZGSEZIRlktRj82JUZecS1GLzYoRltzRmNxRl5wRlFGVEZIRlZGSEZILyUpcm93YWxpZ25HUSFGJy8lLGNvbHVtbmFsaWduR0Zncy8lK2dyb3VwYWxpZ25HRmdzLyUocm93c3BhbkdGYHAvJStjb2x1bW5zcGFuR0ZgcC1GODYoLUYvNiYtRi82KkY+RllGZ3BGWUZjckZZLUY/NiVGXnEtRi82KEZbc0ZjcUZNRlFGVEZIRlZGSEZqcS1GLzYqRl9yRllGZ3JGWUZjckZZRmZ0RkhGSEZlc0Zoc0Zqc0ZcdEZedC1GODYoLUYvNiYtRi82LEY+RllGZ3BGWUZnckZZRmNyRlktRj82JUZecS1GLzYoRltzRmNxLUZONiRRIjNGJ0ZIRlFGVEZIRlZGSEZqcS1GLzYqRl9yRlktSShtc3Vic3VwR0YkNidGaXBGaXJGTS8lMXN1cGVyc2NyaXB0c2hpZnRHRlhGVkZZRmNyRllGYnVGSEZIRmVzRmhzRmpzRlx0Rl50RmVzRmhzRmpzLUY1NigtRjg2KC1GTjYkRlhGSEZlc0Zoc0Zqc0ZcdEZedC1GODYoLUYvNiYtRi82KEY+RllGam9GWS1GPzYlRl5xLUYvNihGTUZjcUZNRlFGVEZIRlZGSEZqcS1GLzYoRl9yRllGY3JGWUZmdEZIRkhGZXNGaHNGanNGXHRGXnQtRjg2KC1GLzYmLUYvNipGPkZZRmdwRllGY3JGWUZidUZIRmpxLUYvNipGX3JGWUZnckZZRmNyRllGYnVGSEZIRmVzRmhzRmpzRlx0Rl50RmVzRmhzRmpzLUY1NihGYnZGYnYtRjg2KC1GLzYmLUYvNihGPkZZRmpvRlktRj82JUZecS1GLzYoRk1GY3FGZnVGUUZURkhGVkZIRmpxLUYvNihGX3JGWUZjckZZRmJ1RkhGSEZlc0Zoc0Zqc0ZcdEZedEZlc0Zoc0Zqcy1GNTYoRmJ2RmJ2RmJ2RmVzRmhzRmpzRmh4LyUmYWxpZ25HUSVheGlzRicvRmZzUSliYXNlbGluZUYnL0Zpc1EnY2VudGVyRicvRlt0USd8ZnJsZWZ0fGhyRicvJS9hbGlnbm1lbnRzY29wZUdGZ3EvJSxjb2x1bW53aWR0aEdRJWF1dG9GJy8lJndpZHRoR0ZneS8lK3Jvd3NwYWNpbmdHUSYxLjBleEYnLyUuY29sdW1uc3BhY2luZ0dRJjAuOGVtRicvJSlyb3dsaW5lc0dRJW5vbmVGJy8lLGNvbHVtbmxpbmVzR0Ziei8lJmZyYW1lR0Ziei8lLWZyYW1lc3BhY2luZ0dRLDAuNGVtfjAuNWV4RicvJSplcXVhbHJvd3NHRkcvJS1lcXVhbGNvbHVtbnNHRkcvJS1kaXNwbGF5c3R5bGVHRkcvJSVzaWRlR1EmcmlnaHRGJy8lMG1pbmxhYmVsc3BhY2luZ0dGX3pGUUZURkhGSC9JK21zZW1hbnRpY3NHRiRRJ01hdHJpeEYnLyUlb3BlbkdRIltGJy8lJmNsb3NlR1EiXUYnRmVbbC8lK2FjdGlvbnR5cGVHUS5ydGFibGVhZGRyZXNzRicvJSlydGFibGVpZEdRKjExMjgwMzEzNkYn">LUknTWF0cml4RzYkJSpwcm90ZWN0ZWRHSShfc3lzbGliRzYiNiMvSSQlaWRHRiciKk9KIUc2</Equation></Text-field>
</Output>
<Output>
<Text-field style="2D Output" layout="Maple Output"><Equation executable="false" style="2D Output" display="LUkobWFjdGlvbkc2Iy9JK21vZHVsZW5hbWVHNiJJLFR5cGVzZXR0aW5nR0koX3N5c2xpYkdGJzYlLUkobWZlbmNlZEdGJDYoLUklbXJvd0dGJDYmLUknbXRhYmxlR0YkNjktSSRtdHJHRiQ2Jy1JJG10ZEdGJDYoLUYvNiYtRi82LC1JJW1zdWJHRiQ2JS1JI21pR0YkNiVRJyYjOTQ2O0YnLyUnaXRhbGljR1EmZmFsc2VGJy8lLG1hdGh2YXJpYW50R1Enbm9ybWFsRictRi82Ji1JI21uR0YkNiRRIjJGJ0ZILyUrZm9yZWdyb3VuZEdRKFswLDAsMF1GJy8lKXJlYWRvbmx5R0ZHRkgvJS9zdWJzY3JpcHRzaGlmdEdRIjBGJy1JI21vR0YkNi1RMSZJbnZpc2libGVUaW1lcztGJ0ZILyUmZmVuY2VHRkcvJSpzZXBhcmF0b3JHRkcvJSlzdHJldGNoeUdGRy8lKnN5bW1ldHJpY0dGRy8lKGxhcmdlb3BHRkcvJS5tb3ZhYmxlbGltaXRzR0ZHLyUnYWNjZW50R0ZHLyUnbHNwYWNlR1EmMC4wZW1GJy8lJ3JzcGFjZUdGZ28tRj82JS1GQjYlUScmIzk2NjtGJ0ZFRkhGS0ZWRlktSShtc3Vic3VwR0YkNidGXHAtRi82Ji1GQjYlUSJhRicvRkZRJXRydWVGJy9GSVEnaXRhbGljRidGUUZURkhGTS8lMXN1cGVyc2NyaXB0c2hpZnRHRlhGVkZZLUYsNiQtRi82Ji1GTjYkUSIxRidGSC1GWjYtUSgmbWludXM7RidGSEZnbkZpbkZbb0Zdb0Zfb0Zhb0Zjby9GZm9RLDAuMjIyMjIyMmVtRicvRmlvRmhxLUY/NiVGXHBGYnBGVkZIRkhGWS1GPzYlLUZCNiVRJyYjOTU1O0YnRkVGSC1GLzYoRmRwLUZaNi1RIixGJ0ZIRmduL0ZqbkZocEZbb0Zdb0Zfb0Zhb0Zjb0Zlby9GaW9RLDAuMzMzMzMzM2VtRictRk42JFEiNEYnRkhGUUZURkhGVkZILUZaNi1RIitGJ0ZIRmduRmluRltvRl1vRl9vRmFvRmNvRmdxRmlxLUYvNiotRiw2JC1GLzYmRmFxRmRxRj5GSEZIRlktRmBwNidGXHBGYnAtRk42JFEiM0YnRkhGW3FGVkZZRl1xRllGXHJGSEZILyUpcm93YWxpZ25HUSFGJy8lLGNvbHVtbmFsaWduR0ZcdC8lK2dyb3VwYWxpZ25HRlx0LyUocm93c3BhbkdGY3EvJStjb2x1bW5zcGFuR0ZjcS1GODYoLUYvNiYtRi82LEY+RllGam9GWUZlc0ZZRl1xRlktRj82JUZeci1GLzYoRmRwRmNyLUZONiRRIjVGJ0ZIRlFGVEZIRlZGSEZccy1GLzYqRmFzRlktRmBwNidGXHBGYnBGaXJGW3FGVkZZRl1xRllGW3VGSEZIRmpzRl10Rl90RmF0RmN0RmpzRl10Rl90LUY1NictRjg2KC1GLzYmLUYvNixGPkZZRmpvRllGanFGWUZdcUZZRlxyRkhGXHMtRi82KkZhc0ZZRl9wRllGXXFGWUZcckZIRkhGanNGXXRGX3RGYXRGY3QtRjg2KC1GLzYmLUYvNixGPkZZRmpvRllGX3BGWUZdcUZZRlt1RkhGXHMtRi82KkZhc0ZZRmVzRllGXXFGWUZbdUZIRkhGanNGXXRGX3RGYXRGY3RGanNGXXRGX3QtRjU2Jy1GODYoLUYvNiYtRi82KkY+RllGam9GWUZdcUZZRlxyRkhGXHMtRi82KkZhc0ZZRmpxRllGXXFGWUZcckZIRkhGanNGXXRGX3RGYXRGY3QtRjg2KC1GLzYmLUYvNixGPkZZRmpvRllGanFGWUZdcUZZRlt1RkhGXHMtRi82KkZhc0ZZRl9wRllGXXFGWUZbdUZIRkhGanNGXXRGX3RGYXRGY3RGanNGXXRGX3QtRjU2Jy1GODYoLUYvNiYtRi82KEY+RlktRiw2JC1GLzYmRmFxRmRxRmpvRkhGSEZZLUY/NiVGXnItRi82KEZNRmNyRmlyRlFGVEZIRlZGSEZccy1GLzYoRmFzRllGXXFGWUZcckZIRkhGanNGXXRGX3RGYXRGY3QtRjg2KC1GLzYmLUYvNipGPkZZRmpvRllGXXFGWUZbdUZIRlxzLUYvNipGYXNGWUZqcUZZRl1xRllGW3VGSEZIRmpzRl10Rl90RmF0RmN0RmpzRl10Rl90LUY1NictRjg2KC1GTjYkRlhGSEZqc0ZddEZfdEZhdEZjdC1GODYoLUYvNiYtRi82KEY+RllGYnhGWS1GPzYlRl5yLUYvNihGTUZjckZfdUZRRlRGSEZWRkhGXHMtRi82KEZhc0ZZRl1xRllGW3VGSEZIRmpzRl10Rl90RmF0RmN0RmpzRl10Rl90LyUmYWxpZ25HUSVheGlzRicvRlt0USliYXNlbGluZUYnL0ZedFEnY2VudGVyRicvRmB0USd8ZnJsZWZ0fGhyRicvJS9hbGlnbm1lbnRzY29wZUdGaHAvJSxjb2x1bW53aWR0aEdRJWF1dG9GJy8lJndpZHRoR0ZjW2wvJStyb3dzcGFjaW5nR1EmMS4wZXhGJy8lLmNvbHVtbnNwYWNpbmdHUSYwLjhlbUYnLyUpcm93bGluZXNHUSVub25lRicvJSxjb2x1bW5saW5lc0dGXlxsLyUmZnJhbWVHRl5cbC8lLWZyYW1lc3BhY2luZ0dRLDAuNGVtfjAuNWV4RicvJSplcXVhbHJvd3NHRkcvJS1lcXVhbGNvbHVtbnNHRkcvJS1kaXNwbGF5c3R5bGVHRkcvJSVzaWRlR1EmcmlnaHRGJy8lMG1pbmxhYmVsc3BhY2luZ0dGW1xsRlFGVEZIRkgvSSttc2VtYW50aWNzR0YkUSdNYXRyaXhGJy8lJW9wZW5HUSJbRicvJSZjbG9zZUdRIl1GJ0ZhXWwvJSthY3Rpb250eXBlR1EucnRhYmxlYWRkcmVzc0YnLyUpcnRhYmxlaWRHUSoxMTI4MDMyMDBGJw==">LUknTWF0cml4RzYkJSpwcm90ZWN0ZWRHSShfc3lzbGliRzYiNiMvSSQlaWRHRiciKitLIUc2</Equation></Text-field>
</Output>
</Group>
<Group labelreference="L5861" drawlabel="true">
<Input>
<Text-field prompt="&gt; " style="Maple Input" layout="Normal"><Equation executable="true" style="2D Input" input-equation="kappa := Matvec(`&lt;,&gt;`(P1, P2)):" display="LUklbXJvd0c2Iy9JK21vZHVsZW5hbWVHNiJJLFR5cGVzZXR0aW5nR0koX3N5c2xpYkdGJzYoLUkjbWlHRiQ2JVEma2FwcGFGJy8lJ2l0YWxpY0dRJmZhbHNlRicvJSxtYXRodmFyaWFudEdRJ25vcm1hbEYnLUkjbW9HRiQ2LVEqJmNvbG9uZXE7RidGMi8lJmZlbmNlR0YxLyUqc2VwYXJhdG9yR0YxLyUpc3RyZXRjaHlHRjEvJSpzeW1tZXRyaWNHRjEvJShsYXJnZW9wR0YxLyUubW92YWJsZWxpbWl0c0dGMS8lJ2FjY2VudEdGMS8lJ2xzcGFjZUdRLDAuMjc3Nzc3OGVtRicvJSdyc3BhY2VHRkktRiw2JVEnTWF0dmVjRicvRjBRJXRydWVGJy9GM1EnaXRhbGljRictSShtZmVuY2VkR0YkNiQtRiM2JC1GVDYmLUYjNiYtRiw2JVEjUDFGJ0ZPRlEtRjY2LVEiLEYnRjJGOS9GPEZQRj1GP0ZBRkNGRS9GSFEmMC4wZW1GJy9GS1EsMC4zMzMzMzMzZW1GJy1GLDYlUSNQMkYnRk9GUUYyRjIvJSVvcGVuR1EnJmxhbmc7RicvJSZjbG9zZUdRJyZyYW5nO0YnRjJGMi1GNjYtUSI6RidGMkY5RjtGPUY/RkFGQ0ZFRkdGSkYy">QyQ+SSZrYXBwYUc2Ii1JJ01hdHZlY0dGJTYjLUkkPCw+R0koX3N5c2xpYkdGJTYkSSNQMUdGJUkjUDJHRiUhIiI=</Equation></Text-field>
</Input>
</Group><Presentation-Block>
<Group view="code" labelreference="L5864" drawlabel="true">
<Input>
<Text-field prompt="&gt; " style="Maple Input" layout="Normal"><Equation executable="true" style="2D Input" input-equation="pars := `&lt;,&gt;`(seq(op(i, indets(kappa)), i = 1 .. nops(indets(kappa)))):" display="LUklbXJvd0c2Iy9JK21vZHVsZW5hbWVHNiJJLFR5cGVzZXR0aW5nR0koX3N5c2xpYkdGJzYoLUkjbWlHRiQ2JVElcGFyc0YnLyUnaXRhbGljR1EldHJ1ZUYnLyUsbWF0aHZhcmlhbnRHUSdpdGFsaWNGJy1JI21vR0YkNi1RKiZjb2xvbmVxO0YnL0YzUSdub3JtYWxGJy8lJmZlbmNlR1EmZmFsc2VGJy8lKnNlcGFyYXRvckdGPS8lKXN0cmV0Y2h5R0Y9LyUqc3ltbWV0cmljR0Y9LyUobGFyZ2VvcEdGPS8lLm1vdmFibGVsaW1pdHNHRj0vJSdhY2NlbnRHRj0vJSdsc3BhY2VHUSwwLjI3Nzc3NzhlbUYnLyUncnNwYWNlR0ZMLUkobWZlbmNlZEdGJDYmLUYjNiYtRiw2JVEkc2VxRidGL0YyLUZQNiQtRiM2LS1GLDYlUSNvcEYnRi9GMi1GUDYkLUYjNigtRiw2JVEiaUYnRi9GMi1GNjYtUSIsRidGOUY7L0Y/RjFGQEZCRkRGRkZIL0ZLUSYwLjBlbUYnL0ZOUSwwLjMzMzMzMzNlbUYnLUYsNiVRJ2luZGV0c0YnRi9GMi1GUDYkLUYjNiUtRiw2JVEma2FwcGFGJy9GMEY9RjkvJStleGVjdXRhYmxlR0Y9RjlGOUZicEY5RjlGX29GXG8tRjY2LVEiPUYnRjlGO0Y+RkBGQkZERkZGSEZKRk0tSSNtbkdGJDYkUSIxRidGOS1GNjYtUSMuLkYnRjlGO0Y+RkBGQkZERkZGSC9GS1EsMC4yMjIyMjIyZW1GJy9GTkZkby1GLDYlUSVub3BzRidGL0YyLUZQNiQtRiM2JkZnb0Zqb0ZicEY5RjlGYnBGOUY5RmJwRjlGOS8lJW9wZW5HUScmbGFuZztGJy8lJmNsb3NlR1EnJnJhbmc7RictRjY2LVEiOkYnRjlGO0Y+RkBGQkZERkZGSEZKRk1GYnBGOQ==">QyQ+SSVwYXJzRzYiLUkkPCw+R0koX3N5c2xpYkdGJTYjLUkkc2VxRyUqcHJvdGVjdGVkRzYkLUkjb3BHRiw2JEkiaUdGJS1JJ2luZGV0c0dGLDYjSSZrYXBwYUdGJS9GMTsiIiItSSVub3BzR0YsNiNGMiEiIg==</Equation></Text-field>
</Input>
</Group>
<Group labelreference="L5863" drawlabel="true">
<Input>
<Text-field prompt="&gt; " style="Maple Input" layout="Normal"><Equation executable="true" style="2D Input" input-equation="D1 := Dmat(kappa, pars):" display="LUklbXJvd0c2Iy9JK21vZHVsZW5hbWVHNiJJLFR5cGVzZXR0aW5nR0koX3N5c2xpYkdGJzYpLUkjbWlHRiQ2JVEjRDFGJy8lJ2l0YWxpY0dRJXRydWVGJy8lLG1hdGh2YXJpYW50R1EnaXRhbGljRictSSNtb0dGJDYtUSomY29sb25lcTtGJy9GM1Enbm9ybWFsRicvJSZmZW5jZUdRJmZhbHNlRicvJSpzZXBhcmF0b3JHRj0vJSlzdHJldGNoeUdGPS8lKnN5bW1ldHJpY0dGPS8lKGxhcmdlb3BHRj0vJS5tb3ZhYmxlbGltaXRzR0Y9LyUnYWNjZW50R0Y9LyUnbHNwYWNlR1EsMC4yNzc3Nzc4ZW1GJy8lJ3JzcGFjZUdGTC1GLDYlUSVEbWF0RidGL0YyLUkobWZlbmNlZEdGJDYkLUYjNictRiw2JVEma2FwcGFGJy9GMEY9RjktRjY2LVEiLEYnRjlGOy9GP0YxRkBGQkZERkZGSC9GS1EmMC4wZW1GJy9GTlEsMC4zMzMzMzMzZW1GJy1GLDYlUSVwYXJzRidGL0YyLyUrZXhlY3V0YWJsZUdGPUY5RjktRjY2LVEiOkYnRjlGO0Y+RkBGQkZERkZGSEZKRk1GYG9GOQ==">QyQ+SSNEMUc2Ii1JJURtYXRHRiU2JEkma2FwcGFHRiVJJXBhcnNHRiUhIiI=</Equation></Text-field>
</Input>
</Group>
<Group labelreference="L5862" drawlabel="true">
<Input>
<Text-field prompt="&gt; " style="Maple Input" layout="Normal"><Equation executable="true" style="2D Input" input-equation="" display="LUklbXJvd0c2Iy9JK21vZHVsZW5hbWVHNiJJLFR5cGVzZXR0aW5nR0koX3N5c2xpYkdGJzYmLUkjbW9HRiQ2LVEiI0YnLyUsbWF0aHZhcmlhbnRHUSdub3JtYWxGJy8lJmZlbmNlR1EmZmFsc2VGJy8lKnNlcGFyYXRvckdGNC8lKXN0cmV0Y2h5R0Y0LyUqc3ltbWV0cmljR0Y0LyUobGFyZ2VvcEdGNC8lLm1vdmFibGVsaW1pdHNHRjQvJSdhY2NlbnRHRjQvJSdsc3BhY2VHUSYwLjBlbUYnLyUncnNwYWNlR0ZDLUkjbWlHRiQ2JVFqclRoZX5jb21wdXRlcn5ydW5zfm91dH5vZn5tZW1vcnl+dHJ5aW5nfnRvfmNhbGN1bGF0ZX50aGV+cmFuay5+SXR+aXN+cG9zc2libGV+dXNpbmd+dGhlfnN5bWJvbGljfmh5YnJpZH5zeW1ib2xpYy1udW1lcmljfm1ldGhvZDpGJy8lJ2l0YWxpY0dGNEYvLyUrZXhlY3V0YWJsZUdGNEYv">NiI=</Equation></Text-field>
</Input>
</Group></Presentation-Block>
<Group labelreference="L5859" drawlabel="true">
<Input>
<Text-field prompt="&gt; " style="Maple Input" layout="Normal"><Equation executable="true" style="2D Input" input-equation="results := Matrix(5, 1); -1; for j to 5 do numpars := seq(pars[i] = evalf((1/1000000000000)*rand()), i = 1 .. Dimension(pars)); D1rand := eval(D1, {numpars}); results[j, 1] := Rank(D1rand) end do; -1; results" display="LUklbXJvd0c2Iy9JK21vZHVsZW5hbWVHNiJJLFR5cGVzZXR0aW5nR0koX3N5c2xpYkdGJzZgby1JI21vR0YkNi1RIn5GJy8lLG1hdGh2YXJpYW50R1Enbm9ybWFsRicvJSZmZW5jZUdRJmZhbHNlRicvJSpzZXBhcmF0b3JHRjQvJSlzdHJldGNoeUdGNC8lKnN5bW1ldHJpY0dGNC8lKGxhcmdlb3BHRjQvJS5tb3ZhYmxlbGltaXRzR0Y0LyUnYWNjZW50R0Y0LyUnbHNwYWNlR1EmMC4wZW1GJy8lJ3JzcGFjZUdGQy1JI21pR0YkNiVRKHJlc3VsdHNGJy8lJ2l0YWxpY0dRJXRydWVGJy9GMFEnaXRhbGljRictRiw2LVEqJmNvbG9uZXE7RidGL0YyRjVGN0Y5RjtGPUY/L0ZCUSwwLjI3Nzc3NzhlbUYnL0ZFRlMtRkc2JVEnTWF0cml4RidGSkZNLUkobWZlbmNlZEdGJDYkLUYjNiYtSSNtbkdGJDYkUSI1RidGLy1GLDYtUSIsRidGL0YyL0Y2RkxGN0Y5RjtGPUY/RkEvRkVRLDAuMzMzMzMzM2VtRictRmhuNiRRIjFGJ0YvRi9GLy1GLDYtUSI6RidGL0YyRjVGN0Y5RjtGPUY/RlJGVC1JJ21zcGFjZUdGJDYmLyUnaGVpZ2h0R1EmMC4wZXhGJy8lJndpZHRoR0ZDLyUmZGVwdGhHRlxwLyUqbGluZWJyZWFrR1EobmV3bGluZUYnLUZobzYmRmpvRl1wRl9wL0ZicFElYXV0b0YnLUYsNi9RJGZvckYnLyUlYm9sZEdGTC9GMFElYm9sZEYnLyUrZm9udHdlaWdodEdGXnFGMkY1RjdGOUY7Rj1GP0ZBRkRGKy1GRzYlUSJqRidGSkZNRistRiw2L1ElZnJvbUYnRltxRl1xRl9xRjJGNUY3RjlGO0Y9Rj9GQUZERitGYW9GKy1GLDYvUSN0b0YnRltxRl1xRl9xRjJGNUY3RjlGO0Y9Rj9GQUZERitGZ25GKy1GLDYvUSNkb0YnRltxRl1xRl9xRjJGNUY3RjlGO0Y9Rj9GQUZERmdvRitGK0YrRitGK0YrLUZHNiVRKG51bXBhcnNGJ0ZKRk1GTy1GRzYlUSRzZXFGJ0ZKRk0tRlk2JC1GIzYvLUZHNiVRJXBhcnNGJ0ZKRk0tRlk2Ji1GIzYkLUZHNiVRImlGJ0ZKRk1GL0YvLyUlb3BlbkdRIltGJy8lJmNsb3NlR1EiXUYnLUYsNi1RIj1GJ0YvRjJGNUY3RjlGO0Y9Rj9GUkZULUZHNiVRJmV2YWxmRidGSkZNLUZZNiQtRiM2JC1JJm1mcmFjR0YkNigtRiM2JS1GRzYlUSVyYW5kRidGSkZNLUZZNiQtRiM2JC1GRzYjUSFGJ0YvRi9GLy1GIzYkLUZobjYkUS4xMDAwMDAwMDAwMDAwRidGL0YvLyUubGluZXRoaWNrbmVzc0dGY28vJStkZW5vbWFsaWduR1EnY2VudGVyRicvJSludW1hbGlnbkdGaXUvJSliZXZlbGxlZEdGNEYvRi9GW29GXnNGZ3NGYW8tRiw2LVEjLi5GJ0YvRjJGNUY3RjlGO0Y9Rj8vRkJRLDAuMjIyMjIyMmVtRidGRC1GRzYlUSpEaW1lbnNpb25GJ0ZKRk0tRlk2JC1GIzYkRmdyRi9GL0YvRi9GZG9GZ29GK0YrRitGK0YrRistRkc2JVEnRDFyYW5kRidGSkZNRk8tRkc2JVElZXZhbEYnRkpGTS1GWTYkLUYjNiYtRkc2JVEjRDFGJ0ZKRk1GW28tRlk2Ji1GIzYkRl1yRi9GLy9GYnNRInxmckYnL0Zlc1EifGhyRidGL0YvLUYsNi1RIjtGJ0YvRjJGXm9GN0Y5RjtGPUY/RkFGVEZnb0YrRitGK0YrRitGK0ZGLUZZNiYtRiM2JkZhcUZbb0Zhb0YvRi9GYXNGZHNGTy1GRzYlUSVSYW5rRidGSkZNLUZZNiQtRiM2JUYrRmp2Ri9GL0ZfeEYrRmdvLUYsNi9RJGVuZEYnRltxRl1xRl9xRjJGNUY3RjlGO0Y9Rj9GQUZERitGanFGZG9GZ29GRi8lK2V4ZWN1dGFibGVHRjRGLw==">Qyc+SShyZXN1bHRzRzYiLUknTWF0cml4RzYkJSpwcm90ZWN0ZWRHSShfc3lzbGliR0YlNiQiIiYiIiIhIiI/KEkiakdGJUYtRi1GLEkldHJ1ZUdGKUMlPkkobnVtcGFyc0dGJS1JJHNlcUdGKTYkLyZJJXBhcnNHRiU2I0kiaUdGJS1JJmV2YWxmR0YpNiMsJC1JJXJhbmRHRihGJSNGLSIuKysrKysrIi9GPDtGLS1JKkRpbWVuc2lvbkdGJTYjRjo+SSdEMXJhbmRHRiUtSSVldmFsR0YpNiRJI0QxR0YlPCNGND4mRiQ2JEYwRi0tSSVSYW5rR0YlNiNGS0YuRiQ=</Equation></Text-field>
</Input>
<Output>
<Text-field style="2D Output" layout="Maple Output"><Equation executable="false" style="2D Output" display="LUkobWFjdGlvbkc2Iy9JK21vZHVsZW5hbWVHNiJJLFR5cGVzZXR0aW5nR0koX3N5c2xpYkdGJzYlLUkobWZlbmNlZEdGJDYoLUklbXJvd0dGJDYmLUknbXRhYmxlR0YkNjktSSRtdHJHRiQ2Ji1JJG10ZEdGJDYoLUkjbW5HRiQ2JFEjMTdGJy8lLG1hdGh2YXJpYW50R1Enbm9ybWFsRicvJSlyb3dhbGlnbkdRIUYnLyUsY29sdW1uYWxpZ25HRkMvJStncm91cGFsaWduR0ZDLyUocm93c3BhbkdRIjFGJy8lK2NvbHVtbnNwYW5HRkpGQUZERkZGNEY0RjRGNC8lJmFsaWduR1ElYXhpc0YnL0ZCUSliYXNlbGluZUYnL0ZFUSZyaWdodEYnL0ZHUSd8ZnJsZWZ0fGhyRicvJS9hbGlnbm1lbnRzY29wZUdRJXRydWVGJy8lLGNvbHVtbndpZHRoR1ElYXV0b0YnLyUmd2lkdGhHRmVuLyUrcm93c3BhY2luZ0dRJjEuMGV4RicvJS5jb2x1bW5zcGFjaW5nR1EmMC44ZW1GJy8lKXJvd2xpbmVzR1Elbm9uZUYnLyUsY29sdW1ubGluZXNHRmBvLyUmZnJhbWVHRmBvLyUtZnJhbWVzcGFjaW5nR1EsMC40ZW1+MC41ZXhGJy8lKmVxdWFscm93c0dRJmZhbHNlRicvJS1lcXVhbGNvbHVtbnNHRmpvLyUtZGlzcGxheXN0eWxlR0Zqby8lJXNpZGVHRlMvJTBtaW5sYWJlbHNwYWNpbmdHRl1vLyUrZm9yZWdyb3VuZEdRKFswLDAsMF1GJy8lKXJlYWRvbmx5R0Zqb0Y+Rj4vSSttc2VtYW50aWNzR0YkUSdNYXRyaXhGJy8lJW9wZW5HUSJbRicvJSZjbG9zZUdRIl1GJ0ZocC8lK2FjdGlvbnR5cGVHUS5ydGFibGVhZGRyZXNzRicvJSlydGFibGVpZEdRKjExMjgwMzUyMEYn">LUknTWF0cml4RzYkJSpwcm90ZWN0ZWRHSShfc3lzbGliRzYiNiMvSSQlaWRHRiciKj9OIUc2</Equation></Text-field>
</Output>
</Group>
<Group labelreference="L5867" drawlabel="true">
<Input>
<Text-field prompt="&gt; " style="Maple Input" layout="Normal"><Equation executable="true" style="2D Input" input-equation="" display="LUklbXJvd0c2Iy9JK21vZHVsZW5hbWVHNiJJLFR5cGVzZXR0aW5nR0koX3N5c2xpYkdGJzYmLUkjbW9HRiQ2LVEiI0YnLyUsbWF0aHZhcmlhbnRHUSdub3JtYWxGJy8lJmZlbmNlR1EmZmFsc2VGJy8lKnNlcGFyYXRvckdGNC8lKXN0cmV0Y2h5R0Y0LyUqc3ltbWV0cmljR0Y0LyUobGFyZ2VvcEdGNC8lLm1vdmFibGVsaW1pdHNHRjQvJSdhY2NlbnRHRjQvJSdsc3BhY2VHUSYwLjBlbUYnLyUncnNwYWNlR0ZDLUkjbWlHRiQ2JVE5VGhlcmVmb3JlfnRoZX5yYW5rfmlzfjE3RicvJSdpdGFsaWNHRjRGLy8lK2V4ZWN1dGFibGVHRjRGLw==">NiI=</Equation></Text-field>
</Input>
</Group>
<Group labelreference="L5869" drawlabel="true">
<Input>
<Text-field prompt="&gt; " style="Maple Input" layout="Normal"><Equation executable="true" style="2D Input" input-equation="" display="LUklbXJvd0c2Iy9JK21vZHVsZW5hbWVHNiJJLFR5cGVzZXR0aW5nR0koX3N5c2xpYkdGJzYlLUkjbWlHRiQ2I1EhRicvJStleGVjdXRhYmxlR1EmZmFsc2VGJy8lLG1hdGh2YXJpYW50R1Enbm9ybWFsRic=">JSFH</Equation></Text-field>
</Input>
</Group>
<Group labelreference="L5865" drawlabel="true">
<Input>
<Text-field prompt="&gt; " style="Maple Input" layout="Normal"><Equation executable="true" style="2D Input" input-equation="" display="LUklbXJvd0c2Iy9JK21vZHVsZW5hbWVHNiJJLFR5cGVzZXR0aW5nR0koX3N5c2xpYkdGJzYlLUkjbWlHRiQ2I1EhRicvJStleGVjdXRhYmxlR1EmZmFsc2VGJy8lLG1hdGh2YXJpYW50R1Enbm9ybWFsRic=">LUklbXJvd0c2Iy9JK21vZHVsZW5hbWVHNiJJLFR5cGVzZXR0aW5nR0koX3N5c2xpYkdGJzYjLUkjbWlHRiQ2I1EhRic=</Equation></Text-field>
</Input>
</Group>
<Group labelreference="L5826" drawlabel="true">
<Input>
<Text-field prompt="&gt; " style="Maple Input" layout="Normal"><Equation executable="true" style="2D Input" input-equation="" display="LUklbXJvd0c2Iy9JK21vZHVsZW5hbWVHNiJJLFR5cGVzZXR0aW5nR0koX3N5c2xpYkdGJzYmLUkjbW9HRiQ2LVEiI0YnLyUsbWF0aHZhcmlhbnRHUSdub3JtYWxGJy8lJmZlbmNlR1EmZmFsc2VGJy8lKnNlcGFyYXRvckdGNC8lKXN0cmV0Y2h5R0Y0LyUqc3ltbWV0cmljR0Y0LyUobGFyZ2VvcEdGNC8lLm1vdmFibGVsaW1pdHNHRjQvJSdhY2NlbnRHRjQvJSdsc3BhY2VHUSYwLjBlbUYnLyUncnNwYWNlR0ZDLUkjbWlHRiQ2JVEvVXNpbmd+bWV0aG9kfkJGJy8lJ2l0YWxpY0dGNEYvLyUrZXhlY3V0YWJsZUdGNEYv">NiI=</Equation></Text-field>
</Input>
</Group>
<Group labelreference="L5833" drawlabel="true">
<Input>
<Text-field prompt="&gt; " style="Maple Input" layout="Normal"><Equation executable="true" style="2D Input" input-equation="n1 := 5:" display="LUklbXJvd0c2Iy9JK21vZHVsZW5hbWVHNiJJLFR5cGVzZXR0aW5nR0koX3N5c2xpYkdGJzYxLUkjbWlHRiQ2JVEjbjFGJy8lJ2l0YWxpY0dRJmZhbHNlRicvJSxtYXRodmFyaWFudEdRJ25vcm1hbEYnLUkjbW9HRiQ2LVEqJmNvbG9uZXE7RidGMi8lJmZlbmNlR0YxLyUqc2VwYXJhdG9yR0YxLyUpc3RyZXRjaHlHRjEvJSpzeW1tZXRyaWNHRjEvJShsYXJnZW9wR0YxLyUubW92YWJsZWxpbWl0c0dGMS8lJ2FjY2VudEdGMS8lJ2xzcGFjZUdRLDAuMjc3Nzc3OGVtRicvJSdyc3BhY2VHRkktSSNtbkdGJDYkUSI1RidGMi1GNjYtUSI6RidGMkY5RjtGPUY/RkFGQ0ZFRkdGSi1GLDYlUSNuMkYnRi9GMkY1RkxGUC1GNjYtUSJ+RidGMkY5RjtGPUY/RkFGQ0ZFL0ZIUSYwLjBlbUYnL0ZLRlotRiw2JVEiSkYnRi9GMkY1LUZNNiRRIjJGJ0YyRlAvJStleGVjdXRhYmxlR0YxRjI=">Qyg+SSNuMUc2IiIiJiEiIj5JI24yR0YlRiZGJz5JIkpHRiUiIiNGJw==</Equation></Text-field>
</Input>
</Group>
<Group labelreference="L5834" drawlabel="true">
<Input>
<Text-field prompt="&gt; " style="Maple Input" layout="Normal"><Equation executable="true" style="2D Input" input-equation="P1 := `&lt;,&gt;`(eval(ringmod(2, 3, 4, n1, n2), {seq(seq(phi[k, i] = phi[k], i = 1 .. 20), k = 1 .. J), seq(seq(lambda[k, i] = lambda[a, i], i = 1 .. 20), k = J+1 .. 20), seq(seq(lambda[k, i] = lambda[k, i], i = 1 .. 20), k = 1 .. J), seq(phi[i] = phi[a], i = J+1 .. 20)}));" display="LUklbXJvd0c2Iy9JK21vZHVsZW5hbWVHNiJJLFR5cGVzZXR0aW5nR0koX3N5c2xpYkdGJzYoLUkjbWlHRiQ2JVEjUDFGJy8lJ2l0YWxpY0dRJXRydWVGJy8lLG1hdGh2YXJpYW50R1EnaXRhbGljRictSSNtb0dGJDYtUSomY29sb25lcTtGJy9GM1Enbm9ybWFsRicvJSZmZW5jZUdRJmZhbHNlRicvJSpzZXBhcmF0b3JHRj0vJSlzdHJldGNoeUdGPS8lKnN5bW1ldHJpY0dGPS8lKGxhcmdlb3BHRj0vJS5tb3ZhYmxlbGltaXRzR0Y9LyUnYWNjZW50R0Y9LyUnbHNwYWNlR1EsMC4yNzc3Nzc4ZW1GJy8lJ3JzcGFjZUdGTC1JKG1mZW5jZWRHRiQ2Ji1GIzYlLUYsNiVRJWV2YWxGJ0YvRjItRlA2JC1GIzYnLUYsNiVRKHJpbmdtb2RGJ0YvRjItRlA2JC1GIzYsLUkjbW5HRiQ2JFEiMkYnRjktRjY2LVEiLEYnRjlGOy9GP0YxRkBGQkZERkZGSC9GS1EmMC4wZW1GJy9GTlEsMC4zMzMzMzMzZW1GJy1GXW82JFEiM0YnRjlGYG8tRl1vNiRRIjRGJ0Y5RmBvLUYsNiVRI24xRidGL0YyRmBvLUYsNiVRI24yRidGL0YyRjlGOUZgby1GUDYmLUYjNi4tRiw2JVEkc2VxRidGL0YyLUZQNiQtRiM2K0ZocC1GUDYkLUYjNiwtSSVtc3ViR0YkNiUtRiw2JVEmJnBoaTtGJy9GMEY9RjktRiM2Ji1GLDYlUSJrRidGL0YyRmBvLUYsNiVRImlGJ0YvRjJGOS8lL3N1YnNjcmlwdHNoaWZ0R1EiMEYnLUY2Ni1RIj1GJ0Y5RjtGPkZARkJGREZGRkhGSkZNLUZkcTYlRmZxLUYjNiRGXHJGOUZickZgb0ZfckZlci1GXW82JFEiMUYnRjktRjY2LVEjLi5GJ0Y5RjtGPkZARkJGREZGRkgvRktRLDAuMjIyMjIyMmVtRicvRk5GZW8tRl1vNiRRIzIwRidGOUY5RjlGYG9GXHJGZXJGXHNGX3MtRiw2JVEiSkYnRi9GMkY5RjlGYG9GaHAtRlA2JC1GIzYuLUZkcTYlRmZxLUYjNiRGX3JGOUZickZlci1GZHE2JUZmcS1GIzYkLUYsNiVRImFGJ0YvRjJGOUZickZgb0ZfckZlckZocy1GNjYtUSIrRidGOUY7Rj5GQEZCRkRGRkZIRmJzL0ZORmNzRlxzRl9zRmVzRjlGOUZgb0ZocC1GUDYkLUYjNitGaHAtRlA2JC1GIzYsLUZkcTYlLUYsNiVRKSZsYW1iZGE7RidGaXFGOUZqcUZickZlckZmdUZgb0ZfckZlckZcc0Zfc0Zlc0Y5RjlGYG9GXHJGZXJGXHNGX3NGaHNGOUY5RmBvRmhwLUZQNiQtRiM2LUZocC1GUDYkLUYjNixGZnVGZXItRmRxNiVGaHUtRiM2JkZndEZgb0ZfckY5RmJyRmBvRl9yRmVyRlxzRl9zRmVzRjlGOUZgb0ZcckZlckZoc0ZqdEZcc0Zfc0Zlc0Y5RjlGOUY5LyUlb3BlbkdRInxmckYnLyUmY2xvc2VHUSJ8aHJGJ0Y5RjlGOUY5L0ZodlEnJmxhbmc7RicvRlt3UScmcmFuZztGJy1GNjYtUSI7RidGOUY7RmNvRkBGQkZERkZGSEZkb0ZNLyUrZXhlY3V0YWJsZUdGPUY5">QyQ+SSNQMUc2Ii1JJDwsPkdJKF9zeXNsaWJHRiU2Iy1JJWV2YWxHJSpwcm90ZWN0ZWRHNiQtSShyaW5nbW9kR0YlNiciIiMiIiQiIiVJI24xR0YlSSNuMkdGJTwmLUkkc2VxR0YsNiQtRjg2JC8mSSRwaGlHRiU2JEkia0dGJUkiaUdGJSZGPjYjRkAvRkE7IiIiIiM/L0ZAO0ZGSSJKR0YlLUY4NiQtRjg2JC8mSSdsYW1iZGFHRiVGPyZGUTYkSSJhR0YlRkFGRC9GQDssJkZKRkZGRkZGRkctRjg2JC1GODYkL0ZQRlBGREZILUY4NiQvJkY+NiNGQSZGPjYjRlQvRkFGVkZG</Equation></Text-field>
</Input>
<Output>
<Text-field style="2D Output" layout="Maple Output"><Equation executable="false" style="2D Output" display="LUklbXJvd0c2Iy9JK21vZHVsZW5hbWVHNiJJLFR5cGVzZXR0aW5nR0koX3N5c2xpYkdGJzYoLUkjbWlHRiQ2JVEjUDFGJy8lJ2l0YWxpY0dRJXRydWVGJy8lLG1hdGh2YXJpYW50R1EnaXRhbGljRictSSNtb0dGJDYtUSM6PUYnL0YzUSdub3JtYWxGJy8lJmZlbmNlR1EmZmFsc2VGJy8lKnNlcGFyYXRvckdGPS8lKXN0cmV0Y2h5R0Y9LyUqc3ltbWV0cmljR0Y9LyUobGFyZ2VvcEdGPS8lLm1vdmFibGVsaW1pdHNHRj0vJSdhY2NlbnRHRj0vJSdsc3BhY2VHUSwwLjI3Nzc3NzhlbUYnLyUncnNwYWNlR0ZMLUkobWFjdGlvbkdGJDYlLUkobWZlbmNlZEdGJDYoLUYjNiYtSSdtdGFibGVHRiQ2OS1JJG10ckdGJDYqLUkkbXRkR0YkNigtRiM2Ji1GUzYkLUYjNiYtSSNtbkdGJDYkUSIxRidGOS1GNjYtUSgmbWludXM7RidGOUY7Rj5GQEZCRkRGRkZIL0ZLUSwwLjIyMjIyMjJlbUYnL0ZORmhvLUklbXN1YkdGJDYlLUYsNiVRJyYjOTY2O0YnL0YwRj1GOS1GIzYmRmBvLyUrZm9yZWdyb3VuZEdRKFswLDAsMF1GJy8lKXJlYWRvbmx5R0Y9RjkvJS9zdWJzY3JpcHRzaGlmdEdRIjBGJ0Y5RjktRjY2LVExJkludmlzaWJsZVRpbWVzO0YnRjlGO0Y+RkBGQkZERkZGSC9GS1EmMC4wZW1GJy9GTkZfcS1GW3A2JS1GLDYlUScmIzk1NTtGJ0ZgcEY5LUYjNihGYG8tRjY2LVEiLEYnRjlGOy9GP0YxRkBGQkZERkZGSEZecS9GTlEsMC4zMzMzMzMzZW1GJ0Zgb0ZjcEZmcEY5RmhwRjkvJSlyb3dhbGlnbkdRIUYnLyUsY29sdW1uYWxpZ25HRmByLyUrZ3JvdXBhbGlnbkdGYHIvJShyb3dzcGFuR0Zjby8lK2NvbHVtbnNwYW5HRmNvLUZobjYoLUYjNihGam9GW3EtRlM2JC1GIzYmRmBvRmRvLUZbcDYlRl1wLUYjNiYtRmFvNiRRIjJGJ0Y5RmNwRmZwRjlGaHBGOUY5RltxLUZbcDYlRmNxLUYjNihGZXNGaHFGZXNGY3BGZnBGOUZocEY5Rl5yRmFyRmNyRmVyRmdyLUZobjYoLUYjNipGam9GW3FGYXNGW3EtRlM2JC1GIzYmRmBvRmRvLUZbcDYlRl1wLUYjNiYtRiw2JVEiYUYnRi9GMkZjcEZmcEY5RmhwRjlGOUZbcS1GW3A2JUZjcS1GIzYoRmh0RmhxLUZhbzYkUSIzRidGOUZjcEZmcEY5RmhwRjlGXnJGYXJGY3JGZXJGZ3ItRmhuNigtRiM2LEZqb0ZbcUZhc0ZbcUZkdEZbcUZgdEZbcS1GW3A2JUZjcS1GIzYoRmh0RmhxLUZhbzYkUSI0RidGOUZjcEZmcEY5RmhwRjlGXnJGYXJGY3JGZXJGZ3ItRmhuNigtRiM2LEZqb0ZbcUZhc0ZbcS1JKG1zdWJzdXBHRiQ2J0ZdcEZmdEZlcy8lMXN1cGVyc2NyaXB0c2hpZnRHRmpwRmhwRltxRmB0RltxLUZbcDYlRmNxLUYjNihGaHRGaHEtRmFvNiRRIjVGJ0Y5RmNwRmZwRjlGaHBGOUZeckZhckZjckZlckZnckZeckZhckZjci1GZW42Ki1GaG42KC1GYW82JEZqcEY5Rl5yRmFyRmNyRmVyRmdyLUZobjYoLUYjNiZGXG9GW3EtRltwNiVGY3EtRiM2KEZgb0ZocUZlc0ZjcEZmcEY5RmhwRjlGXnJGYXJGY3JGZXJGZ3ItRmhuNigtRiM2KEZqb0ZbcUZdc0ZbcS1GW3A2JUZjcS1GIzYoRmVzRmhxRl91RmNwRmZwRjlGaHBGOUZeckZhckZjckZlckZnci1GaG42KC1GIzYqRmpvRltxRmFzRltxRmB0RltxRmZ1RjlGXnJGYXJGY3JGZXJGZ3ItRmhuNigtRiM2LEZqb0ZbcUZhc0ZbcUZkdEZbcUZgdEZbcUZmdkY5Rl5yRmFyRmNyRmVyRmdyRl5yRmFyRmNyLUZlbjYqRl93Rl93LUZobjYoLUYjNiZGXG9GW3EtRltwNiVGY3EtRiM2KEZgb0ZocUZfdUZjcEZmcEY5RmhwRjlGXnJGYXJGY3JGZXJGZ3ItRmhuNigtRiM2KEZqb0ZbcUZdc0ZbcS1GW3A2JUZjcS1GIzYoRmVzRmhxRmp1RmNwRmZwRjlGaHBGOUZeckZhckZjckZlckZnci1GaG42KC1GIzYqRmpvRltxRmFzRltxRmB0RltxRmZ2RjlGXnJGYXJGY3JGZXJGZ3JGXnJGYXJGY3ItRmVuNipGX3dGX3dGX3ctRmhuNigtRiM2JkZcb0ZbcS1GW3A2JUZjcS1GIzYoRmBvRmhxRmp1RmNwRmZwRjlGaHBGOUZeckZhckZjckZlckZnci1GaG42KC1GIzYoRmpvRltxRl1zRltxLUZbcDYlRmNxLUYjNihGZXNGaHFGanZGY3BGZnBGOUZocEY5Rl5yRmFyRmNyRmVyRmdyRl5yRmFyRmNyLUZlbjYqRl93Rl93Rl93Rl93LUZobjYoLUYjNiZGXG9GW3EtRltwNiVGY3EtRiM2KEZgb0ZocUZqdkZjcEZmcEY5RmhwRjlGXnJGYXJGY3JGZXJGZ3JGXnJGYXJGY3IvJSZhbGlnbkdRJWF4aXNGJy9GX3JRKWJhc2VsaW5lRicvRmJyUSdjZW50ZXJGJy9GZHJRJ3xmcmxlZnR8aHJGJy8lL2FsaWdubWVudHNjb3BlR0YxLyUsY29sdW1ud2lkdGhHUSVhdXRvRicvJSZ3aWR0aEdGalxsLyUrcm93c3BhY2luZ0dRJjEuMGV4RicvJS5jb2x1bW5zcGFjaW5nR1EmMC44ZW1GJy8lKXJvd2xpbmVzR1Elbm9uZUYnLyUsY29sdW1ubGluZXNHRmVdbC8lJmZyYW1lR0ZlXWwvJS1mcmFtZXNwYWNpbmdHUSwwLjRlbX4wLjVleEYnLyUqZXF1YWxyb3dzR0Y9LyUtZXF1YWxjb2x1bW5zR0Y9LyUtZGlzcGxheXN0eWxlR0Y9LyUlc2lkZUdRJnJpZ2h0RicvJTBtaW5sYWJlbHNwYWNpbmdHRmJdbEZjcEZmcEY5RjkvSSttc2VtYW50aWNzR0YkUSdNYXRyaXhGJy8lJW9wZW5HUSJbRicvJSZjbG9zZUdRIl1GJ0ZoXmwvJSthY3Rpb250eXBlR1EucnRhYmxlYWRkcmVzc0YnLyUpcnRhYmxlaWRHUSoxMDM1MzMzOTJGJ0ZjcEZmcEY5">LUknTWF0cml4RzYkJSpwcm90ZWN0ZWRHSShfc3lzbGliRzYiNiMvSSQlaWRHRiciKiNSTE41</Equation></Text-field>
</Output>
</Group>
<Group labelreference="L5850" drawlabel="true">
<Input>
<Text-field prompt="&gt; " style="Maple Input" layout="Normal"><Equation executable="true" style="2D Input" input-equation="kappa1 := Matvec(P1):" display="LUklbXJvd0c2Iy9JK21vZHVsZW5hbWVHNiJJLFR5cGVzZXR0aW5nR0koX3N5c2xpYkdGJzYrLUkjbWlHRiQ2JVEna2FwcGExRicvJSdpdGFsaWNHUSV0cnVlRicvJSxtYXRodmFyaWFudEdRJ2l0YWxpY0YnLUkjbW9HRiQ2LVEqJmNvbG9uZXE7RicvRjNRJ25vcm1hbEYnLyUmZmVuY2VHUSZmYWxzZUYnLyUqc2VwYXJhdG9yR0Y9LyUpc3RyZXRjaHlHRj0vJSpzeW1tZXRyaWNHRj0vJShsYXJnZW9wR0Y9LyUubW92YWJsZWxpbWl0c0dGPS8lJ2FjY2VudEdGPS8lJ2xzcGFjZUdRLDAuMjc3Nzc3OGVtRicvJSdyc3BhY2VHRkwtRiw2JVEnTWF0dmVjRidGL0YyLUkobWZlbmNlZEdGJDYkLUYjNiQtRiw2JVEjUDFGJ0YvRjJGOUY5LUY2Ni1RIjpGJ0Y5RjtGPkZARkJGREZGRkhGSkZNLUY2Ni1RIn5GJ0Y5RjtGPkZARkJGREZGRkgvRktRJjAuMGVtRicvRk5GW28tRiw2I1EhRicvJStleGVjdXRhYmxlR0Y9Rjk=">QyQ+SSdrYXBwYTFHNiItSSdNYXR2ZWNHRiU2I0kjUDFHRiUhIiI=</Equation></Text-field>
</Input>
</Group>
<Group labelreference="L5851" drawlabel="true">
<Input>
<Text-field prompt="&gt; " style="Maple Input" layout="Normal"><Equation executable="true" style="2D Input" input-equation="pars1 := `&lt;,&gt;`(seq(op(i, indets(kappa1)), i = 1 .. nops(indets(kappa1)))):" display="LUklbXJvd0c2Iy9JK21vZHVsZW5hbWVHNiJJLFR5cGVzZXR0aW5nR0koX3N5c2xpYkdGJzYoLUkjbWlHRiQ2JVEmcGFyczFGJy8lJ2l0YWxpY0dRJXRydWVGJy8lLG1hdGh2YXJpYW50R1EnaXRhbGljRictSSNtb0dGJDYtUSomY29sb25lcTtGJy9GM1Enbm9ybWFsRicvJSZmZW5jZUdRJmZhbHNlRicvJSpzZXBhcmF0b3JHRj0vJSlzdHJldGNoeUdGPS8lKnN5bW1ldHJpY0dGPS8lKGxhcmdlb3BHRj0vJS5tb3ZhYmxlbGltaXRzR0Y9LyUnYWNjZW50R0Y9LyUnbHNwYWNlR1EsMC4yNzc3Nzc4ZW1GJy8lJ3JzcGFjZUdGTC1JKG1mZW5jZWRHRiQ2Ji1GIzYlLUYsNiVRJHNlcUYnRi9GMi1GUDYkLUYjNiwtRiw2JVEjb3BGJ0YvRjItRlA2JC1GIzYnLUYsNiVRImlGJ0YvRjItRjY2LVEiLEYnRjlGOy9GP0YxRkBGQkZERkZGSC9GS1EmMC4wZW1GJy9GTlEsMC4zMzMzMzMzZW1GJy1GLDYlUSdpbmRldHNGJ0YvRjItRlA2JC1GIzYkLUYsNiVRJ2thcHBhMUYnRi9GMkY5RjlGOUY5Rl9vRlxvLUY2Ni1RIj1GJ0Y5RjtGPkZARkJGREZGRkhGSkZNLUkjbW5HRiQ2JFEiMUYnRjktRjY2LVEjLi5GJ0Y5RjtGPkZARkJGREZGRkgvRktRLDAuMjIyMjIyMmVtRicvRk5GZG8tRiw2JVElbm9wc0YnRi9GMi1GUDYkLUYjNiVGZ29Gam9GOUY5RjlGOUY5RjkvJSVvcGVuR1EnJmxhbmc7RicvJSZjbG9zZUdRJyZyYW5nO0YnLUY2Ni1RIjpGJ0Y5RjtGPkZARkJGREZGRkhGSkZNLyUrZXhlY3V0YWJsZUdGPUY5">QyQ+SSZwYXJzMUc2Ii1JJDwsPkdJKF9zeXNsaWJHRiU2Iy1JJHNlcUclKnByb3RlY3RlZEc2JC1JI29wR0YsNiRJImlHRiUtSSdpbmRldHNHRiw2I0kna2FwcGExR0YlL0YxOyIiIi1JJW5vcHNHRiw2I0YyISIi</Equation></Text-field>
</Input>
</Group>
<Group labelreference="L5849" drawlabel="true">
<Input>
<Text-field prompt="&gt; " style="Maple Input" layout="Normal"><Equation executable="true" style="2D Input" input-equation="D1 := Dmat(kappa1, pars1):" display="LUklbXJvd0c2Iy9JK21vZHVsZW5hbWVHNiJJLFR5cGVzZXR0aW5nR0koX3N5c2xpYkdGJzYpLUkjbWlHRiQ2JVEjRDFGJy8lJ2l0YWxpY0dRJXRydWVGJy8lLG1hdGh2YXJpYW50R1EnaXRhbGljRictSSNtb0dGJDYtUSomY29sb25lcTtGJy9GM1Enbm9ybWFsRicvJSZmZW5jZUdRJmZhbHNlRicvJSpzZXBhcmF0b3JHRj0vJSlzdHJldGNoeUdGPS8lKnN5bW1ldHJpY0dGPS8lKGxhcmdlb3BHRj0vJS5tb3ZhYmxlbGltaXRzR0Y9LyUnYWNjZW50R0Y9LyUnbHNwYWNlR1EsMC4yNzc3Nzc4ZW1GJy8lJ3JzcGFjZUdGTC1GLDYlUSVEbWF0RidGL0YyLUkobWZlbmNlZEdGJDYkLUYjNictRiw2JVEna2FwcGExRidGL0YyLUY2Ni1RIixGJ0Y5RjsvRj9GMUZARkJGREZGRkgvRktRJjAuMGVtRicvRk5RLDAuMzMzMzMzM2VtRictRiw2JVEmcGFyczFGJ0YvRjIvJStleGVjdXRhYmxlR0Y9RjlGOS1GNjYtUSI6RidGOUY7Rj5GQEZCRkRGRkZIRkpGTUZfb0Y5">QyQ+SSNEMUc2Ii1JJURtYXRHRiU2JEkna2FwcGExR0YlSSZwYXJzMUdGJSEiIg==</Equation></Text-field>
</Input>
</Group>
<Group labelreference="L5853" drawlabel="true">
<Input>
<Text-field prompt="&gt; " style="Maple Input" layout="Normal"><Equation executable="true" style="2D Input" input-equation="r := Rank(D1);" display="LUklbXJvd0c2Iy9JK21vZHVsZW5hbWVHNiJJLFR5cGVzZXR0aW5nR0koX3N5c2xpYkdGJzYwLUkjbWlHRiQ2JVEickYnLyUnaXRhbGljR1EldHJ1ZUYnLyUsbWF0aHZhcmlhbnRHUSdpdGFsaWNGJy1JI21vR0YkNi1RKiZjb2xvbmVxO0YnL0YzUSdub3JtYWxGJy8lJmZlbmNlR1EmZmFsc2VGJy8lKnNlcGFyYXRvckdGPS8lKXN0cmV0Y2h5R0Y9LyUqc3ltbWV0cmljR0Y9LyUobGFyZ2VvcEdGPS8lLm1vdmFibGVsaW1pdHNHRj0vJSdhY2NlbnRHRj0vJSdsc3BhY2VHUSwwLjI3Nzc3NzhlbUYnLyUncnNwYWNlR0ZMLUYsNiVRJVJhbmtGJ0YvRjItSShtZmVuY2VkR0YkNiQtRiM2JS1GLDYlUSNEMUYnRi9GMi8lK2V4ZWN1dGFibGVHRj1GOUY5LUY2Ni1RIjtGJ0Y5RjsvRj9GMUZARkJGREZGRkgvRktRJjAuMGVtRidGTS1GLDYlUSJkRidGL0YyRjUtRiw2JVEqRGltZW5zaW9uRidGL0YyLUZTNiQtRiM2JC1GLDYlUSZwYXJzMUYnRi9GMkY5RjktRjY2LVEoJm1pbnVzO0YnRjlGO0Y+RkBGQkZERkZGSC9GS1EsMC4yMjIyMjIyZW1GJy9GTkZdcEYrRmZuRlpGOQ==">QyY+SSJyRzYiLUklUmFua0dGJTYjSSNEMUdGJSIiIj5JImRHRiUsJi1JKkRpbWVuc2lvbkdGJTYjSSZwYXJzMUdGJUYqRiQhIiJGKg==</Equation></Text-field>
</Input>
<Output>
<Text-field style="2D Output" layout="Maple Output"><Equation executable="false" style="2D Output" display="LUklbXJvd0c2Iy9JK21vZHVsZW5hbWVHNiJJLFR5cGVzZXR0aW5nR0koX3N5c2xpYkdGJzYoLUkjbWlHRiQ2JVEickYnLyUnaXRhbGljR1EldHJ1ZUYnLyUsbWF0aHZhcmlhbnRHUSdpdGFsaWNGJy1JI21vR0YkNi1RIzo9RicvRjNRJ25vcm1hbEYnLyUmZmVuY2VHUSZmYWxzZUYnLyUqc2VwYXJhdG9yR0Y9LyUpc3RyZXRjaHlHRj0vJSpzeW1tZXRyaWNHRj0vJShsYXJnZW9wR0Y9LyUubW92YWJsZWxpbWl0c0dGPS8lJ2FjY2VudEdGPS8lJ2xzcGFjZUdRLDAuMjc3Nzc3OGVtRicvJSdyc3BhY2VHRkwtSSNtbkdGJDYkUSMxM0YnRjkvJStmb3JlZ3JvdW5kR1EoWzAsMCwwXUYnLyUpcmVhZG9ubHlHRj1GOQ==">IiM4</Equation></Text-field>
</Output>
<Output>
<Text-field style="2D Output" layout="Maple Output"><Equation executable="false" style="2D Output" display="LUklbXJvd0c2Iy9JK21vZHVsZW5hbWVHNiJJLFR5cGVzZXR0aW5nR0koX3N5c2xpYkdGJzYoLUkjbWlHRiQ2JVEiZEYnLyUnaXRhbGljR1EldHJ1ZUYnLyUsbWF0aHZhcmlhbnRHUSdpdGFsaWNGJy1JI21vR0YkNi1RIzo9RicvRjNRJ25vcm1hbEYnLyUmZmVuY2VHUSZmYWxzZUYnLyUqc2VwYXJhdG9yR0Y9LyUpc3RyZXRjaHlHRj0vJSpzeW1tZXRyaWNHRj0vJShsYXJnZW9wR0Y9LyUubW92YWJsZWxpbWl0c0dGPS8lJ2FjY2VudEdGPS8lJ2xzcGFjZUdRLDAuMjc3Nzc3OGVtRicvJSdyc3BhY2VHRkwtSSNtbkdGJDYkUSIyRidGOS8lK2ZvcmVncm91bmRHUShbMCwwLDBdRicvJSlyZWFkb25seUdGPUY5">IiIj</Equation></Text-field>
</Output>
</Group>
<Group labelreference="L5843" drawlabel="true">
<Input>
<Text-field prompt="&gt; " style="Maple Input" layout="Normal"><Equation executable="true" style="2D Input" input-equation="" display="LUklbXJvd0c2Iy9JK21vZHVsZW5hbWVHNiJJLFR5cGVzZXR0aW5nR0koX3N5c2xpYkdGJzYlLUkjbW9HRiQ2LVEiI0YnLyUsbWF0aHZhcmlhbnRHUSdub3JtYWxGJy8lJmZlbmNlR1EmZmFsc2VGJy8lKnNlcGFyYXRvckdGNC8lKXN0cmV0Y2h5R0Y0LyUqc3ltbWV0cmljR0Y0LyUobGFyZ2VvcEdGNC8lLm1vdmFibGVsaW1pdHNHRjQvJSdhY2NlbnRHRjQvJSdsc3BhY2VHUSYwLjBlbUYnLyUncnNwYWNlR0ZDLUkjbWlHRiQ2JVEzfnJlcGFybWV0ZXJpc2F0aW9uRicvJSdpdGFsaWNHRjRGL0Yv">NiI=</Equation><Equation executable="true" style="2D Input" input-equation="" display="LUklbXJvd0c2Iy9JK21vZHVsZW5hbWVHNiJJLFR5cGVzZXR0aW5nR0koX3N5c2xpYkdGJzYnLUkjbW9HRiQ2LVEifkYnLyUsbWF0aHZhcmlhbnRHUSdub3JtYWxGJy8lJmZlbmNlR1EmZmFsc2VGJy8lKnNlcGFyYXRvckdGNC8lKXN0cmV0Y2h5R0Y0LyUqc3ltbWV0cmljR0Y0LyUobGFyZ2VvcEdGNC8lLm1vdmFibGVsaW1pdHNHRjQvJSdhY2NlbnRHRjQvJSdsc3BhY2VHUSYwLjBlbUYnLyUncnNwYWNlR0ZDRitGKy8lK2V4ZWN1dGFibGVHRjRGLw==">NiI=</Equation><Equation executable="true" style="2D Input" input-equation="" display="LUklbXJvd0c2Iy9JK21vZHVsZW5hbWVHNiJJLFR5cGVzZXR0aW5nR0koX3N5c2xpYkdGJzYlLUkjbWlHRiQ2I1EhRicvJStleGVjdXRhYmxlR1EmZmFsc2VGJy8lLG1hdGh2YXJpYW50R1Enbm9ybWFsRic=">LUklbXJvd0c2Iy9JK21vZHVsZW5hbWVHNiJJLFR5cGVzZXR0aW5nR0koX3N5c2xpYkdGJzYjLUkjbWlHRiQ2I1EhRic=</Equation></Text-field>
</Input>
</Group>
<Group labelreference="L5847" drawlabel="true">
<Input>
<Text-field prompt="&gt; " style="Maple Input" layout="Normal"><Equation executable="true" style="2D Input" input-equation="s := `&lt;,&gt;`(phi[a], P1[1, 1], P1[2, 2], P1[3, 3], P1[4, 4], P1[5, 5], P1[1, 2], P1[2, 3], P1[3, 4], P1[4, 5], P1[1, 3], P1[1, 4], P1[1, 5]):" display="LUklbXJvd0c2Iy9JK21vZHVsZW5hbWVHNiJJLFR5cGVzZXR0aW5nR0koX3N5c2xpYkdGJzYoLUkjbWlHRiQ2JVEic0YnLyUnaXRhbGljR1EldHJ1ZUYnLyUsbWF0aHZhcmlhbnRHUSdpdGFsaWNGJy1JI21vR0YkNi1RKiZjb2xvbmVxO0YnL0YzUSdub3JtYWxGJy8lJmZlbmNlR1EmZmFsc2VGJy8lKnNlcGFyYXRvckdGPS8lKXN0cmV0Y2h5R0Y9LyUqc3ltbWV0cmljR0Y9LyUobGFyZ2VvcEdGPS8lLm1vdmFibGVsaW1pdHNHRj0vJSdhY2NlbnRHRj0vJSdsc3BhY2VHUSwwLjI3Nzc3NzhlbUYnLyUncnNwYWNlR0ZMLUkobWZlbmNlZEdGJDYmLUYjNkotSSVtc3ViR0YkNiUtRiw2JVEmJnBoaTtGJy9GMEY9RjktRiM2KC1GLDYlUSJhRidGL0YyLyUrZm9yZWdyb3VuZEdRKlswLDAsMjU1XUYnLyUrZXhlY3V0YWJsZUdGPS8lKXJlYWRvbmx5R0YxLyUwZm9udF9zdHlsZV9uYW1lR1EqMkR+T3V0cHV0RidGOS8lL3N1YnNjcmlwdHNoaWZ0R1EiMEYnLUY2Ni1RIixGJ0Y5RjsvRj9GMUZARkJGREZGRkgvRktRJjAuMGVtRicvRk5RLDAuMzMzMzMzM2VtRictRiw2JVEjUDFGJ0YvRjItRlA2Ji1GIzYnLUkjbW5HRiQ2JFEiMUYnRjlGZ29GZnBGXW9GOUY5LyUlb3BlbkdRIltGJy8lJmNsb3NlR1EiXUYnRmdvRl9wLUZQNiYtRiM2Jy1GZ3A2JFEiMkYnRjlGZ29GZHFGXW9GOUY5RmpwRl1xRmdvRl9wLUZQNiYtRiM2Jy1GZ3A2JFEiM0YnRjlGZ29GW3JGXW9GOUY5RmpwRl1xRmdvRl9wLUZQNiYtRiM2Jy1GZ3A2JFEiNEYnRjlGZ29GYnJGXW9GOUY5RmpwRl1xRmdvRl9wLUZQNiYtRiM2Jy1GZ3A2JFEiNUYnRjlGZ29GaXJGXW9GOUY5RmpwRl1xRmdvLUY2Ni1RIn5GJ0Y5RjtGPkZARkJGREZGRkhGW3AvRk5GXHBGX3AtRlA2Ji1GIzYnRmZwRmdvRmRxRl1vRjlGOUZqcEZdcUZnb0ZfcC1GUDYmLUYjNidGZHFGZ29GW3JGXW9GOUY5RmpwRl1xRmdvRl9wLUZQNiYtRiM2J0ZbckZnb0ZickZdb0Y5RjlGanBGXXFGZ29GX3AtRlA2Ji1GIzYnRmJyRmdvRmlyRl1vRjlGOUZqcEZdcUZnb0ZfcC1GUDYmLUYjNidGZnBGZ29GW3JGXW9GOUY5RmpwRl1xRmdvRl9wLUZQNiYtRiM2J0ZmcEZnb0ZickZdb0Y5RjlGanBGXXFGZ29GX3AtRlA2Ji1GIzYnRmZwRmdvRmlyRl1vRjlGOUZqcEZdcUZdb0Y5RjkvRltxUScmbGFuZztGJy9GXnFRJyZyYW5nO0YnLUY2Ni1RIjpGJ0Y5RjtGPkZARkJGREZGRkhGSkZNRl1vRjk=">QyQ+SSJzRzYiLUkkPCw+R0koX3N5c2xpYkdGJTYvJkkkcGhpR0YlNiNJImFHRiUmSSNQMUdGJTYkIiIiRjEmRi82JCIiI0Y0JkYvNiQiIiRGNyZGLzYkIiIlRjomRi82JCIiJkY9JkYvNiRGMUY0JkYvNiRGNEY3JkYvNiRGN0Y6JkYvNiRGOkY9JkYvNiRGMUY3JkYvNiRGMUY6JkYvNiRGMUY9ISIi</Equation></Text-field>
</Input>
</Group>
<Group labelreference="L5848" drawlabel="true">
<Input>
<Text-field prompt="&gt; " style="Maple Input" layout="Normal"><Equation executable="true" style="2D Input" input-equation="" display="LUklbXJvd0c2Iy9JK21vZHVsZW5hbWVHNiJJLFR5cGVzZXR0aW5nR0koX3N5c2xpYkdGJzYmLUkjbW9HRiQ2LVEiI0YnLyUsbWF0aHZhcmlhbnRHUSdub3JtYWxGJy8lJmZlbmNlR1EmZmFsc2VGJy8lKnNlcGFyYXRvckdGNC8lKXN0cmV0Y2h5R0Y0LyUqc3ltbWV0cmljR0Y0LyUobGFyZ2VvcEdGNC8lLm1vdmFibGVsaW1pdHNHRjQvJSdhY2NlbnRHRjQvJSdsc3BhY2VHUSYwLjBlbUYnLyUncnNwYWNlR0ZDLUkjbWlHRiQ2JVFYY2hlY2t+cmVwYXJhbWV0ZXJpc2F0aW9ufnRoZW9yZW1+YXBwbGllc34oc2hvdWxkfmJlfjApOkYnLyUnaXRhbGljR0Y0Ri8vJStleGVjdXRhYmxlR0Y0Ri8=">NiI=</Equation></Text-field>
</Input>
</Group>
<Group labelreference="L5846" drawlabel="true">
<Input>
<Text-field prompt="&gt; " style="Maple Input" layout="Normal"><Equation executable="true" style="2D Input" input-equation="Dimension(s)-Rank(Dmat(s, pars1));" display="LUklbXJvd0c2Iy9JK21vZHVsZW5hbWVHNiJJLFR5cGVzZXR0aW5nR0koX3N5c2xpYkdGJzYqLUkjbWlHRiQ2JVEqRGltZW5zaW9uRicvJSdpdGFsaWNHUSV0cnVlRicvJSxtYXRodmFyaWFudEdRJ2l0YWxpY0YnLUkobWZlbmNlZEdGJDYkLUYjNiUtRiw2JVEic0YnRi9GMi8lK2V4ZWN1dGFibGVHUSZmYWxzZUYnL0YzUSdub3JtYWxGJ0ZALUkjbW9HRiQ2LVEqJnVtaW51czA7RidGQC8lJmZlbmNlR0Y/LyUqc2VwYXJhdG9yR0Y/LyUpc3RyZXRjaHlHRj8vJSpzeW1tZXRyaWNHRj8vJShsYXJnZW9wR0Y/LyUubW92YWJsZWxpbWl0c0dGPy8lJ2FjY2VudEdGPy8lJ2xzcGFjZUdRLDAuMjIyMjIyMmVtRicvJSdyc3BhY2VHRlYtRiw2JVElUmFua0YnRi9GMi1GNjYkLUYjNiYtRiw2JVElRG1hdEYnRi9GMi1GNjYkLUYjNidGOi1GQzYtUSIsRidGQEZGL0ZJRjFGSkZMRk5GUEZSL0ZVUSYwLjBlbUYnL0ZYUSwwLjMzMzMzMzNlbUYnLUYsNiVRJnBhcnMxRidGL0YyRj1GQEZARj1GQEZALUZDNi1RIjtGJ0ZARkZGZG9GSkZMRk5GUEZSRmVvL0ZYUSwwLjI3Nzc3NzhlbUYnRj1GQA==">QyQsJi1JKkRpbWVuc2lvbkc2IjYjSSJzR0YmIiIiLUklUmFua0dGJjYjLUklRG1hdEdGJjYkRihJJnBhcnMxR0YmISIiRik=</Equation></Text-field>
</Input>
<Output>
<Text-field style="2D Output" layout="Maple Output"><Equation executable="false" style="2D Output">IiIh</Equation></Text-field>
</Output>
</Group><Presentation-Block>
<Group view="code" labelreference="L5845" drawlabel="true">
<Input>
<Text-field prompt="&gt; " style="Maple Input" layout="Normal"><Equation executable="true" style="2D Input" input-equation="A := solve({seq(s[i] = ss[i], i = 1 .. Dimension(s))}, {seq(pars1[i], i = 1 .. Dimension(pars1))}):" display="LUklbXJvd0c2Iy9JK21vZHVsZW5hbWVHNiJJLFR5cGVzZXR0aW5nR0koX3N5c2xpYkdGJzYpLUkjbWlHRiQ2JVEiQUYnLyUnaXRhbGljR1EldHJ1ZUYnLyUsbWF0aHZhcmlhbnRHUSdpdGFsaWNGJy1JI21vR0YkNi1RKiZjb2xvbmVxO0YnL0YzUSdub3JtYWxGJy8lJmZlbmNlR1EmZmFsc2VGJy8lKnNlcGFyYXRvckdGPS8lKXN0cmV0Y2h5R0Y9LyUqc3ltbWV0cmljR0Y9LyUobGFyZ2VvcEdGPS8lLm1vdmFibGVsaW1pdHNHRj0vJSdhY2NlbnRHRj0vJSdsc3BhY2VHUSwwLjI3Nzc3NzhlbUYnLyUncnNwYWNlR0ZMLUYsNiVRJnNvbHZlRidGL0YyLUkobWZlbmNlZEdGJDYkLUYjNictRlM2Ji1GIzYmLUYsNiVRJHNlcUYnRi9GMi1GUzYkLUYjNjAtRiw2JVEic0YnRi9GMi1GUzYmLUYjNiUtRiw2JVEiaUYnRi9GMi8lK2V4ZWN1dGFibGVHRj1GOUY5LyUlb3BlbkdRIltGJy8lJmNsb3NlR1EiXUYnLUY2Ni1RIj1GJ0Y5RjtGPkZARkJGREZGRkhGSkZNLUYsNiVRI3NzRidGL0YyRl9vLUY2Ni1RIixGJ0Y5RjsvRj9GMUZARkJGREZGRkgvRktRJjAuMGVtRicvRk5RLDAuMzMzMzMzM2VtRidGY29GXnAtSSNtbkdGJDYkUSIxRidGOS1GNjYtUSMuLkYnRjlGO0Y+RkBGQkZERkZGSC9GS1EsMC4yMjIyMjIyZW1GJy9GTkZpcC1GLDYlUSpEaW1lbnNpb25GJ0YvRjItRlM2JC1GIzYlRlxvRmZvRjlGOUZmb0Y5RjlGZm9GOUY5L0Zpb1EifGZyRicvRlxwUSJ8aHJGJ0ZkcC1GUzYmLUYjNiZGZW4tRlM2JC1GIzYtLUYsNiVRJnBhcnMxRidGL0YyRl9vRmRwRmNvRl5wRlxxRmBxRmZxLUZTNiQtRiM2JUZpckZmb0Y5RjlGZm9GOUY5RmZvRjlGOUZdckZfckZmb0Y5RjktRjY2LVEiOkYnRjlGO0Y+RkBGQkZERkZGSEZKRk1GZm9GOQ==">QyQ+SSJBRzYiLUkmc29sdmVHRiU2JDwjLUkkc2VxRyUqcHJvdGVjdGVkRzYkLyZJInNHRiU2I0kiaUdGJSZJI3NzR0YlRjEvRjI7IiIiLUkqRGltZW5zaW9uR0YlNiNGMDwjLUYrNiQmSSZwYXJzMUdGJUYxL0YyO0Y3LUY5NiNGPyEiIg==</Equation></Text-field>
</Input>
</Group>
<Group view="code" labelreference="L5852" drawlabel="true">
<Input>
<Text-field prompt="&gt; " style="Maple Input" layout="Normal"><Equation executable="true" style="2D Input" input-equation="kappa2 := Vector(kappa1):" display="LUklbXJvd0c2Iy9JK21vZHVsZW5hbWVHNiJJLFR5cGVzZXR0aW5nR0koX3N5c2xpYkdGJzZNLUkjbWlHRiQ2JVEoJiM5NTQ7MkYnLyUnaXRhbGljR1EldHJ1ZUYnLyUsbWF0aHZhcmlhbnRHUSdpdGFsaWNGJy1JI21vR0YkNi1RKiZjb2xvbmVxO0YnL0YzUSdub3JtYWxGJy8lJmZlbmNlR1EmZmFsc2VGJy8lKnNlcGFyYXRvckdGPS8lKXN0cmV0Y2h5R0Y9LyUqc3ltbWV0cmljR0Y9LyUobGFyZ2VvcEdGPS8lLm1vdmFibGVsaW1pdHNHRj0vJSdhY2NlbnRHRj0vJSdsc3BhY2VHUSwwLjI3Nzc3NzhlbUYnLyUncnNwYWNlR0ZMLUYsNiVRJ1ZlY3RvckYnRi9GMi1JKG1mZW5jZWRHRiQ2JC1GIzYlLUYsNiVRJ2thcHBhMUYnRi9GMi8lK2V4ZWN1dGFibGVHRj1GOUY5LUY2Ni1RIjpGJ0Y5RjtGPkZARkJGREZGRkhGSkZNLUknbXNwYWNlR0YkNiYvJSdoZWlnaHRHUSYwLjBleEYnLyUmd2lkdGhHUSYwLjBlbUYnLyUmZGVwdGhHRl5vLyUqbGluZWJyZWFrR1EobmV3bGluZUYnLUY2Ni1RIn5GJ0Y5RjtGPkZARkJGREZGRkgvRktGYW8vRk5GYW8tRjY2L1EkZm9yRicvJSVib2xkR0YxL0YzUSVib2xkRicvJStmb250d2VpZ2h0R0ZicEY7Rj5GQEZCRkRGRkZIRmpvRltwRmdvLUYsNiVRImlGJ0YvRjJGZ28tRjY2L1ElZnJvbUYnRl9wRmFwRmNwRjtGPkZARkJGREZGRkhGam9GW3BGZ28tSSNtbkdGJDYkUSIxRidGOUZnby1GNjYvUSN0b0YnRl9wRmFwRmNwRjtGPkZARkJGREZGRkhGam9GW3BGZ28tRiw2JVEqRGltZW5zaW9uRidGL0YyRlJGZ28tRjY2L1EjZG9GJ0ZfcEZhcEZjcEY7Rj5GQEZCRkRGRkZIRmpvRltwRmluRmdvRmdvRmdvRmdvRmdvRmdvRmdvLUYsNiVGLi9GMEY9RjktRlM2Ji1GIzYlLUYsNiVGZ3BGanFGOUZaRjlGOS8lJW9wZW5HUSJbRicvJSZjbG9zZUdRIl1GJ0Y1LUYsNiVRKXNpbXBsaWZ5RidGanFGOS1GUzYkLUYjNiYtRiw2JVEqYXBwbHlydWxlRidGanFGOS1GUzYkLUYjNigtRlM2Ji1GIzYnLUYsNiNRIUYnLUYjNiUtRiw2JVEkc2VxRidGL0YyLUZTNiQtRiM2LC1GLDYlUSNvcEYnRi9GMi1GUzYkLUYjNiZGZXAtRjY2LVEiLEYnRjlGOy9GP0YxRkBGQkZERkZGSEZqby9GTlEsMC4zMzMzMzMzZW1GJy1GLDYlUSJBRidGL0YyRjlGOUZcdUZlcC1GNjYtUSI9RidGOUY7Rj5GQEZCRkRGRkZIRkpGTUZbcS1GNjYtUSMuLkYnRjlGO0Y+RkBGQkZERkZGSC9GS1EsMC4yMjIyMjIyZW1GJ0ZbcC1GLDYlUSVub3BzRidGL0YyLUZTNiQtRiM2JC1GLDYlRmR1RmpxRjlGOUY5RjlGOUY5RmlzRlpGOUY5RmFyRmRyRlx1RlctRlM2Ji1GIzYlRmVwRlpGOUY5RmFyRmRyRlpGOUY5RlpGOUY5RmZuRmluRmdvLUY2Ni9RJGVuZEYnRl9wRmFwRmNwRjtGPkZARkJGREZGRkhGam9GW3BGZ29GZXFGZm5GWkY5">QyY+SSdrYXBwYTJHNiItSSdWZWN0b3JHNiQlKnByb3RlY3RlZEdJKF9zeXNsaWJHRiU2I0kna2FwcGExR0YlISIiPyhJImlHRiUiIiJGMC1JKkRpbWVuc2lvbkdGJUYrSSV0cnVlR0YpPiZGJDYjRi8tSSlzaW1wbGlmeUdGJTYjLUkqYXBwbHlydWxlR0YlNiQ3Iy1JJHNlcUdGKTYkLUkjb3BHRik2JEYvSSJBR0YlL0YvO0YwLUklbm9wc0dGKTYjRkQmRixGNkYt</Equation></Text-field>
</Input>
</Group></Presentation-Block>
<Group labelreference="L5868" drawlabel="true">
<Input>
<Text-field prompt="&gt; " style="Maple Input" layout="Normal"><Equation executable="true" style="2D Input" input-equation="" display="LUklbXJvd0c2Iy9JK21vZHVsZW5hbWVHNiJJLFR5cGVzZXR0aW5nR0koX3N5c2xpYkdGJzYlLUkjbWlHRiQ2I1EhRicvJStleGVjdXRhYmxlR1EmZmFsc2VGJy8lLG1hdGh2YXJpYW50R1Enbm9ybWFsRic=">LUklbXJvd0c2Iy9JK21vZHVsZW5hbWVHNiJJLFR5cGVzZXR0aW5nR0koX3N5c2xpYkdGJzYjLUkjbWlHRiQ2I1EhRic=</Equation></Text-field>
</Input>
</Group>
<Group labelreference="L5842" drawlabel="true">
<Input>
<Text-field prompt="&gt; " style="Maple Input" layout="Normal"><Equation executable="true" style="2D Input" input-equation="Ds := Dmat(kappa2, `&lt;,&gt;`(seq(ss[i], i = 1 .. Dimension(s)))):" display="LUklbXJvd0c2Iy9JK21vZHVsZW5hbWVHNiJJLFR5cGVzZXR0aW5nR0koX3N5c2xpYkdGJzYqLUkjbWlHRiQ2JVEjRHNGJy8lJ2l0YWxpY0dRJXRydWVGJy8lLG1hdGh2YXJpYW50R1EnaXRhbGljRictSSNtb0dGJDYtUSomY29sb25lcTtGJy9GM1Enbm9ybWFsRicvJSZmZW5jZUdRJmZhbHNlRicvJSpzZXBhcmF0b3JHRj0vJSlzdHJldGNoeUdGPS8lKnN5bW1ldHJpY0dGPS8lKGxhcmdlb3BHRj0vJS5tb3ZhYmxlbGltaXRzR0Y9LyUnYWNjZW50R0Y9LyUnbHNwYWNlR1EsMC4yNzc3Nzc4ZW1GJy8lJ3JzcGFjZUdGTC1GLDYlUSVEbWF0RidGL0YyLUkobWZlbmNlZEdGJDYkLUYjNiYtRiw2JVEpJmthcHBhOzJGJ0YvRjItRjY2LVEiLEYnRjlGOy9GP0YxRkBGQkZERkZGSC9GS1EmMC4wZW1GJy9GTlEsMC4zMzMzMzMzZW1GJy1GUzYmLUYjNiUtRiw2JVEkc2VxRidGL0YyLUZTNiQtRiM2LC1GLDYlUSNzc0YnRi9GMi1GUzYmLUYjNiQtRiw2JVEiaUYnRi9GMkY5RjkvJSVvcGVuR1EiW0YnLyUmY2xvc2VHUSJdRidGWkZecC1GNjYtUSI9RidGOUY7Rj5GQEZCRkRGRkZIRkpGTS1JI21uR0YkNiRRIjFGJ0Y5LUY2Ni1RIy4uRidGOUY7Rj5GQEZCRkRGRkZIL0ZLUSwwLjIyMjIyMjJlbUYnL0ZORmluLUYsNiVRKkRpbWVuc2lvbkYnRi9GMi1GUzYkLUYjNiQtRiw2JVEic0YnRi9GMkY5RjlGOUY5RjlGOS9GYnBRJyZsYW5nO0YnL0ZlcFEnJnJhbmc7RidGOUY5LUY2Ni1RIjpGJ0Y5RjtGPkZARkJGREZGRkhGSkZNLUknbXNwYWNlR0YkNiYvJSdoZWlnaHRHUSYwLjBleEYnLyUmd2lkdGhHRmluLyUmZGVwdGhHRmpyLyUqbGluZWJyZWFrR1ElYXV0b0YnLUYsNiNRIUYnRjk=">QyQ+SSNEc0c2Ii1JJURtYXRHRiU2JEkna2FwcGEyR0YlLUkkPCw+R0koX3N5c2xpYkdGJTYjLUkkc2VxRyUqcHJvdGVjdGVkRzYkJkkjc3NHRiU2I0kiaUdGJS9GNTsiIiItSSpEaW1lbnNpb25HRiU2I0kic0dGJSEiIg==</Equation><Equation executable="true" style="2D Input" input-equation="" display="LUklbXJvd0c2Iy9JK21vZHVsZW5hbWVHNiJJLFR5cGVzZXR0aW5nR0koX3N5c2xpYkdGJzYlLUkjbWlHRiQ2I1EhRicvJStleGVjdXRhYmxlR1EmZmFsc2VGJy8lLG1hdGh2YXJpYW50R1Enbm9ybWFsRic=">LUklbXJvd0c2Iy9JK21vZHVsZW5hbWVHNiJJLFR5cGVzZXR0aW5nR0koX3N5c2xpYkdGJzYjLUkjbWlHRiQ2I1EhRic=</Equation></Text-field>
</Input>
</Group>
<Group labelreference="L5854" drawlabel="true">
<Input>
<Text-field prompt="&gt; " style="Maple Input" layout="Normal"><Equation executable="true" style="2D Input" input-equation="r := Rank(Ds);" display="LUklbXJvd0c2Iy9JK21vZHVsZW5hbWVHNiJJLFR5cGVzZXR0aW5nR0koX3N5c2xpYkdGJzYxLUkjbWlHRiQ2JVEickYnLyUnaXRhbGljR1EldHJ1ZUYnLyUsbWF0aHZhcmlhbnRHUSdpdGFsaWNGJy1JI21vR0YkNi1RKiZjb2xvbmVxO0YnL0YzUSdub3JtYWxGJy8lJmZlbmNlR1EmZmFsc2VGJy8lKnNlcGFyYXRvckdGPS8lKXN0cmV0Y2h5R0Y9LyUqc3ltbWV0cmljR0Y9LyUobGFyZ2VvcEdGPS8lLm1vdmFibGVsaW1pdHNHRj0vJSdhY2NlbnRHRj0vJSdsc3BhY2VHUSwwLjI3Nzc3NzhlbUYnLyUncnNwYWNlR0ZMLUYsNiVRJVJhbmtGJ0YvRjItSShtZmVuY2VkR0YkNiQtRiM2JS1GLDYlUSNEc0YnRi9GMi8lK2V4ZWN1dGFibGVHRj1GOUY5LUY2Ni1RIjtGJ0Y5RjsvRj9GMUZARkJGREZGRkgvRktRJjAuMGVtRidGTS1GNjYtUSJ+RidGOUY7Rj5GQEZCRkRGRkZIRmpuL0ZORltvLUYsNiVRImRGJ0YvRjJGNS1GLDYlUSpEaW1lbnNpb25GJ0YvRjItRlM2JC1GIzYlLUYsNiVRInNGJ0YvRjJGWkY5RjktRjY2LVEoJm1pbnVzO0YnRjlGO0Y+RkBGQkZERkZGSC9GS1EsMC4yMjIyMjIyZW1GJy9GTkZhcEYrRmZuRlpGOQ==">QyY+SSJyRzYiLUklUmFua0dGJTYjSSNEc0dGJSIiIj5JImRHRiUsJi1JKkRpbWVuc2lvbkdGJTYjSSJzR0YlRipGJCEiIkYq</Equation></Text-field>
</Input>
<Output>
<Text-field style="2D Output" layout="Maple Output"><Equation executable="false" style="2D Output" display="LUklbXJvd0c2Iy9JK21vZHVsZW5hbWVHNiJJLFR5cGVzZXR0aW5nR0koX3N5c2xpYkdGJzYoLUkjbWlHRiQ2JVEickYnLyUnaXRhbGljR1EldHJ1ZUYnLyUsbWF0aHZhcmlhbnRHUSdpdGFsaWNGJy1JI21vR0YkNi1RIzo9RicvRjNRJ25vcm1hbEYnLyUmZmVuY2VHUSZmYWxzZUYnLyUqc2VwYXJhdG9yR0Y9LyUpc3RyZXRjaHlHRj0vJSpzeW1tZXRyaWNHRj0vJShsYXJnZW9wR0Y9LyUubW92YWJsZWxpbWl0c0dGPS8lJ2FjY2VudEdGPS8lJ2xzcGFjZUdRLDAuMjc3Nzc3OGVtRicvJSdyc3BhY2VHRkwtSSNtbkdGJDYkUSMxM0YnRjkvJStmb3JlZ3JvdW5kR1EoWzAsMCwwXUYnLyUpcmVhZG9ubHlHRj1GOQ==">IiM4</Equation></Text-field>
</Output>
<Output>
<Text-field style="2D Output" layout="Maple Output"><Equation executable="false" style="2D Output" display="LUklbXJvd0c2Iy9JK21vZHVsZW5hbWVHNiJJLFR5cGVzZXR0aW5nR0koX3N5c2xpYkdGJzYoLUkjbWlHRiQ2JVEiZEYnLyUnaXRhbGljR1EldHJ1ZUYnLyUsbWF0aHZhcmlhbnRHUSdpdGFsaWNGJy1JI21vR0YkNi1RIzo9RicvRjNRJ25vcm1hbEYnLyUmZmVuY2VHUSZmYWxzZUYnLyUqc2VwYXJhdG9yR0Y9LyUpc3RyZXRjaHlHRj0vJSpzeW1tZXRyaWNHRj0vJShsYXJnZW9wR0Y9LyUubW92YWJsZWxpbWl0c0dGPS8lJ2FjY2VudEdGPS8lJ2xzcGFjZUdRLDAuMjc3Nzc3OGVtRicvJSdyc3BhY2VHRkwtSSNtbkdGJDYkUSIwRidGOS8lK2ZvcmVncm91bmRHUShbMCwwLDBdRicvJSlyZWFkb25seUdGPUY5">IiIh</Equation></Text-field>
</Output>
</Group>
<Group labelreference="L5866" drawlabel="true">
<Input>
<Text-field prompt="&gt; " style="Maple Input" layout="Normal"><Equation executable="true" style="2D Input" input-equation="" display="LUklbXJvd0c2Iy9JK21vZHVsZW5hbWVHNiJJLFR5cGVzZXR0aW5nR0koX3N5c2xpYkdGJzYmLUkjbW9HRiQ2LVEiI0YnLyUsbWF0aHZhcmlhbnRHUSdub3JtYWxGJy8lJmZlbmNlR1EmZmFsc2VGJy8lKnNlcGFyYXRvckdGNC8lKXN0cmV0Y2h5R0Y0LyUqc3ltbWV0cmljR0Y0LyUobGFyZ2VvcEdGNC8lLm1vdmFibGVsaW1pdHNHRjQvJSdhY2NlbnRHRjQvJSdsc3BhY2VHUSYwLjBlbUYnLyUncnNwYWNlR0ZDLUkjbWlHRiQ2JVFobnN+aXN+YX5mdWxsfnJhbmt+cmVwYXJhbWV0ZXJpc2F0aW9ufnNvfndlfmNhbn5hcHBseX50aGVvcmVtfjJGJy8lJ2l0YWxpY0dGNEYvLyUrZXhlY3V0YWJsZUdGNEYv">NiI=</Equation></Text-field>
</Input>
</Group>
<Group labelreference="L5841" drawlabel="true">
<Input>
<Text-field prompt="&gt; " style="Maple Input" layout="Normal"><Equation executable="true" style="2D Input" input-equation="P2 := `&lt;,&gt;`(eval(age(n1, n2, 2, J+1), {seq(seq(phi[k, i] = phi[a], i = 1 .. 20), k = J+1 .. 10), seq(seq(phi[k, i] = phi[k], i = 1 .. 20), k = 1 .. J), seq(seq(beta[k, i] = beta[k], i = 1 .. 20), k = 2 .. J), seq(seq(lambda[k, i] = lambda[a, i], i = 1 .. 20), k = J+1 .. 20), seq(seq(lambda[k, i] = lambda[k, i], i = 1 .. 20), k = 1 .. J), seq(beta[J+1, i] = 1-(sum(beta[k], k = 2 .. J)), i = 1 .. 20)})):" display="LUklbXJvd0c2Iy9JK21vZHVsZW5hbWVHNiJJLFR5cGVzZXR0aW5nR0koX3N5c2xpYkdGJzYoLUkjbWlHRiQ2JVEjUDJGJy8lJ2l0YWxpY0dRJXRydWVGJy8lLG1hdGh2YXJpYW50R1EnaXRhbGljRictSSNtb0dGJDYtUSomY29sb25lcTtGJy9GM1Enbm9ybWFsRicvJSZmZW5jZUdRJmZhbHNlRicvJSpzZXBhcmF0b3JHRj0vJSlzdHJldGNoeUdGPS8lKnN5bW1ldHJpY0dGPS8lKGxhcmdlb3BHRj0vJS5tb3ZhYmxlbGltaXRzR0Y9LyUnYWNjZW50R0Y9LyUnbHNwYWNlR1EsMC4yNzc3Nzc4ZW1GJy8lJ3JzcGFjZUdGTC1JKG1mZW5jZWRHRiQ2Ji1GIzYmLUYsNiVRJWV2YWxGJ0YvRjItRlA2JC1GIzYnLUYsNiVRJGFnZUYnRi9GMi1GUDYkLUYjNiwtRiw2JVEjbjFGJ0YvRjItRjY2LVEiLEYnRjlGOy9GP0YxRkBGQkZERkZGSC9GS1EmMC4wZW1GJy9GTlEsMC4zMzMzMzMzZW1GJy1GLDYlUSNuMkYnRi9GMkZfby1JI21uR0YkNiRRIjJGJ0Y5Rl9vLUYsNiVRIkpGJ0YvRjItRjY2LVEiK0YnRjlGO0Y+RkBGQkZERkZGSC9GS1EsMC4yMjIyMjIyZW1GJy9GTkZlcC1GW3A2JFEiMUYnRjlGOUY5Rl9vLUZQNiYtRiM2NC1GLDYlUSRzZXFGJ0YvRjItRlA2JC1GIzYrRl5xLUZQNiQtRiM2LC1JJW1zdWJHRiQ2JS1GLDYlUScmYmV0YTtGJy9GMEY9RjktRiM2Ji1GLDYlUSJrRidGL0YyRl9vLUYsNiVRImlGJ0YvRjJGOS8lL3N1YnNjcmlwdHNoaWZ0R1EiMEYnLUY2Ni1RIj1GJ0Y5RjtGPkZARkJGREZGRkhGSkZNLUZqcTYlRlxyLUYjNiRGYnJGOUZockZfb0ZlckZbc0ZncC1GNjYtUSMuLkYnRjlGO0Y+RkBGQkZERkZGSEZkcC9GTkZkby1GW3A2JFEjMjBGJ0Y5RjlGOUZfb0ZickZbc0Zqb0Zic0ZecEY5RjlGX29GXnEtRlA2JC1GIzYwLUZqcTYlRlxyLUYjNihGXnBGYXBGZ3BGX29GZXJGOUZockZbc0ZncC1GNjYtUSgmbWludXM7RidGOUY7Rj5GQEZCRkRGRkZIRmRwRmZwLUY2Ni1RIn5GJ0Y5RjtGPkZARkJGREZGRkhGY29GZXMtRiw2JVEkc3VtRidGL0YyLUZQNiQtRiM2KkZec0Zfb0ZickZbc0Zqb0Zic0ZecEY5RjlGX29GZXJGW3NGZ3BGYnNGZnNGOUY5Rl9vRl5xLUZQNiQtRiM2K0ZecS1GUDYkLUYjNiwtRmpxNiUtRiw2JVEmJnBoaTtGJ0ZfckY5RmByRmhyRltzLUZqcTYlRmh1RmBzRmhyRl9vRmVyRltzRmdwRmJzRmZzRjlGOUZfb0ZickZbc0ZncEZic0ZecEY5RjlGX29GXnEtRlA2JC1GIzYtRl5xLUZQNiQtRiM2LEZmdUZbcy1GanE2JUZodS1GIzYkLUYsNiVRImFGJ0YvRjJGOUZockZfb0ZlckZbc0ZncEZic0Zmc0Y5RjlGX29GYnJGW3NGXnBGYXBGZ3BGYnMtRltwNiRRIzEwRidGOUY5RjlGX29GXnEtRlA2JC1GIzYrRl5xLUZQNiQtRiM2LC1GanE2JS1GLDYlUSkmbGFtYmRhO0YnRl9yRjlGYHJGaHJGW3NGZ3dGX29GZXJGW3NGZ3BGYnNGZnNGOUY5Rl9vRmJyRltzRmdwRmJzRl5wRjlGOUZfb0ZecS1GUDYkLUYjNi1GXnEtRlA2JC1GIzYrRmd3LUZqcTYlLUYjNiVGW3MtRmpxNiVGaXctRiM2JkZpdkZfb0ZlckY5RmhyRjktRiM2JC1GLDYjUSFGJ0Y5RmhyRl9vRmVyRltzRmdwRmJzRmZzRjlGOUZfb0ZickZbc0ZecEZhcEZncEZic0Zmc0Y5RjlGOUY5LyUlb3BlbkdRInxmckYnLyUmY2xvc2VHUSJ8aHJGJ0Y5RjlGXnlGOUY5L0ZieVEnJmxhbmc7RicvRmV5UScmcmFuZztGJy1GNjYtUSI6RidGOUY7Rj5GQEZCRkRGRkZIRkpGTS8lK2V4ZWN1dGFibGVHRj1GOQ==">QyQ+SSNQMkc2Ii1JJDwsPkdJKF9zeXNsaWJHRiU2Iy1JJWV2YWxHJSpwcm90ZWN0ZWRHNiQtSSRhZ2VHRiU2JkkjbjFHRiVJI24yR0YlIiIjLCZJIkpHRiUiIiJGNkY2PCgtSSRzZXFHRiw2JC1GOTYkLyZJJHBoaUdGJTYkSSJrR0YlSSJpR0YlJkY/NiNJImFHRiUvRkI7RjYiIz8vRkE7RjQiIzUtRjk2JC1GOTYkL0Y+JkY/NiNGQUZGL0ZBO0Y2RjUtRjk2JC1GOTYkLyZJJWJldGFHRiVGQCZGZW5GUkZGL0ZBO0YzRjUtRjk2JC1GOTYkLyZJJ2xhbWJkYUdGJUZAJkZfbzYkRkVGQkZGL0ZBO0Y0RkgtRjk2JC1GOTYkL0Zeb0Zeb0ZGRlMtRjk2JC8mRmVuNiRGNEZCLCZGNkY2LUkkc3VtRzYkRixGKDYkRmZuRmduISIiRkZGY3A=</Equation></Text-field>
</Input>
</Group>
<Group labelreference="L5835" drawlabel="true">
<Input>
<Text-field prompt="&gt; " style="Maple Input" layout="Normal"><Equation executable="true" style="2D Input" input-equation="kappa2 := Matvec(P2):" display="LUklbXJvd0c2Iy9JK21vZHVsZW5hbWVHNiJJLFR5cGVzZXR0aW5nR0koX3N5c2xpYkdGJzYqLUkjbWlHRiQ2JVEoJiM5NTQ7MkYnLyUnaXRhbGljR1EmZmFsc2VGJy8lLG1hdGh2YXJpYW50R1Enbm9ybWFsRictSSNtb0dGJDYtUSomY29sb25lcTtGJ0YyLyUmZmVuY2VHRjEvJSpzZXBhcmF0b3JHRjEvJSlzdHJldGNoeUdGMS8lKnN5bW1ldHJpY0dGMS8lKGxhcmdlb3BHRjEvJS5tb3ZhYmxlbGltaXRzR0YxLyUnYWNjZW50R0YxLyUnbHNwYWNlR1EsMC4yNzc3Nzc4ZW1GJy8lJ3JzcGFjZUdGSS1GLDYlUSdNYXR2ZWNGJy9GMFEldHJ1ZUYnL0YzUSdpdGFsaWNGJy1JKG1mZW5jZWRHRiQ2JC1GIzYkLUYsNiVRI1AyRidGT0ZRRjJGMi1GNjYtUSI6RidGMkY5RjtGPUY/RkFGQ0ZFRkdGSi1GNjYtUSJ+RidGMkY5RjtGPUY/RkFGQ0ZFL0ZIUSYwLjBlbUYnL0ZLRlxvLyUrZXhlY3V0YWJsZUdGMUYy">QyQ+SSdrYXBwYTJHNiItSSdNYXR2ZWNHRiU2I0kjUDJHRiUhIiI=</Equation></Text-field>
</Input>
</Group>
<Group labelreference="L5836" drawlabel="true">
<Input>
<Text-field prompt="&gt; " style="Maple Input" layout="Normal"><Equation executable="true" style="2D Input" input-equation="kappa22 := Vector(kappa2):" display="LUklbXJvd0c2Iy9JK21vZHVsZW5hbWVHNiJJLFR5cGVzZXR0aW5nR0koX3N5c2xpYkdGJzZNLUkjbWlHRiQ2JVEpJiM5NTQ7MjJGJy8lJ2l0YWxpY0dRJXRydWVGJy8lLG1hdGh2YXJpYW50R1EnaXRhbGljRictSSNtb0dGJDYtUSomY29sb25lcTtGJy9GM1Enbm9ybWFsRicvJSZmZW5jZUdRJmZhbHNlRicvJSpzZXBhcmF0b3JHRj0vJSlzdHJldGNoeUdGPS8lKnN5bW1ldHJpY0dGPS8lKGxhcmdlb3BHRj0vJS5tb3ZhYmxlbGltaXRzR0Y9LyUnYWNjZW50R0Y9LyUnbHNwYWNlR1EsMC4yNzc3Nzc4ZW1GJy8lJ3JzcGFjZUdGTC1GLDYlUSdWZWN0b3JGJ0YvRjItSShtZmVuY2VkR0YkNiQtRiM2JC1GLDYlUSgmIzk1NDsyRidGL0YyRjlGOS1GNjYtUSI6RidGOUY7Rj5GQEZCRkRGRkZIRkpGTS1JJ21zcGFjZUdGJDYmLyUnaGVpZ2h0R1EmMC4wZXhGJy8lJndpZHRoR1EmMC4wZW1GJy8lJmRlcHRoR0Zcby8lKmxpbmVicmVha0dRKG5ld2xpbmVGJy1GNjYtUSJ+RidGOUY7Rj5GQEZCRkRGRkZIL0ZLRl9vL0ZORl9vLUY2Ni9RJGZvckYnLyUlYm9sZEdGMS9GM1ElYm9sZEYnLyUrZm9udHdlaWdodEdGYHBGO0Y+RkBGQkZERkZGSEZob0Zpb0Zlby1GLDYlUSJpRidGL0YyRmVvLUY2Ni9RJWZyb21GJ0ZdcEZfcEZhcEY7Rj5GQEZCRkRGRkZIRmhvRmlvRmVvLUkjbW5HRiQ2JFEiMUYnRjlGZW8tRjY2L1EjdG9GJ0ZdcEZfcEZhcEY7Rj5GQEZCRkRGRkZIRmhvRmlvRmVvLUYsNiVRKkRpbWVuc2lvbkYnRi9GMkZSRmVvLUY2Ni9RI2RvRidGXXBGX3BGYXBGO0Y+RkBGQkZERkZGSEZob0Zpb0ZnbkZlb0Zlb0Zlb0Zlb0Zlb0Zlb0Zlb0YrLUZTNiYtRiM2JC1GLDYlRmVwL0YwRj1GOUY5RjkvJSVvcGVuR1EiW0YnLyUmY2xvc2VHUSJdRidGNS1GLDYlUSlzaW1wbGlmeUYnRlxyRjktRlM2JC1GIzYlLUYsNiVRKmFwcGx5cnVsZUYnRlxyRjktRlM2JC1GIzYnLUZTNiYtRiM2Ji1GLDYjUSFGJy1GIzYlLUYsNiVRJHNlcUYnRi9GMi1GUzYkLUYjNiwtRiw2JVEjb3BGJ0YvRjItRlM2JC1GIzYmRmNwLUY2Ni1RIixGJ0Y5RjsvRj9GMUZARkJGREZGRkhGaG8vRk5RLDAuMzMzMzMzM2VtRictRiw2JVEiQUYnRi9GMkY5RjlGaHRGY3AtRjY2LVEiPUYnRjlGO0Y+RkBGQkZERkZGSEZKRk1GaXAtRjY2LVEjLi5GJ0Y5RjtGPkZARkJGREZGRkgvRktRLDAuMjIyMjIyMmVtRidGaW8tRiw2JVElbm9wc0YnRi9GMi1GUzYkLUYjNiQtRiw2JUZgdUZcckY5RjlGOUY5RjlGOUZlc0Y5RjlGXXJGYHJGaHRGVy1GUzYmLUYjNiRGY3BGOUY5Rl1yRmByRjlGOUY5RjktRjY2LVEiO0YnRjlGO0ZbdUZARkJGREZGRkhGaG9GTUZnbkZlby1GNjYvUSRlbmRGJ0ZdcEZfcEZhcEY7Rj5GQEZCRkRGRkZIRmhvRmlvRmVvRmNxRlovJStleGVjdXRhYmxlR0Y9Rjk=">QyY+SShrYXBwYTIyRzYiLUknVmVjdG9yRzYkJSpwcm90ZWN0ZWRHSShfc3lzbGliR0YlNiNJJ2thcHBhMkdGJSEiIj8oSSJpR0YlIiIiRjAtSSpEaW1lbnNpb25HRiVGK0kldHJ1ZUdGKT4mRiQ2I0YvLUkpc2ltcGxpZnlHRig2Iy1JKmFwcGx5cnVsZUdGKDYkNyMtSSRzZXFHRik2JC1JI29wR0YpNiRGL0kiQUdGJS9GLztGMC1JJW5vcHNHRik2I0ZEJkYsRjZGLQ==</Equation></Text-field>
</Input>
</Group>
<Group labelreference="L5837" drawlabel="true">
<Input>
<Text-field prompt="&gt; " style="Maple Input" layout="Normal"><Equation executable="true" style="2D Input" input-equation="indets(kappa22)" display="LUklbXJvd0c2Iy9JK21vZHVsZW5hbWVHNiJJLFR5cGVzZXR0aW5nR0koX3N5c2xpYkdGJzYmLUkjbWlHRiQ2JVEnaW5kZXRzRicvJSdpdGFsaWNHUSV0cnVlRicvJSxtYXRodmFyaWFudEdRJ2l0YWxpY0YnLUkobWZlbmNlZEdGJDYkLUYjNiUtRiw2JVEoa2FwcGEyMkYnRi9GMi8lK2V4ZWN1dGFibGVHUSZmYWxzZUYnL0YzUSdub3JtYWxGJ0ZARj1GQA==">LUknaW5kZXRzRyUqcHJvdGVjdGVkRzYjSShrYXBwYTIyRzYi</Equation></Text-field>
</Input>
<Output>
<Text-field style="2D Output" layout="Maple Output"><Equation executable="false" style="2D Output">PDEmSSNzc0c2IjYjIiIiJkYkNiMiIiYmRiQ2IyIiKCZGJDYjIiIpJkYkNiMiIiomRiQ2IyIjNSZGJDYjIiM2JkYkNiMiIzcmRiQ2IyIjOCZJJWJldGFHRiU2IyIiIyZJJ2xhbWJkYUdGJTYkRiciIiUmRkU2JEZDRicmRkU2JEZDRkcmRkU2JEkiYUdGJUYnJkZFNiRGTkZD</Equation></Text-field>
</Output>
</Group>
<Group labelreference="L5840" drawlabel="true">
<Input>
<Text-field prompt="&gt; " style="Maple Input" layout="Normal"><Equation executable="true" style="2D Input" input-equation="par2dash := `&lt;,&gt;`(beta[2], lambda[1, 4], lambda[2, 1], lambda[2, 4], lambda[a, 1], lambda[a, 2]):" display="LUklbXJvd0c2Iy9JK21vZHVsZW5hbWVHNiJJLFR5cGVzZXR0aW5nR0koX3N5c2xpYkdGJzYoLUkjbWlHRiQ2JVEpcGFyMmRhc2hGJy8lJ2l0YWxpY0dRJXRydWVGJy8lLG1hdGh2YXJpYW50R1EnaXRhbGljRictSSNtb0dGJDYtUSomY29sb25lcTtGJy9GM1Enbm9ybWFsRicvJSZmZW5jZUdRJmZhbHNlRicvJSpzZXBhcmF0b3JHRj0vJSlzdHJldGNoeUdGPS8lKnN5bW1ldHJpY0dGPS8lKGxhcmdlb3BHRj0vJS5tb3ZhYmxlbGltaXRzR0Y9LyUnYWNjZW50R0Y9LyUnbHNwYWNlR1EsMC4yNzc3Nzc4ZW1GJy8lJ3JzcGFjZUdGTC1JKG1mZW5jZWRHRiQ2Ji1GIzYvLUklbXN1YkdGJDYlLUYsNiVRJyZiZXRhO0YnL0YwRj1GOS1GIzYoLUkjbW5HRiQ2JFEiMkYnRjkvJStmb3JlZ3JvdW5kR1EqWzAsMCwyNTVdRicvJStleGVjdXRhYmxlR0Y9LyUpcmVhZG9ubHlHRjEvJTBmb250X3N0eWxlX25hbWVHUSoyRH5PdXRwdXRGJ0Y5LyUvc3Vic2NyaXB0c2hpZnRHUSIwRictRjY2LVEiLEYnRjlGOy9GP0YxRkBGQkZERkZGSC9GS1EmMC4wZW1GJy9GTlEsMC4zMzMzMzMzZW1GJy1GVTYlLUYsNiVRKSZsYW1iZGE7RidGWkY5LUYjNiotRmhuNiRRIjFGJ0Y5RmhvLUZobjYkUSI0RidGOUZbb0Zeb0Zgb0Zib0Y5RmVvRmhvLUZVNiVGYnAtRiM2KkZnbkZob0ZncEZbb0Zeb0Zgb0Zib0Y5RmVvRmhvLUZVNiVGYnAtRiM2KkZnbkZob0ZqcEZbb0Zeb0Zgb0Zib0Y5RmVvRmhvLUZVNiVGYnAtRiM2Ki1GLDYlUSJhRidGL0YyRmhvRmdwRltvRl5vRmBvRmJvRjlGZW9GaG8tRlU2JUZicC1GIzYqRmlxRmhvRmduRltvRl5vRmBvRmJvRjlGZW9GXm9GOUY5LyUlb3BlbkdRJyZsYW5nO0YnLyUmY2xvc2VHUScmcmFuZztGJy1GNjYtUSI6RidGOUY7Rj5GQEZCRkRGRkZIRkpGTUZeb0Y5">QyQ+SSlwYXIyZGFzaEc2Ii1JJDwsPkdJKF9zeXNsaWJHRiU2KCZJJWJldGFHRiU2IyIiIyZJJ2xhbWJkYUdGJTYkIiIiIiIlJkYvNiRGLUYxJkYvNiRGLUYyJkYvNiRJImFHRiVGMSZGLzYkRjlGLSEiIg==</Equation></Text-field>
</Input>
</Group>
<Group labelreference="L5838" drawlabel="true">
<Input>
<Text-field prompt="&gt; " style="Maple Input" layout="Normal"><Equation executable="true" style="2D Input" input-equation="D22 := Dmat(kappa22, par2dash):" display="LUklbXJvd0c2Iy9JK21vZHVsZW5hbWVHNiJJLFR5cGVzZXR0aW5nR0koX3N5c2xpYkdGJzYpLUkjbWlHRiQ2JVEkRDIyRicvJSdpdGFsaWNHUSV0cnVlRicvJSxtYXRodmFyaWFudEdRJ2l0YWxpY0YnLUkjbW9HRiQ2LVEqJmNvbG9uZXE7RicvRjNRJ25vcm1hbEYnLyUmZmVuY2VHUSZmYWxzZUYnLyUqc2VwYXJhdG9yR0Y9LyUpc3RyZXRjaHlHRj0vJSpzeW1tZXRyaWNHRj0vJShsYXJnZW9wR0Y9LyUubW92YWJsZWxpbWl0c0dGPS8lJ2FjY2VudEdGPS8lJ2xzcGFjZUdRLDAuMjc3Nzc3OGVtRicvJSdyc3BhY2VHRkwtRiw2JVElRG1hdEYnRi9GMi1JKG1mZW5jZWRHRiQ2JC1GIzYnLUYsNiVRKSYjOTU0OzIyRidGL0YyLUY2Ni1RIixGJ0Y5RjsvRj9GMUZARkJGREZGRkgvRktRJjAuMGVtRicvRk5RLDAuMzMzMzMzM2VtRictRiw2JVEpcGFyMmRhc2hGJ0YvRjIvJStleGVjdXRhYmxlR0Y9RjlGOS1GNjYtUSI6RidGOUY7Rj5GQEZCRkRGRkZIRkpGTUZfb0Y5">QyQ+SSREMjJHNiItSSVEbWF0R0YlNiRJKGthcHBhMjJHRiVJKXBhcjJkYXNoR0YlISIi</Equation></Text-field>
</Input>
</Group>
<Group labelreference="L5844" drawlabel="true">
<Input>
<Text-field prompt="&gt; " style="Maple Input" layout="Normal"><Equation executable="true" style="2D Input" input-equation="Rank(D22);" display="LUklbXJvd0c2Iy9JK21vZHVsZW5hbWVHNiJJLFR5cGVzZXR0aW5nR0koX3N5c2xpYkdGJzYnLUkjbWlHRiQ2JVElUmFua0YnLyUnaXRhbGljR1EldHJ1ZUYnLyUsbWF0aHZhcmlhbnRHUSdpdGFsaWNGJy1JKG1mZW5jZWRHRiQ2JC1GIzYlLUYsNiVRJEQyMkYnRi9GMi8lK2V4ZWN1dGFibGVHUSZmYWxzZUYnL0YzUSdub3JtYWxGJ0ZALUkjbW9HRiQ2LVEiO0YnRkAvJSZmZW5jZUdGPy8lKnNlcGFyYXRvckdGMS8lKXN0cmV0Y2h5R0Y/LyUqc3ltbWV0cmljR0Y/LyUobGFyZ2VvcEdGPy8lLm1vdmFibGVsaW1pdHNHRj8vJSdhY2NlbnRHRj8vJSdsc3BhY2VHUSYwLjBlbUYnLyUncnNwYWNlR1EsMC4yNzc3Nzc4ZW1GJ0Y9RkA=">QyQtSSVSYW5rRzYiNiNJJEQyMkdGJSIiIg==</Equation></Text-field>
</Input>
<Output>
<Text-field style="2D Output" layout="Maple Output"><Equation executable="false" style="2D Output">IiIl</Equation></Text-field>
</Output>
</Group>
<Group labelreference="L5839" drawlabel="true">
<Input>
<Text-field prompt="&gt; " style="Maple Input" layout="Normal"><Equation executable="true" style="2D Input" input-equation="" display="LUklbXJvd0c2Iy9JK21vZHVsZW5hbWVHNiJJLFR5cGVzZXR0aW5nR0koX3N5c2xpYkdGJzYmLUkjbW9HRiQ2LVEiI0YnLyUsbWF0aHZhcmlhbnRHUSdub3JtYWxGJy8lJmZlbmNlR1EmZmFsc2VGJy8lKnNlcGFyYXRvckdGNC8lKXN0cmV0Y2h5R0Y0LyUqc3ltbWV0cmljR0Y0LyUobGFyZ2VvcEdGNC8lLm1vdmFibGVsaW1pdHNHRjQvJSdhY2NlbnRHRjQvJSdsc3BhY2VHUSYwLjBlbUYnLyUncnNwYWNlR0ZDLUkjbWlHRiQ2JVFkcH5SYW5rfmlzfjEzKzQ9MTcsfmJ1dH50aGVyZX5hcmV+MTl+cGFyYW1ldGVyc35pbn50aGlzfm1vZGVsLH50aGVyZWZvcmV+dGhlfmRlZmljZW55fmlzfjIuRicvJSdpdGFsaWNHRjRGLy8lK2V4ZWN1dGFibGVHRjRGLw==">NiI=</Equation></Text-field>
</Input>
</Group>
<Group labelreference="L5832" drawlabel="true">
<Input>
<Text-field prompt="&gt; " style="Maple Input" layout="Normal"><Equation executable="true" style="2D Input" input-equation="" display="LUklbXJvd0c2Iy9JK21vZHVsZW5hbWVHNiJJLFR5cGVzZXR0aW5nR0koX3N5c2xpYkdGJzYlLUkjbWlHRiQ2I1EhRicvJStleGVjdXRhYmxlR1EmZmFsc2VGJy8lLG1hdGh2YXJpYW50R1Enbm9ybWFsRic=">LUklbXJvd0c2Iy9JK21vZHVsZW5hbWVHNiJJLFR5cGVzZXR0aW5nR0koX3N5c2xpYkdGJzYjLUkjbWlHRiQ2I1EhRic=</Equation></Text-field>
</Input>
</Group><RTable handle="112802624">TTdSMApJNlJUQUJMRV9TQVZFLzExMjgwMjYyNFgsJSlhbnl0aGluZ0c2IkYlW2dsISIlISEhIzoiJiImKiYsJiIiIkYoJiUkcGhpRzYjRighIiJGKCYlJ2xhbWJkYUc2JEYoRihGKCIiIUYwRjBGMCooRilGKCwmRihGKCZGKjYjIiIjRixGKCZGLjYkRjVGNUYoKiZGJ0YoJkYuNiRGKEY1RihGMEYwRjAqKkYpRihGM0YoLCZGKEYoJkYqNiMlImFHRixGKCZGLjYkRj8iIiRGKCooRilGKEYyRigmRi42JEY1RkJGKComRidGKCZGLjYkRihGQkYoRjBGMCosRilGKEYzRihGPUYoRjxGKCZGLjYkRj8iIiVGKCoqRilGKEYzRihGPEYoRkpGKCooRilGKEYyRigmRi42JEY1RkxGKComRidGKCZGLjYkRihGTEYoRjAqLEYpRihGM0YoRj1GNUY8RigmRi42JEY/IiImRigqLEYpRihGM0YoRj1GKEY8RihGVUYoKipGKUYoRjNGKEY8RihGVUYoKihGKUYoRjJGKCZGLjYkRjVGV0YoKiZGJ0YoJkYuNiRGKEZXRihGJQ==</RTable><RTable handle="112803136">TTdSMApJNlJUQUJMRV9TQVZFLzExMjgwMzEzNlgsJSlhbnl0aGluZ0c2IkYlW2dsISIlISEhIzAiJiIkLCYqKCYlJWJldGFHNiMiIiMiIiIsJkYsRiwmJSRwaGlHRiohIiJGLCYlJ2xhbWJkYUc2JEYrRixGLEYsKigsJkYsRixGKEYwRiwsJkYsRiwmRi82IyUiYUdGMEYsJkYyNiRGOUYsRixGLCIiIUY8RjxGPCwmKipGKEYsRi5GLEY2RiwmRjI2JEY5RitGLEYsKipGNUYsRjdGLEY2RixGP0YsRiwsJiooRihGLEYtRiwmRjI2JEYrRitGLEYsKihGNUYsRjZGLEY/RixGLEY8RjxGPCwmKixGKEYsRi5GLEY3RixGNkYsJkYyNiRGOSIiJEYsRiwqKkY1RixGN0YrRjZGLEZJRixGLCwmKipGKEYsRi5GLEY2RixGSUYsRiwqKkY1RixGN0YsRjZGLEZJRixGLCwmKihGKEYsRi1GLCZGMjYkRitGS0YsRiwqKEY1RixGNkYsRklGLEYsRjxGPEYl</RTable><RTable handle="112803200">TTdSMApJNlJUQUJMRV9TQVZFLzExMjgwMzIwMFgsJSlhbnl0aGluZ0c2IkYlW2dsISIlISEhIysiJiIjLCYqLCYlJWJldGFHNiMiIiMiIiImJSRwaGlHRipGLCZGLjYjJSJhR0YrLCZGLEYsRi8hIiJGLCYlJ2xhbWJkYUc2JEYxIiIlRixGLCoqLCZGLEYsRihGM0YsRi8iIiRGMkYsRjRGLEYsLCYqLEYoRixGLUYsRi9GLEYyRixGNEYsRiwqKkY5RixGL0YrRjJGLEY0RixGLCwmKipGKEYsRi1GLEYyRixGNEYsRiwqKkY5RixGL0YsRjJGLEY0RixGLCwmKihGKEYsLCZGLEYsRi1GM0YsJkY1NiRGK0Y3RixGLCooRjlGLEYyRixGNEYsRiwiIiEsJiosRihGLEYtRixGL0Y6RjJGLCZGNTYkRjEiIiZGLEYsKipGOUYsRi9GN0YyRixGSkYsRiwsJiosRihGLEYtRixGL0YrRjJGLEZKRixGLCoqRjlGLEYvRjpGMkYsRkpGLEYsLCYqLEYoRixGLUYsRi9GLEYyRixGSkYsRiwqKkY5RixGL0YrRjJGLEZKRixGLCwmKipGKEYsRi1GLEYyRixGSkYsRiwqKkY5RixGL0YsRjJGLEZKRixGLCwmKihGKEYsRkNGLCZGNTYkRitGTEYsRiwqKEY5RixGMkYsRkpGLEYsRiU=</RTable><RTable handle="112803520">TTdSMApJNlJUQUJMRV9TQVZFLzExMjgwMzUyMFgsJSlhbnl0aGluZ0c2IkYlW2dsISIlISEhIyYiJiIiIiM8RiZGJkYmRiZGJQ==</RTable><RTable handle="103533392">TTdSMApJNlJUQUJMRV9TQVZFLzEwMzUzMzM5MlgsJSlhbnl0aGluZ0c2IkYlW2dsISIlISEhIzoiJiImKiYsJiIiIkYoJiUkcGhpRzYjRighIiJGKCYlJ2xhbWJkYUc2JEYoRihGKCIiIUYwRjBGMCooRilGKCwmRihGKCZGKjYjIiIjRixGKCZGLjYkRjVGNUYoKiZGJ0YoJkYuNiRGKEY1RihGMEYwRjAqKkYpRihGM0YoLCZGKEYoJkYqNiMlImFHRixGKCZGLjYkRj8iIiRGKCooRilGKEYyRigmRi42JEY1RkJGKComRidGKCZGLjYkRihGQkYoRjBGMCosRilGKEYzRihGPUYoRjxGKCZGLjYkRj8iIiVGKCoqRilGKEYzRihGPEYoRkpGKCooRilGKEYyRigmRi42JEY1RkxGKComRidGKCZGLjYkRihGTEYoRjAqLEYpRihGM0YoRj1GNUY8RigmRi42JEY/IiImRigqLEYpRihGM0YoRj1GKEY8RihGVUYoKipGKUYoRjNGKEY8RihGVUYoKihGKUYoRjJGKCZGLjYkRjVGV0YoKiZGJ0YoJkYuNiRGKEZXRihGJQ==</RTable>
</Worksheet>
