# Supplementary material for: Parameter redundancy in discrete state‐space and integrated models
Source: Biom J. 2016 Jun 30;58(5):1071–90. doi: 10.1002/bimj.201400239 (PMC5031231; doi:10.1002/bimj.201400239)
Supplement: Supplementary file 2 — Code [file BIMJ-58-1071-s002.zip › Example6.mw]

<?xml version="1.0" encoding="UTF-8"?>
<Worksheet>
<Version major="14" minor="0"/>
<Label-Scheme value="2" prefix=""/>
<View-Properties presentation="false"></View-Properties>
<MapleNet-Properties elisiondigitsbefore="100" labelling="true" indentamount="4" elisiontermsthreshold="10000" ansi="false" errorbreak="1" useclientjvm="true" echo="1" imaginaryunit="I" labelwidth="20" plotdriver="opengl" elisiondigitsafter="100" plotoutput="terminal" helpbrowser="standard" rtablesize="10" elisiontermsbefore="100" elisiondigitsthreshold="10000" typesetting="standard" plotdevice="inline" verboseproc="1" showassumed="1" errorcursor="false" longdelim="true" plotoptions="" quiet="false" elisiontermsafter="100" screenwidth="79" preplot="" prettyprint="3" displayprecision="-1" warnlevel="3" screenheight="25" latexwidth="6.0" postplot="" prompt="&gt; " ShowLabels="true"/>
<Styles><Font name="Ordered List 1" background="[255,255,255]" bold="false" executable="false" family="Times New Roman" foreground="[0,0,0]" italic="false" opaque="false" readonly="false" size="12" subscript="false" superscript="false" underline="false" placeholder="false"/>
<Font name="Annotation Text" background="[255,255,255]" bold="false" executable="false" family="Times New Roman" foreground="[0,0,0]" italic="false" opaque="false" readonly="false" size="12" subscript="false" superscript="false" underline="false" placeholder="false"/>
<Font name="Ordered List 2" background="[255,255,255]" bold="false" executable="false" family="Times New Roman" foreground="[0,0,0]" italic="false" opaque="false" readonly="false" size="12" subscript="false" superscript="false" underline="false" placeholder="false"/>
<Font name="Ordered List 3" background="[255,255,255]" bold="false" executable="false" family="Times New Roman" foreground="[0,0,0]" italic="false" opaque="false" readonly="false" size="12" subscript="false" superscript="false" underline="false" placeholder="false"/>
<Font name="Ordered List 4" background="[255,255,255]" bold="false" executable="false" family="Times New Roman" foreground="[0,0,0]" italic="false" opaque="false" readonly="false" size="12" subscript="false" superscript="false" underline="false" placeholder="false"/>
<Font name="Ordered List 5" background="[255,255,255]" bold="false" executable="false" family="Times New Roman" foreground="[0,0,0]" italic="false" opaque="false" readonly="false" size="12" subscript="false" superscript="false" underline="false" placeholder="false"/>
<Font name="Author" background="[255,255,255]" bold="false" executable="false" family="Times New Roman" foreground="[0,0,0]" italic="false" opaque="false" readonly="false" size="12" subscript="false" superscript="false" underline="false" placeholder="false"/>
<Font name="Annotation Title" background="[255,255,255]" bold="true" executable="false" family="Times New Roman" foreground="[0,0,0]" italic="false" opaque="false" readonly="false" size="18" subscript="false" superscript="false" underline="false" placeholder="false"/>
<Font name="Warning" background="[255,255,255]" bold="false" executable="false" family="Courier New" foreground="[0,0,255]" italic="false" opaque="false" readonly="true" size="12" subscript="false" superscript="false" underline="false" placeholder="false"/>
<Font name="Caption Reference" background="[255,255,255]" bold="true" executable="false" family="Times New Roman" foreground="[0,0,0]" italic="false" opaque="false" readonly="false" size="12" subscript="false" superscript="false" underline="false" placeholder="false"/>
<Font name="Maple Input Placeholder" background="[255,255,255]" bold="true" executable="true" family="Courier New" foreground="[200,0,200]" italic="false" opaque="false" readonly="false" size="12" subscript="false" superscript="false" underline="false" placeholder="true"/>
<Font name="Maple Plot" background="[255,255,255]" bold="false" executable="false" family="Times New Roman" foreground="[0,0,0]" italic="false" opaque="false" readonly="false" size="12" subscript="false" superscript="false" underline="false" placeholder="false"/>
<Font name="Code" background="[255,255,255]" bold="false" executable="false" family="Courier New" foreground="[255,0,0]" italic="false" opaque="false" readonly="false" size="12" subscript="false" superscript="false" underline="false" placeholder="false"/>
<Font name="Line Printed Output" background="[255,255,255]" bold="false" executable="false" family="Courier New" foreground="[0,0,255]" italic="false" opaque="false" readonly="true" size="12" subscript="false" superscript="false" underline="false" placeholder="false"/>
<Font name="Text Output" background="[255,255,255]" bold="false" executable="false" family="Courier New" foreground="[0,0,255]" italic="false" opaque="false" readonly="true" size="12" subscript="false" superscript="false" underline="false" placeholder="false"/>
<Font name="Diagnostic" background="[255,255,255]" bold="false" executable="false" family="Courier New" foreground="[40,120,40]" italic="false" opaque="false" readonly="true" size="12" subscript="false" superscript="false" underline="false" placeholder="false"/>
<Font name="2D Inert Output" background="[255,255,255]" bold="false" executable="true" family="Times New Roman" foreground="[144,144,144]" italic="false" opaque="false" readonly="false" size="12" subscript="false" superscript="false" underline="false" placeholder="false"/>
<Font name="Normal" background="[255,255,255]" bold="false" executable="false" family="Times New Roman" foreground="[0,0,0]" italic="false" opaque="false" readonly="false" size="12" subscript="false" superscript="false" underline="false" placeholder="false"/>
<Font name="Hyperlink" background="[255,255,255]" bold="false" executable="false" family="Times New Roma" foreground="[0,128,128]" italic="false" opaque="false" readonly="false" size="12" subscript="false" superscript="false" underline="true" placeholder="false"/>
<Font name="Maple Output" background="[255,255,255]" bold="false" executable="false" family="Times New Roman" foreground="[0,0,0]" italic="false" opaque="false" readonly="false" size="12" subscript="false" superscript="false" underline="false" placeholder="false"/>
<Font name="Dash Item" background="[255,255,255]" bold="false" executable="false" family="Times New Roman" foreground="[0,0,0]" italic="false" opaque="false" readonly="false" size="12" subscript="false" superscript="false" underline="false" placeholder="false"/>
<Font name="2D Math" background="[255,255,255]" bold="false" executable="false" family="Times New Roman" foreground="[0,0,0]" italic="false" opaque="false" readonly="false" size="12" subscript="false" superscript="false" underline="false" placeholder="false"/>
<Font name="Maple Input" background="[255,255,255]" bold="true" executable="true" family="Courier New" foreground="[255,0,0]" italic="false" opaque="false" readonly="false" size="12" subscript="false" superscript="false" underline="false" placeholder="false"/>
<Font name="2D Output" background="[255,255,255]" bold="false" executable="false" family="Times New Roman" foreground="[0,0,255]" italic="false" opaque="false" readonly="true" size="12" subscript="false" superscript="false" underline="false" placeholder="false"/>
<Font name="2D Input" background="[255,255,255]" bold="false" executable="true" family="Times New Roman" foreground="[0,0,0]" italic="false" opaque="false" readonly="false" size="12" subscript="false" superscript="false" underline="false" placeholder="false"/>
<Font name="HyperlinkError" background="[255,255,255]" bold="false" executable="false" family="Courier New" foreground="[255,0,255]" italic="false" opaque="false" readonly="true" size="12" subscript="false" superscript="false" underline="true" placeholder="false"/>
<Font name="Header and Footer" background="[255,255,255]" bold="false" executable="false" family="Times New Roman" foreground="[0,0,0]" italic="false" opaque="false" readonly="false" size="10" subscript="false" superscript="false" underline="false" placeholder="false"/>
<Font name="Error" background="[255,255,255]" bold="false" executable="false" family="Courier New" foreground="[255,0,255]" italic="false" opaque="false" readonly="true" size="12" subscript="false" superscript="false" underline="false" placeholder="false"/>
<Font name="Title" background="[255,255,255]" bold="true" executable="false" family="Times New Roman" foreground="[0,0,0]" italic="false" opaque="false" readonly="false" size="18" subscript="false" superscript="false" underline="false" placeholder="false"/>
<Font name="Heading 1" background="[255,255,255]" bold="true" executable="false" family="Times New Roma" foreground="[0,0,0]" italic="false" opaque="false" readonly="false" size="18" subscript="false" superscript="false" underline="false" placeholder="false"/>
<Font name="Text" background="[255,255,255]" bold="false" executable="false" family="Times New Roman" foreground="[0,0,0]" italic="false" opaque="false" readonly="false" size="12" subscript="false" superscript="false" underline="false" placeholder="false"/>
<Font name="Bullet Item" background="[255,255,255]" bold="false" executable="false" family="Times New Roman" foreground="[0,0,0]" italic="false" opaque="false" readonly="false" size="12" subscript="false" superscript="false" underline="false" placeholder="false"/>
<Font name="Heading 4" background="[255,255,255]" bold="false" executable="false" family="Times New Roma" foreground="[0,0,0]" italic="true" opaque="false" readonly="false" size="12" subscript="false" superscript="false" underline="false" placeholder="false"/>
<Font name="Equation Label" background="[255,255,255]" bold="true" executable="false" family="Times New Roman" foreground="[0,0,0]" italic="false" opaque="false" readonly="false" size="12" subscript="false" superscript="false" underline="false" placeholder="false"/>
<Font name="Heading 3" background="[255,255,255]" bold="true" executable="false" family="Times New Roma" foreground="[0,0,0]" italic="true" opaque="false" readonly="false" size="14" subscript="false" superscript="false" underline="false" placeholder="false"/>
<Font name="Heading 2" background="[255,255,255]" bold="true" executable="false" family="Times New Roma" foreground="[0,0,0]" italic="false" opaque="false" readonly="false" size="16" subscript="false" superscript="false" underline="false" placeholder="false"/>
<Font name="HyperlinkWarning" background="[255,255,255]" bold="false" executable="false" family="Courier New" foreground="[0,0,255]" italic="false" opaque="false" readonly="true" size="12" subscript="false" superscript="false" underline="true" placeholder="false"/>
<Font name="Dictionary Hyperlink" background="[255,255,255]" bold="false" executable="false" family="Times New Roma" foreground="[147,0,15]" italic="false" opaque="false" readonly="false" size="12" subscript="false" superscript="false" underline="true" placeholder="false"/>
<Font name="Caption Text" background="[255,255,255]" bold="true" executable="false" family="Times New Roman" foreground="[0,0,0]" italic="false" opaque="false" readonly="false" size="12" subscript="false" superscript="false" underline="false" placeholder="false"/>
<Font name="List Item" background="[255,255,255]" bold="false" executable="false" family="Times New Roman" foreground="[0,0,0]" italic="false" opaque="false" readonly="false" size="12" subscript="false" superscript="false" underline="false" placeholder="false"/>
<Layout name="Ordered List 1" alignment="left" bullet="numeric" firstindent="0" leftmargin="0" rightmargin="0" linespacing="0.0" spaceabove="3" spacebelow="3" linebreak="space" pagebreak-before="false" initial="-1" bulletsuffix=""/>
<Layout name="Ordered List 2" alignment="left" bullet="alphabetic" firstindent="0" leftmargin="36" rightmargin="0" linespacing="0.0" spaceabove="3" spacebelow="3" linebreak="space" pagebreak-before="false" initial="-1" bulletsuffix=""/>
<Layout name="Ordered List 3" alignment="left" bullet="roman" firstindent="0" leftmargin="72" rightmargin="0" linespacing="0.0" spaceabove="3" spacebelow="3" linebreak="space" pagebreak-before="false" initial="-1" bulletsuffix=""/>
<Layout name="Ordered List 4" alignment="left" bullet="ALPHABETIC" firstindent="0" leftmargin="108" rightmargin="0" linespacing="0.0" spaceabove="3" spacebelow="3" linebreak="space" pagebreak-before="false" initial="-1" bulletsuffix=""/>
<Layout name="Ordered List 5" alignment="left" bullet="ROMAN" firstindent="0" leftmargin="144" rightmargin="0" linespacing="0.0" spaceabove="3" spacebelow="3" linebreak="space" pagebreak-before="false" initial="-1" bulletsuffix=""/>
<Layout name="Author" alignment="centred" bullet="none" firstindent="0" leftmargin="0" rightmargin="0" linespacing="0.0" spaceabove="8" spacebelow="8" linebreak="space" pagebreak-before="false" initial="0" bulletsuffix=""/>
<Layout name="Warning" alignment="left" bullet="none" firstindent="0" leftmargin="0" rightmargin="0" linespacing="0.0" spaceabove="0" spacebelow="0" linebreak="space" pagebreak-before="false" initial="0" bulletsuffix=""/>
<Layout name="Annotation Title" alignment="centred" bullet="none" firstindent="0" leftmargin="0" rightmargin="0" linespacing="0.0" spaceabove="12" spacebelow="12" linebreak="space" pagebreak-before="false" initial="0" bulletsuffix=""/>
<Layout name="Maple Plot" alignment="centred" bullet="none" firstindent="0" leftmargin="0" rightmargin="0" linespacing="0.0" spaceabove="0" spacebelow="0" linebreak="space" pagebreak-before="false" initial="0" bulletsuffix=""/>
<Layout name="Line Printed Output" alignment="left" bullet="none" firstindent="0" leftmargin="0" rightmargin="0" linespacing="0.0" spaceabove="0" spacebelow="0" linebreak="any" pagebreak-before="false" initial="0" bulletsuffix=""/>
<Layout name="Text Output" alignment="left" bullet="none" firstindent="0" leftmargin="0" rightmargin="0" linespacing="0.0" spaceabove="0" spacebelow="0" linebreak="newline" pagebreak-before="false" initial="0" bulletsuffix=""/>
<Layout name="Diagnostic" alignment="left" bullet="none" firstindent="0" leftmargin="0" rightmargin="0" linespacing="0.0" spaceabove="0" spacebelow="0" linebreak="any" pagebreak-before="false" initial="0" bulletsuffix=""/>
<Layout name="Normal" alignment="left" bullet="none" firstindent="0" leftmargin="0" rightmargin="0" linespacing="0.0" spaceabove="0" spacebelow="0" linebreak="space" pagebreak-before="false" initial="0" bulletsuffix=""/>
<Layout name="Maple Output" alignment="centred" bullet="none" firstindent="0" leftmargin="0" rightmargin="0" linespacing="0.3" spaceabove="0" spacebelow="0" linebreak="space" pagebreak-before="false" initial="0" bulletsuffix=""/>
<Layout name="Dash Item" alignment="left" bullet="dash" firstindent="0" leftmargin="0" rightmargin="0" linespacing="0.0" spaceabove="3" spacebelow="3" linebreak="space" pagebreak-before="false" initial="0" bulletsuffix=""/>
<Layout name="HyperlinkError" alignment="left" bullet="none" firstindent="0" leftmargin="0" rightmargin="0" linespacing="0.0" spaceabove="0" spacebelow="0" linebreak="space" pagebreak-before="false" initial="0" bulletsuffix=""/>
<Layout name="Error" alignment="left" bullet="none" firstindent="0" leftmargin="0" rightmargin="0" linespacing="0.0" spaceabove="0" spacebelow="0" linebreak="space" pagebreak-before="false" initial="0" bulletsuffix=""/>
<Layout name="Title" alignment="centred" bullet="none" firstindent="0" leftmargin="0" rightmargin="0" linespacing="0.0" spaceabove="12" spacebelow="12" linebreak="space" pagebreak-before="false" initial="0" bulletsuffix=""/>
<Layout name="Heading 1" alignment="left" bullet="none" firstindent="0" leftmargin="0" rightmargin="0" linespacing="0.0" spaceabove="8" spacebelow="4" linebreak="space" pagebreak-before="false" initial="0" bulletsuffix=""/>
<Layout name="Bullet Item" alignment="left" bullet="dot" firstindent="0" leftmargin="0" rightmargin="0" linespacing="0.0" spaceabove="3" spacebelow="3" linebreak="space" pagebreak-before="false" initial="0" bulletsuffix=""/>
<Layout name="Heading 4" alignment="left" bullet="none" firstindent="0" leftmargin="0" rightmargin="0" linespacing="0.0" spaceabove="0" spacebelow="0" linebreak="space" pagebreak-before="false" initial="0" bulletsuffix=""/>
<Layout name="Heading 3" alignment="left" bullet="none" firstindent="0" leftmargin="0" rightmargin="0" linespacing="0.0" spaceabove="0" spacebelow="0" linebreak="space" pagebreak-before="false" initial="0" bulletsuffix=""/>
<Layout name="Heading 2" alignment="left" bullet="none" firstindent="0" leftmargin="0" rightmargin="0" linespacing="0.0" spaceabove="8" spacebelow="2" linebreak="space" pagebreak-before="false" initial="0" bulletsuffix=""/>
<Layout name="HyperlinkWarning" alignment="left" bullet="none" firstindent="0" leftmargin="0" rightmargin="0" linespacing="0.0" spaceabove="0" spacebelow="0" linebreak="space" pagebreak-before="false" initial="0" bulletsuffix=""/>
<Layout name="List Item" alignment="left" bullet="indent" firstindent="0" leftmargin="0" rightmargin="0" linespacing="0.0" spaceabove="3" spacebelow="3" linebreak="space" pagebreak-before="false" initial="0" bulletsuffix=""/>
<Pencil-style name="Pencil 5" pen-color="[255,0,0]" pen-height="5.0" pen-width="5.0" pen-opacity="1.0"/>
<Pencil-style name="Pencil 4" pen-color="[0,0,255]" pen-height="3.0" pen-width="3.0" pen-opacity="1.0"/>
<Pencil-style name="Pencil 3" pen-color="[0,0,0]" pen-height="3.0" pen-width="3.0" pen-opacity="1.0"/>
<Pencil-style name="Pencil 2" pen-color="[0,0,255]" pen-height="1.0" pen-width="1.0" pen-opacity="1.0"/>
<Pencil-style name="Pencil 1" pen-color="[0,0,0]" pen-height="1.0" pen-width="1.0" pen-opacity="1.0"/>
<Highlighter-style name="Highlighter 2" pen-color="[255,204,0]" pen-height="14.0" pen-width="14.0" pen-opacity="0.8"/>
<Highlighter-style name="Highlighter 1" pen-color="[255,153,255]" pen-height="12.0" pen-width="8.0" pen-opacity="0.8"/>
<Highlighter-style name="Highlighter 4" pen-color="[0,255,255]" pen-height="32.0" pen-width="32.0" pen-opacity="0.8"/>
<Highlighter-style name="Highlighter 3" pen-color="[51,255,0]" pen-height="24.0" pen-width="24.0" pen-opacity="0.8"/>
<Highlighter-style name="Highlighter 5" pen-color="[255,255,0]" pen-height="48.0" pen-width="48.0" pen-opacity="0.8"/>
</Styles>
<Task-table>
    <Task-category name="&lt;default&gt;">
    </Task-category>
</Task-table>
<Annotation-table>
    <Annotation-category name="&lt;default&gt;">
    </Annotation-category>
</Annotation-table>
<Task>
</Task><Presentation-Block>
<Group view="code" labelreference="L2554" drawlabel="true">
<Input>
<Text-field prompt="&gt; " style="Maple Input" layout="Normal"><Equation executable="true" style="2D Input" input-equation="" display="LUklbXJvd0c2Iy9JK21vZHVsZW5hbWVHNiJJLFR5cGVzZXR0aW5nR0koX3N5c2xpYkdGJzYmLUkjbW9HRiQ2LVEiI0YnLyUsbWF0aHZhcmlhbnRHUSdub3JtYWxGJy8lJmZlbmNlR1EmZmFsc2VGJy8lKnNlcGFyYXRvckdGNC8lKXN0cmV0Y2h5R0Y0LyUqc3ltbWV0cmljR0Y0LyUobGFyZ2VvcEdGNC8lLm1vdmFibGVsaW1pdHNHRjQvJSdhY2NlbnRHRjQvJSdsc3BhY2VHUSYwLjBlbUYnLyUncnNwYWNlR0ZDLUkjbWlHRiQ2JVFocUV4YW1wbGV+Nn5vZn5QYXJhbWV0ZXJ+UmVkdW5kYW5jeX5pbn5EaXNjcmV0ZX5TdGF0ZS1TcGFjZX5hbmR+SW50ZWdyYXRlZH5Nb2RlbHN+Ynl+RC5+Si5+Q29sZX5hbmR+Ui5TLn5NY0NyZWFGJy8lJ2l0YWxpY0dGNEYvLyUrZXhlY3V0YWJsZUdGNEYv">LUklbXJvd0c2Iy9JK21vZHVsZW5hbWVHNiJJLFR5cGVzZXR0aW5nR0koX3N5c2xpYkdGJzYkLUkjbW9HRiQ2LVEiI0YnLyUsbWF0aHZhcmlhbnRHUSdub3JtYWxGJy8lJmZlbmNlR1EmZmFsc2VGJy8lKnNlcGFyYXRvckdGNC8lKXN0cmV0Y2h5R0Y0LyUqc3ltbWV0cmljR0Y0LyUobGFyZ2VvcEdGNC8lLm1vdmFibGVsaW1pdHNHRjQvJSdhY2NlbnRHRjQvJSdsc3BhY2VHUSYwLjBlbUYnLyUncnNwYWNlR0ZDLUkjbWlHRiQ2JVFocUV4YW1wbGV+Nn5vZn5QYXJhbWV0ZXJ+UmVkdW5kYW5jeX5pbn5EaXNjcmV0ZX5TdGF0ZS1TcGFjZX5hbmR+SW50ZWdyYXRlZH5Nb2RlbHN+Ynl+RC5+Si5+Q29sZX5hbmR+Ui5TLn5NY0NyZWFGJy8lJ2l0YWxpY0dGNEYv</Equation></Text-field>
</Input>
</Group>
<Group view="code" labelreference="L2540" drawlabel="true">
<Input>
<Text-field prompt="&gt; " style="Maple Input" layout="Normal"><Equation executable="true" style="2D Input" input-equation="" display="LUklbXJvd0c2Iy9JK21vZHVsZW5hbWVHNiJJLFR5cGVzZXR0aW5nR0koX3N5c2xpYkdGJzYmLUkjbWlHRiQ2JVEocmVzdGFydEYnLyUnaXRhbGljR1EldHJ1ZUYnLyUsbWF0aHZhcmlhbnRHUSdpdGFsaWNGJy1JI21vR0YkNi1RIjtGJy9GM1Enbm9ybWFsRicvJSZmZW5jZUdRJmZhbHNlRicvJSpzZXBhcmF0b3JHRjEvJSlzdHJldGNoeUdGPS8lKnN5bW1ldHJpY0dGPS8lKGxhcmdlb3BHRj0vJS5tb3ZhYmxlbGltaXRzR0Y9LyUnYWNjZW50R0Y9LyUnbHNwYWNlR1EmMC4wZW1GJy8lJ3JzcGFjZUdRLDAuMjc3Nzc3OGVtRicvJStleGVjdXRhYmxlR0Y9Rjk=">LUklbXJvd0c2Iy9JK21vZHVsZW5hbWVHNiJJLFR5cGVzZXR0aW5nR0koX3N5c2xpYkdGJzYkLUkjbWlHRiQ2JVEocmVzdGFydEYnLyUnaXRhbGljR1EldHJ1ZUYnLyUsbWF0aHZhcmlhbnRHUSdpdGFsaWNGJy1JI21vR0YkNi1RIjtGJy9GM1Enbm9ybWFsRicvJSZmZW5jZUdRJmZhbHNlRicvJSpzZXBhcmF0b3JHRjEvJSlzdHJldGNoeUdGPS8lKnN5bW1ldHJpY0dGPS8lKGxhcmdlb3BHRj0vJS5tb3ZhYmxlbGltaXRzR0Y9LyUnYWNjZW50R0Y9LyUnbHNwYWNlR1EmMC4wZW1GJy8lJ3JzcGFjZUdRLDAuMjc3Nzc3OGVtRic=</Equation></Text-field>
</Input>
</Group>
<Group view="code" labelreference="L2541" drawlabel="true">
<Input>
<Text-field prompt="&gt; " style="Maple Input" layout="Normal"><Equation executable="true" style="2D Input" input-equation="with(LinearAlgebra):" display="LUklbXJvd0c2Iy9JK21vZHVsZW5hbWVHNiJJLFR5cGVzZXR0aW5nR0koX3N5c2xpYkdGJzYnLUkjbWlHRiQ2JVEld2l0aEYnLyUnaXRhbGljR1EldHJ1ZUYnLyUsbWF0aHZhcmlhbnRHUSdpdGFsaWNGJy1JKG1mZW5jZWRHRiQ2JC1GIzYlLUYsNiVRLkxpbmVhckFsZ2VicmFGJ0YvRjIvJStleGVjdXRhYmxlR1EmZmFsc2VGJy9GM1Enbm9ybWFsRidGQC1JI21vR0YkNi1RIjpGJ0ZALyUmZmVuY2VHRj8vJSpzZXBhcmF0b3JHRj8vJSlzdHJldGNoeUdGPy8lKnN5bW1ldHJpY0dGPy8lKGxhcmdlb3BHRj8vJS5tb3ZhYmxlbGltaXRzR0Y/LyUnYWNjZW50R0Y/LyUnbHNwYWNlR1EsMC4yNzc3Nzc4ZW1GJy8lJ3JzcGFjZUdGVkY9RkA=">QyQtSSV3aXRoRzYiNiNJLkxpbmVhckFsZ2VicmFHNiQlKnByb3RlY3RlZEdJKF9zeXNsaWJHRiUhIiI=</Equation></Text-field>
</Input>
</Group>
<Group view="code" labelreference="L2539" drawlabel="true">
<Input>
<Text-field prompt="&gt; " style="Maple Input" layout="Normal"><Equation executable="true" style="2D Input" input-equation="Dmat := proc (kappa, pars) local DD1, i, j; description &quot;Form the derivative matrix&quot;; with(LinearAlgebra); DD1 := Matrix(1 .. Dimension(pars), 1 .. Dimension(kappa)); for i to Dimension(pars) do for j to Dimension(kappa) do DD1[i, j] := diff(kappa[j], pars[i]) end do end do; DD1 end proc:" display="LUklbXJvd0c2Iy9JK21vZHVsZW5hbWVHNiJJLFR5cGVzZXR0aW5nR0koX3N5c2xpYkdGJzZmci1JI21pR0YkNiVRJURtYXRGJy8lJ2l0YWxpY0dRJXRydWVGJy8lLG1hdGh2YXJpYW50R1EnaXRhbGljRictSSNtb0dGJDYtUSJ+RicvRjNRJ25vcm1hbEYnLyUmZmVuY2VHUSZmYWxzZUYnLyUqc2VwYXJhdG9yR0Y9LyUpc3RyZXRjaHlHRj0vJSpzeW1tZXRyaWNHRj0vJShsYXJnZW9wR0Y9LyUubW92YWJsZWxpbWl0c0dGPS8lJ2FjY2VudEdGPS8lJ2xzcGFjZUdRJjAuMGVtRicvJSdyc3BhY2VHRkwtRjY2LVEqJmNvbG9uZXE7RidGOUY7Rj5GQEZCRkRGRkZIL0ZLUSwwLjI3Nzc3NzhlbUYnL0ZORlMtRjY2L1ElcHJvY0YnLyUlYm9sZEdGMS9GM1ElYm9sZEYnLyUrZm9udHdlaWdodEdGZW5GO0Y+RkBGQkZERkZGSEZKRk0tSShtZmVuY2VkR0YkNiQtRiM2Jy1GLDYlUSZrYXBwYUYnL0YwRj1GOS1GNjYuUSIsRidGL0YyRjsvRj9GMUZARkJGREZGRkhGSi9GTlEsMC4zMzMzMzMzZW1GJy1GLDYlUSVwYXJzRidGL0YyLyUrZXhlY3V0YWJsZUdGPUY5RjlGNS1JJ21zcGFjZUdGJDYmLyUnaGVpZ2h0R1EmMC4wZXhGJy8lJndpZHRoR0ZMLyUmZGVwdGhHRmFwLyUqbGluZWJyZWFrR1EobmV3bGluZUYnLUZdcDYmRl9wRmJwRmRwL0ZncFElYXV0b0YnLUY2Ni9RJmxvY2FsRidGWEZaRmZuRjtGPkZARkJGREZGRkhGSkZNRjUtRiw2JVEkREQxRidGL0YyLUY2Ni1GY29GOUY7RmRvRkBGQkZERkZGSEZKRmVvRjUtRiw2JVEiaUYnRi9GMkZjcUY1LUYsNiVRImpGJ0YvRjItRjY2LVEiO0YnRjlGO0Zkb0ZARkJGREZGRkhGSkZURlxwRlxwLUY2Ni9RLGRlc2NyaXB0aW9uRidGWEZaRmZuRjtGPkZARkJGREZGRkhGSi9GTlEsMC4yMjIyMjIyZW1GJ0Y1LUkjbXNHRiQ2I1E7Rm9ybX50aGV+ZGVyaXZhdGl2ZX5tYXRyaXhGJ0ZbckZccC1GLDYlUSV3aXRoRidGL0YyLUZpbjYkLUYjNiUtRiw2JVEuTGluZWFyQWxnZWJyYUYnRi9GMkZqb0Y5RjktRjY2LVEiOkYnRjlGO0Y+RkBGQkZERkZGSEZSRlRGXHBGXHBGYHFGNUZPLUYsNiVRJ01hdHJpeEYnRi9GMi1GaW42JC1GIzYtLUkjbW5HRiQ2JFEiMUYnRjktRjY2LVEjLi5GJ0Y5RjtGPkZARkJGREZGRkgvRktGYnJGTS1GLDYlUSpEaW1lbnNpb25GJ0YvRjItRmluNiQtRiM2JUZnb0Zqb0Y5RjlGY3FGW3RGX3RGY3QtRmluNiQtRiM2JUZdb0Zqb0Y5RjlGam9GOUY5RmFzRlxwLUY2Ni9RJGZvckYnRlhGWkZmbkY7Rj5GQEZCRkRGRkZIRkpGYXJGNUZlcUY1LUY2Ni9RJWZyb21GJ0ZYRlpGZm5GO0Y+RkBGQkZERkZGSEZidEZhckY1Rlt0RjUtRjY2L1EjdG9GJ0ZYRlpGZm5GO0Y+RkBGQkZERkZGSEZidEZhckY1RmN0RmZ0RjVGNS1GNjYvUSNkb0YnRlhGWkZmbkY7Rj5GQEZCRkRGRkZIRmJ0RmFyRjVGXHBGNUY1RjVGNUY1RjVGXnVGNUZocUY1RmF1RjVGW3RGNUZkdUY1RmN0Rmp0RjVGZ3VGNUZccEY1RjVGNUY1RjVGNUY1RjVGNUY1RjVGNUZgcS1GaW42Ji1GIzYnRmVxRmNxRmhxRmpvRjlGOS8lJW9wZW5HUSJbRicvJSZjbG9zZUdRIl1GJ0Y1Rk9GNS1GLDYlUSVkaWZmRidGL0YyLUZpbjYkLUYjNilGXW8tRmluNiYtRiM2JUZocUZqb0Y5RjlGXnZGYXZGY3FGZ28tRmluNiYtRiM2JUZlcUZqb0Y5RjlGXnZGYXZGam9GOUY5RjVGXHBGNUY1RjVGNUY1RjUtRjY2L1EkZW5kRidGWEZaRmZuRjtGPkZARkJGREZGRkgvRktGZm9GTUY1Rmd1RlxwRmN3RjVGZ3VGW3JGXHBGYHFGW3JGXHBGaXAtRjY2L0Zld0ZYRlpGZm5GO0Y+RkBGQkZERkZGSEZKRk0tRjY2L0Y4RlhGWkZmbkY7Rj5GQEZCRkRGRkZIRkpGTUZVLUY2Ni9GY3NGWEZaRmZuRjtGPkZARkJGREZGRkhGUkZURmpvRjk=">QyQ+SSVEbWF0RzYiZio2JEkma2FwcGFHRiVJJXBhcnNHRiU2JUkkREQxR0YlSSJpR0YlSSJqR0YlRiVGJUMmLUkld2l0aEc2JCUqcHJvdGVjdGVkR0koX3N5c2xpYkdGJTYjSS5MaW5lYXJBbGdlYnJhR0YxPjgkLUknTWF0cml4R0YlNiQ7IiIiLUkqRGltZW5zaW9uR0YlNiM5JTtGPC1GPjYjOSQ/KDglRjxGPEY9SSV0cnVlR0YyPyg4JkY8RjxGQkZHPiZGNzYkRkZGSS1JJWRpZmZHRjI2JCZGRDYjRkkmRkA2I0ZGRjc2I1E7Rm9ybX50aGV+ZGVyaXZhdGl2ZX5tYXRyaXhGJUYlRiUhIiI=</Equation></Text-field>
</Input>
</Group>
<Group view="code" labelreference="L2542" drawlabel="true">
<Input>
<Text-field prompt="&gt; " style="Maple Input" layout="Normal"><Equation executable="true" style="2D Input" input-equation="Matvec := proc (P) local sizekappa, i, j, kappa, kappaindex; description &quot;Converts a Matrix into a Vector of the matrix's non-zero enteries&quot;; with(LinearAlgebra); sizekappa := 0; for i to Dimension(P)[1] do for j to Dimension(P)[2] do if P[i, j] &lt;&gt; 0 then sizekappa := sizekappa+1 end if end do end do; kappa := Vector(sizekappa); kappaindex := 0; for i to Dimension(P)[1] do for j to Dimension(P)[2] do if P[i, j] &lt;&gt; 0 then kappaindex := kappaindex+1; kappa[kappaindex] := P[i, j] end if end do end do; kappa end proc:" display="LUklbXJvd0c2Iy9JK21vZHVsZW5hbWVHNiJJLFR5cGVzZXR0aW5nR0koX3N5c2xpYkdGJzZmW2wtSSNtaUdGJDYlUSdNYXR2ZWNGJy8lJ2l0YWxpY0dRJXRydWVGJy8lLG1hdGh2YXJpYW50R1EnaXRhbGljRictSSNtb0dGJDYtUSJ+RicvRjNRJ25vcm1hbEYnLyUmZmVuY2VHUSZmYWxzZUYnLyUqc2VwYXJhdG9yR0Y9LyUpc3RyZXRjaHlHRj0vJSpzeW1tZXRyaWNHRj0vJShsYXJnZW9wR0Y9LyUubW92YWJsZWxpbWl0c0dGPS8lJ2FjY2VudEdGPS8lJ2xzcGFjZUdRJjAuMGVtRicvJSdyc3BhY2VHRkwtRjY2LVEqJmNvbG9uZXE7RidGOUY7Rj5GQEZCRkRGRkZIL0ZLUSwwLjI3Nzc3NzhlbUYnL0ZORlMtRjY2L1ElcHJvY0YnLyUlYm9sZEdGMS9GM1ElYm9sZEYnLyUrZm9udHdlaWdodEdGZW5GO0Y+RkBGQkZERkZGSEZKRk0tSShtZmVuY2VkR0YkNiQtRiM2JS1GLDYlUSJQRidGL0YyLyUrZXhlY3V0YWJsZUdGPUY5RjktRiw2I1EhRictSSdtc3BhY2VHRiQ2Ji8lJ2hlaWdodEdRJjAuMGV4RicvJSZ3aWR0aEdGTC8lJmRlcHRoR0Zqby8lKmxpbmVicmVha0dRKG5ld2xpbmVGJ0Y1LUY2Ni9RJmxvY2FsRidGWEZaRmZuRjtGPkZARkJGREZGRkhGSkZNRjUtRiw2JVEqc2l6ZWthcHBhRidGL0YyLUY2Ni1RIixGJ0Y5RjsvRj9GMUZARkJGREZGRkhGSi9GTlEsMC4zMzMzMzMzZW1GJ0Y1LUYsNiVRImlGJ0YvRjJGaHBGNS1GLDYlUSJqRidGL0YyRmhwLUYsNiVRJmthcHBhRicvRjBGPUY5RmhwLUYsNiVRK2thcHBhaW5kZXhGJ0YvRjItRjY2LVEiO0YnRjlGO0ZbcUZARkJGREZGRkhGSkZURmVvRmVvLUY2Ni9RLGRlc2NyaXB0aW9uRidGWEZaRmZuRjtGPkZARkJGREZGRkhGSi9GTlEsMC4yMjIyMjIyZW1GJ0Y1LUkjbXNHRiQ2I1Fcb0NvbnZlcnRzfmF+TWF0cml4fmludG9+YX5WZWN0b3J+b2Z+dGhlfm1hdHJpeCdzfm5vbi16ZXJvfmVudGVyaWVzRidGW3JGZW8tRiw2JVEld2l0aEYnRi9GMi1GaW42JC1GIzYlLUYsNiVRLkxpbmVhckFsZ2VicmFGJ0YvRjJGYG9GOUY5LUY2Ni1RIjpGJ0Y5RjtGPkZARkJGREZGRkhGUkZURjVGNUZlcEY1Rk8tSSNtbkdGJDYkUSIwRidGOUZhc0Zlby1GNjYvUSRmb3JGJ0ZYRlpGZm5GO0Y+RkBGQkZERkZGSEZKRmFyRjVGXnFGNS1GNjYvUSVmcm9tRidGWEZaRmZuRjtGPkZARkJGREZGRkgvRktGYnJGYXJGNS1GZXM2JFEiMUYnRjlGNS1GNjYvUSN0b0YnRlhGWkZmbkY7Rj5GQEZCRkRGRkZIRl50RmFyRjUtRiw2JVEqRGltZW5zaW9uRidGL0YyRmhuLUZpbjYmLUYjNiVGX3RGYG9GOUY5LyUlb3BlbkdRIltGJy8lJmNsb3NlR1EiXUYnRjUtRjY2L1EjZG9GJ0ZYRlpGZm5GO0Y+RkBGQkZERkZGSEZedEZhckZlb0Y1RjVGNUY1RjVGaHNGNUZhcUY1Rlt0RjVGX3RGNUZidEY1RmV0RmhuLUZpbjYmLUYjNiUtRmVzNiRRIjJGJ0Y5RmBvRjlGOUZcdUZfdUY1RmJ1RmVvRjVGNUY1RjVGNUY1RjVGNUY1RjVGNS1GNjYvUSNpZkYnRlhGWkZmbkY7Rj5GQEZCRkRGRkZIRkpGYXJGNS1GaW42JC1GIzYqRl1vLUZpbjYmLUYjNidGXnFGaHBGYXFGYG9GOUY5Rlx1Rl91RjUtRjY2LVErJk5vdEVxdWFsO0YnRjlGO0Y+RkBGQkZERkZGSEZSRlRGNUZkc0Zgb0Y5RjlGNS1GNjYvUSV0aGVuRidGWEZaRmZuRjtGPkZARkJGREZGRkhGSkZNRjVGNUZlcEY1Rk9GNUZlcC1GNjYtUSIrRidGOUY7Rj5GQEZCRkRGRkZIRl50RmFyRl90RmFzRjVGNS1GNjYvUSRlbmRGJ0ZYRlpGZm5GO0Y+RkBGQkZERkZGSEZKRk1GNS1GNjYvRl52RlhGWkZmbkY7Rj5GQEZCRkRGRkZIRkpGTUZhc0Zlb0Y1RjVGNUY1RjUtRjY2L0Zid0ZYRlpGZm5GO0Y+RkBGQkZERkZGSC9GS0ZdcUZNRjVGYnVGZW9GZXdGNUZidUZbckZlby1GLDYlUSgma2FwcGE7RidGZ3FGOUY1Rk9GNS1GLDYlUSdWZWN0b3JGJ0YvRjItRmluNiQtRiM2JUZlcEZgb0Y5RjlGYXNGaHFGNUZPRmRzRmFzRmVvRmhzRjVGXnFGNUZbdEY1Rl90RjVGYnRGNUZldEZobkZodEY1RmJ1RmVvRjVGNUY1RjVGNUZoc0Y1RmFxRjVGW3RGNUZfdEY1RmJ0RjVGZXRGaG5GZXVGNUZidUZlb0Y1RjVGNUY1RjVGNUY1RjVGNUY1RjVGXHZGNUZfdkY1LUY2Ni9GXHdGWEZaRmZuRjtGPkZARkJGREZGRkhGZ3dGTUZlby1GNjYuRjhGL0YyRjtGPkZARkJGREZGRkhGSkZNRmR4RmR4RmR4RmR4RmR4RmR4RmR4RmR4RmR4RmR4RmR4RmR4RmR4RmR4RmhxRmR4LUY2Ni5GUUYvRjJGO0Y+RkBGQkZERkZGSEZSRlRGZHhGZHhGZHhGaHFGXXdGX3RGYXNGNS1GLDYlUScmIzk1NDtGJ0ZncUY5LUZpbjYmLUYjNiVGaHFGYG9GOUY5Rlx1Rl91RjVGT0Zdb0ZjdkZhc0Zlb0Y1RjVGNUY1RjVGNUY1RjVGNUY1RjVGZXdGNUZcdkZhc0Zlb0Y1RjVGNUY1RjVGZXdGNUZidUZhc0Zlb0Zld0Y1RmJ1RmFzRjVGNUZoeEZbckZlb0Zld0Y1RlVGYXNGYG9GOQ==">QyQ+SSdNYXR2ZWNHNiJmKjYjSSJQR0YlNidJKnNpemVrYXBwYUdGJUkiaUdGJUkiakdGJUkma2FwcGFHRiVJK2thcHBhaW5kZXhHRiVGJUYlQyktSSV3aXRoRzYkJSpwcm90ZWN0ZWRHSShfc3lzbGliR0YlNiNJLkxpbmVhckFsZ2VicmFHRjI+OCQiIiE/KDglIiIiRjwmLUkqRGltZW5zaW9uR0YlNiM5JDYjRjxJJXRydWVHRjM/KDgmRjxGPCZGPjYjIiIjRkNAJDAmRkE2JEY7RkVGOT5GOCwmRjhGPEY8Rjw+OCctSSdWZWN0b3JHRiU2I0Y4PjgoRjk/KEY7RjxGPEY9RkM/KEZFRjxGPEZGRkNAJEZKQyQ+RlUsJkZVRjxGPEY8PiZGUDYjRlVGS0ZQNiNRXG9Db252ZXJ0c35hfk1hdHJpeH5pbnRvfmF+VmVjdG9yfm9mfnRoZX5tYXRyaXgnc35ub24temVyb35lbnRlcmllc0YlRiVGJSEiIg==</Equation></Text-field>
</Input>
</Group></Presentation-Block><Presentation-Block>
<Group view="code" labelreference="L2537" drawlabel="true">
<Input>
<Text-field prompt="&gt; " style="Maple Input" layout="Normal"><Equation executable="true" style="2D Input" input-equation="logvector := proc (A) local i, lnA; description &quot;Finds ln of the entries of vector&quot;; with(LinearAlgebra); lnA := Vector(A); for i to Dimension(A) do lnA[i] := ln(A[i]) end do; lnA end proc:" display="LUklbXJvd0c2Iy9JK21vZHVsZW5hbWVHNiJJLFR5cGVzZXR0aW5nR0koX3N5c2xpYkdGJzZpby1JI21pR0YkNiVRKmxvZ3ZlY3RvckYnLyUnaXRhbGljR1EldHJ1ZUYnLyUsbWF0aHZhcmlhbnRHUSdpdGFsaWNGJy1JI21vR0YkNi1RIn5GJy9GM1Enbm9ybWFsRicvJSZmZW5jZUdRJmZhbHNlRicvJSpzZXBhcmF0b3JHRj0vJSlzdHJldGNoeUdGPS8lKnN5bW1ldHJpY0dGPS8lKGxhcmdlb3BHRj0vJS5tb3ZhYmxlbGltaXRzR0Y9LyUnYWNjZW50R0Y9LyUnbHNwYWNlR1EmMC4wZW1GJy8lJ3JzcGFjZUdGTC1GNjYtUSomY29sb25lcTtGJ0Y5RjtGPkZARkJGREZGRkgvRktRLDAuMjc3Nzc3OGVtRicvRk5GUy1GNjYvUSVwcm9jRicvJSVib2xkR0YxL0YzUSVib2xkRicvJStmb250d2VpZ2h0R0ZlbkY7Rj5GQEZCRkRGRkZIRkpGTS1JKG1mZW5jZWRHRiQ2JC1GIzYlLUYsNiVRIkFGJ0YvRjIvJStleGVjdXRhYmxlR0Y9RjlGOS1GLDYjUSFGJy1JJ21zcGFjZUdGJDYmLyUnaGVpZ2h0R1EmMC4wZXhGJy8lJndpZHRoR0ZMLyUmZGVwdGhHRmpvLyUqbGluZWJyZWFrR1EobmV3bGluZUYnLUY2Ni9RJmxvY2FsRidGWEZaRmZuRjtGPkZARkJGREZGRkhGSkZNRjUtRiw2JVEiaUYnRi9GMi1GNjYtUSIsRidGOUY7L0Y/RjFGQEZCRkRGRkZIRkovRk5RLDAuMzMzMzMzM2VtRictRiw2JVEkbG5BRidGL0YyLUY2Ni1RIjtGJ0Y5RjtGW3FGQEZCRkRGRkZIRkpGVEZlby1GNjYvUSxkZXNjcmlwdGlvbkYnRlhGWkZmbkY7Rj5GQEZCRkRGRkZIRkpGTUY1LUkjbXNHRiQ2I1FCRmluZHN+bG5+b2Z+dGhlfmVudHJpZXN+b2Z+dmVjdG9yRidGYXFGZW8tRiw2JVEld2l0aEYnRi9GMi1GaW42JC1GIzYlLUYsNiVRLkxpbmVhckFsZ2VicmFGJ0YvRjJGYG9GOUY5LUY2Ni1RIjpGJ0Y5RjtGPkZARkJGREZGRkhGUkZURmVvRjVGXnFGTy1GLDYlUSdWZWN0b3JGJ0YvRjJGaG5GYXFGZW8tRmZvNiZGaG9GW3BGXXAvRmBwUSVhdXRvRictRjY2L1EkZm9yRidGWEZaRmZuRjtGPkZARkJGREZGRkhGSkZNRjVGZXBGNS1GNjYvUSVmcm9tRidGWEZaRmZuRjtGPkZARkJGREZGRkhGSkZNRjUtSSNtbkdGJDYkUSIxRidGOUY1LUY2Ni9RI3RvRidGWEZaRmZuRjtGPkZARkJGREZGRkhGSkZNRjUtRiw2JVEqRGltZW5zaW9uRidGL0YyRmhuLUY2Ni9RI2RvRidGWEZaRmZuRjtGPkZARkJGREZGRkhGSkZNRmVvRjVGNUY1RjVGNUZecS1GaW42Ji1GIzYlRmVwRmBvRjlGOS8lJW9wZW5HUSJbRicvJSZjbG9zZUdRIl1GJ0Y1Rk8tRiw2JVEjbG5GJy9GMEY9RjktRmluNiQtRiM2JkZdb0ZidEZgb0Y5RjlGZXJGZW9GNS1GNjYvUSRlbmRGJ0ZYRlpGZm5GO0Y+RkBGQkZERkZGSEZKRk1GNUZfdEZlckY1RmVvRjVGXnFGYXFGZW9GZW9GZW9GZHUtRjY2L0Y4RlhGWkZmbkY7Rj5GQEZCRkRGRkZIRkpGTUZVLUY2Ni9GZ3JGWEZaRmZuRjtGPkZARkJGREZGRkhGUkZURmBvRjk=">QyQ+SSpsb2d2ZWN0b3JHNiJmKjYjSSJBR0YlNiRJImlHRiVJJGxuQUdGJUYlRiVDJi1JJXdpdGhHNiQlKnByb3RlY3RlZEdJKF9zeXNsaWJHRiU2I0kuTGluZWFyQWxnZWJyYUdGLz44JS1JJ1ZlY3RvckdGJTYjOSQ/KDgkIiIiRjwtSSpEaW1lbnNpb25HRiVGOEkldHJ1ZUdGMD4mRjU2I0Y7LUkjbG5HRiU2IyZGOUZCRjU2I1FCRmluZHN+bG5+b2Z+dGhlfmVudHJpZXN+b2Z+dmVjdG9yRiVGJUYlISIi</Equation></Text-field>
</Input>
</Group>
<Group view="code" labelreference="L2538" drawlabel="true">
<Input>
<Text-field prompt="&gt; " style="Maple Input" layout="Normal"><Equation executable="true" style="2D Input" input-equation="Estpars := proc (DD1, pars) local r, d, alphapre, alpha, PDE, FF, i, ans; description &quot;Finds the estimable set of parameters&quot;; with(LinearAlgebra); r := Rank(DD1); d := Dimension(pars)-r; alphapre := NullSpace(Transpose(DD1)); alpha := Matrix(d, Dimension(pars)); PDE := Vector(d); FF := f(seq(pars[i], i = 1 .. Dimension(pars))); for i to d do alpha[i, 1 .. Dimension(pars)] := alphapre[i]; PDE[i] := add((diff(FF, pars[j]))*alpha[i, j], j = 1 .. Dimension(pars)) end do; ans := pdsolve({seq(PDE[i] = 0, i = 1 .. d)}) end proc:" display="LUklbXJvd0c2Iy9JK21vZHVsZW5hbWVHNiJJLFR5cGVzZXR0aW5nR0koX3N5c2xpYkdGJzZedC1JI21pR0YkNiVRKEVzdHBhcnNGJy8lJ2l0YWxpY0dRJXRydWVGJy8lLG1hdGh2YXJpYW50R1EnaXRhbGljRictSSNtb0dGJDYtUSJ+RicvRjNRJ25vcm1hbEYnLyUmZmVuY2VHUSZmYWxzZUYnLyUqc2VwYXJhdG9yR0Y9LyUpc3RyZXRjaHlHRj0vJSpzeW1tZXRyaWNHRj0vJShsYXJnZW9wR0Y9LyUubW92YWJsZWxpbWl0c0dGPS8lJ2FjY2VudEdGPS8lJ2xzcGFjZUdRJjAuMGVtRicvJSdyc3BhY2VHRkwtRjY2LVEqJmNvbG9uZXE7RidGOUY7Rj5GQEZCRkRGRkZIL0ZLUSwwLjI3Nzc3NzhlbUYnL0ZORlMtRjY2L1ElcHJvY0YnLyUlYm9sZEdGMS9GM1ElYm9sZEYnLyUrZm9udHdlaWdodEdGZW5GO0Y+RkBGQkZERkZGSEZKRk0tSShtZmVuY2VkR0YkNiQtRiM2Jy1GLDYlUSRERDFGJ0YvRjItRjY2LVEiLEYnRjlGOy9GP0YxRkBGQkZERkZGSEZKL0ZOUSwwLjMzMzMzMzNlbUYnLUYsNiVRJXBhcnNGJ0YvRjIvJStleGVjdXRhYmxlR0Y9RjlGOS1GLDYjUSFGJy1JJ21zcGFjZUdGJDYmLyUnaGVpZ2h0R1EmMC4wZXhGJy8lJndpZHRoR0ZMLyUmZGVwdGhHRmNwLyUqbGluZWJyZWFrR1EobmV3bGluZUYnLUY2Ni9RJmxvY2FsRidGWEZaRmZuRjtGPkZARkJGREZGRkhGSkZNRjUtRiw2JVEickYnRi9GMkZgby1GLDYlUSJkRidGL0YyRmBvLUYsNiVRKWFscGhhcHJlRidGL0YyRmBvLUYsNiVRJmFscGhhRicvRjBGPUY5RmBvLUYsNiVRJFBERUYnRi9GMkZgby1GLDYlUSNGRkYnRi9GMkZgby1GLDYlUSJpRidGL0YyRmBvLUYsNiVRJGFuc0YnRi9GMi1GNjYtUSI7RidGOUY7RmNvRkBGQkZERkZGSEZKRlRGXnAtRjY2L1EsZGVzY3JpcHRpb25GJ0ZYRlpGZm5GO0Y+RkBGQkZERkZGSEZKRk1GNS1JI21zR0YkNiNRRkZpbmRzfnRoZX5lc3RpbWFibGV+c2V0fm9mfnBhcmFtZXRlcnNGJ0ZnckZecC1GLDYlUSV3aXRoRidGL0YyLUZpbjYkLUYjNiUtRiw2JVEuTGluZWFyQWxnZWJyYUYnRi9GMkZpb0Y5RjktRjY2LVEiOkYnRjlGO0Y+RkBGQkZERkZGSEZSRlRGXnAtRiw2JkZgcUYvRmlvRjItRjY2LkZRRmlvRjlGO0Y+RkBGQkZERkZGSEZSRlQtRiw2JlElUmFua0YnRi9GaW9GMi1GaW42JC1GIzYlRl1vRmlvRjlGOUZnckZecC1GLDYmRmNxRi9GaW9GMkZgdC1GLDYmUSpEaW1lbnNpb25GJ0YvRmlvRjItRmluNiUtRiM2JS1GLDYmRmhvRi9GaW9GMkZpb0Y5RmlvRjktRjY2LlEqJnVtaW51czA7RidGaW9GOUY7Rj5GQEZCRkRGRkZIL0ZLUSwwLjIyMjIyMjJlbUYnL0ZORmh1Rl50LUY2Ni5GXXRGaW9GOUY7Rj5GQEZCRkRGRkZIRlJGVEZecEZkcUY1Rk8tRiw2JVEqTnVsbFNwYWNlRidGL0YyLUZpbjYkLUYjNiYtRiw2JVEqVHJhbnNwb3NlRidGL0YyRmV0RmlvRjlGOUZbdEZecC1GLDYlUScmIzk0NTtGJ0ZqcUY5RjVGTy1GLDYlUSdNYXRyaXhGJ0YvRjItRmluNiQtRiM2KEZhcUZgby1GIzYmLUYsNiVGXXVGL0YyLUZpbjYkLUYjNiVGZm9GaW9GOUY5RmlvRjlGW3BGaW9GOUY5Rlt0RjVGW3JGNUZPRjUtRiw2JVEnVmVjdG9yRidGL0YyLUZpbjYkLUYjNiVGYXFGaW9GOUY5Rlt0Rl5wRl5yRjVGTy1GLDYlUSJmRidGL0YyLUZpbjYkLUYjNiYtRiw2JVEkc2VxRidGL0YyLUZpbjYkLUYjNi1GZm8tRmluNiYtRiM2JUZhckZpb0Y5RjkvJSVvcGVuR1EiW0YnLyUmY2xvc2VHUSJdRidGYG9GYXItRjY2LVEiPUYnRjlGO0Y+RkBGQkZERkZGSEZSRlQtSSNtbkdGJDYkUSIxRidGOS1GNjYtUSMuLkYnRjlGO0Y+RkBGQkZERkZGSEZndUZNRmJ3RmR3RmlvRjlGOUZpb0Y5RjlGW3RGXnAtRjY2L1EkZm9yRidGWEZaRmZuRjtGPkZARkJGREZGRkhGSkZpdUY1RmFyRjUtRjY2L1ElZnJvbUYnRlhGWkZmbkY7Rj5GQEZCRkRGRkZIRmd1Rml1RjVGanlGNS1GNjYvUSN0b0YnRlhGWkZmbkY7Rj5GQEZCRkRGRkZIRmd1Rml1RjVGYXFGNS1GNjYvUSNkb0YnRlhGWkZmbkY7Rj5GQEZCRkRGRkZIRmd1Rml1Rl5wRjVGNUY1RjVGNUY1RjVGNUY1LUYsNiVRKCZhbHBoYTtGJ0ZqcUY5LUZpbjYmLUYjNipGYXJGYG9GanlGXnpGYHdGW3BGaW9GOUY5RmF5RmR5RjVGT0ZkcUZdeUZbdEZecEY1RjVGNUY1RjVGNUY1RjVGNUZbckZdeUY1Rk9GNS1GLDYlUSRhZGRGJ0YvRjItRmluNiQtRiM2MC1GLDYlUSVkaWZmRidGL0YyLUZpbjYkLUYjNihGXnJGYG9GZm8tRmluNiYtRiM2JS1GLDYlUSJqRidGL0YyRmlvRjlGOUZheUZkeUZpb0Y5RjktRjY2LVEnJnNkb3Q7RidGOUY7Rj5GQEZCRkRGRkZIRkpGTUZmdi1GaW42Ji1GIzYnRmFyRmBvRmZcbEZpb0Y5RjlGYXlGZHlGYG9GZlxsRmd5Rmp5Rl56RmJ3RmR3RmlvRjlGOUZbdEZecC1GNjYvUSRlbmRGJ0ZYRlpGZm5GO0Y+RkBGQkZERkZGSC9GS0Zlb0ZNRjVGanpGW3RGXnAtRjY2LkY4RmlvRjlGO0Y+RkBGQkZERkZGSEZKRk1GZHJGNUZPLUYsNiVRKHBkc29sdmVGJ0YvRjItRmluNiQtRiM2JS1GaW42Ji1GIzYmRmZ4LUZpbjYkLUYjNi5GW3JGXXlGZ3ktRlt6NiRRIjBGJ0Y5RmBvRmFyRmd5Rmp5Rl56RmFxRmlvRjlGOUZpb0Y5RjkvRmJ5USJ8ZnJGJy9GZXlRInxockYnRmlvRjlGOUZnckZecEZgXWwtRjY2L0Y4RlhGWkZmbkY7Rj5GQEZCRkRGRkZIRkpGTUZVLUY2Ni9GXXRGWEZaRmZuRjtGPkZARkJGREZGRkhGUkZURmlvRjk=">QyQ+SShFc3RwYXJzRzYiZio2JEkkREQxR0YlSSVwYXJzR0YlNipJInJHRiVJImRHRiVJKWFscGhhcHJlR0YlSSZhbHBoYUdGJUkkUERFR0YlSSNGRkdGJUkiaUdGJUkkYW5zR0YlRiVGJUMrLUkld2l0aEc2JCUqcHJvdGVjdGVkR0koX3N5c2xpYkdGJTYjSS5MaW5lYXJBbGdlYnJhR0Y2PjgkLUklUmFua0dGJTYjOSQ+OCUsJi1JKkRpbWVuc2lvbkdGJTYjOSUiIiJGPCEiIj44Ji1JKk51bGxTcGFjZUdGJTYjLUkqVHJhbnNwb3NlR0YlRj8+OCctSSdNYXRyaXhHRiU2JEZCRkQ+OCgtSSdWZWN0b3JHRiU2I0ZCPjgpLUkiZkdGJTYjLUkkc2VxR0Y3NiQmRkc2IzgqL0ZfbztGSEZEPyhGX29GSEZIRkJJJXRydWVHRjdDJD4mRlI2JEZfb0ZhbyZGS0Zebz4mRldGXm8tSSRhZGRHRjc2JComLUklZGlmZkdGNzYkRmZuJkZHNiNJImpHRiVGSCZGUjYkRl9vRmRwRkgvRmRwRmFvPjgrLUkocGRzb2x2ZUdGJTYjPCMtRltvNiQvRmpvIiIhL0ZfbztGSEZCNiNRRkZpbmRzfnRoZX5lc3RpbWFibGV+c2V0fm9mfnBhcmFtZXRlcnNGJUYlRiVGSQ==</Equation></Text-field>
</Input>
</Group></Presentation-Block>
<Group labelreference="L2543" drawlabel="true">
<Input>
<Text-field prompt="&gt; " style="Maple Input" layout="Normal"><Equation executable="true" style="2D Input" input-equation="ringmod2 := proc (y, z, r, c) local i, j, P, aa, b; description &quot;Finds P-array for y/z ring-recovery models.  y survival, z reporting probability. 1=constant(C), 2=time(T), 3=age(A), 4=A,T &quot;; with(LinearAlgebra); P := Matrix(r, c); if y = 1 then for i to c do for j to c do aa[i, j] := phi end do end do elif y = 2 then for i to c do for j to c do aa[i, j] := phi[j] end do end do elif y = 3 then for i to c do for j to c do aa[i, j] := phi[i] end do end do else for i to c do for j to c do aa[i, j] := phi[i, j] end do end do end if; if z = 1 then for i to c do for j to c do b[i, j] := lambda end do end do elif z = 2 then for i to c do for j to c do b[i, j] := lambda[j] end do end do elif z = 3 then for i to c do for j to c do b[i, j] := lambda[i] end do end do else for i to c do for j to c do b[i, j] := lambda[i, j] end do end do end if; for i to Dimension(P)[1] do for j from i to Dimension(P)[2] do P[i, j] := (product(aa[k-i+1, k], k = i .. j-1))*(1-aa[j-i+1, j])*b[j-i+1, j] end do end do; P end proc:" display="LUklbXJvd0c2Iy9JK21vZHVsZW5hbWVHNiJJLFR5cGVzZXR0aW5nR0koX3N5c2xpYkdGJzZlXG8tSSNtaUdGJDYlUSlyaW5nbW9kMkYnLyUnaXRhbGljR1EldHJ1ZUYnLyUsbWF0aHZhcmlhbnRHUSdpdGFsaWNGJy1JI21vR0YkNi1RKiZjb2xvbmVxO0YnL0YzUSdub3JtYWxGJy8lJmZlbmNlR1EmZmFsc2VGJy8lKnNlcGFyYXRvckdGPS8lKXN0cmV0Y2h5R0Y9LyUqc3ltbWV0cmljR0Y9LyUobGFyZ2VvcEdGPS8lLm1vdmFibGVsaW1pdHNHRj0vJSdhY2NlbnRHRj0vJSdsc3BhY2VHUSwwLjI3Nzc3NzhlbUYnLyUncnNwYWNlR0ZMLUY2Ni9RJXByb2NGJy8lJWJvbGRHRjEvRjNRJWJvbGRGJy8lK2ZvbnR3ZWlnaHRHRlVGO0Y+RkBGQkZERkZGSC9GS1EmMC4wZW1GJy9GTkZZLUkobWZlbmNlZEdGJDYkLUYjNistRiw2JVEieUYnL0YwRj1GOS1GNjYtUSIsRidGOUY7L0Y/RjFGQEZCRkRGRkZIRlgvRk5RLDAuMzMzMzMzM2VtRictRiw2JVEiekYnRl1vRjlGXm8tRiw2JVEickYnRi9GMkZeby1GLDYlUSJjRidGL0YyLyUrZXhlY3V0YWJsZUdGPUY5RjktRiw2I1EhRictSSdtc3BhY2VHRiQ2Ji8lJ2hlaWdodEdRJjAuMGV4RicvJSZ3aWR0aEdGWS8lJmRlcHRoR0ZncC8lKmxpbmVicmVha0dRKG5ld2xpbmVGJy1GNjYtUSJ+RidGOUY7Rj5GQEZCRkRGRkZIRlhGWi1GNjYvUSZsb2NhbEYnRlJGVEZWRjtGPkZARkJGREZGRkhGWEZaRl9xLUYsNiVRImlGJ0YvRjJGXm8tRiw2JVEiakYnRi9GMkZeby1GLDYlUSJQRidGL0YyRl5vLUYsNiVRI2FhRidGXW9GOUZeby1GLDYlUSJiRidGXW9GOS1GNjYtUSI7RidGOUY7RmFvRkBGQkZERkZGSEZYRk1GYnAtRjY2L1EsZGVzY3JpcHRpb25GJ0ZSRlRGVkY7Rj5GQEZCRkRGRkZIRlhGWkZfcS1JI21zR0YkNiNRZ3JGaW5kc35QLWFycmF5fmZvcn55L3p+cmluZy1yZWNvdmVyeX5tb2RlbHMufn55fnN1cnZpdmFsLH56fnJlcG9ydGluZ35wcm9iYWJpbGl0eS5+MT1jb25zdGFudChDKSx+Mj10aW1lKFQpLH4zPWFnZShBKSx+ND1BLFR+RidGZHJGYnAtRiw2JVEld2l0aEYnRi9GMi1GZm42JC1GIzYlLUYsNiVRLkxpbmVhckFsZ2VicmFGJ0YvRjJGXXBGOUY5LUY2Ni1RIjpGJ0Y5RjtGPkZARkJGREZGRkhGSkZNRmJwLUZjcDYmRmVwRmhwRmpwL0ZdcVElYXV0b0YnRltyRjUtRiw2JVEnTWF0cml4RidGL0YyLUZmbjYkLUYjNictRiw2JUZpb0Zdb0Y5Rl5vLUYsNiVGXHBGXW9GOUZdcEY5RjlGaHNGX3FGYnBGX3EtRjY2L1EjaWZGJ0ZSRlRGVkY7Rj5GQEZCRkRGRkZIRlhGWkZfcS1GLDYlRlxvRi9GMi1GNjYtUSI9RidGOUY7Rj5GQEZCRkRGRkZIRkpGTS1JI21uR0YkNiRRIjFGJ0Y5Rl9xLUY2Ni9RJXRoZW5GJ0ZSRlRGVkY7Rj5GQEZCRkRGRkZIRlhGWkZfcUZfcUZfcUZfcUZfcUZfcUZicEZfcUZfcUZfcUZfcUZfcUZfcS1GNjYvUSRmb3JGJ0ZSRlRGVkY7Rj5GQEZCRkRGRkZIRlhGWkZfcS1GLDYlRmdxRl1vRjlGX3EtRjY2L1ElZnJvbUYnRlJGVEZWRjtGPkZARkJGREZGRkhGWEZaRl9xRmJ1Rl9xLUY2Ni9RI3RvRidGUkZURlZGO0Y+RkBGQkZERkZGSEZYRlpGX3FGaHRGX3EtRjY2L1EjZG9GJ0ZSRlRGVkY7Rj5GQEZCRkRGRkZIRlhGWkZicEZfcUZfcUZfcUZfcUZfcUZfcUZfcUZfcUZfcUZfcUZfcUZpdUZfcUZocUZfcUZedkZfcUZidUZfcUZhdkZfcUZqb0ZfcUZkdkZbdEZicEZfcUZfcUZfcUZfcUZfcUZfcUZfcUZfcUZfcUZfcUZfcUZfcUZfcUZfcUZfcUZfcUZfcUZfcUZfcUZeci1GZm42Ji1GIzYnRlx2Rl5vLUYsNiVGanFGXW9GOUZdcEY5RjkvJSVvcGVuR1EiW0YnLyUmY2xvc2VHUSJdRidGNS1GLDYlUSRwaGlGJ0Zdb0Y5RmhzRmJwRl9xRl9xRl9xRl9xRl9xRl9xRl9xRl9xRl9xRl9xRl9xLUY2Ni9RJGVuZEYnRlJGVEZWRjtGPkZARkJGREZGRkhGWEZaRl9xRmR2RmhzRmJwRl9xRl9xRl9xRl9xRl9xRl9xRmZ3Rl9xRmR2RmhzRmJwRl9xLUY2Ni9RJWVsaWZGJ0ZSRlRGVkY7Rj5GQEZCRkRGRkZIRlhGWkZfcUZddUZfdS1GY3U2JFEiMkYnRjlGX3FGZnVGX3FGX3FGX3FGX3FGYnBGX3FGX3FGX3FGX3FGX3FGX3FGX3FGaXVGX3FGZXFGX3FGXnZGX3FGYnVGX3FGYXZGX3FGam9GX3FGZHZGYnBGX3FGX3FGX3FGX3FGX3FGX3FGX3FGX3FGX3FGX3FGX3FGaXVGX3FGaHFGX3FGXnZGX3FGYnVGX3FGYXZGX3FGam9GX3FGZHZGW3RGYnBGX3FGX3FGX3FGX3FGX3FGX3FGX3FGX3FGX3FGX3FGX3FGX3FGX3FGX3FGX3FGX3FGX3FGX3FGX3FGXnJGZ3ZGNUZjdy1GZm42Ji1GIzYlRlt3Rl1wRjlGOUZdd0Zgd0Zoc0ZicEZfcUZfcUZfcUZfcUZfcUZfcUZfcUZfcUZfcUZfcUZfcUZmd0ZfcUZkdkZoc0ZicEZfcUZfcUZfcUZfcUZfcUZfcUZmd0ZfcUZkdkZoc0ZicEZfcUZpd0ZfcUZddUZfdS1GY3U2JFEiM0YnRjlGX3FGZnVGX3FGX3FGX3FGX3FGYnBGX3FGX3FGX3FGX3FGX3FGX3FGX3FGaXVGX3FGZXFGX3FGXnZGX3FGYnVGX3FGYXZGX3FGam9GX3FGZHZGYnBGX3FGX3FGX3FGX3FGX3FGX3FGX3FGX3FGX3FGX3FGX3FGaXVGX3FGaHFGX3FGXnZGX3FGYnVGX3FGYXZGX3FGam9GX3FGZHZGW3RGYnBGX3FGX3FGX3FGX3FGX3FGX3FGX3FGX3FGX3FGX3FGX3FGX3FGX3FGX3FGX3FGX3FGX3FGX3FGX3EtRiw2JUZgckYvRjJGZ3ZGNUZjdy1GZm42Ji1GIzYlRlx2Rl1wRjlGOUZdd0Zgd0Zoc0ZicEZfcUZfcUZfcUZfcUZfcUZfcUZfcUZfcUZfcUZfcUZfcUZmd0ZfcUZkdkZoc0ZicEZfcUZfcUZfcUZfcUZfcUZfcUZmd0ZfcUZkdkZoc0ZicEZfcS1GNjYvUSVlbHNlRidGUkZURlZGO0Y+RkBGQkZERkZGSEZYRlpGX3FGX3FGX3FGX3FGX3FGX3FGYnBGX3FGX3FGX3FGX3FGX3FGX3FGaXVGX3FGZXFGX3FGXnZGX3FGYnVGX3FGYXZGX3FGam9GX3FGZHZGYnBGX3FGX3FGX3FGX3FGX3FGX3FGX3FGX3FGX3FGX3FGX3FGaXVGX3FGaHFGX3FGXnZGX3FGYnVGX3FGYXZGX3FGam9GX3FGZHZGW3RGYnBGX3FGX3FGX3FGX3FGX3FGX3FGX3FGX3FGX3FGX3FGX3FGX3FGX3FGX3FGX3FGX3FGX3FGX3FGX3FGZnhGZ3ZGNUZjd0ZndkZoc0ZicEZfcUZfcUZfcUZfcUZfcUZfcUZfcUZfcUZfcUZfcUZfcUZmd0ZfcUZkdkZoc0ZicEZfcUZfcUZfcUZfcUZfcUZfcUZmd0ZfcUZkdkZoc0ZicEZicEZicEZicEZfcUZmd0ZfcUZqdEZoc0ZicEZfcUZfcUZqdEZfcS1GLDYlRmZvRi9GMkZfdUZidUZfcUZmdUZfcUZfcUZfcUZfcUZfcUZfcUZicEZfcUZfcUZfcUZfcUZfcUZfcUZpdUZfcUZlcUZfcUZedkZfcUZidUZfcUZhdkZfcUZqb0ZfcUZkdkZicEZfcUZfcUZfcUZfcUZfcUZfcUZfcUZfcUZfcUZfcUZfcUZpdUZfcUZocUZfcUZedkZfcUZidUZfcUZhdkZfcUZqb0ZfcUZkdkZbdEZicEZfcUZfcUZfcUZfcUZfcUZfcUZfcUZfcUZfcUZfcUZfcUZfcUZfcUZfcUZfcUZfcUZfcUZfcUZfcUZhckZndkY1LUYsNiVRJ2xhbWJkYUYnRl1vRjlGaHNGYnBGX3FGX3FGX3FGX3FGX3FGX3FGX3FGX3FGX3FGX3FGX3FGZndGX3FGZHZGaHNGYnBGX3FGX3FGX3FGX3FGX3FGX3FGZndGX3FGZHZGaHNGYnBGX3FGaXdGX3FGX3lGX3VGXHhGX3FGZnVGX3FGX3FGX3FGX3FGYnBGX3FGX3FGX3FGX3FGX3FGX3FGX3FGaXVGX3FGZXFGX3FGXnZGX3FGYnVGX3FGYXZGX3FGam9GX3FGZHZGYnBGX3FGX3FGX3FGX3FGX3FGX3FGX3FGX3FGX3FGX3FGX3FGaXVGX3FGaHFGX3FGXnZGX3FGYnVGX3FGYXZGX3FGam9GX3FGZHZGW3RGYnBGX3FGX3FGX3FGX3FGX3FGX3FGX3FGX3FGX3FGX3FGX3FGX3FGX3FGX3FGX3FGX3FGX3FGX3FGX3FGYXJGZ3ZGNUZheUZfeEZoc0ZicEZfcUZfcUZfcUZfcUZfcUZfcUZfcUZfcUZfcUZfcUZfcUZmd0ZfcUZkdkZoc0ZicEZfcUZfcUZfcUZfcUZfcUZfcUZmd0ZfcUZkdkZoc0ZicEZfcUZpd0ZfcUZkb0ZfdUZjeEZfcUZmdUZfcUZfcUZfcUZfcUZicEZfcUZfcUZfcUZfcUZfcUZfcUZfcUZpdUZfcUZlcUZfcUZedkZfcUZidUZfcUZhdkZfcUZodEZfcUZkdkZicEZfcUZfcUZfcUZfcUZfcUZfcUZfcUZfcUZfcUZfcUZfcUZpdUZfcUZocUZfcUZedkZfcUZidUZfcUZhdkZfcUZqb0ZfcUZkdkZbdEZicEZfcUZfcUZfcUZfcUZfcUZfcUZfcUZfcUZfcUZfcUZfcUZfcUZfcUZfcUZfcUZfcUZfcUZfcUZfcUZhckZndkY1RmF5LUZmbjYmLUYjNiVGZXFGXXBGOUY5Rl13RmB3RmhzRmJwRl9xRl9xRl9xRl9xRl9xRl9xRl9xRl9xRl9xRl9xRl9xRmZ3Rl9xRmR2RmhzRmJwRl9xRl9xRl9xRl9xRl9xRl9xRmZ3Rl9xRmR2RmhzRmJwRlt0Rlx5Rl9xRl9xRl9xRl9xRl9xRl9xRmJwRl9xRl9xRl9xRl9xRl9xRl9xRml1Rl9xRmVxRl9xRl52Rl9xRmJ1Rl9xRmF2Rl9xRmpvRl9xRmR2RmJwRl9xRl9xRl9xRl9xRl9xRl9xRl9xRl9xRl9xRl9xRl9xRml1Rl9xRmhxRl9xRl52Rl9xRmJ1Rl9xRmF2Rl9xRmpvRl9xRmR2Rlt0RmJwRl9xRl9xRl9xRl9xRl9xRl9xRl9xRl9xRl9xRl9xRl9xRl9xRl9xRl9xRl9xRl9xRl9xRl9xRl9xLUYsNiVGY3JGL0YyRmd2RjVGYXlGZ3ZGaHNGYnBGX3FGX3FGX3FGX3FGX3FGX3FGX3FGX3FGX3FGX3FGX3FGZndGX3FGZHZGaHNGYnBGX3FGX3FGX3FGX3FGX3FGX3FGZndGX3FGZHZGaHNGYnBGYnBGYnBGYnBGX3FGZndGX3FGanRGaHNGYnBGX3FGX3FGX3FGX3FGX3FGX3FGYnBGX3FGaXVGX3FGZXFGX3FGXnZGX3FGYnVGX3FGYXZGX3EtRiw2JVEqRGltZW5zaW9uRidGL0YyLUZmbjYkLUYjNiVGW3JGXXBGOUY5LUZmbjYmLUYjNiVGYnVGXXBGOUY5Rl13RmB3Rl9xRmR2RmJwRl9xRl9xRl9xRl9xRl9xRl9xRml1Rl9xRmhxRl9xRl52Rl9xRlx2Rl9xRmF2Rl9xRmp5Rl16LUZmbjYmLUYjNiVGXHhGXXBGOUY5Rl13RmB3Rl9xRmR2RmJwRl9xRl9xRl9xRl9xRl9xRl9xRl9xRl9xRl9xRl9xRl9xRl9xRl9xRltyLUZmbjYmLUYjNidGZXFGXm9GaHFGXXBGOUY5Rl13RmB3RjUtRiw2JVEocHJvZHVjdEYnRi9GMi1GZm42JC1GIzYvRl5yLUZmbjYmLUYjNistRiw2JVEia0YnRl1vRjktRjY2LVEoJm1pbnVzO0YnRjlGO0Y+RkBGQkZERkZGSC9GS1EsMC4yMjIyMjIyZW1GJy9GTkZfXGxGXHYtRjY2LVEiK0YnRjlGO0Y+RkBGQkZERkZGSEZeXGxGYFxsRmJ1Rl5vRmhbbEZdcEY5RjlGXXdGYHdGXm8tRiw2JUZqW2xGL0YyRl91Rl9xRlx2LUY2Ni1RIy4uRidGOUY7Rj5GQEZCRkRGRkZIRl5cbEZaRlt3RltcbEZidUZdcEY5RjktRjY2LVEnJnNkb3Q7RidGOUY7Rj5GQEZCRkRGRkZIRlhGWi1GZm42JC1GIzYoRmJ1RltcbEZmeC1GZm42Ji1GIzYrRmhxRltcbEZlcUZhXGxGYnVGXm9GaHFGXXBGOUY5Rl13RmB3Rl1wRjlGOUZpXGxGYXJGYF1sRmRyRmJwRl9xRl9xRl9xRl9xRl9xRl9xRmZ3Rl9xRmR2RmhzRmJwRl9xRmZ3Rl9xRmR2RmhzRmJwRl9xRltyRmRyRmJwRl9xRmZ3Rl9xRk9GaHNGXXBGOQ==">QyQ+SSlyaW5nbW9kMkc2ImYqNiZJInlHRiVJInpHRiVJInJHRiVJImNHRiU2J0kiaUdGJUkiakdGJUkiUEdGJUkjYWFHRiVJImJHRiVGJUYlQygtSSV3aXRoRzYkJSpwcm90ZWN0ZWRHSShfc3lzbGliR0YlNiNJLkxpbmVhckFsZ2VicmFHRjU+OCYtSSdNYXRyaXhHRiU2JDkmOSdAKS85JCIiIj8oOCRGREZERkBJJXRydWVHRjY/KDglRkRGREZARkc+JjgnNiRGRkZJSSRwaGlHRiUvRkMiIiM/KEZGRkRGREZARkc/KEZJRkRGREZARkc+RksmRk42I0ZJL0ZDIiIkPyhGRkZERkRGQEZHPyhGSUZERkRGQEZHPkZLJkZONiNGRj8oRkZGREZERkBGRz8oRklGREZERkBGRz5GSyZGTkZNQCkvOSVGRD8oRkZGREZERkBGRz8oRklGREZERkBGRz4mOChGTUknbGFtYmRhR0YlL0Zdb0ZQPyhGRkZERkRGQEZHPyhGSUZERkRGQEZHPkZhbyZGY29GVS9GXW9GVz8oRkZGREZERkBGRz8oRklGREZERkBGRz5GYW8mRmNvRmZuPyhGRkZERkRGQEZHPyhGSUZERkRGQEZHPkZhbyZGY29GTT8oRkZGREZEJi1JKkRpbWVuc2lvbkdGJTYjRjs2I0ZERkc/KEZJRkZGRCZGZHA2I0ZQRkc+JkY7Rk0qKC1JKHByb2R1Y3RHRiU2JCZGTDYkLChJImtHRiVGREZGISIiRkRGREZkcS9GZHE7RkYsJkZJRkRGZXFGREZELCZGREZEJkZMNiQsKEZJRkRGRkZlcUZERkRGSUZlcUZEJkZib0ZbckZERjs2I1FnckZpbmRzflAtYXJyYXl+Zm9yfnkven5yaW5nLXJlY292ZXJ5fm1vZGVscy5+fnl+c3Vydml2YWwsfnp+cmVwb3J0aW5nfnByb2JhYmlsaXR5Ln4xPWNvbnN0YW50KEMpLH4yPXRpbWUoVCksfjM9YWdlKEEpLH40PUEsVH5GJUYlRiVGZXE=</Equation></Text-field>
</Input>
</Group>
<Group labelreference="L1" drawlabel="true">
<Input>
<Text-field prompt="&gt; " style="Maple Input" layout="Normal"><Equation executable="true" style="2D Input" input-equation="" display="LUklbXJvd0c2Iy9JK21vZHVsZW5hbWVHNiJJLFR5cGVzZXR0aW5nR0koX3N5c2xpYkdGJzYmLUkjbW9HRiQ2LVEiI0YnLyUsbWF0aHZhcmlhbnRHUSdub3JtYWxGJy8lJmZlbmNlR1EmZmFsc2VGJy8lKnNlcGFyYXRvckdGNC8lKXN0cmV0Y2h5R0Y0LyUqc3ltbWV0cmljR0Y0LyUobGFyZ2VvcEdGNC8lLm1vdmFibGVsaW1pdHNHRjQvJSdhY2NlbnRHRjQvJSdsc3BhY2VHUSYwLjBlbUYnLyUncnNwYWNlR0ZDLUkjbWlHRiQ2JVEzUmluZ3JlY292ZXJ5fk1vZGVsRicvJSdpdGFsaWNHRjRGLy8lK2V4ZWN1dGFibGVHRjRGLw==">NiI=</Equation></Text-field>
</Input>
</Group><Presentation-Block>
<Group labelreference="L2549" drawlabel="true">
<Input>
<Text-field prompt="&gt; " style="Maple Input" layout="Normal"><Equation executable="true" style="2D Input" input-equation="J := 2; -1; P := eval(ringmod2(4, 1, 4, 4), {seq(seq(phi[i, j] = phi[a], i = J+1 .. 10), j = 1 .. 20), seq(seq(phi[i, j] = phi[i], i = 1 .. J), j = 1 .. 20)})" display="LUklbXJvd0c2Iy9JK21vZHVsZW5hbWVHNiJJLFR5cGVzZXR0aW5nR0koX3N5c2xpYkdGJzYtLUkjbWlHRiQ2JVEiSkYnLyUnaXRhbGljR1EldHJ1ZUYnLyUsbWF0aHZhcmlhbnRHUSdpdGFsaWNGJy1JI21vR0YkNi1RKiZjb2xvbmVxO0YnL0YzUSdub3JtYWxGJy8lJmZlbmNlR1EmZmFsc2VGJy8lKnNlcGFyYXRvckdGPS8lKXN0cmV0Y2h5R0Y9LyUqc3ltbWV0cmljR0Y9LyUobGFyZ2VvcEdGPS8lLm1vdmFibGVsaW1pdHNHRj0vJSdhY2NlbnRHRj0vJSdsc3BhY2VHUSwwLjI3Nzc3NzhlbUYnLyUncnNwYWNlR0ZMLUkjbW5HRiQ2JFEiMkYnRjktRjY2LVEiOkYnRjlGO0Y+RkBGQkZERkZGSEZKRk0tRjY2LVEifkYnRjlGO0Y+RkBGQkZERkZGSC9GS1EmMC4wZW1GJy9GTkZaLUYsNiVRIlBGJ0YvRjJGNS1GLDYlUSVldmFsRidGL0YyLUkobWZlbmNlZEdGJDYkLUYjNiktRiw2JVEpcmluZ21vZDJGJ0YvRjItRl1vNiQtRiM2Ky1GUDYkUSI0RidGOS1GNjYtUSIsRidGOUY7L0Y/RjFGQEZCRkRGRkZIRlkvRk5RLDAuMzMzMzMzM2VtRictRlA2JFEiMUYnRjlGW3BGaG9GW3BGaG8vJStleGVjdXRhYmxlR0Y9RjlGOUZbcC1GIzYmLUYsNiNRIUYnLUZdbzYmLUYjNiktRiw2JVEkc2VxRidGL0YyLUZdbzYkLUYjNixGX3EtRl1vNiQtRiM2MS1GLDYlUSRwaGlGJy9GMEY9RjktRl1vNiYtRiM2Jy1GLDYlUSJpRidGL0YyRltwLUYsNiVRImpGJ0YvRjJGZHBGOUY5LyUlb3BlbkdRIltGJy8lJmNsb3NlR1EiXUYnLUY2Ni1RIj1GJ0Y5RjtGPkZARkJGREZGRkhGSkZNRmpxLUZdbzYmLUYjNiYtRiw2JVEiYUYnRi9GMkZbcEZkcEY5RjlGaHJGW3NGW3BGYnJGXnMtRiw2JUYuRl1yRjktRjY2LVEiK0YnRjlGO0Y+RkBGQkZERkZGSC9GS1EsMC4yMjIyMjIyZW1GJy9GTkZedEZhcC1GNjYtUSMuLkYnRjlGO0Y+RkBGQkZERkZGSEZddEZlbi1GUDYkUSMxMEYnRjlGZHBGOUY5RltwRmVyRl5zRmFwRmB0LUZQNiRRIzIwRidGOUZkcEY5RjlGW3AtRiM2JUZfcS1GXW82JC1GIzYrRl9xLUZdbzYkLUYjNi5GanEtRl1vNiYtRiM2JkZickZbcEZlckY5RjlGaHJGW3NGXnNGanEtRl1vNiYtRiM2JEZickY5RjlGaHJGW3NGW3BGYnJGXnNGYXBGYHRGaHNGOUY5RltwRmVyRl5zRmFwRmB0RmZ0RjlGOUY5RmhwRmRwRjlGOS9GaXJRInxmckYnL0Zcc1EifGhyRidGZHBGOUZocEZkcEY5RjlGZHBGOQ==">QyU+SSJKRzYiIiIjISIiPkkiUEdGJS1JJWV2YWxHJSpwcm90ZWN0ZWRHNiQtSSlyaW5nbW9kMkdGJTYmIiIlIiIiRjFGMTwkLUkkc2VxR0YsNiQtRjU2JC8mSSRwaGlHRiU2JEkiaUdGJUkiakdGJSZGOzYjSSJhR0YlL0Y9OywmRiRGMkYyRjIiIzUvRj47RjIiIz8tRjU2JC1GNTYkL0Y6JkY7NiNGPS9GPTtGMkYkRkY=</Equation></Text-field>
</Input>
<Output>
<Text-field style="2D Output" layout="Maple Output"><Equation executable="false" style="2D Output" display="LUklbXJvd0c2Iy9JK21vZHVsZW5hbWVHNiJJLFR5cGVzZXR0aW5nR0koX3N5c2xpYkdGJzYoLUkjbWlHRiQ2JVEiUEYnLyUnaXRhbGljR1EldHJ1ZUYnLyUsbWF0aHZhcmlhbnRHUSdpdGFsaWNGJy1JI21vR0YkNi1RIzo9RicvRjNRJ25vcm1hbEYnLyUmZmVuY2VHUSZmYWxzZUYnLyUqc2VwYXJhdG9yR0Y9LyUpc3RyZXRjaHlHRj0vJSpzeW1tZXRyaWNHRj0vJShsYXJnZW9wR0Y9LyUubW92YWJsZWxpbWl0c0dGPS8lJ2FjY2VudEdGPS8lJ2xzcGFjZUdRLDAuMjc3Nzc3OGVtRicvJSdyc3BhY2VHRkwtSShtYWN0aW9uR0YkNiUtSShtZmVuY2VkR0YkNigtRiM2Ji1JJ210YWJsZUdGJDY4LUkkbXRyR0YkNiktSSRtdGRHRiQ2KC1GIzYmLUZTNiQtRiM2Ji1JI21uR0YkNiRRIjFGJ0Y5LUY2Ni1RKCZtaW51cztGJ0Y5RjtGPkZARkJGREZGRkgvRktRLDAuMjIyMjIyMmVtRicvRk5GaG8tSSVtc3ViR0YkNiUtRiw2JVEnJiM5NjY7RicvRjBGPUY5LUYjNiZGYG8vJStmb3JlZ3JvdW5kR1EoWzAsMCwwXUYnLyUpcmVhZG9ubHlHRj1GOS8lL3N1YnNjcmlwdHNoaWZ0R1EiMEYnRjlGOS1GNjYtUTEmSW52aXNpYmxlVGltZXM7RidGOUY7Rj5GQEZCRkRGRkZIL0ZLUSYwLjBlbUYnL0ZORl9xLUYsNiVRJyYjOTU1O0YnRmBwRjlGOS8lKXJvd2FsaWduR1EhRicvJSxjb2x1bW5hbGlnbkdGZnEvJStncm91cGFsaWduR0ZmcS8lKHJvd3NwYW5HRmNvLyUrY29sdW1uc3BhbkdGY28tRmhuNigtRiM2KEZqb0ZbcS1GUzYkLUYjNiZGYG9GZG8tRltwNiVGXXAtRiM2Ji1GYW82JFEiMkYnRjlGY3BGZnBGOUZocEY5RjlGW3FGYXFGOUZkcUZncUZpcUZbckZdci1GaG42KC1GIzYqRmpvRltxRmdyRltxLUZTNiQtRiM2JkZgb0Zkby1GW3A2JUZdcC1GIzYmLUYsNiVRImFGJ0YvRjJGY3BGZnBGOUZocEY5RjlGW3FGYXFGOUZkcUZncUZpcUZbckZdci1GaG42KC1GIzYsRmpvRltxRmdyRltxRmZzRltxRmJzRltxRmFxRjlGZHFGZ3FGaXFGW3JGXXJGZHFGZ3FGaXEtRmVuNiktRmhuNigtRmFvNiRGanBGOUZkcUZncUZpcUZbckZdckZnbkZfckZec0ZkcUZncUZpcS1GZW42KUZjdEZjdEZnbkZfckZkcUZncUZpcS1GZW42KUZjdEZjdEZjdEZnbkZkcUZncUZpcS8lJmFsaWduR1ElYXhpc0YnL0ZlcVEpYmFzZWxpbmVGJy9GaHFRJ2NlbnRlckYnL0ZqcVEnfGZybGVmdHxockYnLyUvYWxpZ25tZW50c2NvcGVHRjEvJSxjb2x1bW53aWR0aEdRJWF1dG9GJy8lJndpZHRoR0ZodS8lK3Jvd3NwYWNpbmdHUSYxLjBleEYnLyUuY29sdW1uc3BhY2luZ0dRJjAuOGVtRicvJSlyb3dsaW5lc0dRJW5vbmVGJy8lLGNvbHVtbmxpbmVzR0Zjdi8lJmZyYW1lR0Zjdi8lLWZyYW1lc3BhY2luZ0dRLDAuNGVtfjAuNWV4RicvJSplcXVhbHJvd3NHRj0vJS1lcXVhbGNvbHVtbnNHRj0vJS1kaXNwbGF5c3R5bGVHRj0vJSVzaWRlR1EmcmlnaHRGJy8lMG1pbmxhYmVsc3BhY2luZ0dGYHZGY3BGZnBGOUY5L0krbXNlbWFudGljc0dGJFEnTWF0cml4RicvJSVvcGVuR1EiW0YnLyUmY2xvc2VHUSJdRidGZncvJSthY3Rpb250eXBlR1EucnRhYmxlYWRkcmVzc0YnLyUpcnRhYmxlaWRHUSoxMDM4MjgxNjRGJ0ZjcEZmcEY5">LUknTWF0cml4RzYkJSpwcm90ZWN0ZWRHSShfc3lzbGliRzYiNiMvSSQlaWRHRiciKmsiR1E1</Equation></Text-field>
</Output>
</Group>
<Group labelreference="L2548" drawlabel="true">
<Input>
<Text-field prompt="&gt; " style="Maple Input" layout="Normal"><Equation executable="true" style="2D Input" input-equation="kappa := Matvec(P):" display="LUklbXJvd0c2Iy9JK21vZHVsZW5hbWVHNiJJLFR5cGVzZXR0aW5nR0koX3N5c2xpYkdGJzYpLUkjbWlHRiQ2JVEma2FwcGFGJy8lJ2l0YWxpY0dRJmZhbHNlRicvJSxtYXRodmFyaWFudEdRJ25vcm1hbEYnLUkjbW9HRiQ2LVEqJmNvbG9uZXE7RidGMi8lJmZlbmNlR0YxLyUqc2VwYXJhdG9yR0YxLyUpc3RyZXRjaHlHRjEvJSpzeW1tZXRyaWNHRjEvJShsYXJnZW9wR0YxLyUubW92YWJsZWxpbWl0c0dGMS8lJ2FjY2VudEdGMS8lJ2xzcGFjZUdRLDAuMjc3Nzc3OGVtRicvJSdyc3BhY2VHRkktRiw2JVEnTWF0dmVjRicvRjBRJXRydWVGJy9GM1EnaXRhbGljRictSShtZmVuY2VkR0YkNiQtRiM2JS1GLDYlUSJQRidGT0ZRLyUrZXhlY3V0YWJsZUdGMUYyRjItRjY2LVEiOkYnRjJGOUY7Rj1GP0ZBRkNGRUZHRkpGZW5GMg==">QyQ+SSZrYXBwYUc2Ii1JJ01hdHZlY0dGJTYjSSJQR0YlISIi</Equation></Text-field>
</Input>
</Group>
<Group view="code" labelreference="L2546" drawlabel="true">
<Input>
<Text-field prompt="&gt; " style="Maple Input" layout="Normal"><Equation executable="true" style="2D Input" input-equation="pars := `&lt;,&gt;`(seq(op(i, indets(kappa)), i = 1 .. nops(indets(kappa)))):" display="LUklbXJvd0c2Iy9JK21vZHVsZW5hbWVHNiJJLFR5cGVzZXR0aW5nR0koX3N5c2xpYkdGJzYoLUkjbWlHRiQ2JVElcGFyc0YnLyUnaXRhbGljR1EldHJ1ZUYnLyUsbWF0aHZhcmlhbnRHUSdpdGFsaWNGJy1JI21vR0YkNi1RKiZjb2xvbmVxO0YnL0YzUSdub3JtYWxGJy8lJmZlbmNlR1EmZmFsc2VGJy8lKnNlcGFyYXRvckdGPS8lKXN0cmV0Y2h5R0Y9LyUqc3ltbWV0cmljR0Y9LyUobGFyZ2VvcEdGPS8lLm1vdmFibGVsaW1pdHNHRj0vJSdhY2NlbnRHRj0vJSdsc3BhY2VHUSwwLjI3Nzc3NzhlbUYnLyUncnNwYWNlR0ZMLUkobWZlbmNlZEdGJDYmLUYjNiYtRiw2JVEkc2VxRidGL0YyLUZQNiQtRiM2LS1GLDYlUSNvcEYnRi9GMi1GUDYkLUYjNigtRiw2JVEiaUYnRi9GMi1GNjYtUSIsRidGOUY7L0Y/RjFGQEZCRkRGRkZIL0ZLUSYwLjBlbUYnL0ZOUSwwLjMzMzMzMzNlbUYnLUYsNiVRJ2luZGV0c0YnRi9GMi1GUDYkLUYjNiUtRiw2JVEma2FwcGFGJy9GMEY9RjkvJStleGVjdXRhYmxlR0Y9RjlGOUZicEY5RjlGX29GXG8tRjY2LVEiPUYnRjlGO0Y+RkBGQkZERkZGSEZKRk0tSSNtbkdGJDYkUSIxRidGOS1GNjYtUSMuLkYnRjlGO0Y+RkBGQkZERkZGSC9GS1EsMC4yMjIyMjIyZW1GJy9GTkZkby1GLDYlUSVub3BzRidGL0YyLUZQNiQtRiM2JkZnb0Zqb0ZicEY5RjlGYnBGOUY5RmJwRjlGOS8lJW9wZW5HUScmbGFuZztGJy8lJmNsb3NlR1EnJnJhbmc7RictRjY2LVEiOkYnRjlGO0Y+RkBGQkZERkZGSEZKRk1GYnBGOQ==">QyQ+SSVwYXJzRzYiLUkkPCw+R0YlNiMtSSRzZXFHJSpwcm90ZWN0ZWRHNiQtSSNvcEdGKzYkSSJpR0YlLUknaW5kZXRzR0YrNiNJJmthcHBhR0YlL0YwOyIiIi1JJW5vcHNHRis2I0YxISIi</Equation></Text-field>
</Input>
</Group>
<Group labelreference="L2545" drawlabel="true">
<Input>
<Text-field prompt="&gt; " style="Maple Input" layout="Normal"><Equation executable="true" style="2D Input" input-equation="D1 := Dmat(kappa, pars):" display="LUklbXJvd0c2Iy9JK21vZHVsZW5hbWVHNiJJLFR5cGVzZXR0aW5nR0koX3N5c2xpYkdGJzYpLUkjbWlHRiQ2JVEjRDFGJy8lJ2l0YWxpY0dRJXRydWVGJy8lLG1hdGh2YXJpYW50R1EnaXRhbGljRictSSNtb0dGJDYtUSomY29sb25lcTtGJy9GM1Enbm9ybWFsRicvJSZmZW5jZUdRJmZhbHNlRicvJSpzZXBhcmF0b3JHRj0vJSlzdHJldGNoeUdGPS8lKnN5bW1ldHJpY0dGPS8lKGxhcmdlb3BHRj0vJS5tb3ZhYmxlbGltaXRzR0Y9LyUnYWNjZW50R0Y9LyUnbHNwYWNlR1EsMC4yNzc3Nzc4ZW1GJy8lJ3JzcGFjZUdGTC1GLDYlUSVEbWF0RidGL0YyLUkobWZlbmNlZEdGJDYkLUYjNictRiw2JVEma2FwcGFGJy9GMEY9RjktRjY2LVEiLEYnRjlGOy9GP0YxRkBGQkZERkZGSC9GS1EmMC4wZW1GJy9GTlEsMC4zMzMzMzMzZW1GJy1GLDYlUSVwYXJzRidGL0YyLyUrZXhlY3V0YWJsZUdGPUY5RjktRjY2LVEiOkYnRjlGO0Y+RkBGQkZERkZGSEZKRk1GYG9GOQ==">QyQ+SSNEMUc2Ii1JJURtYXRHRiU2JEkma2FwcGFHRiVJJXBhcnNHRiUhIiI=</Equation></Text-field>
</Input>
</Group>
<Group labelreference="L2547" drawlabel="true">
<Input>
<Text-field prompt="&gt; " style="Maple Input" layout="Normal"><Equation executable="true" style="2D Input" input-equation="r := Rank(D1);" display="LUklbXJvd0c2Iy9JK21vZHVsZW5hbWVHNiJJLFR5cGVzZXR0aW5nR0koX3N5c2xpYkdGJzYxLUkjbWlHRiQ2JVEickYnLyUnaXRhbGljR1EldHJ1ZUYnLyUsbWF0aHZhcmlhbnRHUSdpdGFsaWNGJy1JI21vR0YkNi1RKiZjb2xvbmVxO0YnL0YzUSdub3JtYWxGJy8lJmZlbmNlR1EmZmFsc2VGJy8lKnNlcGFyYXRvckdGPS8lKXN0cmV0Y2h5R0Y9LyUqc3ltbWV0cmljR0Y9LyUobGFyZ2VvcEdGPS8lLm1vdmFibGVsaW1pdHNHRj0vJSdhY2NlbnRHRj0vJSdsc3BhY2VHUSwwLjI3Nzc3NzhlbUYnLyUncnNwYWNlR0ZMLUYsNiVRJVJhbmtGJ0YvRjItSShtZmVuY2VkR0YkNiQtRiM2JS1GLDYlUSNEMUYnRi9GMi8lK2V4ZWN1dGFibGVHRj1GOUY5LUY2Ni1RIjtGJ0Y5RjsvRj9GMUZARkJGREZGRkgvRktRJjAuMGVtRidGTS1GNjYtUSJ+RidGOUY7Rj5GQEZCRkRGRkZIRmpuL0ZORltvLUYsNiVRImRGJ0YvRjJGNS1GLDYlUSpEaW1lbnNpb25GJ0YvRjItRlM2JC1GIzYlLUYsNiVRJXBhcnNGJ0YvRjJGWkY5RjktRjY2LVEoJm1pbnVzO0YnRjlGO0Y+RkBGQkZERkZGSC9GS1EsMC4yMjIyMjIyZW1GJy9GTkZhcEYrRmZuRlpGOQ==">QyY+SSJyRzYiLUklUmFua0dGJTYjSSNEMUdGJSIiIj5JImRHRiUsJi1JKkRpbWVuc2lvbkdGJTYjSSVwYXJzR0YlRipGJCEiIkYq</Equation></Text-field>
</Input>
<Output>
<Text-field style="2D Output" layout="Maple Output"><Equation executable="false" style="2D Output" display="LUklbXJvd0c2Iy9JK21vZHVsZW5hbWVHNiJJLFR5cGVzZXR0aW5nR0koX3N5c2xpYkdGJzYoLUkjbWlHRiQ2JVEickYnLyUnaXRhbGljR1EldHJ1ZUYnLyUsbWF0aHZhcmlhbnRHUSdpdGFsaWNGJy1JI21vR0YkNi1RIzo9RicvRjNRJ25vcm1hbEYnLyUmZmVuY2VHUSZmYWxzZUYnLyUqc2VwYXJhdG9yR0Y9LyUpc3RyZXRjaHlHRj0vJSpzeW1tZXRyaWNHRj0vJShsYXJnZW9wR0Y9LyUubW92YWJsZWxpbWl0c0dGPS8lJ2FjY2VudEdGPS8lJ2xzcGFjZUdRLDAuMjc3Nzc3OGVtRicvJSdyc3BhY2VHRkwtSSNtbkdGJDYkUSI0RidGOS8lK2ZvcmVncm91bmRHUShbMCwwLDBdRicvJSlyZWFkb25seUdGPUY5">IiIl</Equation></Text-field>
</Output>
<Output>
<Text-field style="2D Output" layout="Maple Output"><Equation executable="false" style="2D Output" display="LUklbXJvd0c2Iy9JK21vZHVsZW5hbWVHNiJJLFR5cGVzZXR0aW5nR0koX3N5c2xpYkdGJzYoLUkjbWlHRiQ2JVEiZEYnLyUnaXRhbGljR1EldHJ1ZUYnLyUsbWF0aHZhcmlhbnRHUSdpdGFsaWNGJy1JI21vR0YkNi1RIzo9RicvRjNRJ25vcm1hbEYnLyUmZmVuY2VHUSZmYWxzZUYnLyUqc2VwYXJhdG9yR0Y9LyUpc3RyZXRjaHlHRj0vJSpzeW1tZXRyaWNHRj0vJShsYXJnZW9wR0Y9LyUubW92YWJsZWxpbWl0c0dGPS8lJ2FjY2VudEdGPS8lJ2xzcGFjZUdRLDAuMjc3Nzc3OGVtRicvJSdyc3BhY2VHRkwtSSNtbkdGJDYkUSIwRidGOS8lK2ZvcmVncm91bmRHUShbMCwwLDBdRicvJSlyZWFkb25seUdGPUY5">IiIh</Equation></Text-field>
</Output>
</Group></Presentation-Block>
<Group labelreference="L2557" drawlabel="true">
<Input>
<Text-field prompt="&gt; " style="Maple Input" layout="Normal"><Equation executable="true" style="2D Input" input-equation="" display="LUklbXJvd0c2Iy9JK21vZHVsZW5hbWVHNiJJLFR5cGVzZXR0aW5nR0koX3N5c2xpYkdGJzYmLUkjbW9HRiQ2LVEiI0YnLyUsbWF0aHZhcmlhbnRHUSdub3JtYWxGJy8lJmZlbmNlR1EmZmFsc2VGJy8lKnNlcGFyYXRvckdGNC8lKXN0cmV0Y2h5R0Y0LyUqc3ltbWV0cmljR0Y0LyUobGFyZ2VvcEdGNC8lLm1vdmFibGVsaW1pdHNHRjQvJSdhY2NlbnRHRjQvJSdsc3BhY2VHUSYwLjBlbUYnLyUncnNwYWNlR0ZDLUkjbWlHRiQ2JVFceVJpbmctcmVjb3Zlcnl+bW9kZWx+aXN+ZnVsbH5yYW5rLn5BZGR+YW5+ZXh0cmF+eWVhcn5vZn5yaW5naW5nfm9yfnJlY292ZXJ5fmFkZHN+bm9+ZXh0cmF+cGFyYW1ldGVyc350aGVyZWZvcmV+Ynl+YX50cml2dWFsfmFwcGxpY2F0aW9ufm9mfnRoZX5leHRlbnNpb25+dGhlb3JlbX4oQ2F0Y2hwb2xlfmFuZH5Nb3JnYW4sfjE5OTcpfnRoaXN+bW9kZWx+d2lsbH5hbHdheXN+YmV+ZnVsbH5yYW5rLkYnLyUnaXRhbGljR0Y0Ri8vJStleGVjdXRhYmxlR0Y0Ri8=">NiI=</Equation></Text-field>
</Input>
</Group>
<Group labelreference="L2556" drawlabel="true">
<Input>
<Text-field prompt="&gt; " style="Maple Input" layout="Normal"><Equation executable="true" style="2D Input" input-equation="" display="LUklbXJvd0c2Iy9JK21vZHVsZW5hbWVHNiJJLFR5cGVzZXR0aW5nR0koX3N5c2xpYkdGJzYmLUkjbW9HRiQ2LVEiI0YnLyUsbWF0aHZhcmlhbnRHUSdub3JtYWxGJy8lJmZlbmNlR1EmZmFsc2VGJy8lKnNlcGFyYXRvckdGNC8lKXN0cmV0Y2h5R0Y0LyUqc3ltbWV0cmljR0Y0LyUobGFyZ2VvcEdGNC8lLm1vdmFibGVsaW1pdHNHRjQvJSdhY2NlbnRHRjQvJSdsc3BhY2VHUSYwLjBlbUYnLyUncnNwYWNlR0ZDLUkjbWlHRiQ2JVE4Q2FwdHVyZX5yZWNhcHR1cmV+bW9kZWxGJy8lJ2l0YWxpY0dGNEYvLyUrZXhlY3V0YWJsZUdGNEYv">NiI=</Equation></Text-field>
</Input>
</Group>
<Group labelreference="L2553" drawlabel="true">
<Input>
<Text-field prompt="&gt; " style="Maple Input" layout="Normal"><Equation executable="true" style="2D Input" input-equation="P := `&lt;,&gt;`(`&lt;|&gt;`(phi[a]*p[2], phi[a]^2*(1-p[2])*p[3], phi[a]^3*(1-p[2])*(1-p[3])*p[4], phi[a]^4*(1-p[2])*(1-p[3])*(1-p[4])*p[5]), `&lt;|&gt;`(0, phi[a]*p[3], phi[a]^2*(1-p[3])*p[4], phi[a]^3*(1-p[3])*(1-p[4])*p[5]), `&lt;|&gt;`(0, 0, phi[a]*p[4], phi[a]^2*(1-p[4])*p[5]), `&lt;|&gt;`(0, 0, 0, phi[a]*p[5]))" display="LUklbXJvd0c2Iy9JK21vZHVsZW5hbWVHNiJJLFR5cGVzZXR0aW5nR0koX3N5c2xpYkdGJzYnLUkjbWlHRiQ2JVEiUEYnLyUnaXRhbGljR1EldHJ1ZUYnLyUsbWF0aHZhcmlhbnRHUSdpdGFsaWNGJy1JI21vR0YkNi1RKiZjb2xvbmVxO0YnL0YzUSdub3JtYWxGJy8lJmZlbmNlR1EmZmFsc2VGJy8lKnNlcGFyYXRvckdGPS8lKXN0cmV0Y2h5R0Y9LyUqc3ltbWV0cmljR0Y9LyUobGFyZ2VvcEdGPS8lLm1vdmFibGVsaW1pdHNHRj0vJSdhY2NlbnRHRj0vJSdsc3BhY2VHUSwwLjI3Nzc3NzhlbUYnLyUncnNwYWNlR0ZMLUkobWZlbmNlZEdGJDYmLUYjNistRlA2Ji1GIzZHLUYsNiVRJHBoaUYnL0YwRj1GOS1GUDYmLUYjNiUtRiw2JVEiYUYnRi9GMi8lK2V4ZWN1dGFibGVHRj1GOUY5LyUlb3BlbkdRIltGJy8lJmNsb3NlR1EiXUYnLUY2Ni1RJyZzZG90O0YnRjlGO0Y+RkBGQkZERkZGSC9GS1EmMC4wZW1GJy9GTkZpby1GLDYlUSJwRidGL0YyLUZQNiYtRiM2JS1JI21uR0YkNiRRIjJGJ0Y5Rl1vRjlGOUZfb0Ziby1GNjYtUSJ8Z3JGJ0Y5RjtGPi9GQUYxRkJGREZGRkgvRktRLDAuMTExMTExMWVtRicvRk5GW3FGWC1JJW1zdXBHRiQ2JUZmbi1GIzYlRmJwRi9GMi8lMXN1cGVyc2NyaXB0c2hpZnRHUSIwRidGZW8tRlA2JC1GIzYoLUZjcDYkUSIxRidGOS1GNjYtUSgmbWludXM7RidGOUY7Rj5GQEZCRkRGRkZIL0ZLUSwwLjIyMjIyMjJlbUYnL0ZORmByRltwRl5wRl1vRjlGOUZlb0ZbcC1GUDYmLUYjNiUtRmNwNiRRIjNGJ0Y5Rl1vRjlGOUZfb0Zib0ZmcEZYLUZecTYlLUZQNiYtRiM2JEZqbkY5RjlGX29GYm8tRiM2JEZmckY5RmJxRmVvLUZQNiQtRiM2J0ZpcUZcckZbcC1GUDYmLUYjNiRGYnBGOUY5Rl9vRmJvRjlGOUZlby1GUDYkLUYjNilGaXEtRjY2LVEqJnVtaW51czA7RidGOUY7Rj5GQEZCRkRGRkZIRl9yRmFyLUY2Ni1RIn5GJ0Y5RjtGPkZARkJGREZGRkhGaG9Gam9GW3AtRlA2JkZfc0Y5Rl9vRmJvRl1vRjlGOUZlb0ZbcC1GUDYmLUYjNiUtRmNwNiRRIjRGJ0Y5Rl1vRjlGOUZfb0Zib0ZmcEZYLUZecTYlRltzLUYjNiRGaXRGOUZicUZlb0Zhc0Zlby1GUDYkLUYjNihGaXFGXXRGYHRGW3BGY3RGOUY5RmVvLUZQNiQtRiM2KUZpcUZddEZgdEZbcC1GUDYmRl51RjlGX29GYm9GXW9GOUY5RmVvRltwLUZQNiYtRiM2JS1GY3A2JFEiNUYnRjlGXW9GOUY5Rl9vRmJvRl1vRjlGOS9GYG9RJyZsYW5nO0YnL0Zjb1EnJnJhbmc7RictRjY2LVEiLEYnRjlGOy9GP0YxRkBGQkZERkZGSEZoby9GTlEsMC4zMzMzMzMzZW1GJy1GUDYmLUYjNjwtRmNwNiRGZHFGOUZmcEZYLUZecTYlRltzLUYjNiQtRiw2I1EhRidGOUZicUZlb0ZbcEZjdEZmcEZYLUZecTYlRltzRmdzRmJxRmVvRmB1RmVvRltwRmh1RmZwRlhGaXJGZW9GYHVGZW8tRlA2JC1GIzYoRmlxRl10RmB0RltwRmh1RjlGOUZlb0ZbcC1GUDYmLUYjNiRGXnZGOUY5Rl9vRmJvRjlGOUZhdkZjdkZldi1GUDYmLUYjNjRGX3dGZnBGX3dGZnBGWEZhd0Zlb0ZbcEZodUZmcEZYRmh3RmVvRmp3RmVvRltwRl54RjlGOUZhdkZjdkZldi1GUDYmLUYjNi9GX3dGZnBGX3dGZnBGX3dGZnBGWEZmbkZlb0ZbcEZqdUZdb0Y5RjlGYXZGY3ZGXW9GOUY5RmF2RmN2Rl1vRjk=">PkkiUEc2Ii1JJDwsPkdJKF9zeXNsaWJHRiQ2Ji1JJDx8Z3I+R0YkNiYqJiZJJHBoaUdGJDYjSSJhR0YkIiIiJkkicEdGJDYjIiIjRjEqKEYtRjUsJkYxRjFGMiEiIkYxJkYzNiMiIiRGMSoqRi1GO0Y3RjEsJkYxRjFGOUY4RjEmRjM2IyIiJUYxKixGLUZARjdGMUY9RjEsJkYxRjFGPkY4RjEmRjM2IyIiJkYxLUYqNiYiIiEqJkYtRjFGOUYxKihGLUY1Rj1GMUY+RjEqKkYtRjtGPUYxRkJGMUZDRjEtRio2JkZIRkgqJkYtRjFGPkYxKihGLUY1RkJGMUZDRjEtRio2JkZIRkhGSComRi1GMUZDRjE=</Equation></Text-field>
</Input>
<Output>
<Text-field style="2D Output" layout="Maple Output"><Equation executable="false" style="2D Output" display="LUklbXJvd0c2Iy9JK21vZHVsZW5hbWVHNiJJLFR5cGVzZXR0aW5nR0koX3N5c2xpYkdGJzYoLUkjbWlHRiQ2JVEiUEYnLyUnaXRhbGljR1EldHJ1ZUYnLyUsbWF0aHZhcmlhbnRHUSdpdGFsaWNGJy1JI21vR0YkNi1RIzo9RicvRjNRJ25vcm1hbEYnLyUmZmVuY2VHUSZmYWxzZUYnLyUqc2VwYXJhdG9yR0Y9LyUpc3RyZXRjaHlHRj0vJSpzeW1tZXRyaWNHRj0vJShsYXJnZW9wR0Y9LyUubW92YWJsZWxpbWl0c0dGPS8lJ2FjY2VudEdGPS8lJ2xzcGFjZUdRLDAuMjc3Nzc3OGVtRicvJSdyc3BhY2VHRkwtSShtYWN0aW9uR0YkNiUtSShtZmVuY2VkR0YkNigtRiM2Ji1JJ210YWJsZUdGJDY4LUkkbXRyR0YkNiktSSRtdGRHRiQ2KC1GIzYmLUklbXN1YkdGJDYlLUYsNiVRJyYjOTY2O0YnL0YwRj1GOS1GIzYmLUYsNiVRImFGJ0YvRjIvJStmb3JlZ3JvdW5kR1EoWzAsMCwwXUYnLyUpcmVhZG9ubHlHRj1GOS8lL3N1YnNjcmlwdHNoaWZ0R1EiMEYnLUY2Ni1RMSZJbnZpc2libGVUaW1lcztGJ0Y5RjtGPkZARkJGREZGRkgvRktRJjAuMGVtRicvRk5GZHAtRl1vNiUtRiw2JVEicEYnRi9GMi1GIzYmLUkjbW5HRiQ2JFEiMkYnRjlGaG9GW3BGOUZdcEY5LyUpcm93YWxpZ25HUSFGJy8lLGNvbHVtbmFsaWduR0ZjcS8lK2dyb3VwYWxpZ25HRmNxLyUocm93c3BhbkdRIjFGJy8lK2NvbHVtbnNwYW5HRmpxLUZobjYoLUYjNigtSShtc3Vic3VwR0YkNidGX29GY29GXXEvJTFzdXBlcnNjcmlwdHNoaWZ0R0ZfcEZdcEZgcC1GUzYkLUYjNiYtRl5xNiRGanFGOS1GNjYtUSgmbWludXM7RidGOUY7Rj5GQEZCRkRGRkZIL0ZLUSwwLjIyMjIyMjJlbUYnL0ZORmBzRmZwRjlGOUZgcC1GXW82JUZocC1GIzYmLUZecTYkUSIzRidGOUZob0ZbcEY5Rl1wRjlGYXFGZHFGZnFGaHFGW3ItRmhuNigtRiM2Ki1GYnI2J0Zfb0Zjb0Zmc0ZkckZdcEZgcEZmckZgcC1GUzYkLUYjNiZGanJGXHNGYnNGOUY5RmBwLUZdbzYlRmhwLUYjNiYtRl5xNiRRIjRGJ0Y5RmhvRltwRjlGXXBGOUZhcUZkcUZmcUZocUZbci1GaG42KC1GIzYsLUZicjYnRl9vRmNvRmd0RmRyRl1wRmBwRmZyRmBwRl90RmBwLUZTNiQtRiM2JkZqckZcc0ZjdEY5RjlGYHAtRl1vNiVGaHAtRiM2Ji1GXnE2JFEiNUYnRjlGaG9GW3BGOUZdcEY5RmFxRmRxRmZxRmhxRltyRmFxRmRxRmZxLUZlbjYpLUZobjYoLUZecTYkRl9wRjlGYXFGZHFGZnFGaHFGW3ItRmhuNigtRiM2JkZcb0ZgcEZic0Y5RmFxRmRxRmZxRmhxRltyLUZobjYoLUYjNihGYXJGYHBGX3RGYHBGY3RGOUZhcUZkcUZmcUZocUZbci1GaG42KC1GIzYqRl10RmBwRl90RmBwRmB1RmBwRmR1RjlGYXFGZHFGZnFGaHFGW3JGYXFGZHFGZnEtRmVuNilGXXZGXXYtRmhuNigtRiM2JkZcb0ZgcEZjdEY5RmFxRmRxRmZxRmhxRltyLUZobjYoLUYjNihGYXJGYHBGYHVGYHBGZHVGOUZhcUZkcUZmcUZocUZbckZhcUZkcUZmcS1GZW42KUZddkZddkZddi1GaG42KC1GIzYmRlxvRmBwRmR1RjlGYXFGZHFGZnFGaHFGW3JGYXFGZHFGZnEvJSZhbGlnbkdRJWF4aXNGJy9GYnFRKWJhc2VsaW5lRicvRmVxUSdjZW50ZXJGJy9GZ3FRJ3xmcmxlZnR8aHJGJy8lL2FsaWdubWVudHNjb3BlR0YxLyUsY29sdW1ud2lkdGhHUSVhdXRvRicvJSZ3aWR0aEdGangvJStyb3dzcGFjaW5nR1EmMS4wZXhGJy8lLmNvbHVtbnNwYWNpbmdHUSYwLjhlbUYnLyUpcm93bGluZXNHUSVub25lRicvJSxjb2x1bW5saW5lc0dGZXkvJSZmcmFtZUdGZXkvJS1mcmFtZXNwYWNpbmdHUSwwLjRlbX4wLjVleEYnLyUqZXF1YWxyb3dzR0Y9LyUtZXF1YWxjb2x1bW5zR0Y9LyUtZGlzcGxheXN0eWxlR0Y9LyUlc2lkZUdRJnJpZ2h0RicvJTBtaW5sYWJlbHNwYWNpbmdHRmJ5RmhvRltwRjlGOS9JK21zZW1hbnRpY3NHRiRRJ01hdHJpeEYnLyUlb3BlbkdRIltGJy8lJmNsb3NlR1EiXUYnRmh6LyUrYWN0aW9udHlwZUdRLnJ0YWJsZWFkZHJlc3NGJy8lKXJ0YWJsZWlkR1EqMTAzOTc4NTU2RidGaG9GW3BGOQ==">LUknTWF0cml4RzYkJSpwcm90ZWN0ZWRHSShfc3lzbGliRzYiNiMvSSQlaWRHRiciKmMmeVI1</Equation></Text-field>
</Output>
</Group><Presentation-Block>
<Group labelreference="L2558" drawlabel="true">
<Input>
<Text-field prompt="&gt; " style="Maple Input" layout="Normal"><Equation executable="true" style="2D Input" input-equation="kappa := Matvec(P):" display="LUklbXJvd0c2Iy9JK21vZHVsZW5hbWVHNiJJLFR5cGVzZXR0aW5nR0koX3N5c2xpYkdGJzYpLUkjbWlHRiQ2JVEma2FwcGFGJy8lJ2l0YWxpY0dRJmZhbHNlRicvJSxtYXRodmFyaWFudEdRJ25vcm1hbEYnLUkjbW9HRiQ2LVEqJmNvbG9uZXE7RidGMi8lJmZlbmNlR0YxLyUqc2VwYXJhdG9yR0YxLyUpc3RyZXRjaHlHRjEvJSpzeW1tZXRyaWNHRjEvJShsYXJnZW9wR0YxLyUubW92YWJsZWxpbWl0c0dGMS8lJ2FjY2VudEdGMS8lJ2xzcGFjZUdRLDAuMjc3Nzc3OGVtRicvJSdyc3BhY2VHRkktRiw2JVEnTWF0dmVjRicvRjBRJXRydWVGJy9GM1EnaXRhbGljRictSShtZmVuY2VkR0YkNiQtRiM2JS1GLDYlUSJQRidGT0ZRLyUrZXhlY3V0YWJsZUdGMUYyRjItRjY2LVEiOkYnRjJGOUY7Rj1GP0ZBRkNGRUZHRkpGZW5GMg==">QyQ+SSZrYXBwYUc2Ii1JJ01hdHZlY0dGJTYjSSJQR0YlISIi</Equation></Text-field>
</Input>
</Group>
<Group view="code" labelreference="L2560" drawlabel="true">
<Input>
<Text-field prompt="&gt; " style="Maple Input" layout="Normal"><Equation executable="true" style="2D Input" input-equation="pars := `&lt;,&gt;`(seq(op(i, indets(kappa)), i = 1 .. nops(indets(kappa)))):" display="LUklbXJvd0c2Iy9JK21vZHVsZW5hbWVHNiJJLFR5cGVzZXR0aW5nR0koX3N5c2xpYkdGJzYoLUkjbWlHRiQ2JVElcGFyc0YnLyUnaXRhbGljR1EldHJ1ZUYnLyUsbWF0aHZhcmlhbnRHUSdpdGFsaWNGJy1JI21vR0YkNi1RKiZjb2xvbmVxO0YnL0YzUSdub3JtYWxGJy8lJmZlbmNlR1EmZmFsc2VGJy8lKnNlcGFyYXRvckdGPS8lKXN0cmV0Y2h5R0Y9LyUqc3ltbWV0cmljR0Y9LyUobGFyZ2VvcEdGPS8lLm1vdmFibGVsaW1pdHNHRj0vJSdhY2NlbnRHRj0vJSdsc3BhY2VHUSwwLjI3Nzc3NzhlbUYnLyUncnNwYWNlR0ZMLUkobWZlbmNlZEdGJDYmLUYjNiYtRiw2JVEkc2VxRidGL0YyLUZQNiQtRiM2LS1GLDYlUSNvcEYnRi9GMi1GUDYkLUYjNigtRiw2JVEiaUYnRi9GMi1GNjYtUSIsRidGOUY7L0Y/RjFGQEZCRkRGRkZIL0ZLUSYwLjBlbUYnL0ZOUSwwLjMzMzMzMzNlbUYnLUYsNiVRJ2luZGV0c0YnRi9GMi1GUDYkLUYjNiUtRiw2JVEma2FwcGFGJy9GMEY9RjkvJStleGVjdXRhYmxlR0Y9RjlGOUZicEY5RjlGX29GXG8tRjY2LVEiPUYnRjlGO0Y+RkBGQkZERkZGSEZKRk0tSSNtbkdGJDYkUSIxRidGOS1GNjYtUSMuLkYnRjlGO0Y+RkBGQkZERkZGSC9GS1EsMC4yMjIyMjIyZW1GJy9GTkZkby1GLDYlUSVub3BzRidGL0YyLUZQNiQtRiM2JkZnb0Zqb0ZicEY5RjlGYnBGOUY5RmJwRjlGOS8lJW9wZW5HUScmbGFuZztGJy8lJmNsb3NlR1EnJnJhbmc7RictRjY2LVEiOkYnRjlGO0Y+RkBGQkZERkZGSEZKRk1GYnBGOQ==">QyQ+SSVwYXJzRzYiLUkkPCw+R0koX3N5c2xpYkdGJTYjLUkkc2VxRyUqcHJvdGVjdGVkRzYkLUkjb3BHRiw2JEkiaUdGJS1JJ2luZGV0c0dGLDYjSSZrYXBwYUdGJS9GMTsiIiItSSVub3BzR0YsNiNGMiEiIg==</Equation></Text-field>
</Input>
</Group>
<Group labelreference="L2561" drawlabel="true">
<Input>
<Text-field prompt="&gt; " style="Maple Input" layout="Normal"><Equation executable="true" style="2D Input" input-equation="D1 := Dmat(kappa, pars):" display="LUklbXJvd0c2Iy9JK21vZHVsZW5hbWVHNiJJLFR5cGVzZXR0aW5nR0koX3N5c2xpYkdGJzYpLUkjbWlHRiQ2JVEjRDFGJy8lJ2l0YWxpY0dRJXRydWVGJy8lLG1hdGh2YXJpYW50R1EnaXRhbGljRictSSNtb0dGJDYtUSomY29sb25lcTtGJy9GM1Enbm9ybWFsRicvJSZmZW5jZUdRJmZhbHNlRicvJSpzZXBhcmF0b3JHRj0vJSlzdHJldGNoeUdGPS8lKnN5bW1ldHJpY0dGPS8lKGxhcmdlb3BHRj0vJS5tb3ZhYmxlbGltaXRzR0Y9LyUnYWNjZW50R0Y9LyUnbHNwYWNlR1EsMC4yNzc3Nzc4ZW1GJy8lJ3JzcGFjZUdGTC1GLDYlUSVEbWF0RidGL0YyLUkobWZlbmNlZEdGJDYkLUYjNictRiw2JVEma2FwcGFGJy9GMEY9RjktRjY2LVEiLEYnRjlGOy9GP0YxRkBGQkZERkZGSC9GS1EmMC4wZW1GJy9GTlEsMC4zMzMzMzMzZW1GJy1GLDYlUSVwYXJzRidGL0YyLyUrZXhlY3V0YWJsZUdGPUY5RjktRjY2LVEiOkYnRjlGO0Y+RkBGQkZERkZGSEZKRk1GYG9GOQ==">QyQ+SSNEMUc2Ii1JJURtYXRHRiU2JEkma2FwcGFHRiVJJXBhcnNHRiUhIiI=</Equation></Text-field>
</Input>
</Group>
<Group labelreference="L2559" drawlabel="true">
<Input>
<Text-field prompt="&gt; " style="Maple Input" layout="Normal"><Equation executable="true" style="2D Input" input-equation="r := Rank(D1);" display="LUklbXJvd0c2Iy9JK21vZHVsZW5hbWVHNiJJLFR5cGVzZXR0aW5nR0koX3N5c2xpYkdGJzYxLUkjbWlHRiQ2JVEickYnLyUnaXRhbGljR1EldHJ1ZUYnLyUsbWF0aHZhcmlhbnRHUSdpdGFsaWNGJy1JI21vR0YkNi1RKiZjb2xvbmVxO0YnL0YzUSdub3JtYWxGJy8lJmZlbmNlR1EmZmFsc2VGJy8lKnNlcGFyYXRvckdGPS8lKXN0cmV0Y2h5R0Y9LyUqc3ltbWV0cmljR0Y9LyUobGFyZ2VvcEdGPS8lLm1vdmFibGVsaW1pdHNHRj0vJSdhY2NlbnRHRj0vJSdsc3BhY2VHUSwwLjI3Nzc3NzhlbUYnLyUncnNwYWNlR0ZMLUYsNiVRJVJhbmtGJ0YvRjItSShtZmVuY2VkR0YkNiQtRiM2JS1GLDYlUSNEMUYnRi9GMi8lK2V4ZWN1dGFibGVHRj1GOUY5LUY2Ni1RIjtGJ0Y5RjsvRj9GMUZARkJGREZGRkgvRktRJjAuMGVtRidGTS1GNjYtUSJ+RidGOUY7Rj5GQEZCRkRGRkZIRmpuL0ZORltvLUYsNiVRImRGJ0YvRjJGNS1GLDYlUSpEaW1lbnNpb25GJ0YvRjItRlM2JC1GIzYlLUYsNiVRJXBhcnNGJ0YvRjJGWkY5RjktRjY2LVEoJm1pbnVzO0YnRjlGO0Y+RkBGQkZERkZGSC9GS1EsMC4yMjIyMjIyZW1GJy9GTkZhcEYrRmZuRlpGOQ==">QyY+SSJyRzYiLUklUmFua0dGJTYjSSNEMUdGJSIiIj5JImRHRiUsJi1JKkRpbWVuc2lvbkdGJTYjSSVwYXJzR0YlRipGJCEiIkYq</Equation></Text-field>
</Input>
<Output>
<Text-field style="2D Output" layout="Maple Output"><Equation executable="false" style="2D Output" display="LUklbXJvd0c2Iy9JK21vZHVsZW5hbWVHNiJJLFR5cGVzZXR0aW5nR0koX3N5c2xpYkdGJzYoLUkjbWlHRiQ2JVEickYnLyUnaXRhbGljR1EldHJ1ZUYnLyUsbWF0aHZhcmlhbnRHUSdpdGFsaWNGJy1JI21vR0YkNi1RIzo9RicvRjNRJ25vcm1hbEYnLyUmZmVuY2VHUSZmYWxzZUYnLyUqc2VwYXJhdG9yR0Y9LyUpc3RyZXRjaHlHRj0vJSpzeW1tZXRyaWNHRj0vJShsYXJnZW9wR0Y9LyUubW92YWJsZWxpbWl0c0dGPS8lJ2FjY2VudEdGPS8lJ2xzcGFjZUdRLDAuMjc3Nzc3OGVtRicvJSdyc3BhY2VHRkwtSSNtbkdGJDYkUSI1RidGOS8lK2ZvcmVncm91bmRHUShbMCwwLDBdRicvJSlyZWFkb25seUdGPUY5">IiIm</Equation></Text-field>
</Output>
<Output>
<Text-field style="2D Output" layout="Maple Output"><Equation executable="false" style="2D Output" display="LUklbXJvd0c2Iy9JK21vZHVsZW5hbWVHNiJJLFR5cGVzZXR0aW5nR0koX3N5c2xpYkdGJzYoLUkjbWlHRiQ2JVEiZEYnLyUnaXRhbGljR1EldHJ1ZUYnLyUsbWF0aHZhcmlhbnRHUSdpdGFsaWNGJy1JI21vR0YkNi1RIzo9RicvRjNRJ25vcm1hbEYnLyUmZmVuY2VHUSZmYWxzZUYnLyUqc2VwYXJhdG9yR0Y9LyUpc3RyZXRjaHlHRj0vJSpzeW1tZXRyaWNHRj0vJShsYXJnZW9wR0Y9LyUubW92YWJsZWxpbWl0c0dGPS8lJ2FjY2VudEdGPS8lJ2xzcGFjZUdRLDAuMjc3Nzc3OGVtRicvJSdyc3BhY2VHRkwtSSNtbkdGJDYkUSIwRidGOS8lK2ZvcmVncm91bmRHUShbMCwwLDBdRicvJSlyZWFkb25seUdGPUY5">IiIh</Equation></Text-field>
</Output>
</Group></Presentation-Block>
<Group labelreference="L2555" drawlabel="true">
<Input>
<Text-field prompt="&gt; " style="Maple Input" bold="false" layout="Normal"><Equation executable="true" style="2D Input" input-equation="" display="LUklbXJvd0c2Iy9JK21vZHVsZW5hbWVHNiJJLFR5cGVzZXR0aW5nR0koX3N5c2xpYkdGJzY2LUkjbW9HRiQ2LVEiI0YnLyUsbWF0aHZhcmlhbnRHUSdub3JtYWxGJy8lJmZlbmNlR1EmZmFsc2VGJy8lKnNlcGFyYXRvckdGNC8lKXN0cmV0Y2h5R0Y0LyUqc3ltbWV0cmljR0Y0LyUobGFyZ2VvcEdGNC8lLm1vdmFibGVsaW1pdHNHRjQvJSdhY2NlbnRHRjQvJSdsc3BhY2VHUSYwLjBlbUYnLyUncnNwYWNlR0ZDLUkjbWlHRiQ2JVFbekNhcHR1cmUtcmVjYXB0dXJlfm1vZGVsfmlzfmZ1bGx+cmFuay5+QWRkfmFufmV4dHJhfnllYXJ+b2Z+cmVjYXB0dXJlfm9ubHl+YWRkc35hZGRzfm9uZX5leHRyYX5wYXJhbWV0ZXJ+ZXh0cmF+cGFyYW1ldGVycyx+YWRkaW5nfmFufmV4dHJhfnllYXJ+b2Z+bWFya2luZ35hZGRzfm5vfmV4dHJhfnBhcmFtZXRlcnMsfnRoZXJlZm9yZX5ieX5hfnRyaXZ1YWx+YXBwbGljYXRpb25+b2Z+dGhlfmV4dGVuc2lvbn50aGVvcmVtfkYnLyUnaXRhbGljR0Y0Ri8tSShtZmVuY2VkR0YkNiQtRiM2LS1GRzYlUSpDYXRjaHBvbGVGJ0ZKRi8tRiw2LVEifkYnRi9GMkY1RjdGOUY7Rj1GP0ZBRkQtRiw2LlEkYW5kRicvJSVib2xkR0Y0Ri9GMkY1RjdGOUY7Rj1GP0ZBRkRGVC1GRzYlUSdNb3JnYW5GJ0ZKRi8tRiw2LVEiLEYnRi9GMi9GNlEldHJ1ZUYnRjdGOUY7Rj1GP0ZBL0ZFUSwwLjMzMzMzMzNlbUYnRlQtSSNtbkdGJDYkUSUxOTk3RidGLy8lK2V4ZWN1dGFibGVHRjRGLy9JK21zZW1hbnRpY3NHRiRRK2Rvbm90cHJ1bmVGJ0YvRlQtRkc2JVEldGhpc0YnRkpGL0ZULUZHNiVRJm1vZGVsRidGSkYvRlQtRkc2JVEld2lsbEYnRkpGL0ZULUZHNiVRJ2Fsd2F5c0YnRkpGL0ZULUZHNiVRI2JlRidGSkYvRlQtRkc2JVElZnVsbEYnRkpGL0ZULUZHNiVRJXJhbmtGJ0ZKRi8tRiw2LVEiLkYnRi9GMkY1RjdGOUY7Rj1GP0ZBRkRGZG9GLw==">NiI=</Equation></Text-field>
</Input>
</Group>
<Group labelreference="L2562" drawlabel="true">
<Input>
<Text-field prompt="&gt; " style="Maple Input" layout="Normal"><Equation executable="true" style="2D Input" input-equation="" display="LUklbXJvd0c2Iy9JK21vZHVsZW5hbWVHNiJJLFR5cGVzZXR0aW5nR0koX3N5c2xpYkdGJzYmLUkjbW9HRiQ2LVEiI0YnLyUsbWF0aHZhcmlhbnRHUSdub3JtYWxGJy8lJmZlbmNlR1EmZmFsc2VGJy8lKnNlcGFyYXRvckdGNC8lKXN0cmV0Y2h5R0Y0LyUqc3ltbWV0cmljR0Y0LyUobGFyZ2VvcEdGNC8lLm1vdmFibGVsaW1pdHNHRjQvJSdhY2NlbnRHRjQvJSdsc3BhY2VHUSYwLjBlbUYnLyUncnNwYWNlR0ZDLUkjbWlHRiQ2JVFkcH5Bc35ib3Rofm1vZGVsc35hcmV+aW5kaXZpZHVhbGx5fmZ1bGx+cmFua35ieX5yZW1hcmt+MX50aGV+am9pbnR+bW9kZWx+aXN+YWxzb35mdWxsfnJhbmsuRicvJSdpdGFsaWNHRjRGLy8lK2V4ZWN1dGFibGVHRjRGLw==">LUklbXJvd0c2Iy9JK21vZHVsZW5hbWVHNiJJLFR5cGVzZXR0aW5nR0koX3N5c2xpYkdGJzYmLUkjbW9HRiQ2LVEiI0YnLyUsbWF0aHZhcmlhbnRHUSdub3JtYWxGJy8lJmZlbmNlR1EmZmFsc2VGJy8lKnNlcGFyYXRvckdGNC8lKXN0cmV0Y2h5R0Y0LyUqc3ltbWV0cmljR0Y0LyUobGFyZ2VvcEdGNC8lLm1vdmFibGVsaW1pdHNHRjQvJSdhY2NlbnRHRjQvJSdsc3BhY2VHUSYwLjBlbUYnLyUncnNwYWNlR0ZDLUkjbWlHRiQ2JVFkcH5Bc35ib3Rofm1vZGVsc35hcmV+aW5kaXZpZHVhbGx5fmZ1bGx+cmFua35ieX5yZW1hcmt+MX50aGV+am9pbnR+bW9kZWx+aXN+YWxzb35mdWxsfnJhbmsuRicvJSdpdGFsaWNHRjRGLy8lK2V4ZWN1dGFibGVHRjRGLw==</Equation></Text-field>
</Input>
</Group>
<Group labelreference="L2563" drawlabel="true">
<Input>
<Text-field prompt="&gt; " style="Maple Input" layout="Normal"><Equation executable="true" style="2D Input" input-equation="" display="LUklbXJvd0c2Iy9JK21vZHVsZW5hbWVHNiJJLFR5cGVzZXR0aW5nR0koX3N5c2xpYkdGJzYlLUkjbWlHRiQ2I1EhRicvJStleGVjdXRhYmxlR1EmZmFsc2VGJy8lLG1hdGh2YXJpYW50R1Enbm9ybWFsRic=">LUklbXJvd0c2Iy9JK21vZHVsZW5hbWVHNiJJLFR5cGVzZXR0aW5nR0koX3N5c2xpYkdGJzYjLUkjbWlHRiQ2I1EhRic=</Equation></Text-field>
</Input>
</Group><RTable handle="103828164">TTdSMApJNlJUQUJMRV9TQVZFLzEwMzgyODE2NFgsJSlhbnl0aGluZ0c2IkYlW2dsISIlISEhIzEiJSIlKiYsJiIiIkYoJiUkcGhpRzYjRighIiJGKCUnbGFtYmRhR0YoIiIhRi5GLiooRilGKCwmRihGKCZGKjYjIiIjRixGKEYtRihGJkYuRi4qKkYpRihGMUYoLCZGKEYoJkYqNiMlImFHRixGKEYtRihGL0YmRi4qLEYpRihGMUYoRjZGKEY1RihGLUYoRjRGL0YmRiU=</RTable><RTable handle="103978556">TTdSMApJNlJUQUJMRV9TQVZFLzEwMzk3ODU1NlgsJSlhbnl0aGluZ0c2IkYlW2dsISIlISEhIzEiJSIlKiYmJSRwaGlHNiMlImFHIiIiJiUicEc2IyIiI0YrIiIhRjBGMCooRidGLywmRitGK0YsISIiRismRi02IyIiJEYrKiZGJ0YrRjRGK0YwRjAqKkYnRjZGMkYrLCZGK0YrRjRGM0YrJkYtNiMiIiVGKyooRidGL0Y5RitGOkYrKiZGJ0YrRjpGK0YwKixGJ0Y8RjJGK0Y5RissJkYrRitGOkYzRismRi02IyIiJkYrKipGJ0Y2RjlGK0ZARitGQUYrKihGJ0YvRkBGK0ZBRisqJkYnRitGQUYrRiU=</RTable>
</Worksheet>
